# Supplementary material for: Functionalized Cytisine Squaramides: Synthesis, Structural Elucidation, and Co-Crystallization
Source: Molecules. 2026 Jun 4;31(11):1961. doi: 10.3390/molecules31111961 (PMC13257630; doi:10.3390/molecules31111961)
Supplement: Supplementary file 1 [file molecules-31-01961-s001.zip]

Archive with 13 entries (13 files):
- 3.cif
- 3DMSO.cif
- 4.cif
- 5.cif
- 5_Supplementary data_AKP_AM_Co-crystalization - FINAL.pdf
- 6.cif
- 7.cif
- checkcif_3.pdf
- checkcif_3_DMSO.pdf
- checkcif_4.pdf
- checkcif_5.pdf
- checkcif_6.pdf
- checkcif_7.pdf
