# Supplementary material for: Functionalized Cytisine Squaramides: Synthesis, Structural Elucidation, and Co-Crystallization
Source: Molecules. 2026 Jun 4;31(11):1961. doi: 10.3390/molecules31111961 (PMC13257630; doi:10.3390/molecules31111961)
Supplement: Supplementary file 1 [file molecules-31-01961-s001.zip › 3.cif]

 
data_AP_salt_C_SQ_1_1_100K

_publ_contact_author
;
    Jan Janczak
    Institute  of Low Temperature and Structure Research 
    Polish Academy of Sciences
    Okolna 2 str., 50-422 Wroc\/law
    Poland
;
_publ_contact_author_email        j.janczak@intibs.pl
 
_audit_creation_method            'SHELXL-2018/3'
_shelx_SHELXL_version_number      '2018/3'
_chemical_name_systematic         ?
_chemical_name_common             ?
_chemical_melting_point           ?
_chemical_formula_moiety          'C15 H14 N2 O4'
_chemical_formula_sum
 'C15 H14 N2 O4' 
_chemical_formula_weight          286.28

loop_
 _atom_type_symbol
 _atom_type_description
 _atom_type_scat_dispersion_real
 _atom_type_scat_dispersion_imag
 _atom_type_scat_source
 'C'  'C'   0.0033   0.0016
 'International Tables Vol C Tables 4.2.6.8 and 6.1.1.4'
 'H'  'H'   0.0000   0.0000
 'International Tables Vol C Tables 4.2.6.8 and 6.1.1.4'
 'N'  'N'   0.0061   0.0033
 'International Tables Vol C Tables 4.2.6.8 and 6.1.1.4'
 'O'  'O'   0.0106   0.0060
 'International Tables Vol C Tables 4.2.6.8 and 6.1.1.4'
 
_space_group_crystal_system       monoclinic
_space_group_IT_number            4
_space_group_name_H-M_alt         'P 21'
_space_group_name_Hall            'P 2yb'
 
_shelx_space_group_comment
;
The symmetry employed for this shelxl refinement is uniquely defined
by the following loop, which should always be used as a source of
symmetry information in preference to the above space-group names.
They are only intended as comments.
;
 
loop_
 _space_group_symop_operation_xyz
 'x, y, z'
 '-x, y+1/2, -z'
 
_cell_length_a                    7.3355(2)
_cell_length_b                    14.4095(4)
_cell_length_c                    12.0799(3)
_cell_angle_alpha                 90
_cell_angle_beta                  94.953(2)
_cell_angle_gamma                 90
_cell_volume                      1272.09(6)
_cell_formula_units_Z             4
_cell_measurement_temperature     100(2)
_cell_measurement_reflns_used     11276
_cell_measurement_theta_min       2.7600
_cell_measurement_theta_max       29.4510
 
_exptl_crystal_description        'parallelepiped'
_exptl_crystal_colour             'colourless'
_exptl_crystal_density_meas       ?
_exptl_crystal_density_method     ?
_exptl_crystal_density_diffrn     1.495          
_exptl_crystal_F_000              600
_exptl_transmission_factor_min    ?
_exptl_transmission_factor_max    ?
_exptl_crystal_size_max           0.286
_exptl_crystal_size_mid           0.254
_exptl_crystal_size_min           0.226
_exptl_absorpt_coefficient_mu     0.110
_shelx_estimated_absorpt_T_min    0.969
_shelx_estimated_absorpt_T_max    0.976
_exptl_absorpt_correction_type    multi-scan
_exptl_absorpt_correction_T_min   0.9826
_exptl_absorpt_correction_T_max   1.0000
_exptl_absorpt_process_details    
;
CrysAlisPro 1.171.38.41 (Rigaku Oxford Diffraction, 2015)
Empirical absorption correction using spherical harmonics,
 implemented in SCALE3 ABSPACK scaling algorithm.
;
_exptl_absorpt_special_details    
;
Empirical correction (ABSPACK) includes:
- Absorption correction using spherical harmonics
- Frame scaling
;
_diffrn_ambient_temperature       100(2)
_diffrn_radiation_wavelength      0.71073
_diffrn_radiation_type            MoK\a
_diffrn_source                    'fine-focus sealed X-ray tube'
_diffrn_measurement_device        'four-circle diffractometer'
_diffrn_measurement_device_type   'Xcalibur, Atlas'
_diffrn_detector                  'CCD plate'
_diffrn_measurement_method        '\w-scan'
_diffrn_detector_area_resol_mean  10.6249
_diffrn_reflns_number             28221
_diffrn_reflns_av_unetI/netI      0.0326
_diffrn_reflns_av_R_equivalents   0.0308
_diffrn_reflns_limit_h_min        -10
_diffrn_reflns_limit_h_max        9
_diffrn_reflns_limit_k_min        -18
_diffrn_reflns_limit_k_max        19
_diffrn_reflns_limit_l_min        -15
_diffrn_reflns_limit_l_max        16
_diffrn_reflns_theta_min          2.787
_diffrn_reflns_theta_max          29.507
_diffrn_reflns_theta_full         27.500
_diffrn_measured_fraction_theta_max   0.942
_diffrn_measured_fraction_theta_full  0.999
_diffrn_reflns_Laue_measured_fraction_max    0.942
_diffrn_reflns_Laue_measured_fraction_full   0.999
_diffrn_reflns_point_group_measured_fraction_max   0.904
_diffrn_reflns_point_group_measured_fraction_full  0.991
_reflns_number_total              6412
_reflns_number_gt                 5826
_reflns_threshold_expression      'I > 2\s(I)'
_reflns_Friedel_coverage          0.849
_reflns_Friedel_fraction_max      0.863
_reflns_Friedel_fraction_full     0.983
 
_reflns_special_details
;
 Reflections were merged by SHELXL according to the crystal
 class for the calculation of statistics and refinement.
 
 _reflns_Friedel_fraction is defined as the number of unique
 Friedel pairs measured divided by the number that would be
 possible theoretically, ignoring centric projections and
 systematic absences.
;
 
_computing_data_collection                             
;
CrysAlis CCD 1.171.38.43 (Rigaku Oxford Diffraction, 2015
;
_computing_cell_refinement        
;
CrysAlis Red 1.171.38.43 (Rigaku Oxford Diffraction, 2015)
;
_computing_data_reduction         
;
CrysAlis Red 1.171.38.43 (Rigaku Oxford Diffraction, 2015)
;
_computing_structure_solution     'SHELXT 2014/5 (Sheldrick, 2014)'
_computing_structure_refinement 'SHELXL-2018/3 (Sheldrick, 2018)'
_computing_molecular_graphics      
;
Brandenburg & Putz (2006). Diamond 3.0. Crystal and Molecular
Structure Visualisation, University of Bonn, Germany
;
_computing_publication_material   'SHELXL-2014/7 (Sheldrick, 2014)'
_refine_special_details           
; 
 Refinement of F^2^ against ALL reflections.  The weighted R-factor wR and 
 goodness of fit S are based on F^2^, conventional R-factors R are based 
 on F, with F set to zero for negative F^2^. The threshold expression of 
 F^2^ > 2sigma(F^2^) is used only for calculating R-factors(gt) etc. and is 
 not relevant to the choice of reflections for refinement.  R-factors based 
 on F^2^ are statistically about twice as large as those based on F, and R- 
 factors based on ALL data will be even larger. 
;
_refine_ls_structure_factor_coef  Fsqd
_refine_ls_matrix_type            full
_refine_ls_weighting_scheme       calc
_refine_ls_weighting_details
'w=1/[\s^2^(Fo^2^)+(0.0400P)^2^+0.3044P] where P=(Fo^2^+2Fc^2^)/3'
_atom_sites_solution_primary      direct 
_atom_sites_solution_secondary    difmap
_atom_sites_solution_hydrogens    mixed
_refine_ls_hydrogen_treatment     mixed
_refine_ls_extinction_method      none
_refine_ls_extinction_coef        .
_refine_ls_abs_structure_details
;
 Flack x determined using 2433 quotients [(I+)-(I-)]/[(I+)+(I-)]
 (Parsons, Flack and Wagner, Acta Cryst. B69 (2013) 249-259).
;
_refine_ls_abs_structure_Flack    0.2(3)
_chemical_absolute_configuration  'rm'
_refine_ls_number_reflns          6412
_refine_ls_number_parameters      385
_refine_ls_number_restraints      1
_refine_ls_R_factor_all           0.0428
_refine_ls_R_factor_gt            0.0356
_refine_ls_wR_factor_ref          0.0811
_refine_ls_wR_factor_gt           0.0769
_refine_ls_goodness_of_fit_ref    1.002
_refine_ls_restrained_S_all       1.002
_refine_ls_shift/su_max           0.000
_refine_ls_shift/su_mean          0.000
 
loop_
 _atom_site_label
 _atom_site_type_symbol
 _atom_site_fract_x
 _atom_site_fract_y
 _atom_site_fract_z
 _atom_site_U_iso_or_equiv
 _atom_site_adp_type
 _atom_site_occupancy
 _atom_site_site_symmetry_order  
 _atom_site_calc_flag
 _atom_site_refinement_flags_posn
 _atom_site_refinement_flags_adp
 _atom_site_refinement_flags_occupancy
 _atom_site_disorder_assembly
 _atom_site_disorder_group
C1 C 0.6504(3) 0.17944(15) -0.16153(17) 0.0162(4) Uani 1 1 d . . . . .
H1 H 0.617470 0.154263 -0.237782 0.019 Uiso 1 1 calc R U . . .
C2 C 0.5915(3) 0.28197(15) -0.15760(18) 0.0172(4) Uani 1 1 d . . . . .
H2A H 0.655491 0.318861 -0.211546 0.021 Uiso 1 1 calc R U . . .
H2B H 0.458064 0.287540 -0.176890 0.021 Uiso 1 1 calc R U . . .
N3 N 0.6395(2) 0.31615(13) -0.04419(15) 0.0153(4) Uani 1 1 d . . . . .
C4 C 0.8345(3) 0.30934(16) -0.0054(2) 0.0182(4) Uani 1 1 d . . . . .
H4A H 0.853279 0.329460 0.073093 0.022 Uiso 1 1 calc R U . . .
H4B H 0.906677 0.350716 -0.050355 0.022 Uiso 1 1 calc R U . . .
C5 C 0.9001(3) 0.20866(16) -0.01594(19) 0.0174(4) Uani 1 1 d . . . . .
H5 H 1.035866 0.207685 0.001564 0.021 Uiso 1 1 calc R U . . .
C6 C 0.8154(3) 0.14431(16) 0.06567(19) 0.0192(5) Uani 1 1 d . . . . .
H6A H 0.894208 0.088862 0.077938 0.023 Uiso 1 1 calc R U . . .
H6B H 0.812872 0.176692 0.137801 0.023 Uiso 1 1 calc R U . . .
N7 N 0.6258(2) 0.11346(13) 0.02785(15) 0.0148(4) Uani 1 1 d . . . . .
C8 C 0.5361(3) 0.06886(15) 0.10971(18) 0.0168(4) Uani 1 1 d . . . . .
O8 O 0.6191(2) 0.06179(12) 0.20515(13) 0.0223(4) Uani 1 1 d . . . . .
C9 C 0.3564(3) 0.03580(15) 0.0787(2) 0.0197(5) Uani 1 1 d . . . . .
H9 H 0.291038 0.003893 0.131565 0.024 Uiso 1 1 calc R U . . .
C10 C 0.2772(3) 0.04941(16) -0.0259(2) 0.0206(5) Uani 1 1 d . . . . .
H10 H 0.156547 0.027544 -0.045388 0.025 Uiso 1 1 calc R U . . .
C11 C 0.3730(3) 0.09577(15) -0.10584(19) 0.0180(4) Uani 1 1 d . . . . .
H11 H 0.316223 0.105750 -0.178547 0.022 Uiso 1 1 calc R U . . .
C12 C 0.5472(3) 0.12629(15) -0.07878(17) 0.0148(4) Uani 1 1 d . . . . .
C13 C 0.8583(3) 0.17272(16) -0.13446(19) 0.0196(5) Uani 1 1 d . . . . .
H13A H 0.899230 0.107543 -0.139981 0.023 Uiso 1 1 calc R U . . .
H13B H 0.922489 0.210772 -0.187203 0.023 Uiso 1 1 calc R U . . .
C14 C 0.5119(3) 0.34410(15) 0.01923(18) 0.0146(4) Uani 1 1 d . . . . .
C15 C 0.3134(3) 0.36139(16) -0.00581(19) 0.0176(4) Uani 1 1 d . . . . .
O15 O 0.2068(2) 0.35298(14) -0.08795(14) 0.0278(4) Uani 1 1 d . . . . .
C16 C 0.3076(3) 0.39428(16) 0.11366(19) 0.0184(4) Uani 1 1 d . . . . .
O16 O 0.1906(2) 0.42551(13) 0.17026(15) 0.0267(4) Uani 1 1 d . . . . .
C17 C 0.5039(3) 0.37469(15) 0.12947(18) 0.0167(4) Uani 1 1 d . . . . .
O17 O 0.6304(2) 0.38089(12) 0.21279(14) 0.0220(4) Uani 1 1 d . . . . .
H17 H 0.606(4) 0.424(2) 0.264(3) 0.033 Uiso 1 1 d . U . . .
C1A C 0.9410(3) 0.66772(16) 0.64759(18) 0.0170(4) Uani 1 1 d . . . . .
H1A H 1.035874 0.641794 0.703573 0.020 Uiso 1 1 calc R U . . .
C2A C 0.9931(3) 0.76697(16) 0.61933(19) 0.0183(4) Uani 1 1 d . . . . .
H2C H 0.995287 0.806557 0.686414 0.022 Uiso 1 1 calc R U . . .
H2D H 1.116318 0.768041 0.591740 0.022 Uiso 1 1 calc R U . . .
N3A N 0.8565(2) 0.80190(13) 0.53331(15) 0.0154(4) Uani 1 1 d . . . . .
C4A C 0.6646(3) 0.79894(16) 0.56188(19) 0.0172(4) Uani 1 1 d . . . . .
H4C H 0.582075 0.814141 0.495153 0.021 Uiso 1 1 calc R U . . .
H4D H 0.646587 0.846282 0.619311 0.021 Uiso 1 1 calc R U . . .
C5A C 0.6148(3) 0.70274(16) 0.60543(18) 0.0170(4) Uani 1 1 d . . . . .
H5A H 0.495190 0.708877 0.638694 0.020 Uiso 1 1 calc R U . . .
C6A C 0.5934(3) 0.62621(16) 0.51798(18) 0.0173(4) Uani 1 1 d . . . . .
H6C H 0.523147 0.574384 0.547313 0.021 Uiso 1 1 calc R U . . .
H6D H 0.521618 0.650673 0.451130 0.021 Uiso 1 1 calc R U . . .
N7A N 0.7714(2) 0.58962(13) 0.48495(15) 0.0143(4) Uani 1 1 d . . . . .
C8A C 0.7588(3) 0.53157(15) 0.39329(18) 0.0165(4) Uani 1 1 d . . . . .
O8A O 0.5998(2) 0.50695(11) 0.35344(13) 0.0199(3) Uani 1 1 d . . . . .
C9A C 0.9255(3) 0.50626(16) 0.34856(18) 0.0180(4) Uani 1 1 d . . . . .
H9A H 0.922264 0.471164 0.281844 0.022 Uiso 1 1 calc R U . . .
C10A C 1.0900(3) 0.53230(16) 0.40131(19) 0.0194(5) Uani 1 1 d . . . . .
H10A H 1.200661 0.516265 0.370511 0.023 Uiso 1 1 calc R U . . .
C11A C 1.0954(3) 0.58264(16) 0.50081(19) 0.0176(4) Uani 1 1 d . . . . .
H11A H 1.209942 0.597434 0.539570 0.021 Uiso 1 1 calc R U . . .
C12A C 0.9365(3) 0.61062(15) 0.54247(17) 0.0151(4) Uani 1 1 d . . . . .
C13A C 0.7565(3) 0.66940(16) 0.69736(18) 0.0187(4) Uani 1 1 d . . . . .
H13C H 0.760973 0.712182 0.761662 0.022 Uiso 1 1 calc R U . . .
H13D H 0.724669 0.606591 0.722752 0.022 Uiso 1 1 calc R U . . .
C14A C 0.9103(3) 0.84280(15) 0.44349(18) 0.0157(4) Uani 1 1 d . . . . .
C15A C 1.0912(3) 0.85187(17) 0.39832(19) 0.0196(5) Uani 1 1 d . . . . .
O15A O 1.2445(2) 0.82122(14) 0.42317(16) 0.0311(4) Uani 1 1 d . . . . .
C16A C 1.0026(3) 0.91559(16) 0.30958(19) 0.0192(4) Uani 1 1 d . . . . .
O16A O 1.0572(2) 0.96393(12) 0.23609(14) 0.0251(4) Uani 1 1 d . . . . .
C17A C 0.8280(3) 0.89835(15) 0.35719(18) 0.0164(4) Uani 1 1 d . . . . .
O17A O 0.6579(2) 0.92596(11) 0.33798(13) 0.0189(3) Uani 1 1 d . . . . .
H17A H 0.645(4) 0.967(2) 0.286(2) 0.028 Uiso 1 1 d . U . . .
 
loop_
 _atom_site_aniso_label
 _atom_site_aniso_U_11
 _atom_site_aniso_U_22
 _atom_site_aniso_U_33
 _atom_site_aniso_U_23
 _atom_site_aniso_U_13
 _atom_site_aniso_U_12
C1 0.0203(10) 0.0169(11) 0.0117(10) 0.0002(8) 0.0037(8) 0.0017(8)
C2 0.0212(11) 0.0168(11) 0.0139(10) 0.0021(8) 0.0034(8) 0.0014(8)
N3 0.0150(8) 0.0137(9) 0.0175(9) -0.0008(7) 0.0020(7) 0.0006(7)
C4 0.0129(10) 0.0183(11) 0.0236(11) -0.0004(9) 0.0020(8) 0.0005(8)
C5 0.0136(10) 0.0170(11) 0.0216(11) 0.0001(9) 0.0020(8) 0.0013(8)
C6 0.0162(10) 0.0223(12) 0.0182(11) 0.0029(9) -0.0023(8) 0.0000(8)
N7 0.0164(8) 0.0127(9) 0.0155(9) -0.0001(7) 0.0022(7) 0.0013(7)
C8 0.0230(11) 0.0100(10) 0.0183(11) -0.0002(8) 0.0071(8) 0.0040(8)
O8 0.0312(9) 0.0203(9) 0.0157(8) 0.0046(7) 0.0034(6) 0.0032(7)
C9 0.0233(11) 0.0111(11) 0.0266(12) -0.0030(9) 0.0136(9) 0.0005(8)
C10 0.0166(11) 0.0142(11) 0.0316(13) -0.0057(9) 0.0058(9) 0.0010(8)
C11 0.0216(11) 0.0137(11) 0.0184(11) -0.0037(8) 0.0000(8) 0.0031(8)
C12 0.0183(10) 0.0115(10) 0.0146(10) -0.0019(8) 0.0025(8) 0.0028(8)
C13 0.0203(11) 0.0181(11) 0.0214(11) 0.0015(9) 0.0080(8) 0.0034(9)
C14 0.0149(10) 0.0107(10) 0.0183(11) 0.0027(8) 0.0024(8) -0.0014(8)
C15 0.0146(10) 0.0173(11) 0.0215(11) 0.0039(9) 0.0044(8) -0.0002(8)
O15 0.0164(8) 0.0437(11) 0.0231(9) 0.0038(8) -0.0003(7) 0.0008(7)
C16 0.0206(11) 0.0156(11) 0.0196(11) 0.0017(9) 0.0052(9) -0.0018(8)
O16 0.0224(8) 0.0303(10) 0.0290(9) -0.0037(8) 0.0117(7) 0.0032(7)
C17 0.0190(11) 0.0130(11) 0.0184(11) -0.0001(8) 0.0033(8) -0.0012(8)
O17 0.0228(8) 0.0221(9) 0.0204(8) -0.0062(7) -0.0022(6) 0.0011(6)
C1A 0.0197(10) 0.0173(11) 0.0132(10) 0.0009(8) -0.0017(8) 0.0011(8)
C2A 0.0179(11) 0.0181(11) 0.0183(11) 0.0008(9) -0.0019(8) -0.0016(8)
N3A 0.0149(8) 0.0152(9) 0.0163(9) 0.0023(7) 0.0019(7) -0.0005(7)
C4A 0.0169(10) 0.0173(11) 0.0176(11) 0.0005(8) 0.0035(8) 0.0012(8)
C5A 0.0189(11) 0.0179(11) 0.0146(10) -0.0004(8) 0.0049(8) -0.0003(8)
C6A 0.0143(10) 0.0192(11) 0.0188(11) -0.0020(9) 0.0040(8) -0.0005(8)
N7A 0.0129(8) 0.0156(9) 0.0145(9) 0.0001(7) 0.0019(6) -0.0005(7)
C8A 0.0207(11) 0.0135(11) 0.0153(10) 0.0028(8) 0.0029(8) 0.0008(8)
O8A 0.0195(8) 0.0206(8) 0.0194(8) -0.0037(6) 0.0004(6) -0.0029(6)
C9A 0.0257(11) 0.0145(11) 0.0144(10) -0.0005(8) 0.0051(8) 0.0026(9)
C10A 0.0188(11) 0.0176(12) 0.0226(11) 0.0040(9) 0.0056(9) 0.0035(8)
C11A 0.0148(10) 0.0170(11) 0.0207(11) 0.0027(9) -0.0007(8) 0.0022(8)
C12A 0.0177(10) 0.0134(11) 0.0139(10) 0.0028(8) 0.0001(8) -0.0014(8)
C13A 0.0266(11) 0.0180(11) 0.0121(10) 0.0012(8) 0.0045(8) 0.0009(9)
C14A 0.0163(10) 0.0129(10) 0.0181(11) -0.0041(8) 0.0023(8) -0.0022(8)
C15A 0.0196(11) 0.0209(12) 0.0188(11) -0.0037(9) 0.0037(8) -0.0050(9)
O15A 0.0173(8) 0.0411(12) 0.0351(10) 0.0026(9) 0.0046(7) 0.0020(7)
C16A 0.0225(11) 0.0186(11) 0.0169(11) -0.0070(9) 0.0046(8) -0.0054(9)
O16A 0.0292(9) 0.0262(9) 0.0209(9) 0.0007(7) 0.0083(7) -0.0094(7)
C17A 0.0204(11) 0.0157(11) 0.0133(10) -0.0026(8) 0.0034(8) -0.0038(8)
O17A 0.0193(8) 0.0202(8) 0.0171(8) 0.0060(7) 0.0014(6) -0.0003(6)
 
_geom_special_details
;
 All esds (except the esd in the dihedral angle between two l.s. planes)
 are estimated using the full covariance matrix.  The cell esds are taken
 into account individually in the estimation of esds in distances, angles
 and torsion angles; correlations between esds in cell parameters are only
 used when they are defined by crystal symmetry.  An approximate (isotropic)
 treatment of cell esds is used for estimating esds involving l.s. planes.
;
 
loop_
 _geom_bond_atom_site_label_1
 _geom_bond_atom_site_label_2
 _geom_bond_distance
 _geom_bond_site_symmetry_2
 _geom_bond_publ_flag
C1 C12 1.513(3) . ?
C1 C13 1.535(3) . ?
C1 C2 1.541(3) . ?
C1 H1 1.0000 . ?
C2 N3 1.470(3) . ?
C2 H2A 0.9900 . ?
C2 H2B 0.9900 . ?
N3 C14 1.323(3) . ?
N3 C4 1.469(3) . ?
C4 C5 1.537(3) . ?
C4 H4A 0.9900 . ?
C4 H4B 0.9900 . ?
C5 C6 1.524(3) . ?
C5 C13 1.528(3) . ?
C5 H5 1.0000 . ?
C6 N7 1.494(3) . ?
C6 H6A 0.9900 . ?
C6 H6B 0.9900 . ?
N7 C12 1.377(3) . ?
N7 C8 1.392(3) . ?
C8 O8 1.261(3) . ?
C8 C9 1.421(3) . ?
C9 C10 1.359(3) . ?
C9 H9 0.9500 . ?
C10 C11 1.410(3) . ?
C10 H10 0.9500 . ?
C11 C12 1.364(3) . ?
C11 H11 0.9500 . ?
C13 H13A 0.9900 . ?
C13 H13B 0.9900 . ?
C14 C17 1.409(3) . ?
C14 C15 1.483(3) . ?
C15 O15 1.215(3) . ?
C15 C16 1.523(3) . ?
C16 O16 1.228(3) . ?
C16 C17 1.464(3) . ?
C17 O17 1.312(3) . ?
O17 H17 0.91(3) . ?
C1A C12A 1.511(3) . ?
C1A C2A 1.527(3) . ?
C1A C13A 1.528(3) . ?
C1A H1A 1.0000 . ?
C2A N3A 1.469(3) . ?
C2A H2C 0.9900 . ?
C2A H2D 0.9900 . ?
N3A C14A 1.325(3) . ?
N3A C4A 1.478(3) . ?
C4A C5A 1.538(3) . ?
C4A H4C 0.9900 . ?
C4A H4D 0.9900 . ?
C5A C6A 1.526(3) . ?
C5A C13A 1.531(3) . ?
C5A H5A 1.0000 . ?
C6A N7A 1.494(3) . ?
C6A H6C 0.9900 . ?
C6A H6D 0.9900 . ?
N7A C12A 1.377(3) . ?
N7A C8A 1.384(3) . ?
C8A O8A 1.273(3) . ?
C8A C9A 1.427(3) . ?
C9A C10A 1.368(3) . ?
C9A H9A 0.9500 . ?
C10A C11A 1.401(3) . ?
C10A H10A 0.9500 . ?
C11A C12A 1.370(3) . ?
C11A H11A 0.9500 . ?
C13A H13C 0.9900 . ?
C13A H13D 0.9900 . ?
C14A C17A 1.408(3) . ?
C14A C15A 1.483(3) . ?
C15A O15A 1.222(3) . ?
C15A C16A 1.514(3) . ?
C16A O16A 1.223(3) . ?
C16A C17A 1.470(3) . ?
C17A O17A 1.312(3) . ?
O17A H17A 0.86(3) . ?
 
loop_
 _geom_angle_atom_site_label_1
 _geom_angle_atom_site_label_2
 _geom_angle_atom_site_label_3
 _geom_angle
 _geom_angle_site_symmetry_1
 _geom_angle_site_symmetry_3
 _geom_angle_publ_flag
C12 C1 C13 111.84(18) . . ?
C12 C1 C2 107.90(17) . . ?
C13 C1 C2 109.26(18) . . ?
C12 C1 H1 109.3 . . ?
C13 C1 H1 109.3 . . ?
C2 C1 H1 109.3 . . ?
N3 C2 C1 107.75(17) . . ?
N3 C2 H2A 110.2 . . ?
C1 C2 H2A 110.2 . . ?
N3 C2 H2B 110.2 . . ?
C1 C2 H2B 110.2 . . ?
H2A C2 H2B 108.5 . . ?
C14 N3 C4 123.64(19) . . ?
C14 N3 C2 121.16(18) . . ?
C4 N3 C2 115.02(17) . . ?
N3 C4 C5 109.87(18) . . ?
N3 C4 H4A 109.7 . . ?
C5 C4 H4A 109.7 . . ?
N3 C4 H4B 109.7 . . ?
C5 C4 H4B 109.7 . . ?
H4A C4 H4B 108.2 . . ?
C6 C5 C13 109.85(18) . . ?
C6 C5 C4 111.86(18) . . ?
C13 C5 C4 110.99(19) . . ?
C6 C5 H5 108.0 . . ?
C13 C5 H5 108.0 . . ?
C4 C5 H5 108.0 . . ?
N7 C6 C5 113.84(17) . . ?
N7 C6 H6A 108.8 . . ?
C5 C6 H6A 108.8 . . ?
N7 C6 H6B 108.8 . . ?
C5 C6 H6B 108.8 . . ?
H6A C6 H6B 107.7 . . ?
C12 N7 C8 122.76(18) . . ?
C12 N7 C6 123.33(17) . . ?
C8 N7 C6 113.90(17) . . ?
O8 C8 N7 117.8(2) . . ?
O8 C8 C9 125.3(2) . . ?
N7 C8 C9 116.88(19) . . ?
C10 C9 C8 120.6(2) . . ?
C10 C9 H9 119.7 . . ?
C8 C9 H9 119.7 . . ?
C9 C10 C11 120.5(2) . . ?
C9 C10 H10 119.8 . . ?
C11 C10 H10 119.8 . . ?
C12 C11 C10 120.0(2) . . ?
C12 C11 H11 120.0 . . ?
C10 C11 H11 120.0 . . ?
C11 C12 N7 119.24(19) . . ?
C11 C12 C1 121.11(19) . . ?
N7 C12 C1 119.53(18) . . ?
C5 C13 C1 107.07(17) . . ?
C5 C13 H13A 110.3 . . ?
C1 C13 H13A 110.3 . . ?
C5 C13 H13B 110.3 . . ?
C1 C13 H13B 110.3 . . ?
H13A C13 H13B 108.6 . . ?
N3 C14 C17 137.1(2) . . ?
N3 C14 C15 131.7(2) . . ?
C17 C14 C15 91.14(17) . . ?
O15 C15 C14 134.5(2) . . ?
O15 C15 C16 137.4(2) . . ?
C14 C15 C16 88.07(17) . . ?
O16 C16 C17 136.5(2) . . ?
O16 C16 C15 136.0(2) . . ?
C17 C16 C15 87.47(16) . . ?
O17 C17 C14 131.5(2) . . ?
O17 C17 C16 135.2(2) . . ?
C14 C17 C16 93.32(18) . . ?
C17 O17 H17 113.7(18) . . ?
C12A C1A C2A 108.05(18) . . ?
C12A C1A C13A 112.56(18) . . ?
C2A C1A C13A 108.70(19) . . ?
C12A C1A H1A 109.2 . . ?
C2A C1A H1A 109.2 . . ?
C13A C1A H1A 109.2 . . ?
N3A C2A C1A 108.09(18) . . ?
N3A C2A H2C 110.1 . . ?
C1A C2A H2C 110.1 . . ?
N3A C2A H2D 110.1 . . ?
C1A C2A H2D 110.1 . . ?
H2C C2A H2D 108.4 . . ?
C14A N3A C2A 119.89(18) . . ?
C14A N3A C4A 124.15(18) . . ?
C2A N3A C4A 115.47(17) . . ?
N3A C4A C5A 111.41(17) . . ?
N3A C4A H4C 109.3 . . ?
C5A C4A H4C 109.3 . . ?
N3A C4A H4D 109.3 . . ?
C5A C4A H4D 109.3 . . ?
H4C C4A H4D 108.0 . . ?
C6A C5A C13A 107.35(18) . . ?
C6A C5A C4A 115.34(18) . . ?
C13A C5A C4A 111.37(19) . . ?
C6A C5A H5A 107.5 . . ?
C13A C5A H5A 107.5 . . ?
C4A C5A H5A 107.5 . . ?
N7A C6A C5A 113.57(17) . . ?
N7A C6A H6C 108.9 . . ?
C5A C6A H6C 108.9 . . ?
N7A C6A H6D 108.9 . . ?
C5A C6A H6D 108.9 . . ?
H6C C6A H6D 107.7 . . ?
C12A N7A C8A 122.10(18) . . ?
C12A N7A C6A 122.59(18) . . ?
C8A N7A C6A 115.30(17) . . ?
O8A C8A N7A 117.82(19) . . ?
O8A C8A C9A 124.9(2) . . ?
N7A C8A C9A 117.20(19) . . ?
C10A C9A C8A 120.3(2) . . ?
C10A C9A H9A 119.9 . . ?
C8A C9A H9A 119.9 . . ?
C9A C10A C11A 120.0(2) . . ?
C9A C10A H10A 120.0 . . ?
C11A C10A H10A 120.0 . . ?
C12A C11A C10A 120.4(2) . . ?
C12A C11A H11A 119.8 . . ?
C10A C11A H11A 119.8 . . ?
C11A C12A N7A 119.3(2) . . ?
C11A C12A C1A 120.78(19) . . ?
N7A C12A C1A 119.87(18) . . ?
C1A C13A C5A 106.77(17) . . ?
C1A C13A H13C 110.4 . . ?
C5A C13A H13C 110.4 . . ?
C1A C13A H13D 110.4 . . ?
C5A C13A H13D 110.4 . . ?
H13C C13A H13D 108.6 . . ?
N3A C14A C17A 136.1(2) . . ?
N3A C14A C15A 132.9(2) . . ?
C17A C14A C15A 91.00(18) . . ?
O15A C15A C14A 135.4(2) . . ?
O15A C15A C16A 136.3(2) . . ?
C14A C15A C16A 88.37(17) . . ?
O16A C16A C17A 137.0(2) . . ?
O16A C16A C15A 135.4(2) . . ?
C17A C16A C15A 87.44(17) . . ?
O17A C17A C14A 130.1(2) . . ?
O17A C17A C16A 136.7(2) . . ?
C14A C17A C16A 93.06(18) . . ?
C17A O17A H17A 112.4(19) . . ?
 
loop_
 _geom_torsion_atom_site_label_1
 _geom_torsion_atom_site_label_2
 _geom_torsion_atom_site_label_3
 _geom_torsion_atom_site_label_4
 _geom_torsion
 _geom_torsion_site_symmetry_1
 _geom_torsion_site_symmetry_2
 _geom_torsion_site_symmetry_3
 _geom_torsion_site_symmetry_4
 _geom_torsion_publ_flag
C12 C1 C2 N3 60.5(2) . . . . ?
C13 C1 C2 N3 -61.3(2) . . . . ?
C1 C2 N3 C14 -116.7(2) . . . . ?
C1 C2 N3 C4 58.5(2) . . . . ?
C14 N3 C4 C5 119.8(2) . . . . ?
C2 N3 C4 C5 -55.3(2) . . . . ?
N3 C4 C5 C6 -68.5(2) . . . . ?
N3 C4 C5 C13 54.6(2) . . . . ?
C13 C5 C6 N7 -42.8(2) . . . . ?
C4 C5 C6 N7 80.9(2) . . . . ?
C5 C6 N7 C12 12.0(3) . . . . ?
C5 C6 N7 C8 -169.04(18) . . . . ?
C12 N7 C8 O8 -179.04(19) . . . . ?
C6 N7 C8 O8 2.0(3) . . . . ?
C12 N7 C8 C9 0.3(3) . . . . ?
C6 N7 C8 C9 -178.64(18) . . . . ?
O8 C8 C9 C10 178.1(2) . . . . ?
N7 C8 C9 C10 -1.2(3) . . . . ?
C8 C9 C10 C11 0.7(3) . . . . ?
C9 C10 C11 C12 0.8(3) . . . . ?
C10 C11 C12 N7 -1.7(3) . . . . ?
C10 C11 C12 C1 -177.63(19) . . . . ?
C8 N7 C12 C11 1.2(3) . . . . ?
C6 N7 C12 C11 180.0(2) . . . . ?
C8 N7 C12 C1 177.16(19) . . . . ?
C6 N7 C12 C1 -4.0(3) . . . . ?
C13 C1 C12 C11 -157.0(2) . . . . ?
C2 C1 C12 C11 82.8(2) . . . . ?
C13 C1 C12 N7 27.1(3) . . . . ?
C2 C1 C12 N7 -93.1(2) . . . . ?
C6 C5 C13 C1 65.2(2) . . . . ?
C4 C5 C13 C1 -59.0(2) . . . . ?
C12 C1 C13 C5 -56.9(2) . . . . ?
C2 C1 C13 C5 62.5(2) . . . . ?
C4 N3 C14 C17 0.6(4) . . . . ?
C2 N3 C14 C17 175.4(2) . . . . ?
C4 N3 C14 C15 175.4(2) . . . . ?
C2 N3 C14 C15 -9.8(4) . . . . ?
N3 C14 C15 O15 2.9(4) . . . . ?
C17 C14 C15 O15 179.3(3) . . . . ?
N3 C14 C15 C16 -176.4(2) . . . . ?
C17 C14 C15 C16 0.04(17) . . . . ?
O15 C15 C16 O16 -0.9(5) . . . . ?
C14 C15 C16 O16 178.3(3) . . . . ?
O15 C15 C16 C17 -179.3(3) . . . . ?
C14 C15 C16 C17 -0.04(16) . . . . ?
N3 C14 C17 O17 -4.6(4) . . . . ?
C15 C14 C17 O17 179.3(2) . . . . ?
N3 C14 C17 C16 176.1(3) . . . . ?
C15 C14 C17 C16 -0.05(17) . . . . ?
O16 C16 C17 O17 2.4(5) . . . . ?
C15 C16 C17 O17 -179.3(3) . . . . ?
O16 C16 C17 C14 -178.3(3) . . . . ?
C15 C16 C17 C14 0.04(17) . . . . ?
C12A C1A C2A N3A 58.8(2) . . . . ?
C13A C1A C2A N3A -63.6(2) . . . . ?
C1A C2A N3A C14A -131.2(2) . . . . ?
C1A C2A N3A C4A 56.4(2) . . . . ?
C14A N3A C4A C5A 138.0(2) . . . . ?
C2A N3A C4A C5A -50.0(2) . . . . ?
N3A C4A C5A C6A -72.5(2) . . . . ?
N3A C4A C5A C13A 50.2(2) . . . . ?
C13A C5A C6A N7A -47.6(2) . . . . ?
C4A C5A C6A N7A 77.2(2) . . . . ?
C5A C6A N7A C12A 11.4(3) . . . . ?
C5A C6A N7A C8A -169.70(18) . . . . ?
C12A N7A C8A O8A 171.63(19) . . . . ?
C6A N7A C8A O8A -7.3(3) . . . . ?
C12A N7A C8A C9A -10.3(3) . . . . ?
C6A N7A C8A C9A 170.78(19) . . . . ?
O8A C8A C9A C10A -176.4(2) . . . . ?
N7A C8A C9A C10A 5.6(3) . . . . ?
C8A C9A C10A C11A 1.1(3) . . . . ?
C9A C10A C11A C12A -3.7(3) . . . . ?
C10A C11A C12A N7A -0.7(3) . . . . ?
C10A C11A C12A C1A -177.9(2) . . . . ?
C8A N7A C12A C11A 7.9(3) . . . . ?
C6A N7A C12A C11A -173.21(19) . . . . ?
C8A N7A C12A C1A -174.81(19) . . . . ?
C6A N7A C12A C1A 4.0(3) . . . . ?
C2A C1A C12A C11A 75.7(2) . . . . ?
C13A C1A C12A C11A -164.3(2) . . . . ?
C2A C1A C12A N7A -101.5(2) . . . . ?
C13A C1A C12A N7A 18.5(3) . . . . ?
C12A C1A C13A C5A -54.5(2) . . . . ?
C2A C1A C13A C5A 65.1(2) . . . . ?
C6A C5A C13A C1A 69.0(2) . . . . ?
C4A C5A C13A C1A -58.2(2) . . . . ?
C2A N3A C14A C17A -165.4(2) . . . . ?
C4A N3A C14A C17A 6.2(4) . . . . ?
C2A N3A C14A C15A 10.1(4) . . . . ?
C4A N3A C14A C15A -178.3(2) . . . . ?
N3A C14A C15A O15A 5.5(5) . . . . ?
C17A C14A C15A O15A -177.6(3) . . . . ?
N3A C14A C15A C16A -174.1(2) . . . . ?
C17A C14A C15A C16A 2.79(18) . . . . ?
O15A C15A C16A O16A -6.3(5) . . . . ?
C14A C15A C16A O16A 173.3(3) . . . . ?
O15A C15A C16A C17A 177.7(3) . . . . ?
C14A C15A C16A C17A -2.67(17) . . . . ?
N3A C14A C17A O17A -2.1(4) . . . . ?
C15A C14A C17A O17A -178.9(2) . . . . ?
N3A C14A C17A C16A 173.9(3) . . . . ?
C15A C14A C17A C16A -2.88(18) . . . . ?
O16A C16A C17A O17A 2.5(5) . . . . ?
C15A C16A C17A O17A 178.3(3) . . . . ?
O16A C16A C17A C14A -173.1(3) . . . . ?
C15A C16A C17A C14A 2.82(18) . . . . ?
 
loop_
 _geom_hbond_atom_site_label_D 
 _geom_hbond_atom_site_label_H 
 _geom_hbond_atom_site_label_A 
 _geom_hbond_distance_DH 
 _geom_hbond_distance_HA 
 _geom_hbond_distance_DA 
 _geom_hbond_angle_DHA 
 _geom_hbond_site_symmetry_A 
 _geom_hbond_publ_flag
O17 H17 O8A  0.91(3) 1.61(3) 2.510(2) 170(3) . yes
O17A H17A O8  0.86(3) 1.68(3) 2.531(2) 168(3) 1_565 yes
C2 H2B O15  0.99 2.40 3.183(3) 135.0 . yes
C4 H4A O17  0.99 2.56 3.307(3) 132.3 . yes
C4 H4B O15  0.99 2.29 3.052(3) 133.4 1_655 yes
C9 H9 O16A  0.95 2.29 3.198(3) 159.8 1_445 yes
C2A H2D O15A  0.99 2.44 3.222(3) 135.6 . yes
C4A H4C O15A  0.99 2.55 3.393(3) 142.4 1_455 yes
C4A H4C O17A  0.99 2.59 3.263(3) 125.5 . yes
C9A H9A O16  0.95 2.57 3.240(3) 128.2 1_655 yes
C9A H9A O17  0.95 2.58 3.166(3) 120.1 . yes
 
_refine_diff_density_max    0.265
_refine_diff_density_min   -0.197
_refine_diff_density_rms    0.045

_shelx_res_file
;
TITL ap_salt_c_sq_1_1_100k_a.res in P2(1)
    AP_salt_C_SQ_1_1_100K.res
    created by SHELXL-2018/3 at 11:33:04 on 06-Mar-2026
CELL 0.71073 7.3355 14.4095 12.0799 90 94.953 90
ZERR 4 0.0002 0.0004 0.0003 0 0.002 0
LATT -1
SYMM -X,0.5+Y,-Z
SFAC C H N O
UNIT 60 56 8 16
TEMP -173.15
SIZE 0.286 0.254 0.226
L.S. 14
PLAN  20
CONF
BOND $H
HTAB 2
HTAB O17 O8A
EQIV $1 x, y+1, z
HTAB O17A O8_$1
HTAB C2 O15
HTAB C4 O17
EQIV $2 x+1, y, z
HTAB C4 O15_$2
EQIV $3 x-1, y-1, z
HTAB C9 O16A_$3
HTAB O17 O8A
HTAB C2A O15A
EQIV $4 x-1, y, z
HTAB C4A O15A_$4
HTAB C4A O17A
HTAB C9A O16_$2
HTAB C9A O17
ACTA 55
list 4
fmap 2 53
MORE -1

WGHT    0.040000    0.304400
FVAR       0.72477
C1    1    0.650414    0.179435   -0.161529    11.00000    0.02034    0.01689 =
         0.01167    0.00021    0.00367    0.00174
AFIX  13
H1    2    0.617470    0.154263   -0.237782    11.00000   -1.20000
AFIX   0
C2    1    0.591547    0.281966   -0.157601    11.00000    0.02120    0.01682 =
         0.01391    0.00205    0.00337    0.00142
AFIX  23
H2A   2    0.655491    0.318861   -0.211546    11.00000   -1.20000
H2B   2    0.458064    0.287540   -0.176890    11.00000   -1.20000
AFIX   0
N3    3    0.639532    0.316152   -0.044194    11.00000    0.01499    0.01366 =
         0.01749   -0.00079    0.00199    0.00061
C4    1    0.834496    0.309336   -0.005423    11.00000    0.01287    0.01835 =
         0.02360   -0.00038    0.00199    0.00051
AFIX  23
H4A   2    0.853279    0.329460    0.073093    11.00000   -1.20000
H4B   2    0.906677    0.350716   -0.050355    11.00000   -1.20000
AFIX   0
C5    1    0.900127    0.208659   -0.015941    11.00000    0.01362    0.01701 =
         0.02155    0.00008    0.00195    0.00125
AFIX  13
H5    2    1.035866    0.207685    0.001564    11.00000   -1.20000
AFIX   0
C6    1    0.815362    0.144312    0.065666    11.00000    0.01623    0.02233 =
         0.01825    0.00292   -0.00227    0.00003
AFIX  23
H6A   2    0.894208    0.088862    0.077938    11.00000   -1.20000
H6B   2    0.812872    0.176692    0.137801    11.00000   -1.20000
AFIX   0
N7    3    0.625785    0.113459    0.027847    11.00000    0.01638    0.01271 =
         0.01547   -0.00013    0.00221    0.00131
C8    1    0.536052    0.068860    0.109708    11.00000    0.02302    0.00995 =
         0.01833   -0.00021    0.00712    0.00405
O8    4    0.619094    0.061793    0.205154    11.00000    0.03120    0.02033 =
         0.01570    0.00462    0.00337    0.00318
C9    1    0.356410    0.035805    0.078675    11.00000    0.02331    0.01107 =
         0.02663   -0.00303    0.01363    0.00049
AFIX  43
H9    2    0.291038    0.003893    0.131565    11.00000   -1.20000
AFIX   0
C10   1    0.277248    0.049410   -0.025936    11.00000    0.01656    0.01416 =
         0.03160   -0.00572    0.00585    0.00099
AFIX  43
H10   2    0.156547    0.027544   -0.045388    11.00000   -1.20000
AFIX   0
C11   1    0.373033    0.095771   -0.105842    11.00000    0.02156    0.01372 =
         0.01835   -0.00371    0.00001    0.00307
AFIX  43
H11   2    0.316223    0.105750   -0.178547    11.00000   -1.20000
AFIX   0
C12   1    0.547212    0.126290   -0.078785    11.00000    0.01831    0.01151 =
         0.01464   -0.00189    0.00249    0.00283
C13   1    0.858298    0.172720   -0.134460    11.00000    0.02030    0.01807 =
         0.02140    0.00148    0.00796    0.00343
AFIX  23
H13A  2    0.899230    0.107543   -0.139981    11.00000   -1.20000
H13B  2    0.922489    0.210772   -0.187203    11.00000   -1.20000
AFIX   0
C14   1    0.511890    0.344102    0.019231    11.00000    0.01493    0.01068 =
         0.01829    0.00274    0.00237   -0.00136
C15   1    0.313355    0.361389   -0.005805    11.00000    0.01458    0.01735 =
         0.02152    0.00391    0.00444   -0.00020
O15   4    0.206785    0.352976   -0.087947    11.00000    0.01636    0.04367 =
         0.02314    0.00380   -0.00026    0.00075
C16   1    0.307552    0.394280    0.113665    11.00000    0.02065    0.01564 =
         0.01964    0.00166    0.00523   -0.00175
O16   4    0.190591    0.425514    0.170257    11.00000    0.02244    0.03032 =
         0.02897   -0.00375    0.01169    0.00321
C17   1    0.503897    0.374690    0.129466    11.00000    0.01898    0.01301 =
         0.01836   -0.00005    0.00330   -0.00125
O17   4    0.630435    0.380888    0.212794    11.00000    0.02284    0.02212 =
         0.02036   -0.00619   -0.00215    0.00112
H17   2    0.605802    0.424042    0.264145    11.00000   -1.50000

REM MOL_2
C1A   1    0.941005    0.667725    0.647589    11.00000    0.01973    0.01734 =
         0.01324    0.00094   -0.00171    0.00108
AFIX  13
H1A   2    1.035874    0.641794    0.703573    11.00000   -1.20000
AFIX   0
C2A   1    0.993115    0.766970    0.619331    11.00000    0.01795    0.01811 =
         0.01834    0.00082   -0.00194   -0.00162
AFIX  23
H2C   2    0.995287    0.806557    0.686414    11.00000   -1.20000
H2D   2    1.116318    0.768041    0.591740    11.00000   -1.20000
AFIX   0
N3A   3    0.856492    0.801904    0.533306    11.00000    0.01490    0.01522 =
         0.01629    0.00226    0.00190   -0.00048
C4A   1    0.664628    0.798938    0.561878    11.00000    0.01690    0.01726 =
         0.01765    0.00047    0.00352    0.00118
AFIX  23
H4C   2    0.582075    0.814141    0.495153    11.00000   -1.20000
H4D   2    0.646587    0.846282    0.619311    11.00000   -1.20000
AFIX   0
C5A   1    0.614803    0.702744    0.605432    11.00000    0.01893    0.01793 =
         0.01461   -0.00037    0.00495   -0.00028
AFIX  13
H5A   2    0.495190    0.708877    0.638694    11.00000   -1.20000
AFIX   0

C6A   1    0.593372    0.626210    0.517984    11.00000    0.01435    0.01916 =
         0.01878   -0.00195    0.00402   -0.00046
AFIX  23
H6C   2    0.523147    0.574384    0.547313    11.00000   -1.20000
H6D   2    0.521618    0.650673    0.451130    11.00000   -1.20000
AFIX   0
N7A   3    0.771382    0.589616    0.484946    11.00000    0.01288    0.01564 =
         0.01451    0.00007    0.00191   -0.00048
C8A   1    0.758776    0.531572    0.393292    11.00000    0.02074    0.01351 =
         0.01532    0.00283    0.00285    0.00082
O8A   4    0.599843    0.506950    0.353437    11.00000    0.01954    0.02057 =
         0.01937   -0.00373    0.00045   -0.00288
C9A   1    0.925518    0.506259    0.348560    11.00000    0.02568    0.01455 =
         0.01440   -0.00049    0.00513    0.00258
AFIX  43
H9A   2    0.922264    0.471164    0.281844    11.00000   -1.20000
AFIX   0
C10A  1    1.090035    0.532300    0.401313    11.00000    0.01879    0.01762 =
         0.02257    0.00400    0.00560    0.00346
AFIX  43
H10A  2    1.200661    0.516265    0.370511    11.00000   -1.20000
AFIX   0
C11A  1    1.095423    0.582638    0.500806    11.00000    0.01481    0.01702 =
         0.02068    0.00267   -0.00067    0.00217
AFIX  43
H11A  2    1.209942    0.597434    0.539570    11.00000   -1.20000
AFIX   0
C12A  1    0.936534    0.610622    0.542471    11.00000    0.01771    0.01342 =
         0.01386    0.00282    0.00014   -0.00138
C13A  1    0.756495    0.669401    0.697358    11.00000    0.02658    0.01799 =
         0.01213    0.00121    0.00455    0.00086
AFIX  23
H13C  2    0.760973    0.712182    0.761662    11.00000   -1.20000
H13D  2    0.724669    0.606591    0.722752    11.00000   -1.20000
AFIX   0
C14A  1    0.910349    0.842800    0.443491    11.00000    0.01629    0.01288 =
         0.01805   -0.00409    0.00227   -0.00216
C15A  1    1.091153    0.851870    0.398321    11.00000    0.01963    0.02090 =
         0.01875   -0.00369    0.00366   -0.00502
O15A  4    1.244527    0.821220    0.423175    11.00000    0.01734    0.04112 =
         0.03513    0.00259    0.00462    0.00200
C16A  1    1.002646    0.915589    0.309585    11.00000    0.02250    0.01863 =
         0.01695   -0.00697    0.00463   -0.00535
O16A  4    1.057208    0.963930    0.236089    11.00000    0.02925    0.02625 =
         0.02087    0.00066    0.00829   -0.00942
C17A  1    0.828042    0.898348    0.357190    11.00000    0.02044    0.01573 =
         0.01325   -0.00258    0.00338   -0.00381
O17A  4    0.657868    0.925964    0.337980    11.00000    0.01926    0.02018 =
         0.01711    0.00600    0.00138   -0.00030
H17A  2    0.644700    0.966927    0.285683    11.00000   -1.50000

HKLF 4


REM  ap_salt_c_sq_1_1_100k_a.res in P2(1)
REM wR2 = 0.0811, GooF = S = 1.003, Restrained GooF = 1.002 for all data
REM R1 = 0.0356 for 5826 Fo > 4sig(Fo) and 0.0428 for all 6412 data
REM 385 parameters refined using 1 restraints

END

WGHT      0.0320      0.3176

REM Instructions for potential hydrogen bonds
HTAB C2 O15
HTAB C4 O17
HTAB C4 O15_$2
HTAB C9 O16A_$3
HTAB O17 O8A
HTAB C2A O15A
HTAB C4A O15A_$4
HTAB C4A O17A
HTAB C9A O16_$2
HTAB C9A O17
HTAB O17A O8_$1

REM Highest difference peak  0.265,  deepest hole -0.197,  1-sigma level  0.045
Q1    1   0.4079  0.3956  0.1365  11.00000  0.05    0.26
Q2    1   0.4393  0.1378 -0.0795  11.00000  0.05    0.21
Q3    1   0.7718  0.7975  0.5459  11.00000  0.05    0.20
Q4    1   0.8683  0.2574 -0.0227  11.00000  0.05    0.20
Q5    1   0.7132  0.1343  0.0419  11.00000  0.05    0.19
Q6    1   0.7487  0.1784 -0.1437  11.00000  0.05    0.19
Q7    1   0.6062  0.6776  0.5448  11.00000  0.05    0.19
Q8    1   0.8492  0.6757  0.6740  11.00000  0.05    0.19
Q9    1   0.8735  0.1945  0.0467  11.00000  0.05    0.19
Q10   1   0.2804  0.3845  0.0547  11.00000  0.05    0.19
Q11   1   0.6982  0.6962  0.6430  11.00000  0.05    0.18
Q12   1   0.4141  0.3498 -0.0083  11.00000  0.05    0.18
Q13   1   0.9182  0.6354  0.5952  11.00000  0.05    0.18
Q14   1   0.8966  0.9158  0.3207  11.00000  0.05    0.18
Q15   1   0.8470  0.1763  0.0231  11.00000  0.05    0.17
Q16   1   0.8495  0.8558  0.3983  11.00000  0.05    0.17
Q17   1   0.8854  0.1980 -0.0791  11.00000  0.05    0.17
Q18   1   0.8601  0.5958  0.5155  11.00000  0.05    0.17
Q19   1   0.8597  0.5181  0.3812  11.00000  0.05    0.17
Q20   1   1.0048  0.5770  0.5376  11.00000  0.05    0.17
;
_shelx_res_checksum   61337

_shelx_hkl_file
;
   0 -18   0    7.19    4.72
   0 -18  -1   24.92    6.48
   0 -18   1   24.15    5.82
   0 -17   0   -2.56    3.55
   0 -17  -1   32.36    6.74
   0 -17   1   41.40    6.85
   0 -17   2   33.85    6.73
   0 -17  -2   21.67    5.83
   0 -17   3    7.73    4.86
   0 -17  -3   -5.08    4.84
   0 -17  -4  178.32   13.85
   0 -17  -5   79.24    9.58
   0 -17   7   64.56    8.29
   0 -17   8   -8.19    4.16
   0 -16   0   30.59    6.03
   0 -16  -1   36.93    6.43
   0 -16   1   40.68    6.50
   0 -16  -2    3.80    3.50
   0 -16   2    4.42    3.81
   0 -16   3    2.45    2.49
   0 -16  -3    4.82    3.53
   0 -16   3    5.87    4.49
   0 -16  -4   27.16    6.08
   0 -16   4   16.19    3.77
   0 -16   5    4.67    3.20
   0 -16  -5    1.91    3.75
   0 -16   6   59.92    7.37
   0 -16  -6   66.97    8.88
   0 -16  -7  124.16   11.90
   0 -16   7  116.86   10.48
   0 -16   8   54.99    8.06
   0 -16   9   24.96    5.92
   0 -15   0   -1.13    2.91
   0 -15   1   52.86    7.38
   0 -15   1   65.16    5.22
   0 -15  -1   54.34    7.14
   0 -15   2   61.62    5.49
   0 -15  -2   66.47    8.05
   0 -15   2   68.13    8.35
   0 -15   3   10.72    3.29
   0 -15  -3   16.60    4.85
   0 -15  -4   12.85    4.68
   0 -15   4    9.40    3.26
   0 -15   5   19.64    4.42
   0 -15  -5   21.41    5.40
   0 -15   6   42.04    6.07
   0 -15  -6   32.55    6.59
   0 -15   7   98.50    9.57
   0 -15  -7  121.03   11.27
   0 -15  -8  129.75   12.01
   0 -15   8  104.59   10.17
   0 -15   9   16.21    5.32
   0 -14   0    0.87    1.41
   0 -14   0    3.50    1.54
   0 -14   0    4.69    3.29
   0 -14   1   28.02    5.74
   0 -14  -1   35.83    6.00
   0 -14   1   27.53    3.47
   0 -14   2   -1.66    2.08
   0 -14  -2    1.05    3.48
   0 -14   3   42.07    5.11
   0 -14  -3   36.48    6.14
   0 -14   4    1.43    2.45
   0 -14  -4   -1.38    3.09
   0 -14  -5   48.92    7.21
   0 -14   5   51.59    6.30
   0 -14  -6   61.75    7.84
   0 -14   6   65.87    7.49
   0 -14  -7   11.35    4.46
   0 -14   7   14.04    4.61
   0 -14   8   28.45    6.28
   0 -14   8   23.22    5.66
   0 -14  -8   19.22    5.14
   0 -14  -9   16.38    5.37
   0 -14   9   16.67    5.25
   0 -14   9   18.44    5.60
   0 -14  10   10.15    5.22
   0 -13   0    0.18    1.36
   0 -13   0   -0.68    3.35
   0 -13   0    2.06    1.49
   0 -13  -1  169.81   11.10
   0 -13  -1  150.52    5.81
   0 -13   1  157.87   10.79
   0 -13   1  152.24    7.37
   0 -13  -1  155.12    4.29
   0 -13  -2   11.90    4.04
   0 -13   2   10.73    2.76
   0 -13   3   52.23    5.40
   0 -13  -3   51.64    6.68
   0 -13   4  115.21    8.14
   0 -13  -4  120.90   10.00
   0 -13   5   15.24    4.09
   0 -13  -5    6.24    3.56
   0 -13   6  111.27    9.73
   0 -13  -6  109.23    9.86
   0 -13   6  109.06    9.09
   0 -13  -7   21.61    5.25
   0 -13   7   15.73    4.69
   0 -13   7   23.27    5.25
   0 -13   8   29.15    5.97
   0 -13  -8   21.90    5.22
   0 -13  -9  125.42   11.25
   0 -13   9  119.27   11.05
   0 -13  10   26.01    6.37
   0 -13 -10   25.53    5.83
   0 -12   0   92.20    8.05
   0 -12   0   91.06    5.17
   0 -12   1  196.46   11.48
   0 -12  -1  200.42   11.47
   0 -12   1  191.65    8.11
   0 -12  -1  196.00    4.95
   0 -12  -1  182.28    6.24
   0 -12   2   99.73    6.47
   0 -12  -2   91.98    3.78
   0 -12  -2   98.54    8.38
   0 -12  -3   45.57    6.10
   0 -12   3   39.44    4.81
   0 -12  -4  262.33   13.47
   0 -12   4  243.76    5.96
   0 -12  -4  241.11    5.31
   0 -12   4  253.32   11.60
   0 -12  -5  176.10    6.17
   0 -12  -5  184.69   11.59
   0 -12   5  159.28   10.87
   0 -12   5  162.35   10.04
   0 -12  -6  225.00   13.25
   0 -12  -6  229.02    8.28
   0 -12   6  226.81   13.30
   0 -12  -7   36.52    6.22
   0 -12   7   39.08    6.48
   0 -12  -7   34.84    4.22
   0 -12  -8   33.45    6.23
   0 -12   8   41.18    6.66
   0 -12  -8   30.01    4.27
   0 -12   9   66.62    8.35
   0 -12  -9   46.84    7.18
   0 -12  -9   55.25    5.76
   0 -12 -10   16.19    4.59
   0 -12 -10   14.67    3.87
   0 -12  10    6.82    3.76
   0 -12  11   11.18    4.51
   0 -12 -11    1.79    3.70
   0 -11   0    1.26    1.72
   0 -11   0   -2.50    2.94
   0 -11  -1   33.53    2.20
   0 -11  -1   31.94    2.80
   0 -11   1   36.77    3.73
   0 -11  -1   30.34    5.05
   0 -11  -2  250.78    6.01
   0 -11  -2  248.11   12.23
   0 -11   2  232.67    9.39
   0 -11  -3   66.08    6.87
   0 -11   3   59.45    2.40
   0 -11   4  109.59    7.67
   0 -11  -4  108.03    8.57
   0 -11  -4  117.18    4.49
   0 -11   5  173.05   10.90
   0 -11  -5  160.85   10.43
   0 -11  -5  173.05    6.58
   0 -11   6  270.95   13.89
   0 -11  -6  274.81   13.96
   0 -11  -6  261.18    9.22
   0 -11  -7   19.05    3.44
   0 -11  -7   13.37    4.01
   0 -11   7   18.31    4.80
   0 -11  -8  110.26    7.49
   0 -11   8  131.17   10.38
   0 -11  -8  101.31    9.32
   0 -11  -9   13.34    4.35
   0 -11  -9    8.48    3.40
   0 -11   9   11.05    4.16
   0 -11 -10   59.55    7.62
   0 -11 -10   80.39    7.66
   0 -11  10   76.41    8.83
   0 -11 -11   34.66    5.66
   0 -11 -11   36.21    6.56
   0 -11  11   40.50    7.26
   0 -11 -12    2.42    4.03
   0 -11 -12    8.02    4.70
   0 -11  12    2.29    3.94
   0 -11 -13   19.20    5.04
   0 -10   0  156.84    6.17
   0 -10   0  165.21    9.47
   0 -10   1  224.65    8.10
   0 -10  -1  217.42   10.69
   0 -10  -1  225.34    5.13
   0 -10  -1  227.29    6.41
   0 -10   1  237.87    9.79
   0 -10   2  445.94   13.48
   0 -10  -2  417.30   14.74
   0 -10  -2  420.50    7.44
   0 -10   2  430.00   12.13
   0 -10  -3  552.35   17.18
   0 -10   3  531.08   14.64
   0 -10  -3  518.29    7.49
   0 -10  -4    6.13    1.79
   0 -10  -4    7.29    3.60
   0 -10   4    1.76    2.99
   0 -10  -5   77.32    4.86
   0 -10  -5   67.08    6.79
   0 -10   5   80.17    7.26
   0 -10  -6  255.43    6.55
   0 -10  -6  245.15   12.75
   0 -10  -6  268.97    9.57
   0 -10   6  250.09   12.85
   0 -10   7   -1.08    3.08
   0 -10  -7   -2.18    3.42
   0 -10  -8  190.61   11.99
   0 -10   8  196.08   12.21
   0 -10   9   28.96    5.88
   0 -10  -9   30.63    5.52
   0 -10 -10   45.00    6.83
   0 -10  10   42.81    6.35
   0 -10 -11   19.54    4.82
   0 -10  11   22.36    4.83
   0 -10 -11   16.36    4.66
   0 -10  12   39.65    7.13
   0 -10 -12   34.93    6.97
   0 -10 -12   42.88    6.78
   0 -10 -13   36.11    6.64
   0 -10 -14   23.86    6.00
   0  -9   0   -0.53    1.50
   0  -9   0   -1.50    2.60
   0  -9  -1  616.44    9.93
   0  -9   1  636.79   15.07
   0  -9   1  594.17   12.44
   0  -9  -1  593.13   16.31
   0  -9  -2  126.65    7.92
   0  -9  -2  136.84    4.09
   0  -9   2  145.14    7.00
   0  -9   2  137.84    7.15
   0  -9   3   79.35    5.82
   0  -9  -3   71.22    6.28
   0  -9   3   75.42    6.53
   0  -9  -3   81.56    3.43
   0  -9  -4  329.50    8.28
   0  -9   4  329.18   13.09
   0  -9   4  333.42   12.07
   0  -9  -4  319.28   12.90
   0  -9   5   29.47    4.67
   0  -9  -5   17.85    4.15
   0  -9   6   21.98    4.81
   0  -9  -6   14.38    1.53
   0  -9  -6   12.83    3.92
   0  -9  -7  270.82   13.24
   0  -9   7  268.69   13.17
   0  -9   8  468.13   17.87
   0  -9  -8  467.58   17.88
   0  -9   9  128.65   10.07
   0  -9  -9  133.00   10.32
   0  -9  10   39.22    6.55
   0  -9 -10   23.04    5.16
   0  -9  11    2.25    3.56
   0  -9 -11   -0.09    3.35
   0  -9 -12   39.99    6.82
   0  -9  12   25.89    5.56
   0  -9 -13   80.99    9.56
   0  -9 -13   63.67    8.27
   0  -9  13   58.05    8.49
   0  -9 -14   29.92    6.68
   0  -8   0  330.79   11.32
   0  -8   0  339.14   11.74
   0  -8   0  330.17    7.91
   0  -8  -1   33.53    4.32
   0  -8   1   32.88    3.55
   0  -8  -1   30.84    2.26
   0  -8  -1   27.80    3.54
   0  -8   1   38.34    3.45
   0  -8   1   38.45    4.10
   0  -8  -2  628.09   15.98
   0  -8  -2  598.91   15.67
   0  -8   2  632.04   14.32
   0  -8   2  632.92   15.95
   0  -8  -2  605.74    8.03
   0  -8   3  130.75    7.71
   0  -8  -3  152.04    8.11
   0  -8   3  145.19    7.25
   0  -8  -3  148.26    4.79
   0  -8  -3  142.52    8.12
   0  -8   4 1027.46   21.55
   0  -8  -4 1001.82   21.42
   0  -8   4 1065.52   20.28
   0  -8   5   34.28    4.84
   0  -8  -5   39.57    5.26
   0  -8  -6  151.86    9.37
   0  -8  -6  153.96    3.27
   0  -8   6  153.02    9.31
   0  -8   7  188.78   10.76
   0  -8  -7  169.91   10.29
   0  -8  -8  169.20   10.72
   0  -8   8  161.08   10.27
   0  -8   9   30.38    5.36
   0  -8  -9   43.03    5.94
   0  -8  10   74.97    7.97
   0  -8 -10   63.83    7.62
   0  -8 -11   19.23    4.72
   0  -8  11   28.61    5.78
   0  -8  12    7.78    3.98
   0  -8 -12   11.47    4.79
   0  -8 -13   10.38    4.82
   0  -8  13    8.05    4.69
   0  -8  14   36.58    7.15
   0  -8 -14   32.99    6.56
   0  -7   0    1.63    1.64
   0  -7   0   -0.01    1.17
   0  -7  -1  634.46   14.60
   0  -7   1  616.15   11.39
   0  -7  -1  614.21    8.59
   0  -7   1  645.03   14.65
   0  -7   1  615.30   12.81
   0  -7  -1  615.95   14.60
   0  -7   2   56.68    4.76
   0  -7  -2   55.88    2.32
   0  -7  -2   51.28    2.26
   0  -7   2   54.34    4.18
   0  -7  -2   63.38    4.97
   0  -7   2   52.39    4.58
   0  -7  -2   51.25    4.62
   0  -7  -3  375.44   12.04
   0  -7   3  355.41   11.65
   0  -7   3  353.59   10.66
   0  -7   3  363.56   11.69
   0  -7   4  529.46   14.64
   0  -7   4  516.01   13.60
   0  -7   4  513.07   14.52
   0  -7  -4  524.00   14.67
   0  -7   5  786.69   18.67
   0  -7   5  805.88   18.04
   0  -7  -5  733.74    8.49
   0  -7  -5  753.68   18.43
   0  -7  -6  242.75   11.20
   0  -7   6  241.32   11.04
   0  -7   7   50.02    5.80
   0  -7  -7   50.03    5.90
   0  -7  -8  287.26   13.33
   0  -7   8  267.97   12.80
   0  -7  -9  143.92    9.98
   0  -7   9  159.02   10.30
   0  -7  10  218.34   12.59
   0  -7 -10  222.80   12.87
   0  -7  11   32.72    5.99
   0  -7 -11   24.66    5.17
   0  -7 -12    7.10    4.16
   0  -7  12    9.56    4.27
   0  -7 -13   22.36    5.50
   0  -7  13   27.70    6.34
   0  -7 -14   38.58    7.42
   0  -7  14   30.37    6.38
   0  -6   0  429.05    7.84
   0  -6   0  417.50   10.87
   0  -6  -1  399.74   10.90
   0  -6  -1  393.09   10.65
   0  -6   1  386.33   10.57
   0  -6  -1  374.23    6.13
   0  -6   1  379.34    9.38
   0  -6  -2  372.14   10.64
   0  -6  -2  362.33   10.67
   0  -6   2  361.16   10.62
   0  -6   2  369.79   10.59
   0  -6   2  365.14    9.62
   0  -6   3 1127.61   19.24
   0  -6   3 1116.66   17.77
   0  -6  -3 1125.29   19.37
   0  -6   3 1121.47   19.21
   0  -6   4  755.04   16.41
   0  -6  -4  695.86   16.02
   0  -6   4  733.48   16.33
   0  -6   4  726.13   15.46
   0  -6   5  616.31   15.22
   0  -6   5  602.91   15.55
   0  -6   5  602.70   15.58
   0  -6  -5  583.58   15.51
   0  -6  -6  160.95    8.76
   0  -6   6  171.07    8.99
   0  -6   6  164.13    8.48
   0  -6   7  102.45    7.40
   0  -6  -7  115.55    7.95
   0  -6  -8  127.19    8.75
   0  -6   8  119.06    8.55
   0  -6   9   20.78    4.79
   0  -6  -9   22.00    4.55
   0  -6 -10  414.96   17.12
   0  -6  10  421.72   17.07
   0  -6  11   11.54    4.35
   0  -6 -11   11.27    4.09
   0  -6  12   20.99    5.38
   0  -6 -12   16.14    4.67
   0  -6  13   47.93    7.09
   0  -6 -13   43.40    7.09
   0  -6  14   50.03    7.57
   0  -6 -14   56.71    8.11
   0  -5   0   -0.10    1.11
   0  -5   0    0.65    1.31
   0  -5   0    0.86    1.32
   0  -5  -1   22.10    2.66
   0  -5  -1   24.83    1.57
   0  -5  -1   24.91    2.97
   0  -5   1   23.28    2.67
   0  -5   1   24.69    3.01
   0  -5   1   24.24    2.49
   0  -5  -2 3023.77   28.04
   0  -5   2 3077.21   25.72
   0  -5   2 3114.30   28.15
   0  -5   2 3049.10   28.04
   0  -5  -3  517.88   12.34
   0  -5   3  517.45   12.20
   0  -5   3  507.50   11.35
   0  -5   3  521.84   12.31
   0  -5   4  468.10   12.29
   0  -5   4  469.60   12.38
   0  -5  -4  462.20   12.37
   0  -5   4  447.59   11.64
   0  -5   5   48.47    4.47
   0  -5   5   45.81    4.51
   0  -5  -5   56.27    4.95
   0  -5   5   42.61    4.19
   0  -5  -6   40.25    4.62
   0  -5   6   38.71    4.51
   0  -5   6   39.23    4.25
   0  -5  -7  421.41   14.19
   0  -5   7  406.20   13.80
   0  -5   8   60.83    6.19
   0  -5  -8   51.26    5.85
   0  -5  -9  483.26   17.08
   0  -5   9  449.52   16.36
   0  -5 -10   69.89    7.23
   0  -5  10   86.05    7.97
   0  -5 -11   19.25    4.74
   0  -5  11   16.88    4.48
   0  -5  12   69.89    7.92
   0  -5 -12   62.08    7.79
   0  -5 -13    3.98    3.39
   0  -5  13   10.23    4.14
   0  -5  14   20.19    5.47
   0  -5 -14   15.92    4.93
   0  -5  15   19.35    6.16
   0  -4   0 6624.60   31.03
   0  -4   0 6620.40   34.66
   0  -4   0 6554.06   24.84
   0  -4   1  901.28   13.19
   0  -4  -1  885.56   13.15
   0  -4  -1  883.52    7.31
   0  -4   1  843.42   12.71
   0  -4  -1  870.96   12.87
   0  -4   1  886.52   11.81
   0  -4   2 7426.27   39.98
   0  -4   2 7389.16   36.85
   0  -4  -2 7361.87   40.05
   0  -4   2 7492.83   39.62
   0  -4   3  853.05   14.48
   0  -4   3  853.88   13.94
   0  -4   3  846.24   14.48
   0  -4  -3  842.42   14.57
   0  -4   4  642.31   13.34
   0  -4  -4  620.27   13.54
   0  -4   4  599.34   13.24
   0  -4   4  618.70   13.38
   0  -4  -5  805.13   16.55
   0  -4   5  800.11   16.25
   0  -4   5  863.44   17.03
   0  -4   5  839.77   16.70
   0  -4  -6  352.06   11.89
   0  -4   6  352.62   11.84
   0  -4   6  360.23   11.90
   0  -4   6  353.79   11.70
   0  -4   7   -0.23    2.83
   0  -4  -7    2.90    2.60
   0  -4   8   30.47    4.69
   0  -4  -8   32.07    4.68
   0  -4  -9  101.14    7.92
   0  -4   9   97.95    7.80
   0  -4  10  199.87   11.45
   0  -4 -10  201.24   11.70
   0  -4  11   13.47    4.33
   0  -4 -11    7.80    3.40
   0  -4 -12   17.58    4.96
   0  -4  12   18.52    5.08
   0  -4 -13   20.81    4.98
   0  -4  13   26.50    5.44
   0  -4 -14    2.25    3.52
   0  -4  14   13.52    4.67
   0  -4  15    0.16    3.24
   0  -3   0    1.28    0.98
   0  -3   0   -0.34    1.11
   0  -3   0   -0.17    1.08
   0  -3   1  312.95    6.88
   0  -3  -1  322.78    7.09
   0  -3   1  330.29    7.12
   0  -3   1  316.87    6.31
   0  -3   2 9871.87   39.49
   0  -3   2 9942.24   41.25
   0  -3  -2 9839.46   41.50
   0  -3  -3 1957.35   20.42
   0  -3   3 1929.80   20.24
   0  -3   3 1935.52   19.82
   0  -3   3 1934.72   20.26
   0  -3  -4  934.33   15.68
   0  -3   4  961.54   15.82
   0  -3   4  983.23   15.81
   0  -3   4  944.25   15.69
   0  -3   5   47.03    4.12
   0  -3   5   43.33    4.10
   0  -3   5   46.06    4.19
   0  -3  -5   41.80    4.13
   0  -3   6  422.20   12.59
   0  -3  -6  400.65   12.16
   0  -3   6  417.72   12.16
   0  -3   6  421.90   12.44
   0  -3   7  232.31   10.23
   0  -3   7  219.39    9.62
   0  -3  -7  221.65    9.84
   0  -3   8  186.94    9.58
   0  -3  -8  180.08    9.64
   0  -3   9    4.54    3.25
   0  -3  -9    4.07    3.13
   0  -3 -10   48.77    6.28
   0  -3  10   41.09    5.67
   0  -3 -11   24.52    5.17
   0  -3  11   18.77    4.41
   0  -3 -12   40.35    6.41
   0  -3  12   29.87    5.42
   0  -3  13   24.13    5.08
   0  -3 -13   26.74    5.62
   0  -3  14    9.15    4.52
   0  -3 -14   12.94    4.55
   0  -3  15    2.11    3.81
   0  -2   0  105.14    3.14
   0  -2   1   79.40    3.02
   0  -2   1   86.95    3.11
   0  -2  -1   75.67    2.99
   0  -2   2 1892.04   16.17
   0  -2   2 1867.31   15.87
   0  -2  -2 1886.91   16.44
   0  -2   2 1878.36   16.25
   0  -2  -3  423.23    8.96
   0  -2   3  420.14    8.88
   0  -2   3  417.05    8.94
   0  -2   3  434.01    8.98
   0  -2   4  169.64    6.43
   0  -2  -4  155.26    6.24
   0  -2   4  165.13    6.50
   0  -2   4  167.50    6.39
   0  -2  -5 1005.08   17.16
   0  -2   5 1011.27   16.76
   0  -2   5 1023.19   17.57
   0  -2   5 1000.22   17.06
   0  -2   6   19.87    3.34
   0  -2   6   24.33    3.34
   0  -2  -6   20.40    3.30
   0  -2   6   22.45    3.57
   0  -2   6   17.28    2.46
   0  -2  -6   18.60    2.48
   0  -2  -7 1107.01   21.44
   0  -2  -7 1154.24   18.39
   0  -2   7 1174.58   22.40
   0  -2   7 1171.53   18.29
   0  -2   7 1134.63   21.06
   0  -2  -8   60.11    4.71
   0  -2  -8   54.67    5.61
   0  -2   8   65.36    5.90
   0  -2   8   61.70    4.77
   0  -2   9  329.83   13.16
   0  -2  -9  310.24   13.30
   0  -2  10   29.08    5.01
   0  -2 -10   28.10    5.12
   0  -2 -11   13.53    4.03
   0  -2  11    8.32    2.83
   0  -2  11   12.69    4.02
   0  -2 -12    5.12    3.09
   0  -2  12   11.36    4.09
   0  -2  13   85.21    8.71
   0  -2 -13   85.41    9.11
   0  -2  14   10.74    4.63
   0  -2 -14    6.06    4.31
   0  -2 -15   -0.17    3.47
   0  -2  15   -2.37    3.95
   0  -1   2  578.07    8.32
   0  -1   2  603.50    8.26
   0  -1  -2  587.95    8.31
   0  -1   2  582.77    8.28
   0  -1  -2  592.38    7.28
   0  -1   3  235.20    5.44
   0  -1  -3  242.28    5.57
   0  -1   3  240.41    6.64
   0  -1   3  234.14    6.40
   0  -1  -3  248.01    6.39
   0  -1  -3  244.57    6.56
   0  -1   3  244.55    6.48
   0  -1   4  380.90    7.76
   0  -1  -4  399.33    9.22
   0  -1   4  397.83    9.53
   0  -1  -4  393.76    7.95
   0  -1   4  394.81    9.26
   0  -1  -4  398.40    9.46
   0  -1   4  403.97    9.73
   0  -1   5  863.32   12.90
   0  -1   5  877.61   15.27
   0  -1  -5  887.70   15.78
   0  -1  -5  880.21   15.22
   0  -1   5  874.54   15.67
   0  -1   5  862.52   15.91
   0  -1  -5  851.23   13.03
   0  -1   6    1.78    2.13
   0  -1  -6    3.26    1.89
   0  -1  -6    1.69    1.42
   0  -1  -6    2.71    2.15
   0  -1   6    1.78    1.56
   0  -1   6    1.01    1.40
   0  -1   6    1.83    1.65
   0  -1   7   46.45    3.73
   0  -1   7   51.05    4.81
   0  -1   7   57.10    5.03
   0  -1  -7   51.34    4.01
   0  -1  -7   44.38    4.61
   0  -1  -7   59.15    4.88
   0  -1   7   47.72    4.87
   0  -1   8  235.14    9.01
   0  -1  -8  234.49   10.22
   0  -1   8  232.30   10.11
   0  -1  -8  243.66    9.09
   0  -1   9   89.69    7.15
   0  -1  -9   92.72    5.94
   0  -1   9   89.56    5.90
   0  -1  -9   90.00    7.41
   0  -1 -10   30.79    3.90
   0  -1  10   31.98    3.77
   0  -1 -10   32.41    5.32
   0  -1  10   31.94    5.09
   0  -1  10   31.55    3.81
   0  -1 -11  199.50   11.58
   0  -1  11  199.85    8.32
   0  -1  11  200.65   11.84
   0  -1  11  200.13    9.69
   0  -1  12    9.82    2.80
   0  -1  12    8.19    3.82
   0  -1 -12   10.16    4.14
   0  -1 -13   42.25    6.71
   0  -1  13   41.52    6.54
   0  -1 -14   11.34    4.07
   0  -1  14   18.71    4.73
   0  -1 -15   37.79    6.90
   0  -1  15   35.80    6.68
   0   0  -2 4882.92   20.82
   0   0  -2 4882.31   17.75
   0   0  -2 4828.17   22.41
   0   0  -2 4872.05   21.46
   0   0   2 4823.90   21.91
   0   0   2 4848.96   21.68
   0   0   2 4834.12   20.92
   0   0  -3   99.77    4.53
   0   0   3  102.69    4.29
   0   0  -3   98.09    3.44
   0   0   3   99.73    4.29
   0   0  -3  102.22    4.37
   0   0  -3   95.76    4.02
   0   0   3  100.26    4.52
   0   0   3  100.18    3.48
   0   0   4  495.36   10.40
   0   0   4  487.91   10.05
   0   0   4  489.38    8.55
   0   0  -4  487.73    8.50
   0   0  -4  487.45   10.70
   0   0  -4  486.84   10.41
   0   0   4  487.91   10.70
   0   0  -4  494.66   10.11
   0   0  -5  302.45    8.92
   0   0  -5  290.55    9.08
   0   0   5  305.00    9.47
   0   0  -5  301.22    7.53
   0   0   5  308.77    9.07
   0   0   5  298.23    7.49
   0   0   5  310.46    9.28
   0   0  -5  305.95    9.53
   0   0  -6  345.40    8.84
   0   0   6  333.10    8.69
   0   0   6  330.47   10.51
   0   0   6  344.80   10.51
   0   0   6  333.81   10.97
   0   0  -6  330.95   10.64
   0   0  -6  333.78   10.34
   0   0  -7  153.18    7.99
   0   0   7  161.07    7.88
   0   0   7  164.27    6.76
   0   0   7  166.81    8.63
   0   0  -7  172.50    8.10
   0   0   7  176.71    8.46
   0   0  -7  162.27    6.65
   0   0  -8   89.89    6.85
   0   0   8   94.81    6.73
   0   0   8   96.16    5.62
   0   0  -8  104.20    5.90
   0   0   9  119.47    8.12
   0   0  -9  131.10    7.00
   0   0  -9  124.81    8.41
   0   0   9  121.70    5.72
   0   0   9  127.40    6.86
   0   0  10   33.39    3.47
   0   0 -10   28.51    4.74
   0   0  10   25.58    3.67
   0   0 -10   30.84    3.97
   0   0  10   16.53    4.20
   0   0  11    4.13    2.00
   0   0  11   -1.35    3.16
   0   0  11    3.40    1.75
   0   0 -11    2.36    3.27
   0   0  12    3.68    3.09
   0   0  12    2.52    2.08
   0   0 -12    3.41    3.91
   0   0 -13   19.54    5.60
   0   0  13   22.83    5.21
   0   0  13   18.07    3.68
   0   0  14    5.52    3.66
   0   0 -14    5.05    3.93
   0   0  15   -1.40    3.42
   0   0 -15   -1.17    3.76
   0   1  -2  621.33    8.50
   0   1  -2  607.07    8.50
   0   1   2  593.81    8.09
   0   1   2  621.51    8.50
   0   1  -2  588.62    8.22
   0   1  -2  605.19    7.22
   0   1   3  233.43    6.35
   0   1   3  241.37    5.53
   0   1   3  240.51    6.35
   0   1   3  243.80    6.73
   0   1  -3  253.98    7.00
   0   1  -3  242.60    6.34
   0   1  -3  247.60    5.46
   0   1  -3  232.35    6.48
   0   1  -4  371.84    7.59
   0   1  -4  397.31    9.24
   0   1   4  384.50    7.79
   0   1   4  398.91    9.68
   0   1   4  378.78    8.91
   0   1   4  409.79    9.60
   0   1  -4  389.48    9.43
   0   1  -4  386.25    9.61
   0   1   5  885.50   16.15
   0   1  -5  879.00   15.24
   0   1  -5  866.95   15.92
   0   1  -5  896.70   15.83
   0   1  -5  886.86   12.92
   0   1   5  883.55   15.72
   0   1   5  878.41   12.97
   0   1   5  853.38   15.00
   0   1  -6    3.78    1.67
   0   1  -6    4.77    2.24
   0   1   6    2.40    1.67
   0   1   6    1.37    1.35
   0   1   6    3.84    1.18
   0   1  -6    1.24    2.31
   0   1  -6    2.13    1.80
   0   1   6   -0.44    1.96
   0   1   6    0.89    1.86
   0   1   7   52.31    4.82
   0   1  -7   42.61    4.22
   0   1   7   47.98    3.80
   0   1  -7   41.20    4.67
   0   1   7   49.87    4.66
   0   1  -7   55.03    4.02
   0   1   7   55.79    5.19
   0   1   7   51.42    2.90
   0   1  -7   50.54    5.18
   0   1   8  260.80   10.82
   0   1  -8  253.99   11.40
   0   1  -8  257.35    8.98
   0   1   8  248.09    8.86
   0   1   8  246.78    6.58
   0   1  -9   73.64    6.73
   0   1   9   93.89    7.20
   0   1  -9   83.76    5.67
   0   1   9   91.68    5.96
   0   1   9   94.74    4.41
   0   1  10   32.65    2.81
   0   1  10   29.62    4.06
   0   1 -10   33.93    4.15
   0   1  10   29.19    4.93
   0   1 -10   32.67    5.22
   0   1  11  191.32    9.33
   0   1  11  201.92    6.82
   0   1  11  178.42   10.88
   0   1 -11  186.15   11.51
   0   1 -12    2.07    3.58
   0   1  12    6.68    3.00
   0   1  12    2.34    3.21
   0   1  13   42.11    6.60
   0   1  13   47.93    5.47
   0   1 -13   49.40    7.07
   0   1 -14   18.07    5.30
   0   1  14   20.53    5.05
   0   1  15   23.46    5.62
   0   1 -15   42.48    7.78
   0   2   0  119.18    2.96
   0   2   1   84.72    3.09
   0   2  -1   90.19    2.99
   0   2  -1   81.68    3.05
   0   2  -2 1884.47   16.09
   0   2  -2 1881.64   15.92
   0   2  -2 1907.69   16.32
   0   2   2 1897.25   16.40
   0   2  -3  427.80    7.88
   0   2  -3  406.73    8.92
   0   2   3  419.35    7.98
   0   2   3  428.24    9.07
   0   2  -3  404.64    8.89
   0   2  -3  423.06    8.89
   0   2   3  411.60    8.66
   0   2  -4  159.20    6.49
   0   2   4  154.72    5.38
   0   2  -4  161.10    5.35
   0   2   4  144.72    5.88
   0   2   4  143.34    5.96
   0   2  -4  160.49    6.24
   0   2  -4  156.06    6.36
   0   2  -5  996.24   14.30
   0   2   5 1016.99   16.60
   0   2   5 1023.29   17.33
   0   2  -5  999.57   17.41
   0   2  -5 1030.90   16.96
   0   2  -5 1016.70   17.26
   0   2   5 1004.18   17.41
   0   2   5  976.79   14.40
   0   2  -6   20.81    3.50
   0   2   6   26.14    3.77
   0   2   6    9.62    0.92
   0   2  -6   20.22    3.41
   0   2   6   21.28    3.04
   0   2   6   18.67    3.00
   0   2  -6   18.09    2.89
   0   2   6   20.29    2.64
   0   2  -6   20.34    2.52
   0   2  -7 1193.42   22.45
   0   2   7 1111.95   10.28
   0   2  -7 1208.83   21.58
   0   2   7 1167.85   22.35
   0   2   7 1129.12   17.94
   0   2  -7 1154.32   17.96
   0   2   7 1186.02   22.05
   0   2  -7 1129.79   21.73
   0   2   7 1135.18   20.73
   0   2  -8   61.72    6.12
   0   2   8   49.63    5.14
   0   2   8   55.73    2.61
   0   2  -8   54.38    5.72
   0   2  -8   69.42    4.83
   0   2   8   64.28    4.80
   0   2   9  323.92    6.58
   0   2  -9  315.99   13.60
   0   2   9  310.26   10.72
   0   2  -9  318.24   10.82
   0   2   9  296.04   12.40
   0   2  -9  310.05   13.11
   0   2  10   29.56    2.24
   0   2 -10   25.99    5.17
   0   2  10   29.72    5.02
   0   2  10   34.42    4.23
   0   2 -10   34.43    4.16
   0   2 -10   35.43    5.66
   0   2  11   10.65    3.78
   0   2  11   10.22    1.45
   0   2  11    6.63    2.38
   0   2 -11    6.59    3.81
   0   2  12    8.33    3.06
   0   2 -12    5.51    4.07
   0   2  12   10.43    3.89
   0   2  13   93.68    7.38
   0   2 -13   84.08    8.74
   0   2  13   73.48    8.31
   0   2  14   -1.78    3.60
   0   2 -14   -1.02    3.68
   0   2  15   -0.94    3.27
   0   2 -15   -2.73    4.21
   0   3   0    1.51    1.63
   0   3   0   -0.53    1.18
   0   3  -1  325.19    7.01
   0   3  -1  318.74    6.35
   0   3  -1  305.40    6.93
   0   3   1  324.24    7.01
   0   3  -2 9996.76   41.43
   0   3  -2 9892.42   41.41
   0   3   2 9974.93   41.78
   0   3  -2 9999.00   39.69
   0   3  -3 1890.52   19.73
   0   3  -3 1920.81   20.29
   0   3   3 1970.21   20.54
   0   3  -3 1923.88   20.14
   0   3  -4  956.08   15.72
   0   3   4  991.82   16.04
   0   3  -4  956.41   15.85
   0   3  -4  999.18   15.93
   0   3   4  973.48   14.26
   0   3   4  970.14   15.53
   0   3  -4  953.22   14.03
   0   3   5   52.01    3.79
   0   3  -5   52.18    4.48
   0   3   5   49.00    4.18
   0   3  -5   44.85    3.42
   0   3   5   51.59    4.28
   0   3  -5   54.69    4.36
   0   3  -5   46.89    4.25
   0   3  -6  410.40   12.46
   0   3  -6  419.15   12.18
   0   3   6  418.92   12.43
   0   3   6  403.47   10.49
   0   3  -6  383.25   11.97
   0   3   6  410.62    6.27
   0   3  -6  389.88   10.24
   0   3   6  385.65   11.66
   0   3   6  407.62   12.51
   0   3   7  214.00    3.84
   0   3   7  235.95   10.42
   0   3   7  223.22    9.59
   0   3  -7  227.76   10.14
   0   3  -7  241.04   10.40
   0   3   7  234.29    8.59
   0   3  -7  252.53   10.16
   0   3  -7  234.45    8.45
   0   3  -8  173.78    7.79
   0   3  -8  169.79    9.51
   0   3  -8  188.97   10.00
   0   3   8  176.46    7.87
   0   3   8  181.91    9.21
   0   3  -9    4.39    3.48
   0   3   9    4.28    2.13
   0   3  -9    1.33    1.84
   0   3  -9    3.06    2.92
   0   3   9    0.44    2.70
   0   3  10   37.89    5.34
   0   3 -10   56.00    6.74
   0   3 -10   45.83    2.19
   0   3 -10   39.51    5.86
   0   3 -10   41.94    2.21
   0   3 -10   46.04    4.70
   0   3  10   47.36    4.88
   0   3  11   24.68    4.65
   0   3 -11   22.80    4.54
   0   3  11   20.51    3.58
   0   3 -11   29.42    5.43
   0   3  12   34.36    4.61
   0   3 -12   31.69    5.54
   0   3  12   26.04    5.04
   0   3  13   28.56    4.51
   0   3 -13   25.37    5.45
   0   3  13   27.21    5.33
   0   3  14    9.01    3.78
   0   3 -14   18.27    5.52
   0   3  15   -0.44    3.56
   0   3  16   25.92    5.94
   0   4   0 6675.29   30.87
   0   4   0 6645.28   34.70
   0   4   1  872.86    7.37
   0   4  -1  873.70   11.75
   0   4  -1  885.41   13.11
   0   4  -1  865.45   13.00
   0   4  -2 7378.39   37.11
   0   4  -2 7414.99   39.83
   0   4   2 7374.54   21.77
   0   4   2 7357.75   39.82
   0   4  -2 7337.87   39.61
   0   4  -3  849.24   14.64
   0   4  -3  844.43   13.99
   0   4  -3  831.59   14.34
   0   4   3  836.70   14.50
   0   4   4  621.87   13.50
   0   4  -4  635.91   13.50
   0   4  -4  624.01   13.27
   0   4  -4  630.48   13.60
   0   4  -5  817.70   14.85
   0   4  -5  855.74   16.76
   0   4   5  816.02   15.00
   0   4   5  810.07   16.04
   0   4   5  839.98   16.88
   0   4  -5  794.98   16.24
   0   4  -5  818.68   16.68
   0   4  -6  322.85   11.30
   0   4   6  346.67   10.35
   0   4  -6  374.74   11.97
   0   4  -6  367.56   10.43
   0   4  -6  356.82   11.92
   0   4   6  344.24    7.22
   0   4   6  372.09   11.74
   0   4   6  341.91   11.69
   0   4  -7    1.60    1.57
   0   4  -7    0.22    2.49
   0   4   7    3.22    2.51
   0   4   7    0.64    2.10
   0   4  -7    0.01    2.67
   0   4   7    3.02    1.10
   0   4  -8   23.87    4.06
   0   4  -8   35.30    3.97
   0   4   8   30.88    1.82
   0   4   8   28.27    3.91
   0   4  -8   31.49    4.88
   0   4   8   27.34    4.33
   0   4   9   90.22    6.40
   0   4  -9   98.36    6.54
   0   4   9   94.66    7.51
   0   4  -9   93.87    7.94
   0   4  -9   91.61    7.90
   0   4 -10  229.06   12.37
   0   4 -10  202.08   11.81
   0   4  10  200.84    9.61
   0   4  10  191.16   10.83
   0   4 -11   13.65    4.03
   0   4  11    8.08    2.84
   0   4  11    5.66    3.14
   0   4 -12   11.32    3.78
   0   4  12   14.21    3.31
   0   4  12   15.72    4.37
   0   4 -12   21.08    5.04
   0   4 -13   25.11    5.85
   0   4  13   28.01    4.47
   0   4  13   18.52    4.95
   0   4  14   15.29    5.04
   0   4 -14    7.95    3.75
   0   4  15    8.47    4.08
   0   4  15    3.85    3.37
   0   5   0   -1.51    1.50
   0   5   0    1.29    1.47
   0   5   0    0.06    1.91
   0   5   1   21.46    2.52
   0   5  -1   21.80    2.81
   0   5  -1   17.97    2.46
   0   5  -1   23.72    2.60
   0   5   2 3017.66   14.55
   0   5  -2 3084.97   25.77
   0   5   2 3114.62   28.46
   0   5  -2 3113.06   28.08
   0   5  -2 3031.48   27.94
   0   5  -3  535.19   12.46
   0   5   3  517.65   12.24
   0   5  -3  520.90   12.29
   0   5  -3  521.35   11.63
   0   5   3  502.01    6.80
   0   5   4  444.37    6.15
   0   5  -4  459.17   11.82
   0   5  -4  474.08   12.41
   0   5  -4  472.22   12.58
   0   5   4  479.30   12.55
   0   5  -5   46.82    4.48
   0   5   5   50.61    4.57
   0   5  -5   43.82    4.52
   0   5  -5   53.40    4.73
   0   5  -5   52.31    4.21
   0   5   5   44.03    4.14
   0   5  -6   37.89    4.56
   0   5   6   41.05    4.48
   0   5   6   44.35    4.22
   0   5  -6   39.14    4.57
   0   5   6   40.84    4.43
   0   5  -6   37.23    4.10
   0   5  -6   40.45    3.96
   0   5   7  409.93   13.53
   0   5  -7  435.86   12.65
   0   5   7  412.92   12.44
   0   5  -7  412.76   14.05
   0   5  -7  402.13   13.91
   0   5   7  400.87    8.77
   0   5   8   56.90    3.23
   0   5  -8   57.93    6.22
   0   5   8   56.60    6.01
   0   5  -8   65.54    5.35
   0   5   8   57.00    5.19
   0   5  -8   51.70    5.92
   0   5   9  437.98    7.32
   0   5   9  440.00   14.16
   0   5  -9  446.51   16.52
   0   5   9  432.79   15.70
   0   5  -9  435.93   16.40
   0   5  10   73.16    6.27
   0   5  10   82.76    7.46
   0   5 -10   68.04    7.42
   0   5 -10   74.95    7.46
   0   5  11   10.84    4.00
   0   5 -11   12.29    4.37
   0   5  11   20.15    3.79
   0   5 -11   18.06    4.70
   0   5 -12   67.26    8.17
   0   5 -12   64.55    7.54
   0   5  12   59.63    7.27
   0   5  12   59.83    6.24
   0   5  13    5.85    2.70
   0   5  13    4.95    3.98
   0   5 -13    8.78    4.14
   0   5 -13   17.92    5.44
   0   5  13    7.62    3.46
   0   5  14   11.42    4.08
   0   5  14    7.56    3.17
   0   5 -14   12.64    4.37
   0   5  15   25.52    5.69
   0   6   0  428.94   11.05
   0   6   0  442.66   11.22
   0   6   0  440.86    9.96
   0   6  -1  389.49   10.67
   0   6   1  374.61    9.31
   0   6  -1  372.37   10.50
   0   6  -1  367.52    9.25
   0   6  -2  379.33   10.86
   0   6   2  395.71   11.03
   0   6   2  366.17    5.50
   0   6  -2  372.76    9.75
   0   6   3 1135.12   19.40
   0   6   3 1111.20    9.98
   0   6  -3 1145.75   19.47
   0   6  -3 1129.98   19.18
   0   6  -3 1135.48   18.02
   0   6  -4  714.96   16.23
   0   6   4  717.33    9.36
   0   6   4  731.12   16.45
   0   6  -4  718.08   15.42
   0   6  -4  730.21   16.31
   0   6  -5  601.85   15.59
   0   6  -5  592.12   15.62
   0   6   5  597.16    7.92
   0   6   5  629.89   16.12
   0   6  -5  579.61   14.85
   0   6  -6  169.86    8.14
   0   6  -6  169.94    8.78
   0   6   6  177.69    5.42
   0   6  -6  178.02    9.25
   0   6   6  188.13    8.65
   0   6   7  108.80    5.01
   0   6  -7  112.37    7.85
   0   6  -7  120.25    8.00
   0   6  -7  121.01    7.21
   0   6   7  108.62    7.60
   0   6   7  111.77    7.08
   0   6  -8  120.94    8.76
   0   6   8  126.42    5.52
   0   6  -8  129.15    8.93
   0   6   8  121.02    8.34
   0   6   8  120.58    7.56
   0   6   9   13.79    2.04
   0   6   9   19.04    3.81
   0   6   9   21.18    4.54
   0   6  -9   22.50    5.08
   0   6  -9   16.26    4.17
   0   6  10  384.89   14.10
   0   6 -10  407.61   17.07
   0   6 -10  416.64   17.21
   0   6  10  389.88    7.26
   0   6  10  390.89   16.05
   0   6  10  423.46   12.85
   0   6  11   11.29    3.11
   0   6 -11    9.86    3.83
   0   6  11    6.02    3.54
   0   6 -11    2.96    3.39
   0   6  11   11.85    3.53
   0   6 -12    9.90    3.81
   0   6  12   19.55    3.88
   0   6  12   16.55    3.57
   0   6 -12   13.74    4.99
   0   6  12   12.54    4.05
   0   6  13   36.43    5.44
   0   6  13   38.27    6.46
   0   6 -13   33.86    6.22
   0   6  13   48.69    5.88
   0   6 -13   39.06    7.18
   0   6 -14   81.62    9.60
   0   6  14   60.55    8.20
   0   6  15   45.60    7.80
   0   7   0   -0.47    2.05
   0   7   0   -0.82    1.44
   0   7   0   -0.96    1.68
   0   7   1  634.77   12.96
   0   7  -1  628.16   14.60
   0   7  -1  610.15   14.48
   0   7  -1  619.89   12.89
   0   7  -2   56.08    2.55
   0   7  -2   49.47    4.13
   0   7  -2   59.69    4.74
   0   7   2   54.40    2.47
   0   7  -2   56.17    4.87
   0   7   3  335.74    5.55
   0   7  -3  354.04   10.73
   0   7  -3  378.69   12.01
   0   7   3  362.99   11.77
   0   7  -3  359.61   11.69
   0   7  -4  498.46   13.50
   0   7   4  536.99   14.88
   0   7   4  504.18    7.57
   0   7  -4  528.63   14.85
   0   7  -4  557.66   15.08
   0   7  -5  763.45   18.62
   0   7   5  769.32   10.79
   0   7  -5  756.04   17.59
   0   7   6  246.46    5.42
   0   7   6  263.21   10.70
   0   7  -6  237.68   11.02
   0   7  -6  247.38   10.95
   0   7   7   49.17    5.52
   0   7  -7   46.72    5.59
   0   7   7   41.24    5.03
   0   7  -7   45.02    5.42
   0   7   7   50.31    3.16
   0   7   8  287.57    9.14
   0   7  -8  288.16   13.19
   0   7   8  292.24    8.41
   0   7  -8  269.43   12.93
   0   7   8  272.32   12.65
   0   7   8  284.23   11.98
   0   7  -9  150.09   10.33
   0   7   9  137.50    6.08
   0   7   9  126.24    9.13
   0   7  -9  142.29   10.06
   0   7   9  142.00    8.90
   0   7   9  148.06    6.69
   0   7  10  228.17    6.95
   0   7 -10  212.45   12.66
   0   7 -10  207.21   12.52
   0   7  10  226.50    9.07
   0   7  10  207.74   12.11
   0   7  10  212.82   10.98
   0   7  11   26.33    3.58
   0   7 -11   22.60    4.75
   0   7  11   27.96    4.71
   0   7  11   28.61    5.35
   0   7 -11   28.72    5.72
   0   7 -12   14.56    4.48
   0   7  12    8.20    2.60
   0   7  12    4.71    3.27
   0   7  12    3.76    2.70
   0   7 -12   12.29    4.81
   0   7 -13   21.62    5.55
   0   7  13   22.04    5.01
   0   7  13   36.43    5.70
   0   7 -13   25.87    5.86
   0   7  14   26.68    5.99
   0   7 -14   26.28    6.59
   0   8   0  339.85   10.16
   0   8   0  324.50   11.29
   0   8   0  332.63   11.38
   0   8  -1   37.00    4.49
   0   8  -1   40.63    3.90
   0   8  -1   37.18    4.30
   0   8   1   29.90    3.41
   0   8   2  633.39   14.29
   0   8  -2  572.19    7.29
   0   8  -2  618.47   14.19
   0   8  -2  606.84   15.76
   0   8  -2  626.05   15.91
   0   8   2  582.75    7.31
   0   8   3  150.94    8.19
   0   8  -3  134.03    7.96
   0   8   3  137.79    4.80
   0   8  -3  155.05    7.64
   0   8   3  138.22    3.67
   0   8  -4 1009.56   19.93
   0   8   4  974.04   10.04
   0   8  -4  989.73   21.27
   0   8  -5   43.34    5.06
   0   8   5   34.06    2.28
   0   8  -5   39.50    4.97
   0   8  -6  165.00    9.79
   0   8   6  157.46    5.36
   0   8  -6  158.50    9.14
   0   8  -7  207.43   11.39
   0   8   7  185.64    9.85
   0   8   7  183.12    4.78
   0   8  -7  182.24   10.41
   0   8   7  181.10    6.52
   0   8   8  172.83    7.85
   0   8   8  170.05    5.66
   0   8   8  169.88    9.71
   0   8   8  168.66   10.44
   0   8  -8  183.51   11.22
   0   8  -8  167.64   10.37
   0   8   9   38.31    5.62
   0   8  -9   47.43    6.36
   0   8   9   35.67    3.67
   0   8   9   42.86    5.39
   0   8  -9   36.93    5.90
   0   8   9   40.80    3.38
   0   8 -10   63.92    7.54
   0   8  10   80.15    7.25
   0   8  10   70.33    4.78
   0   8 -10   75.56    8.00
   0   8  10   72.22    4.70
   0   8  10   68.82    7.50
   0   8 -11   19.29    5.24
   0   8 -11   25.36    5.40
   0   8  11   17.67    3.85
   0   8  11   23.97    5.18
   0   8  12    5.16    3.49
   0   8 -12    4.02    3.57
   0   8  12    8.46    3.00
   0   8 -12   14.08    4.69
   0   8  13   -2.57    3.39
   0   8 -13    1.71    3.44
   0   8 -13   13.67    5.11
   0   8  13    9.52    3.59
   0   8  14   29.80    6.39
   0   9   0    0.46    1.99
   0   9   1  589.23   14.30
   0   9  -1  616.82   14.71
   0   9  -1  623.04   16.70
   0   9  -2  138.70    8.28
   0   9  -2  127.49    3.00
   0   9   2  138.58    7.25
   0   9  -2  122.50    6.96
   0   9  -3   94.76    7.05
   0   9  -3   84.62    3.69
   0   9  -3   86.82    6.17
   0   9   3   74.35    3.45
   0   9   4  320.20    8.44
   0   9   4  305.40    5.37
   0   9  -4  329.97   13.11
   0   9  -4  305.95   11.57
   0   9  -5   19.01    4.00
   0   9  -5   19.89    3.87
   0   9   5   22.85    1.73
   0   9  -6   18.42    4.15
   0   9  -6   13.86    3.79
   0   9   6   19.25    1.93
   0   9   7  266.37    7.29
   0   9  -7  284.99   13.11
   0   9  -7  263.32   13.08
   0   9   7  271.30   12.39
   0   9  -8  477.14   18.27
   0   9  -8  439.68   16.89
   0   9   8  449.18   17.17
   0   9   8  454.90   16.42
   0   9  -9  141.91   10.46
   0   9  -9  129.18   10.14
   0   9   9  150.46    7.76
   0   9   9  130.20    9.18
   0   9   9  127.72    9.79
   0   9   9  148.70    5.17
   0   9 -10   32.56    5.78
   0   9  10   36.22    5.38
   0   9  10   31.07    3.56
   0   9  10   26.88    5.26
   0   9 -10   34.35    6.00
   0   9 -11   -2.37    2.92
   0   9 -11   -1.82    3.28
   0   9  11   -1.31    2.78
   0   9  11    4.83    3.03
   0   9 -12   37.19    7.13
   0   9  12   29.28    5.66
   0   9 -12   28.81    6.32
   0   9  12   37.27    6.35
   0   9  13   66.80    8.47
   0   9 -13   69.65    9.20
   0   9 -13   75.91    9.58
   0   9  13   71.65    7.61
   0   9 -14   30.17    6.75
   0  10   0  161.63    8.03
   0  10  -1  227.06   10.83
   0  10   1  231.61    9.57
   0  10  -1  252.47   10.06
   0  10   2  410.40   12.90
   0  10  -2  434.35   15.07
   0  10  -2  426.36   13.30
   0  10   3  549.75   15.45
   0  10  -3  530.56   16.99
   0  10   3  547.39    8.44
   0  10  -3  559.67    8.54
   0  10  -3  559.74   15.64
   0  10  -4    9.00    3.68
   0  10  -4    5.43    1.98
   0  10   4    6.08    1.73
   0  10  -4    3.92    2.88
   0  10  -5   75.12    7.22
   0  10   5   72.19    4.71
   0  10  -5   80.39    5.19
   0  10   5   71.91    2.57
   0  10  -5   70.91    6.51
   0  10   6  247.88    5.43
   0  10  -6  266.59   12.48
   0  10  -6  244.73   12.64
   0  10  -7    1.35    3.24
   0  10  -7   -0.42    3.63
   0  10   7    1.51    2.77
   0  10  -8  201.68   12.39
   0  10   8  190.22   11.29
   0  10  -8  203.32   11.99
   0  10  -9   25.06    5.35
   0  10   9   39.19    4.61
   0  10  -9   26.09    5.49
   0  10   9   29.63    5.32
   0  10   9   35.49    5.57
   0  10 -10   45.40    6.93
   0  10 -10   47.68    7.00
   0  10  10   39.08    5.70
   0  10  10   50.06    7.01
   0  10 -11   22.02    5.42
   0  10  11   30.50    5.42
   0  10 -11   27.89    6.41
   0  10  11   20.43    4.74
   0  10  12   30.30    5.52
   0  10 -12   53.22    8.00
   0  10 -12   46.25    6.78
   0  10  12   51.08    7.63
   0  10 -12   42.80    6.88
   0  10 -13   34.39    7.38
   0  10  13   29.97    6.54
   0  10  13   26.35    5.46
   0  10 -13   26.64    5.91
   0  10 -14   51.21    8.22
   0  11   0    1.41    2.37
   0  11  -1   38.33    4.78
   0  11  -1   31.96    4.85
   0  11   1   33.40    4.52
   0  11  -2  246.01   12.09
   0  11   2  227.81   10.21
   0  11  -2  249.10   10.88
   0  11  -3   66.10    6.10
   0  11  -3   63.36    6.76
   0  11  -3   65.87    2.57
   0  11   3   62.28    5.89
   0  11   4  107.75    7.83
   0  11  -4  110.12    7.89
   0  11   4  103.06    4.48
   0  11  -4  109.25    4.68
   0  11  -4  103.26    8.55
   0  11  -5  165.51    6.78
   0  11   5  167.55    6.76
   0  11  -5  154.10    9.58
   0  11  -5  163.69   10.73
   0  11   6  267.22    9.58
   0  11  -6  257.85    9.40
   0  11  -6  245.44   12.35
   0  11  -6  250.58   13.41
   0  11   7   21.16    3.72
   0  11  -7   26.81    4.88
   0  11  -7   16.54    4.42
   0  11  -7   19.32    3.61
   0  11  -8   99.39    8.76
   0  11  -8  122.13    8.05
   0  11  -8  122.20   10.13
   0  11   8  106.90    8.91
   0  11   9   11.59    4.05
   0  11   9    6.87    2.84
   0  11  -9   15.42    4.81
   0  11  -9   13.47    3.87
   0  11   9   10.24    3.78
   0  11  -9    8.80    4.04
   0  11 -10   77.04    7.47
   0  11 -10   89.20    9.28
   0  11  10   69.46    7.58
   0  11  10   79.18    8.76
   0  11 -10   79.43    8.97
   0  11  11   38.88    6.18
   0  11 -11   44.09    7.36
   0  11 -11   26.39    5.23
   0  11 -11   34.05    6.54
   0  11  11   33.83    6.27
   0  11 -12    8.50    4.20
   0  11 -12   14.68    4.65
   0  11  12    5.35    3.57
   0  11 -12    8.23    4.64
   0  11  12    5.94    3.52
   0  11 -13    7.72    4.70
   0  11  13   17.74    5.07
   0  12   0   87.95    6.89
   0  12  -1  177.76   10.81
   0  12  -1  192.48    9.88
   0  12   1  173.24    9.35
   0  12  -2   95.89    7.19
   0  12  -2   87.02    7.90
   0  12   2   96.73    7.10
   0  12   3   40.50    5.07
   0  12  -3   39.99    5.22
   0  12  -3   37.18    5.71
   0  12  -4  253.55   12.00
   0  12  -4  253.14   13.31
   0  12   4  265.32   12.08
   0  12  -4  258.91    6.30
   0  12   4  249.23    6.27
   0  12   5  178.03    6.67
   0  12  -5  188.06   10.85
   0  12   5  169.64   10.11
   0  12  -5  179.26   11.59
   0  12  -5  184.26    6.78
   0  12  -6  251.15    9.15
   0  12  -6  240.39   12.60
   0  12  -6  227.08   13.30
   0  12  -7   38.30    5.82
   0  12  -7   40.67    6.30
   0  12  -7   37.22    4.32
   0  12  -8   20.60    4.94
   0  12  -8   29.27    5.58
   0  12   8   27.82    5.31
   0  12  -8   28.24    4.14
   0  12  -9   57.84    7.74
   0  12   9   52.99    6.25
   0  12   9   43.21    6.76
   0  12   9   46.71    6.80
   0  12  -9   54.94    6.09
   0  12  -9   55.15    7.21
   0  12  10    6.99    3.90
   0  12 -10    5.76    3.62
   0  12  10   18.11    4.88
   0  12 -10   15.59    3.85
   0  12 -10   12.39    4.44
   0  12 -11   10.47    4.56
   0  12 -11    4.08    3.46
   0  12  11   10.34    3.82
   0  12  11   14.54    5.05
   0  12 -12   45.76    7.99
   0  12  12   48.59    7.84
   0  12  12   39.25    6.66
   0  13   0   -1.63    2.65
   0  13   1  165.14    9.64
   0  13  -1  177.15   10.01
   0  13   2    8.59    3.19
   0  13  -2    9.87    3.69
   0  13  -2   17.19    4.04
   0  13  -3   65.34    6.63
   0  13  -3   54.67    6.80
   0  13   3   56.34    5.94
   0  13  -4  120.97    9.75
   0  13   4  108.88    8.26
   0  13  -4  108.46    8.33
   0  13  -5    5.48    3.34
   0  13   5   11.43    3.80
   0  13  -5   11.51    3.74
   0  13   6  100.92    8.63
   0  13  -6  116.02   10.20
   0  13  -6  106.28    8.97
   0  13  -7   18.24    4.77
   0  13  -7   13.99    4.39
   0  13   8   27.60    5.62
   0  13  -8   25.71    5.15
   0  13  -8   27.01    5.98
   0  13  -9  131.34   10.90
   0  13   9  133.67    9.63
   0  13   9  129.37   10.86
   0  13  -9  127.49   11.46
   0  13 -10   24.66    6.08
   0  13 -10   10.43    5.04
   0  13  10   13.04    4.41
   0  13  10   19.60    5.27
   0  13  11    4.34    3.99
   0  13 -11    3.78    3.37
   0  13  11   -0.83    3.40
   0  13  12   13.55    4.45
   0  14   0   -0.61    3.07
   0  14   1   30.95    4.86
   0  14  -1   27.83    4.72
   0  14  -2    2.06    3.06
   0  14  -2    6.36    3.14
   0  14   2    2.99    2.65
   0  14  -3   46.48    6.55
   0  14   3   45.67    5.76
   0  14  -3   42.04    5.70
   0  14  -4   -3.19    3.97
   0  14  -4    4.56    3.31
   0  14   4    2.09    3.03
   0  14  -5   49.11    6.46
   0  14  -5   46.56    6.63
   0  14   5   42.41    5.84
   0  14  -6   73.01    7.90
   0  14  -6   67.97    8.15
   0  14   6   60.59    7.14
   0  14  -7   13.30    4.46
   0  14  -7   18.73    5.17
   0  14   7   17.58    4.92
   0  14   8   22.53    5.59
   0  14  -8   32.10    6.53
   0  14  -8   34.39    6.52
   0  14   9   16.45    4.69
   0  14   9   22.75    5.09
   0  14  -9   18.24    5.78
   0  14  -9   25.10    5.99
   0  14 -10    8.71    4.44
   0  14  10   16.43    5.47
   0  14  10    8.80    4.17
   0  14  11   13.03    4.39
   0  15   0   -2.67    2.93
   0  15   1   62.94    6.58
   0  15  -1   58.93    6.55
   0  15  -2   66.96    6.88
   0  15   2   71.58    7.10
   0  15  -3   12.66    4.15
   0  15   3   10.57    3.29
   0  15  -3   14.08    4.12
   0  15  -4   14.77    4.95
   0  15  -4   11.96    3.92
   0  15   4   13.71    3.81
   0  15  -5   29.78    6.04
   0  15  -5   38.15    5.84
   0  15   5   33.13    5.46
   0  15   6   28.73    5.42
   0  15  -6   31.23    5.95
   0  15  -6   27.76    5.45
   0  15  -7  110.40   10.13
   0  15  -7  108.29   10.99
   0  15   7  124.09   10.36
   0  15  -8  116.82   10.73
   0  15  -8  106.99   10.96
   0  15   8  121.86   11.12
   0  15   8  116.92   10.46
   0  15   9    4.67    3.59
   0  15  -9   13.18    5.07
   0  15  10   -0.23    4.44
   0  15 -10   16.15    5.58
   0  16   0   26.77    4.83
   0  16   1   36.09    5.46
   0  16  -1   46.47    6.19
   0  16   2    6.65    3.21
   0  16  -2    4.58    2.99
   0  16  -3    2.54    2.91
   0  16   3    5.74    3.04
   0  16  -3   -2.88    3.88
   0  16  -4   10.27    3.89
   0  16   4   17.33    4.52
   0  16  -4   14.60    4.73
   0  16   5   -1.81    3.64
   0  16  -5    2.42    3.91
   0  16  -5    3.92    3.73
   0  16  -6   62.88    7.92
   0  16   6   69.48    8.10
   0  16  -6   70.22    9.12
   0  16   7  116.51   10.30
   0  16  -7  121.97   11.86
   0  16  -7  121.15   10.84
   0  16   8   66.92    9.25
   0  16   8   61.34    8.04
   0  16  -8   55.21    7.84
   0  16   9   32.59    6.48
   0  16  -9   22.76    5.95
   0  17   0   -5.27    3.68
   0  17  -1   37.61    5.95
   0  17   1   25.73    5.22
   0  17   2   33.83    5.57
   0  17  -2   40.21    6.02
   0  17  -3   -1.35    2.99
   0  17   3    5.20    3.54
   0  17   4  185.08   12.22
   0  17  -4  161.16   11.77
   0  17  -4  164.87   13.20
   0  17  -5   81.99   10.09
   0  17  -5   74.33    8.70
   0  17   5   68.92    7.87
   0  17  -6   40.71    6.94
   0  17   6   28.57    5.54
   0  17  -7   73.32    8.81
   0  17   7   59.20    7.87
   0  17  -8    0.06    3.62
   0  17   8    0.48    3.63
   0  17   8   -2.52    4.47
   0  18   0    4.31    4.01
   0  18   1   25.18    5.58
   0  18  -1   26.23    5.40
   0  18   2   47.13    6.59
   0  18  -2   48.17    6.88
   0  18  -3   20.63    5.11
   0  18   3   18.90    4.56
   0  18  -4   16.42    4.99
   0  18   4   19.24    4.83
   0  18   5   20.83    5.05
   0  18  -5    9.36    3.86
   0  18  -6   17.99    4.93
   0  18   6   29.74    6.13
  -1 -18   2    5.56    4.24
  -1 -18   1    9.51    4.80
  -1 -18   0   16.83    5.32
  -1 -18  -1   33.97    6.77
  -1 -18  -2   40.08    7.26
  -1 -17   8   21.03    6.04
  -1 -17   7    2.95    3.94
  -1 -17   6    3.22    3.09
   1 -17  -5    6.15    4.01
  -1 -17   5    6.43    3.86
   1 -17  -4   54.33    8.06
  -1 -17   3   16.97    5.14
   1 -17  -3   28.09    6.17
   1 -17  -2   17.43    5.32
  -1 -17   2   15.66    5.03
   1 -17  -1   15.25    5.90
  -1 -17   1    6.38    4.09
  -1 -17   0   13.33    4.54
   1 -17   0   15.31    4.45
  -1 -17  -1   37.51    6.70
   1 -17   1   45.76    7.76
   1 -17   2   23.72    6.09
  -1 -17  -2   26.10    6.11
  -1 -17  -3   30.73    6.46
   1 -17   3   29.18    6.18
  -1 -17  -4   18.37    5.38
  -1 -17  -5   62.29    9.14
  -1 -16   9    8.73    4.85
  -1 -16   9  -10.14    4.57
  -1 -16   8   19.03    5.66
  -1 -16   8   21.55    5.47
  -1 -16   7   60.65    7.56
  -1 -16   7   55.78    7.75
  -1 -16   6   57.49    6.89
   1 -16  -6   42.70    7.18
  -1 -16   6   45.79    6.77
  -1 -16   5   44.29    6.12
  -1 -16   5   30.98    5.35
   1 -16  -5   36.28    6.58
  -1 -16   4   70.12    7.13
   1 -16  -4   82.61    9.42
   1 -16  -3   71.09    8.70
  -1 -16   3   73.66    6.85
  -1 -16   3   86.72    9.45
  -1 -16   2   12.45    4.57
   1 -16  -2   19.97    5.82
  -1 -16   2   12.24    2.95
  -1 -16   1    2.98    3.20
   1 -16  -1    9.10    3.70
  -1 -16   0  176.34   12.93
   1 -16   0  196.25   13.89
  -1 -16  -1   81.34    9.01
   1 -16   1   76.74    9.09
  -1 -16  -2    2.65    3.52
   1 -16   2    3.82    3.89
  -1 -16  -3   42.75    7.23
   1 -16   3   30.27    5.88
  -1 -16  -4    5.59    4.56
   1 -16   5   14.15    4.02
  -1 -16  -5    3.47    3.28
  -1 -16  -6   55.20    7.92
   1 -16   6   60.36    7.38
   1 -16   7   28.05    6.11
  -1 -16  -7   16.41    5.16
   1 -16   8   11.77    4.68
   1 -16   9   13.33    5.22
  -1 -15   9   12.24    5.23
  -1 -15   8    0.76    3.81
   1 -15  -8    3.65    4.33
  -1 -15   7   19.84    5.27
  -1 -15   7   28.34    5.50
  -1 -15   6   -1.58    2.81
  -1 -15   6    4.20    3.36
   1 -15  -6    4.43    3.61
   1 -15  -5   86.73    9.20
  -1 -15   5   89.00    8.24
  -1 -15   5   92.85    7.83
  -1 -15   4   46.66    5.43
   1 -15  -4   43.59    7.02
  -1 -15   4   43.28    5.61
  -1 -15   3   18.24    3.51
  -1 -15   3   13.66    3.43
   1 -15  -3   23.26    5.51
  -1 -15   2   55.97    7.46
  -1 -15   2   62.60    5.83
   1 -15  -2   61.83    7.72
   1 -15  -1   21.28    5.19
  -1 -15   1   17.58    3.03
  -1 -15   1   15.70    4.39
  -1 -15   0  159.11    8.10
   1 -15   0  157.11   11.76
  -1 -15   0  156.55   11.71
   1 -15   1   46.37    6.83
  -1 -15  -1   38.59    6.38
  -1 -15  -2   18.10    4.87
   1 -15   2   25.00    3.67
   1 -15   2   24.63    5.76
   1 -15   3   28.37    4.23
  -1 -15  -3   33.10    6.03
   1 -15   4   15.62    3.88
  -1 -15  -4   14.30    4.90
  -1 -15  -5    6.39    3.82
   1 -15   5    1.59    2.51
   1 -15   6   17.82    4.75
  -1 -15  -6   15.94    5.23
  -1 -15  -7   15.89    4.78
  -1 -15  -8  190.06   14.22
   1 -15   8  186.27   14.16
  -1 -14  10   57.68    8.29
  -1 -14  10   69.17    9.34
  -1 -14   9   10.40    5.18
  -1 -14   9   21.15    5.70
   1 -14  -9    9.99    4.40
  -1 -14   8   39.25    6.83
   1 -14  -8   21.12    5.27
   1 -14  -7   -1.92    3.45
  -1 -14   7   -1.40    3.29
   1 -14  -6   25.22    5.45
  -1 -14   6   19.04    4.54
  -1 -14   5   14.76    4.12
   1 -14  -5   14.30    4.71
  -1 -14   4   61.29    5.99
  -1 -14   4   63.94    6.59
   1 -14  -4   77.45    8.59
  -1 -14   3   14.02    3.41
   1 -14  -3   11.89    4.32
  -1 -14   3   12.17    3.35
   1 -14  -2    5.88    3.70
  -1 -14   2   15.03    4.21
  -1 -14   2   17.57    3.30
  -1 -14   2   14.02    3.17
  -1 -14   1    7.00    2.06
   1 -14  -1    4.60    3.94
  -1 -14   1    8.18    2.84
  -1 -14   1    1.02    3.09
   1 -14   0   19.79    2.43
  -1 -14   0   24.32    3.51
   1 -14   0   20.72    5.29
  -1 -14   0   18.36    4.70
   1 -14   1  145.19   10.95
  -1 -14  -1  164.21    7.40
   1 -14   1  141.26    6.86
  -1 -14  -1  141.64   10.52
  -1 -14  -2  103.77    5.58
   1 -14   2   98.17    9.34
   1 -14   2  109.54    6.88
  -1 -14  -2   90.96    8.60
   1 -14   3   31.72    4.37
  -1 -14  -3   24.83    5.24
  -1 -14  -4  105.39    9.69
   1 -14   4  112.55    8.13
  -1 -14  -5   18.94    4.99
  -1 -14  -6   39.98    6.51
   1 -14   6   42.57    6.76
   1 -14   7  125.83   11.12
  -1 -14  -7  124.16   10.92
   1 -14   8  127.15   11.79
  -1 -14  -8  122.96   11.14
   1 -14   9   73.92    9.41
  -1 -14  -9   86.84   10.06
  -1 -13  11   27.94    6.94
  -1 -13  11   25.52    6.84
  -1 -13  10   13.63    5.24
   1 -13 -10   10.24    4.89
  -1 -13  10   10.10    4.80
   1 -13  -9   -1.14    3.37
  -1 -13   9    9.40    4.67
  -1 -13   9   -3.53    4.26
  -1 -13   8   32.27    6.40
   1 -13  -8   30.62    5.74
  -1 -13   8   30.29    5.88
  -1 -13   7   49.46    7.06
   1 -13  -7   42.48    6.61
  -1 -13   6    3.76    3.14
   1 -13  -6    6.54    3.93
   1 -13  -5  131.99   10.53
  -1 -13   5  143.37    9.80
   1 -13  -4   75.26    7.96
  -1 -13   4   78.06    7.04
   1 -13  -3   47.29    6.55
  -1 -13   3   38.26    4.86
  -1 -13   3   41.98    4.72
  -1 -13   2   92.39    6.74
   1 -13  -2   89.64    8.41
  -1 -13   2  105.30    6.43
  -1 -13   1   28.98    3.35
  -1 -13   1   27.82    5.09
   1 -13  -1   23.61    1.89
  -1 -13   1   22.52    3.36
   1 -13   0  102.14    8.84
  -1 -13   0   89.77    8.34
  -1 -13   0   98.77    4.62
  -1 -13   0  103.94    6.29
   1 -13   0   83.23    4.43
  -1 -13  -1  135.11    6.60
  -1 -13  -1  122.02    3.49
   1 -13   1  142.05   10.39
  -1 -13  -1  122.55    9.49
   1 -13   1  125.72    6.44
  -1 -13  -2  107.63    9.10
  -1 -13  -2  105.66    5.56
   1 -13   2  107.49    6.72
  -1 -13  -3   32.41    5.45
   1 -13   3   40.52    4.84
  -1 -13  -4   40.78    6.19
   1 -13   5   41.53    6.42
  -1 -13  -5   38.61    5.85
   1 -13   6   24.67    5.60
  -1 -13  -6   16.64    4.25
  -1 -13  -7  153.64   11.64
   1 -13   7  168.58   12.54
  -1 -13  -8   86.73    9.42
   1 -13   8   77.43    8.89
   1 -13   9   11.21    4.71
  -1 -13  -9    6.94    3.82
  -1 -13 -10   30.37    6.83
   1 -13  10   47.86    7.92
  -1 -12  12  166.97   13.66
  -1 -12  11   20.96    5.76
  -1 -12  11   12.60    5.10
   1 -12 -11    5.60    3.91
  -1 -12  10   20.93    5.66
   1 -12 -10   31.14    6.62
  -1 -12   9   53.37    7.39
   1 -12  -9   45.71    6.93
   1 -12  -8   86.04    9.08
  -1 -12   8   88.87    8.96
  -1 -12   8   86.08    8.81
  -1 -12   7    1.52    3.43
   1 -12  -7    3.35    2.75
  -1 -12   7    5.16    4.19
   1 -12  -6   56.53    7.10
  -1 -12   6   70.68    7.49
  -1 -12   5   93.53    7.92
   1 -12  -5  103.36    8.88
   1 -12  -4  143.83    4.52
  -1 -12   4  131.15    8.69
   1 -12  -4  126.86    4.32
   1 -12  -4  121.30    9.60
  -1 -12   3  409.40   13.00
  -1 -12   3  400.58   14.07
   1 -12  -3  418.21   16.82
  -1 -12   2   71.53    5.35
   1 -12  -2   68.94    2.73
  -1 -12   2   66.70    5.77
   1 -12  -2   69.22    7.11
   1 -12  -1   22.62    4.72
   1 -12  -1   25.88    2.03
  -1 -12   1   31.89    3.87
  -1 -12   1   33.81    3.51
   1 -12  -1   26.62    2.43
  -1 -12   1   30.01    5.06
   1 -12   0  145.81    5.78
   1 -12   0  147.02   10.00
  -1 -12   0  150.93    5.65
  -1 -12   0  136.32    9.58
  -1 -12   0  143.27    7.13
  -1 -12  -1   78.69    3.03
   1 -12   1   79.02    7.67
  -1 -12  -1   77.74    4.94
  -1 -12  -1   66.00    6.95
   1 -12   1   80.18    5.15
  -1 -12  -2   32.39    3.19
   1 -12   2   31.53    1.45
   1 -12   2   38.97    4.28
  -1 -12  -2   39.59    5.71
  -1 -12  -3    8.18    2.66
  -1 -12  -3   -0.45    2.82
  -1 -12  -4   21.21    3.06
  -1 -12  -4   23.89    2.19
   1 -12   4   26.54    4.95
  -1 -12  -4   24.03    4.89
   1 -12   5   58.76    7.08
  -1 -12  -5   61.64    7.12
  -1 -12  -5   57.21    3.88
   1 -12   6  202.95   12.66
  -1 -12  -6  185.12   11.86
  -1 -12  -6  160.43    7.28
  -1 -12  -7   20.32    3.28
  -1 -12  -7   29.56    5.80
   1 -12   7   19.03    4.85
  -1 -12  -8  218.53   10.26
   1 -12   8  225.78   14.17
  -1 -12  -8  235.72   14.12
  -1 -12  -9    7.69    3.00
   1 -12   9    2.05    3.54
  -1 -12  -9    1.28    3.48
  -1 -12 -10   76.46    9.04
  -1 -12 -10   82.87    7.69
   1 -12  10   96.51   10.33
  -1 -12 -11   22.41    5.84
   1 -12  11   25.14    6.67
  -1 -11  12   30.44    6.56
   1 -11 -12   27.32    5.80
  -1 -11  12   29.98    7.12
  -1 -11  11   -0.20    3.53
  -1 -11  11    6.15    4.29
   1 -11 -11    0.71    3.62
  -1 -11  10  100.29    9.52
   1 -11 -10   89.57    9.37
  -1 -11  10  100.16   10.15
  -1 -11   9   20.88    4.95
  -1 -11   9   28.44    5.95
   1 -11  -9   17.40    4.85
   1 -11  -8   34.86    5.70
  -1 -11   8   51.62    7.04
  -1 -11   8   39.56    6.14
   1 -11  -7   54.91    6.83
  -1 -11   7   52.59    6.77
  -1 -11   7   61.71    7.25
  -1 -11   6    5.54    1.84
   1 -11  -6   10.91    3.76
  -1 -11   6    9.28    3.77
  -1 -11   6   10.27    3.71
   1 -11  -5  134.75    9.77
  -1 -11   5  126.97    8.91
  -1 -11   5  124.61    5.55
  -1 -11   4   53.59    5.82
   1 -11  -4   48.24    6.26
  -1 -11   4   59.51    3.17
  -1 -11   3  164.60    8.92
   1 -11  -3  170.85    4.07
   1 -11  -3  179.40   10.76
  -1 -11   2  197.04    9.09
  -1 -11   2  211.21    8.57
   1 -11  -2  214.98    4.89
   1 -11  -2  217.83   11.62
   1 -11  -1   37.45    5.52
   1 -11  -1   38.22    2.34
  -1 -11   1   38.85    3.68
  -1 -11   1   47.04    4.53
   1 -11  -1   42.17    2.99
  -1 -11   0   13.59    2.57
  -1 -11   0   14.18    3.92
   1 -11   0   21.69    4.43
  -1 -11   0   17.42    2.21
   1 -11   0   13.37    2.19
   1 -11   1  230.49    8.14
  -1 -11  -1  224.15    8.00
  -1 -11  -1  218.22   11.29
  -1 -11  -1  228.31    5.22
  -1 -11  -2   87.11    6.24
   1 -11   2   88.97    3.27
  -1 -11  -2   98.06    5.22
   1 -11   2   99.59    6.51
  -1 -11  -2   88.74    7.56
   1 -11   3  166.89    8.54
  -1 -11  -3  151.45    4.30
  -1 -11  -3  155.76    9.84
  -1 -11  -3  149.25    7.54
   1 -11   4  105.83    8.72
  -1 -11  -4   98.39    5.85
  -1 -11  -4   94.91    7.93
  -1 -11  -4  103.80    4.66
  -1 -11  -5   69.32    7.13
  -1 -11  -5   80.48    4.80
   1 -11   5   85.00    7.99
  -1 -11  -5   79.33    4.74
  -1 -11  -6  348.11   15.53
   1 -11   6  373.30   16.42
  -1 -11  -6  382.95   11.47
  -1 -11  -7    0.77    2.16
  -1 -11  -7   -1.52    3.07
   1 -11   7    0.26    2.98
  -1 -11  -8    7.05    3.57
  -1 -11  -8    1.83    2.47
   1 -11   8    3.89    3.07
  -1 -11  -9   33.69    4.98
  -1 -11  -9   34.85    6.08
   1 -11   9   28.12    5.83
   1 -11  10    6.24    3.82
  -1 -11 -10    0.66    3.20
  -1 -11 -10   -0.92    2.85
  -1 -11 -11   20.23    4.68
   1 -11  11   21.17    5.21
  -1 -11 -11   24.14    5.64
  -1 -11 -12   14.59    4.75
  -1 -11 -12   16.09    4.73
  -1 -11 -13   -6.16    4.05
  -1 -10  13   37.04    7.46
   1 -10 -12    9.21    4.47
  -1 -10  12    8.67    4.42
   1 -10 -11   72.19    8.54
  -1 -10  11   61.16    7.84
   1 -10 -10   42.17    6.96
  -1 -10  10   21.47    5.13
   1 -10  -9   12.83    4.46
  -1 -10   9    7.04    3.67
  -1 -10   8   83.56    7.99
   1 -10  -8   92.32    8.52
  -1 -10   7  216.41   12.07
  -1 -10   7  197.19   11.80
   1 -10  -7  215.21   12.39
  -1 -10   6  114.97    6.41
  -1 -10   6  128.40    9.24
   1 -10  -6  126.40    9.42
  -1 -10   6  107.15    8.54
  -1 -10   5  382.47   14.98
   1 -10  -5  374.64   15.28
  -1 -10   5  348.70   13.97
  -1 -10   5  378.92    9.93
  -1 -10   4  280.26    7.25
  -1 -10   4  292.03   12.08
   1 -10  -4  272.17   12.81
   1 -10  -3  199.09   10.65
  -1 -10   3  202.85    9.60
  -1 -10   3  204.50    4.73
   1 -10  -3  206.97    5.25
   1 -10  -2  184.73    4.58
  -1 -10   2  177.92    8.41
   1 -10  -2  189.18   10.31
  -1 -10   1   65.36    4.42
   1 -10  -1   52.55    5.66
   1 -10  -1   51.88    2.55
  -1 -10   1   58.11    4.72
  -1 -10   0   10.15    1.90
  -1 -10   0    9.55    2.23
  -1 -10   0    7.16    2.80
   1 -10   0   11.48    2.02
   1 -10   0   13.14    3.36
  -1 -10  -1   43.11    2.35
  -1 -10  -1   41.91    5.23
   1 -10   1   47.52    2.18
   1 -10   2  216.20    8.81
  -1 -10  -2  222.29    8.97
  -1 -10  -2  200.47    7.00
  -1 -10  -2  201.92   10.42
  -1 -10  -3  297.09    6.71
   1 -10   3  288.48   10.55
   1 -10   3  272.45   12.35
  -1 -10  -3  272.39    9.31
  -1 -10  -3  267.48   12.04
  -1 -10  -4  332.07   13.71
   1 -10   4  327.80   11.85
   1 -10   4  348.33   14.31
  -1 -10  -4  308.64    8.21
  -1 -10  -4  316.80    9.39
   1 -10   5  298.89   13.68
  -1 -10  -5  304.30    8.32
  -1 -10  -5  291.96   13.25
  -1 -10  -5  312.84    9.55
  -1 -10  -6  232.18   12.22
   1 -10   6  222.56   12.32
  -1 -10  -6  229.31    9.14
  -1 -10  -6  225.61    6.00
  -1 -10  -7  190.67    9.18
  -1 -10  -7  196.47   11.74
   1 -10   7  188.81   11.71
  -1 -10  -8   22.68    4.19
   1 -10   8   20.97    4.82
  -1 -10  -8   21.20    4.74
  -1 -10  -9  159.85    9.84
  -1 -10  -9  148.40   11.09
   1 -10   9  157.97   11.65
  -1 -10 -10   33.02    5.41
   1 -10  10   48.51    7.03
  -1 -10 -10   34.19    6.05
   1 -10  11   18.70    5.31
  -1 -10 -11   12.15    4.06
  -1 -10 -11   17.72    5.02
   1 -10  12   23.88    5.87
  -1 -10 -12   19.73    5.08
  -1 -10 -12   18.65    5.25
  -1 -10 -13   11.15    4.71
  -1 -10 -14    8.60    3.86
   1  -9 -13  112.76   11.28
  -1  -9  13  102.03   10.47
  -1  -9  12    5.84    3.49
   1  -9 -12    6.71    3.68
  -1  -9  11    2.36    3.39
   1  -9 -11    0.12    3.61
   1  -9 -10   38.13    6.42
  -1  -9  10   36.74    5.69
   1  -9  -9   95.01    8.99
  -1  -9   9   93.57    8.41
  -1  -9   8  137.44    9.65
   1  -9  -8  171.84   11.32
  -1  -9   7   59.09    6.37
   1  -9  -7   56.63    6.72
   1  -9  -6  159.47   10.02
  -1  -9   6  147.07    9.55
  -1  -9   5   90.89    7.37
  -1  -9   5   79.42    6.93
   1  -9  -5   99.48    7.90
  -1  -9   5   84.40    5.09
   1  -9  -4   62.73    6.31
  -1  -9   4   59.84    3.69
  -1  -9   4   53.75    5.59
  -1  -9   4   61.26    5.88
  -1  -9   3  509.23    8.21
  -1  -9   3  495.39   14.09
   1  -9  -3  512.33   15.92
  -1  -9   2  855.63   17.35
   1  -9  -2  851.29    9.68
   1  -9  -2  873.27   20.28
   1  -9  -2  848.79    8.77
   1  -9  -1  572.38    7.73
  -1  -9   1  581.95   13.38
   1  -9  -1  575.44   16.38
  -1  -9   1  580.20   11.61
  -1  -9   0   15.16    2.46
  -1  -9   0   14.64    1.97
  -1  -9   0   17.04    3.74
   1  -9   0   13.06    1.28
   1  -9   0   15.49    3.58
   1  -9   0   17.45    2.22
  -1  -9  -1   90.75    6.64
  -1  -9  -1   88.90    3.18
   1  -9   1   91.22    5.29
  -1  -9  -1   81.06    4.53
   1  -9   1   89.04    3.20
   1  -9   2   28.18    4.59
  -1  -9  -2   27.01    3.31
  -1  -9  -2   27.04    1.78
   1  -9   2   30.29    3.52
  -1  -9  -2   26.67    4.25
  -1  -9  -2   29.21    2.87
   1  -9   3  420.65   12.03
  -1  -9  -3  439.76   14.55
   1  -9   3  422.01   14.53
  -1  -9  -3  414.44    8.37
  -1  -9  -3  417.03   10.69
   1  -9   4  155.36    7.80
  -1  -9  -4  147.80    5.95
  -1  -9  -4  147.93    6.01
  -1  -9  -4  160.71    9.26
   1  -9   4  159.12    9.44
   1  -9   5   13.39    2.98
  -1  -9  -5   17.03    2.03
   1  -9   5   12.40    4.00
  -1  -9  -5   11.94    2.54
  -1  -9  -5   14.48    3.84
   1  -9   6    0.38    3.07
  -1  -9  -6    2.85    2.81
  -1  -9  -6    2.32    2.63
  -1  -9  -6    0.45    0.75
   1  -9   7  169.83   10.78
  -1  -9  -7  150.56    9.92
  -1  -9  -7  146.21    8.14
   1  -9   8  168.73   11.21
  -1  -9  -8  159.29   10.49
  -1  -9  -8  150.98    8.96
  -1  -9  -9   71.87    7.94
  -1  -9  -9   73.16    7.05
   1  -9   9   79.56    8.24
  -1  -9 -10    7.37    3.32
   1  -9  10   10.73    4.43
  -1  -9 -10   15.35    4.26
  -1  -9 -11   16.21    4.37
   1  -9  11   20.26    5.10
  -1  -9 -11   25.22    5.14
  -1  -9 -12   33.46    6.24
   1  -9  12   35.78    6.95
  -1  -9 -12   34.56    6.38
  -1  -9 -13   30.76    6.75
  -1  -9 -13   28.28    6.19
   1  -9  13   34.78    7.20
  -1  -9 -14   60.60    8.41
  -1  -8  14  109.45   10.74
  -1  -8  13   -2.90    3.70
   1  -8 -13    1.93    3.89
  -1  -8  12   21.61    5.21
   1  -8 -12   30.41    6.00
  -1  -8  11   39.57    6.16
   1  -8 -11   33.80    5.84
  -1  -8  10    7.87    3.96
   1  -8 -10    5.15    3.39
  -1  -8   9   38.88    5.61
   1  -8  -9   42.76    6.44
  -1  -8   8  194.35   11.09
   1  -8  -8  187.61   11.28
  -1  -8   7   86.49    7.32
   1  -8  -7   73.45    7.23
   1  -8  -7   82.65    2.53
   1  -8  -6  394.08   14.79
  -1  -8   6  361.64   13.72
   1  -8  -5   21.55    4.05
  -1  -8   5   13.82    3.38
  -1  -8   4  184.12    9.08
  -1  -8   4  187.22    6.40
  -1  -8   4  187.13    9.33
   1  -8  -4  211.94   10.10
  -1  -8   3  789.61   18.03
  -1  -8   3  758.58   10.59
  -1  -8   3  783.60   17.15
   1  -8  -3  777.32   18.49
  -1  -8   3  809.23   18.05
   1  -8  -2  520.18   14.65
  -1  -8   2  493.91   12.68
  -1  -8   2  512.07   14.15
   1  -8  -2  480.47    7.17
  -1  -8   2  495.70   13.75
   1  -8  -2  470.91   14.10
  -1  -8   2  448.19    6.25
   1  -8  -2  470.74    7.19
   1  -8  -1  606.87   15.56
   1  -8  -1  531.54    5.97
   1  -8  -1  573.70   15.37
  -1  -8   1  589.19   14.87
  -1  -8   1  604.92   14.99
  -1  -8   1  557.51   12.52
  -1  -8   1  552.38   10.91
   1  -8  -1  545.00    7.07
   1  -8   0   56.24    5.01
  -1  -8   0   51.12    3.73
  -1  -8   0   51.40    3.05
  -1  -8   0   44.36    4.61
  -1  -8   0   48.73    4.61
   1  -8   0   50.73    2.38
   1  -8   0   46.30    4.92
  -1  -8  -1   71.37    5.54
   1  -8   1   75.21    5.61
   1  -8   1   78.80    4.65
  -1  -8  -1   71.05    5.30
  -1  -8  -1   80.80    4.35
   1  -8   1   77.42    3.12
  -1  -8  -1   71.44    2.77
  -1  -8  -2  389.26   12.44
   1  -8   2  368.15   10.08
  -1  -8  -2  371.94    6.83
   1  -8   2  374.35   12.49
  -1  -8  -2  361.10    9.82
  -1  -8  -2  361.59    8.71
  -1  -8  -2  375.64   12.34
   1  -8   2  382.16   12.63
  -1  -8  -3  308.43    7.51
   1  -8   3  325.09   12.08
  -1  -8  -3  319.15   11.72
  -1  -8  -3  316.37    8.61
  -1  -8  -3  320.93   11.67
   1  -8   3  300.26    9.65
   1  -8   4  273.48    9.93
  -1  -8  -4  258.95    8.05
  -1  -8  -4  266.76    7.16
   1  -8   4  277.03   11.67
  -1  -8  -4  265.61   11.09
   1  -8   5   82.84    7.01
  -1  -8  -5   81.39    5.26
  -1  -8  -5   80.24    6.58
  -1  -8  -5   82.47    3.50
   1  -8   5   91.68    6.24
  -1  -8  -6  496.15   16.39
   1  -8   6  540.58   17.43
  -1  -8  -6  525.49   13.98
   1  -8   7   18.04    4.21
  -1  -8  -7   15.52    3.97
  -1  -8  -7   20.65    3.99
  -1  -8  -8   56.35    5.92
  -1  -8  -8   64.51    6.81
   1  -8   8   58.10    6.64
   1  -8   9   -1.13    3.17
  -1  -8  -9   -0.62    2.93
  -1  -8  -9    3.76    3.16
  -1  -8 -10   61.25    6.95
  -1  -8 -10   42.97    6.08
   1  -8  10   53.87    7.17
  -1  -8 -11   14.27    4.40
   1  -8  11   14.19    4.69
  -1  -8 -11   15.35    5.32
   1  -8  12   39.25    6.98
  -1  -8 -12   40.19    6.79
  -1  -8 -12   34.91    6.40
   1  -8  13   17.69    5.24
  -1  -8 -13   30.00    6.29
  -1  -8 -13   36.98    7.05
  -1  -8 -14   45.32    7.58
  -1  -7  14   23.11    5.53
   1  -7 -13  111.60   10.82
  -1  -7  13   95.01    9.50
  -1  -7  12   40.86    6.48
   1  -7 -12   43.63    6.67
   1  -7 -11    2.32    3.47
  -1  -7  11    4.80    3.27
  -1  -7  10    8.28    3.23
   1  -7 -10   10.30    4.09
   1  -7  -9   73.16    7.57
  -1  -7   9   61.74    6.79
   1  -7  -8   70.55    7.07
  -1  -7   8   53.10    6.22
   1  -7  -7  338.18   13.84
  -1  -7   7  311.27   12.79
  -1  -7   6   20.20    4.23
   1  -7  -6   15.09    3.71
  -1  -7   5  146.49    8.09
   1  -7  -5  150.84    8.60
  -1  -7   4   14.83    3.16
   1  -7  -4   18.07    3.52
  -1  -7   4   16.96    3.60
  -1  -7   4   10.45    2.91
  -1  -7   4   17.47    3.28
   1  -7  -3  968.74    9.31
  -1  -7   3 1028.14   19.39
  -1  -7   3 1055.10   19.58
  -1  -7   3 1037.31   18.87
  -1  -7   3  991.94   12.61
  -1  -7   3 1058.73   19.67
   1  -7  -3 1020.65   19.96
   1  -7  -2  559.77   14.25
  -1  -7   2  529.39    7.33
   1  -7  -2  557.77   14.32
  -1  -7   2  558.13   13.78
  -1  -7   2  520.60   12.58
  -1  -7   2  567.39   13.91
   1  -7  -2  527.65    7.37
   1  -7  -1 2440.53   13.75
   1  -7  -1 2579.74   29.97
  -1  -7   1 2512.81   22.13
  -1  -7   1 2576.57   25.63
   1  -7  -1 2661.43   30.19
   1  -7  -1 2490.98   14.33
  -1  -7   1 2608.97   29.17
  -1  -7   1 2578.93   28.79
   1  -7   0  204.20    8.44
  -1  -7   0  205.54    6.83
  -1  -7   0  202.64    8.23
   1  -7   0  205.86    4.72
  -1  -7   0  203.69    5.50
   1  -7   0  190.28    3.75
  -1  -7  -1   77.85    5.29
  -1  -7  -1   74.02    5.25
  -1  -7  -1   72.09    2.67
  -1  -7  -1   71.01    3.97
   1  -7   1   79.60    5.44
   1  -7   1   72.34    5.30
   1  -7   1   70.78    3.99
  -1  -7  -1   66.71    2.49
   1  -7   2  228.02    9.22
   1  -7   2  203.75    8.66
  -1  -7  -2  206.25    8.50
  -1  -7  -2  198.28    6.76
  -1  -7  -2  198.54    5.24
  -1  -7  -2  196.37    8.40
  -1  -7  -2  191.68    6.17
   1  -7   2  206.58    7.09
  -1  -7  -3  156.83    7.80
  -1  -7  -3  174.10    5.80
   1  -7   3  172.79    8.19
   1  -7   3  175.24    8.48
   1  -7   3  169.30    6.97
  -1  -7  -3  162.44    5.69
  -1  -7  -4  299.98   11.13
   1  -7   4  304.19   11.54
   1  -7   4  304.22   11.22
  -1  -7  -4  307.08    6.93
   1  -7   4  302.13    9.91
  -1  -7  -4  311.77    8.84
  -1  -7  -5   79.25    5.35
  -1  -7  -5   79.14    2.96
  -1  -7  -5   72.41    5.96
   1  -7   5   84.21    5.80
   1  -7   5   67.25    6.06
   1  -7   6  485.21   14.49
  -1  -7  -6  475.22   15.31
   1  -7   6  471.80   15.64
  -1  -7  -6  451.18   13.13
  -1  -7  -7   94.78    7.33
   1  -7   7   93.86    7.77
  -1  -7  -7  102.91    7.13
  -1  -7  -8   69.57    6.92
   1  -7   8   63.99    7.03
  -1  -7  -8   73.45    6.51
   1  -7   9   66.69    7.33
  -1  -7  -9   69.06    6.88
  -1  -7  -9   57.43    6.51
  -1  -7 -10   36.61    5.63
   1  -7  10   28.80    5.65
  -1  -7 -10   26.00    5.09
  -1  -7 -11   12.02    4.06
  -1  -7 -11    2.40    2.79
   1  -7  11    5.65    3.30
   1  -7  12    6.51    3.33
  -1  -7 -12    4.54    3.75
  -1  -7 -12    3.83    3.77
  -1  -7 -13   21.68    4.97
  -1  -7 -13   24.54    5.64
  -1  -7 -14   36.18    7.45
  -1  -6  15   94.83   10.40
   1  -6 -14   25.07    6.58
  -1  -6  14   25.25    5.87
   1  -6 -13   21.81    5.30
  -1  -6  13   16.56    4.66
   1  -6 -12   46.87    7.02
  -1  -6  12   39.49    6.16
  -1  -6  11   36.77    5.75
   1  -6 -11   42.80    6.57
   1  -6 -10   42.71    6.12
  -1  -6  10   46.02    6.08
  -1  -6   9  307.59   13.42
   1  -6  -9  302.96   14.09
  -1  -6   8    1.34    3.10
   1  -6  -8    2.34    2.73
  -1  -6   7   43.56    5.11
   1  -6  -7   42.17    5.26
   1  -6  -6  120.75    7.68
  -1  -6   6  119.34    7.34
   1  -6  -6  112.34    3.25
   1  -6  -5  176.91    8.77
  -1  -6   5  191.81    8.98
  -1  -6   5  173.32    8.42
  -1  -6   5  176.70    8.46
  -1  -6   4  387.09   11.95
  -1  -6   4  362.38   11.40
   1  -6  -4  353.15   11.64
  -1  -6   4  354.97   11.14
   1  -6  -3  142.44    7.25
  -1  -6   3  144.61    6.92
  -1  -6   3  154.83    7.27
  -1  -6   3  150.67    7.09
   1  -6  -3  145.53    3.83
  -1  -6   3  146.66    5.05
  -1  -6   3  139.86    6.94
   1  -6  -2  793.89    8.90
  -1  -6   2  839.91   15.87
  -1  -6   2  802.47   14.79
   1  -6  -2  831.76   16.10
  -1  -6   2  803.89   15.48
  -1  -6   2  794.72    9.38
   1  -6  -2  804.97   15.97
   1  -6  -1  677.34    9.15
   1  -6  -1  689.68    9.12
  -1  -6   1  673.69   12.49
   1  -6  -1  691.51   14.40
   1  -6  -1  677.71   14.40
  -1  -6   1  700.18   13.98
  -1  -6   1  666.17   10.96
  -1  -6   1  692.44   14.04
   1  -6  -1  673.59    7.77
  -1  -6   0  155.33    4.56
   1  -6   0  167.10    3.71
  -1  -6   0  159.37    5.78
  -1  -6   0  168.57    6.90
   1  -6   0  167.84    4.27
   1  -6   0  173.32    7.15
  -1  -6  -1  222.87    8.13
  -1  -6  -1  224.83    6.51
   1  -6   1  224.25    6.33
   1  -6   1  230.87    8.30
  -1  -6  -1  228.78    7.10
  -1  -6  -1  225.11    4.42
  -1  -6  -1  240.71    8.29
   1  -6   1  235.33    8.36
  -1  -6  -1  238.31    4.84
  -1  -6  -2  228.08    8.27
  -1  -6  -2  207.41    8.01
  -1  -6  -2  209.51    6.22
  -1  -6  -2  211.38    5.45
   1  -6   2  219.35    8.51
   1  -6   2  208.45    6.61
  -1  -6  -2  207.46    6.32
   1  -6   2  232.23    8.52
  -1  -6  -3  160.24    7.39
  -1  -6  -3  152.36    4.93
  -1  -6  -3  158.94    5.64
   1  -6   3  161.58    6.41
   1  -6   3  159.02    7.45
   1  -6   3  159.70    7.70
  -1  -6  -4  463.66   12.98
  -1  -6  -4  473.48   10.95
   1  -6   4  470.87   13.54
   1  -6   4  506.37   13.67
   1  -6   4  487.41   12.00
  -1  -6  -4  480.55    7.50
  -1  -6  -5   66.91    5.01
   1  -6   5   68.58    5.84
  -1  -6  -5   60.37    5.39
   1  -6   5   55.21    5.10
   1  -6   5   63.25    4.99
  -1  -6  -6  135.41    8.03
  -1  -6  -6  143.66    7.61
   1  -6   6  136.33    8.38
   1  -6   6  147.17    7.94
  -1  -6  -7  164.61    9.31
  -1  -6  -7  164.14    8.88
   1  -6   7  162.72    9.59
   1  -6   8  134.79    9.29
  -1  -6  -8  143.66    8.92
  -1  -6  -8  137.56    9.07
  -1  -6  -9  107.35    8.29
  -1  -6  -9  104.14    8.24
   1  -6   9  106.33    8.59
  -1  -6 -10   57.76    6.79
  -1  -6 -10   56.50    6.91
   1  -6  10   62.13    7.13
  -1  -6 -11   15.28    4.59
   1  -6  11   17.59    4.37
  -1  -6 -11   22.54    5.61
   1  -6  12   86.23    9.14
  -1  -6 -12   78.46    8.74
  -1  -6 -12   78.70    8.64
   1  -6  13   66.52    8.71
  -1  -6 -13   86.84    9.52
  -1  -6 -13   80.97    9.32
  -1  -6 -14   16.21    4.69
  -1  -6 -14   23.45    6.10
   1  -6  14   33.71    7.08
  -1  -5  15   15.86    4.98
   1  -5 -14    9.88    4.16
  -1  -5  14   17.57    5.27
   1  -5 -13   32.80    6.20
  -1  -5  13   44.29    6.61
   1  -5 -12    3.58    3.44
  -1  -5  12    7.32    4.03
  -1  -5  11  108.60    8.86
   1  -5 -11  123.83   10.32
  -1  -5  10  111.51    8.56
   1  -5 -10  117.62    9.22
  -1  -5   9  271.36   12.32
   1  -5  -9  253.13   12.54
  -1  -5   8  167.63    9.26
   1  -5  -8  168.28    9.71
  -1  -5   7   69.61    5.90
   1  -5  -7   68.47    6.28
   1  -5  -6   38.61    4.65
  -1  -5   6   31.95    4.10
  -1  -5   6   31.29    3.93
   1  -5  -6   31.38    1.65
  -1  -5   6   27.52    3.84
   1  -5  -5  489.81   13.75
  -1  -5   5  516.09   13.26
  -1  -5   5  520.13   13.82
  -1  -5   5  511.41   13.95
  -1  -5   4  272.93    9.61
  -1  -5   4  267.58    9.32
  -1  -5   4  258.48    9.02
   1  -5  -4  253.15    9.40
  -1  -5   3 3027.07   28.99
   1  -5  -3 2930.09   17.62
  -1  -5   3 3059.10   29.92
  -1  -5   3 3037.55   28.63
  -1  -5   3 3027.33   29.43
   1  -5  -3 3003.80   29.78
  -1  -5   2  207.39    7.51
   1  -5  -2  197.74    4.43
  -1  -5   2  190.41    7.06
  -1  -5   2  185.52    6.91
  -1  -5   2  217.01    7.43
  -1  -5   2  197.55    4.89
   1  -5  -2  200.95    7.57
   1  -5  -1 1355.88   12.64
  -1  -5   1 1380.35   14.95
  -1  -5   1 1362.02   10.10
   1  -5  -1 1355.63   12.28
  -1  -5   1 1385.60   17.70
   1  -5  -1 1392.45   18.47
  -1  -5   1 1389.61   17.04
  -1  -5   1 1369.19   18.33
   1  -5  -1 1319.29   11.23
   1  -5  -1 1392.88   18.69
   1  -5   0 1339.36   17.93
  -1  -5   0 1320.00   15.32
   1  -5   0 1314.66   11.88
  -1  -5   0 1336.45   17.18
  -1  -5   0 1310.99   12.37
   1  -5   0 1282.01   10.42
  -1  -5  -1   22.53    2.27
   1  -5   1   18.78    1.89
   1  -5   1   20.05    1.72
  -1  -5  -1   20.22    1.66
   1  -5   1   15.92    2.62
  -1  -5  -1   21.87    2.57
  -1  -5  -1   18.29    2.55
  -1  -5  -1   25.78    2.45
  -1  -5  -1   19.50    1.40
   1  -5   1   18.17    2.53
  -1  -5  -2   74.28    3.40
   1  -5   2   82.80    3.96
  -1  -5  -2   73.82    3.49
  -1  -5  -2   81.19    4.77
   1  -5   2   76.86    4.67
   1  -5   2   79.19    5.01
   1  -5   3  568.90   13.26
   1  -5   3  585.04   11.46
   1  -5   3  588.81   13.13
  -1  -5  -3  570.99    8.33
  -1  -5  -3  579.69   10.70
  -1  -5  -3  564.69   12.66
   1  -5   4  661.64   15.17
  -1  -5  -4  661.01   12.92
  -1  -5  -4  682.95   14.75
   1  -5   4  682.80   13.68
   1  -5   4  713.13   15.29
  -1  -5  -5  102.62    6.39
   1  -5   5   96.41    6.50
   1  -5   5   96.92    6.20
   1  -5   5   97.05    5.87
  -1  -5  -5   88.91    5.64
  -1  -5  -6   60.15    5.39
   1  -5   6   70.39    5.57
  -1  -5  -6   51.19    4.90
   1  -5   6   55.36    5.53
  -1  -5  -7    4.94    3.07
   1  -5   7    2.99    2.90
   1  -5   8   29.39    4.83
  -1  -5  -8   31.78    4.82
  -1  -5  -9    8.56    3.64
   1  -5   9    4.86    3.47
   1  -5  10   26.65    5.17
  -1  -5 -10   27.14    5.16
  -1  -5 -11   26.58    4.88
   1  -5  11   42.59    6.37
  -1  -5 -11   45.24    6.77
   1  -5  12  130.34   10.64
  -1  -5 -12  117.49   10.29
  -1  -5 -12  141.12   11.17
  -1  -5 -13    8.90    4.15
  -1  -5 -13    3.51    3.33
   1  -5  13    7.12    4.00
  -1  -5 -14    3.68    4.58
  -1  -5 -14    2.70    3.67
   1  -5  14   -4.87    4.42
  -1  -4  15   85.54    9.67
   1  -4 -14   68.61    8.90
  -1  -4  14   58.04    7.78
  -1  -4  13    0.58    2.97
   1  -4 -13    7.38    3.95
   1  -4 -12   10.30    4.03
  -1  -4  12    9.94    3.78
  -1  -4  11  156.34   10.33
   1  -4 -11  154.15   10.98
   1  -4 -10   78.02    7.68
  -1  -4  10   76.81    7.10
   1  -4  -9  115.55    8.50
  -1  -4   9  121.77    8.31
  -1  -4   8   38.95    4.63
  -1  -4   8   40.73    4.81
   1  -4  -8   33.98    4.71
  -1  -4   7   13.59    3.28
   1  -4  -7    9.63    3.06
  -1  -4   6   38.91    4.38
   1  -4  -6   41.18    4.63
  -1  -4   6   30.97    3.74
  -1  -4   6   46.95    4.55
   1  -4  -6   36.81    1.88
   1  -4  -5  714.58    8.07
  -1  -4   5  739.76   15.63
  -1  -4   5  758.88   16.29
   1  -4  -5  755.77   16.10
  -1  -4   5  723.12   14.77
  -1  -4   4  299.94    9.35
  -1  -4   4  287.16    8.76
   1  -4  -4  283.48    9.29
  -1  -4   4  303.75    9.67
   1  -4  -3  117.59    3.79
  -1  -4   3  123.52    5.58
  -1  -4   3  125.78    5.68
  -1  -4   3  120.27    5.81
   1  -4  -3  122.44    5.83
  -1  -4   2  727.74   12.88
  -1  -4   2  718.70    9.42
   1  -4  -2  714.79   12.77
   1  -4  -2  717.87    8.38
  -1  -4   2  746.12   12.46
  -1  -4   2  748.41   12.47
  -1  -4   2  727.54   12.88
  -1  -4   1 5233.50   32.59
  -1  -4   1 5194.92   20.69
   1  -4  -1 5188.13   23.05
  -1  -4   1 5157.08   30.85
   1  -4  -1 5257.84   24.45
  -1  -4   1 5277.46   30.96
  -1  -4   1 5159.18   27.51
   1  -4  -1 5232.05   22.45
   1  -4  -1 5209.07   32.06
   1  -4  -1 5223.28   32.40
  -1  -4   0  983.77   12.97
   1  -4   0 1029.11   14.09
  -1  -4   0  986.10    9.24
  -1  -4   0 1016.99   13.33
  -1  -4   0 1004.91   12.59
   1  -4   0  987.43   10.14
  -1  -4   0  986.37   10.17
   1  -4   0  958.89    9.22
  -1  -4   0  997.28   14.27
   1  -4   0  979.73    9.41
   1  -4   0 1001.02   13.38
   1  -4   1 1236.41   15.58
  -1  -4  -1 1226.75   13.42
  -1  -4  -1 1192.17   14.98
  -1  -4  -1 1230.21   14.95
  -1  -4  -1 1193.79   11.21
  -1  -4  -1 1211.55    9.62
  -1  -4  -1 1172.32   13.04
   1  -4   1 1181.58   11.44
   1  -4   1 1203.41   11.61
   1  -4   1 1245.54   15.87
  -1  -4  -2 2162.95   17.79
   1  -4   2 2200.04   21.98
   1  -4   2 2196.55   18.28
   1  -4   2 2177.41   22.40
  -1  -4  -2 2205.81   16.07
  -1  -4  -2 2200.73   21.48
  -1  -4  -3  219.83    4.58
  -1  -4  -3  217.69    6.71
   1  -4   3  221.69    6.79
   1  -4   3  207.89    7.67
  -1  -4  -3  208.15    7.26
  -1  -4  -4  152.90    6.74
   1  -4   4  171.37    7.17
  -1  -4  -4  149.83    6.36
   1  -4   4  169.20    7.53
   1  -4   4  159.11    6.57
  -1  -4  -5  221.15    8.73
   1  -4   5  209.89    8.35
   1  -4   5  212.92    8.57
   1  -4   5  222.42    9.19
   1  -4   6   87.31    6.35
   1  -4   6   89.81    6.07
  -1  -4  -6   83.13    6.01
   1  -4   6   87.74    6.02
  -1  -4  -7   20.09    3.68
   1  -4   7   16.59    3.54
   1  -4   8  371.08   14.19
  -1  -4  -8  376.02   13.90
   1  -4   9  101.02    8.27
  -1  -4  -9  102.27    7.95
   1  -4  10   47.08    6.26
  -1  -4 -10   44.37    5.74
  -1  -4 -11  139.00   10.41
   1  -4  11  123.51    9.92
  -1  -4 -12   11.85    4.44
   1  -4  12    7.37    3.58
  -1  -4 -12    5.97    3.98
   1  -4  13   74.21    8.60
  -1  -4 -13   65.18    7.94
  -1  -4 -13   72.91    9.17
  -1  -4 -14   25.16    6.34
   1  -4  14   22.69    5.87
  -1  -4 -14   23.11    5.26
  -1  -3  16   37.94    7.18
  -1  -3  15   13.31    4.31
   1  -3 -14    3.37    4.22
  -1  -3  14   20.02    5.29
   1  -3 -13   11.74    3.87
  -1  -3  13   12.38    3.92
  -1  -3  12   79.34    7.85
   1  -3 -12   84.92    8.69
  -1  -3  11  274.59   13.26
   1  -3 -11  292.89   14.64
   1  -3 -10   67.70    7.29
  -1  -3  10   84.97    7.24
  -1  -3   9   50.08    4.94
  -1  -3   9   39.48    5.04
   1  -3  -9   45.08    5.67
   1  -3  -8   37.00    4.38
  -1  -3   8   34.19    4.44
  -1  -3   8   38.52    4.28
   1  -3  -8   37.04    5.03
   1  -3  -7   53.21    4.71
   1  -3  -7   69.00    5.79
  -1  -3   7   64.13    5.04
  -1  -3   7   52.86    4.88
   1  -3  -6  627.02   15.27
  -1  -3   6  634.99   14.29
  -1  -3   6  659.53   14.29
  -1  -3   6  663.43   15.57
   1  -3  -6  644.19   14.80
  -1  -3   6  667.24   16.14
  -1  -3   5  296.35    9.08
   1  -3  -5  282.64    9.64
   1  -3  -5  288.58    5.29
  -1  -3   5  309.67    9.80
  -1  -3   5  303.41   10.09
  -1  -3   4  774.81   14.10
  -1  -3   4  745.42   12.99
  -1  -3   4  771.72   14.68
   1  -3  -4  749.25    8.45
   1  -3  -4  757.43   14.31
   1  -3  -3  465.36   10.22
  -1  -3   3  476.01    9.49
  -1  -3   3  477.07    9.99
   1  -3  -3  464.23    7.71
  -1  -3   3  463.35   10.42
  -1  -3   2  855.95   11.74
  -1  -3   2  840.89   10.35
   1  -3  -2  838.14   12.57
  -1  -3   2  886.56   13.17
  -1  -3   2  880.61   13.29
   1  -3  -2  854.88    9.30
  -1  -3   2  836.29   12.76
  -1  -3   2  855.65   12.05
   1  -3  -1 4012.68   25.24
  -1  -3   1 4076.90   23.04
   1  -3  -1 3964.18   19.52
  -1  -3   1 3949.55   25.83
  -1  -3   1 4041.80   25.37
  -1  -3   1 4049.99   25.61
  -1  -3   1 3976.46   23.54
   1  -3  -1 4019.40   21.04
  -1  -3   1 3985.11   18.70
  -1  -3   0 1908.39   13.44
   1  -3   0 1932.27   13.00
   1  -3   0 1919.59   16.81
  -1  -3   0 1871.28   15.79
  -1  -3   0 1945.49   12.96
   1  -3   0 1902.92   10.23
  -1  -3   0 1882.42   16.18
  -1  -3   0 1944.75   16.32
  -1  -3   0 1930.24   17.95
   1  -3   0 1920.12   16.24
  -1  -3  -1  428.65    6.84
  -1  -3  -1  437.56    7.93
   1  -3   1  432.96    6.99
  -1  -3  -1  436.47    5.81
  -1  -3  -1  444.45    7.77
   1  -3   1  432.28    8.28
  -1  -3  -1  423.45    7.03
   1  -3   1  444.17    8.52
   1  -3   1  445.18    6.19
  -1  -3  -2  413.19    6.23
  -1  -3  -2  407.22    7.90
   1  -3   2  423.50    7.62
   1  -3   2  414.02    8.73
   1  -3   2  418.55    9.22
  -1  -3  -2  409.89    8.43
   1  -3   3  566.14   11.17
  -1  -3  -3  564.62   10.57
   1  -3   3  579.51   10.53
   1  -3   3  573.99   11.78
  -1  -3  -3  577.82   11.07
  -1  -3  -4  159.20    6.57
   1  -3   4  171.09    6.82
   1  -3   4  168.68    6.58
   1  -3   4  165.19    7.07
  -1  -3  -4  168.58    6.75
   1  -3   5  237.61    8.73
   1  -3   5  249.18    9.30
  -1  -3  -5  256.47    8.97
   1  -3   5  232.21    8.61
  -1  -3  -6  152.45    7.66
   1  -3   6  151.18    7.72
   1  -3   6  161.01    8.16
   1  -3   6  169.90    8.03
   1  -3   7   64.72    5.79
   1  -3   7   56.67    5.43
  -1  -3  -7   66.50    5.70
  -1  -3  -8  148.20    8.76
   1  -3   8  151.35    9.07
   1  -3   9  233.66   11.91
  -1  -3  -9  215.12   11.24
   1  -3  10  132.78    9.61
  -1  -3 -10  139.50    9.57
  -1  -3 -11  165.99   11.00
   1  -3  11  179.93   11.69
   1  -3  12  175.49   12.04
  -1  -3 -12  179.17   12.11
   1  -3  13   36.08    6.58
  -1  -3 -13   37.72    6.54
  -1  -3 -13   43.91    7.31
   1  -3  14    4.95    4.25
  -1  -3 -14   -1.79    3.62
  -1  -3 -14    8.02    5.04
  -1  -2  16   23.58    5.34
  -1  -2  15  166.10   12.77
   1  -2 -15  171.15   13.80
  -1  -2  14  126.60   10.81
   1  -2 -14  146.08   11.98
  -1  -2  13   95.18    8.86
   1  -2 -13   87.92    9.24
  -1  -2  12   16.58    3.88
   1  -2 -12   27.38    5.27
  -1  -2  12   23.64    4.82
  -1  -2  11  286.20   13.32
   1  -2 -11  298.41   14.66
  -1  -2  11  306.83   12.91
  -1  -2  10  189.62    8.84
  -1  -2  10  184.75   10.18
   1  -2 -10  200.13   11.52
  -1  -2  10  194.29    9.91
  -1  -2   9  366.99   11.55
  -1  -2   9  372.39   12.91
   1  -2  -9  364.39   14.31
  -1  -2   9  369.44   13.28
  -1  -2   8   44.73    4.73
  -1  -2   8   39.63    4.43
   1  -2  -8   47.66    4.65
  -1  -2   8   43.16    4.15
   1  -2  -8   52.21    5.45
   1  -2  -7   43.35    4.25
  -1  -2   7   47.08    4.63
  -1  -2   7   41.01    3.84
  -1  -2   7   38.81    4.15
  -1  -2   7   42.66    4.82
   1  -2  -7   36.41    4.52
  -1  -2   7   43.54    4.31
  -1  -2   6  249.23    9.43
   1  -2  -6  228.58    8.62
  -1  -2   6  242.34    8.57
  -1  -2   6  247.59    8.33
   1  -2  -6  237.14    9.31
  -1  -2   6  259.34    9.89
  -1  -2   6  242.38    8.85
  -1  -2   5  243.21    7.84
  -1  -2   5  248.99    8.58
  -1  -2   5  240.09    7.67
   1  -2  -5  241.20    8.58
   1  -2  -5  244.87    8.32
  -1  -2   5  260.20    8.49
   1  -2  -5  242.89    5.33
  -1  -2   5  236.62    8.72
  -1  -2   4  682.54   12.67
   1  -2  -4  685.15   12.78
   1  -2  -4  658.08   12.73
  -1  -2   4  672.56   11.51
  -1  -2   4  665.66   12.61
   1  -2  -4  660.38    9.41
  -1  -2   4  666.65   13.15
  -1  -2   4  667.32   11.84
   1  -2  -4  652.05    8.09
   1  -2  -3 1262.83   15.63
  -1  -2   3 1233.73   15.01
   1  -2  -3 1238.71   10.78
  -1  -2   3 1270.78   15.89
  -1  -2   3 1262.93   15.22
   1  -2  -3 1248.77   15.83
  -1  -2   3 1254.88   16.10
   1  -2  -3 1231.97   12.76
  -1  -2   3 1237.35   13.84
  -1  -2   2  458.10    7.80
   1  -2  -2  471.89    7.93
   1  -2  -2  449.21    7.01
   1  -2  -2  458.76    8.39
  -1  -2   2  465.39    8.69
  -1  -2   2  465.19    7.52
   1  -2  -2  457.11    8.79
  -1  -2   2  467.72    9.21
  -1  -2   2  449.10    8.71
  -1  -2   2  439.75    7.90
  -1  -2   2  450.82    8.63
  -1  -2   1 2118.35   16.67
   1  -2  -1 2119.23   16.66
   1  -2  -1 2132.22   13.97
   1  -2  -1 2092.60   15.48
  -1  -2   1 2125.71   17.10
  -1  -2   1 2095.39   16.73
  -1  -2   1 2069.03   14.37
  -1  -2   1 2143.90   15.75
   1  -2  -1 2106.28   15.10
   1  -2   0  148.60    4.60
  -1  -2   0  149.62    3.68
   1  -2   0  127.50    3.57
  -1  -2   0  157.26    4.48
   1  -2   0  145.73    3.70
  -1  -2   0  153.54    3.80
  -1  -2   0  129.65    3.87
  -1  -2   0  154.68    4.56
   1  -2   0  149.73    3.99
  -1  -2  -1  603.15    8.63
   1  -2   1  603.03    8.68
   1  -2   1  589.09    6.39
   1  -2   1  590.48    8.11
  -1  -2  -1  603.60    8.15
   1  -2   1  584.98    8.17
  -1  -2  -1  586.88    7.68
  -1  -2  -1  565.40    7.26
   1  -2   2 1869.83   17.65
  -1  -2  -2 1860.27   16.61
   1  -2   2 1860.23   16.58
  -1  -2  -2 1867.89   15.98
   1  -2   2 1862.84   15.28
   1  -2   3  443.41    9.39
   1  -2   3  442.48    9.02
  -1  -2  -3  443.17    9.35
   1  -2   3  443.67    9.71
  -1  -2  -3  442.75    9.12
   1  -2   4  124.94    6.11
   1  -2   4  125.85    5.63
   1  -2   4  114.89    5.45
  -1  -2  -4  125.13    5.56
   1  -2   5  384.32   11.09
  -1  -2  -5  387.51   10.89
   1  -2   5  389.96   11.31
   1  -2   5  386.61   11.07
   1  -2   6  385.31   13.01
   1  -2   6  388.28   12.93
   1  -2   6  383.29   12.74
  -1  -2  -6  381.45   12.26
   1  -2   7  388.25   12.81
   1  -2   7  387.20   12.98
  -1  -2  -7  375.66   12.63
   1  -2   7  380.33   13.05
  -1  -2  -8  341.85   13.17
   1  -2   8  338.46   12.98
   1  -2   9   36.93    5.36
  -1  -2  -9   35.20    5.05
  -1  -2 -10   17.92    4.18
   1  -2  10   13.90    4.38
  -1  -2 -11   23.18    4.79
   1  -2  11   14.01    3.99
   1  -2  12   57.39    7.17
  -1  -2 -12   61.04    7.46
  -1  -2 -13   15.28    4.58
   1  -2  13    8.31    4.22
  -1  -2 -14   24.36    6.43
  -1  -2 -14   15.76    4.90
   1  -2  14   17.23    4.72
   1  -2  15   -7.33    4.79
  -1  -2 -15   -4.29    4.65
  -1  -1  16   22.46    5.71
  -1  -1  15   -4.38    4.09
   1  -1 -15   -4.08    4.83
   1  -1 -14  108.86   10.54
  -1  -1  14   92.07    8.21
  -1  -1  14   89.68    8.98
  -1  -1  13   42.48    6.21
   1  -1 -13   57.53    7.48
  -1  -1  13   45.74    5.84
   1  -1 -12    2.84    3.43
  -1  -1  12    5.95    3.34
  -1  -1  12    4.22    2.91
  -1  -1  11  474.14   13.25
  -1  -1  11  475.46   16.83
  -1  -1  11  475.39   15.90
   1  -1 -11  471.97   18.11
  -1  -1  10  316.08   12.50
   1  -1 -10  327.77   14.40
  -1  -1  10  300.47   12.74
  -1  -1  10  319.82   10.53
  -1  -1   9   52.37    5.09
   1  -1  -9   60.77    6.24
  -1  -1   9   57.89    5.63
  -1  -1   9   68.38    4.86
  -1  -1   8  204.74    7.78
   1  -1  -8  215.77    9.38
   1  -1  -8  201.75   10.04
  -1  -1   8  206.63    9.04
   1  -1  -8  223.48    9.45
  -1  -1   8  201.33    9.17
  -1  -1   7  203.45    8.44
   1  -1  -7  237.01    9.99
  -1  -1   7  231.63    9.68
  -1  -1   7  220.30    8.68
   1  -1  -7  208.94    4.65
  -1  -1   7  207.54    9.51
   1  -1  -7  233.36    9.01
  -1  -1   7  209.16    7.42
   1  -1  -7  220.26    9.68
   1  -1  -7  236.35    8.94
  -1  -1   6   33.73    3.44
   1  -1  -6   33.36    3.78
  -1  -1   6   38.47    3.20
  -1  -1   6   41.22    4.21
   1  -1  -6   34.17    3.61
  -1  -1   6   32.09    3.56
   1  -1  -6   41.74    4.43
   1  -1  -6   35.56    2.16
   1  -1  -6   32.63    3.14
  -1  -1   6   43.19    4.11
   1  -1  -5  293.34    5.75
  -1  -1   5  311.54    8.00
   1  -1  -5  294.00    9.13
  -1  -1   5  324.71    9.92
   1  -1  -5  274.99    9.11
   1  -1  -5  320.18    8.43
  -1  -1   5  311.39    9.39
  -1  -1   5  302.65    8.92
   1  -1  -5  315.37    9.13
  -1  -1   5  301.76    8.34
   1  -1  -4  291.54    8.13
   1  -1  -4  260.84    7.81
   1  -1  -4  285.82    6.99
  -1  -1   4  274.99    7.06
  -1  -1   4  282.75    7.11
  -1  -1   4  294.60    8.50
   1  -1  -4  275.79    5.55
  -1  -1   4  303.53    8.30
  -1  -1   4  293.31    8.08
   1  -1  -4  271.03    7.79
   1  -1  -4  273.74    5.78
   1  -1  -3  273.73    6.81
   1  -1  -3  290.10    7.15
  -1  -1   3  275.17    7.22
   1  -1  -3  270.99    5.39
   1  -1  -3  273.51    7.16
  -1  -1   3  278.24    6.02
  -1  -1   3  279.61    6.96
  -1  -1   3  278.49    6.59
  -1  -1   3  284.57    7.40
   1  -1  -3  276.86    5.55
   1  -1  -2  110.65    3.31
  -1  -1   2  118.96    3.81
  -1  -1   2  119.82    4.38
  -1  -1   2  113.88    4.13
  -1  -1   2  115.25    4.13
  -1  -1   2  117.79    4.48
  -1  -1   2  114.14    4.49
   1  -1  -2  114.57    3.85
  -1  -1   2  108.69    3.15
  -1  -1   2  101.46    3.85
   1  -1  -2  105.57    3.51
   1  -1  -2  107.77    4.09
   1  -1  -2  114.99    3.62
   1  -1  -2  114.18    3.86
   1  -1  -1 2533.75   16.15
   1  -1  -1 2498.61   16.50
  -1  -1   1 2255.61   15.53
  -1  -1   1 2520.81   15.97
  -1  -1   1 2546.70   17.13
  -1  -1   1 2485.59   12.84
  -1  -1   1 2517.92   16.53
   1  -1  -1 2551.85   13.66
   1  -1  -1 2453.01   15.21
  -1  -1   0   57.66    2.56
  -1  -1   0   51.95    2.23
   1  -1   0   51.83    2.27
   1  -1   0   53.34    2.32
   1  -1   0   55.89    2.22
   1  -1   1 2122.59   14.70
  -1  -1  -1 2094.13   11.63
  -1  -1  -1 2149.21   15.13
   1  -1   1 2107.39   15.12
   1  -1   2   16.86    1.97
  -1  -1  -2   14.65    1.96
   1  -1   2   18.40    1.89
   1  -1   2   20.69    2.41
   1  -1   2   23.70    2.61
  -1  -1  -2   18.85    1.94
   1  -1   2   21.43    1.95
  -1  -1  -2   18.37    2.57
  -1  -1  -3   73.83    4.38
  -1  -1  -3   69.45    3.68
  -1  -1  -3   71.33    3.99
   1  -1   3   74.43    4.19
   1  -1   3   72.35    3.97
   1  -1   3   75.89    3.73
   1  -1   4  251.31    7.61
  -1  -1  -4  245.93    7.52
   1  -1   4  247.68    7.91
  -1  -1  -4  262.74    8.20
   1  -1   4  244.66    8.05
   1  -1   5 1398.75   19.80
  -1  -1  -5 1373.43   20.51
   1  -1   5 1342.82   20.24
   1  -1   5 1350.75   20.29
  -1  -1  -5 1388.93   19.79
  -1  -1  -6  187.80    8.35
  -1  -1  -6  160.41    7.56
   1  -1   6  147.65    7.54
   1  -1   6  170.37    8.09
   1  -1   6  168.98    7.72
   1  -1   7   83.96    6.36
   1  -1   7   92.37    6.67
   1  -1   7   84.88    4.23
  -1  -1  -7   98.11    6.63
   1  -1   7   94.17    6.32
  -1  -1  -7   81.25    5.96
   1  -1   8    8.80    2.83
  -1  -1  -8   10.84    3.22
  -1  -1  -9   57.50    6.09
   1  -1   9   61.74    6.53
   1  -1  10  170.91   10.60
  -1  -1 -10  167.43   10.37
  -1  -1 -11   71.77    7.28
   1  -1  11   74.91    7.79
   1  -1  12   12.20    3.85
  -1  -1 -12   19.05    4.82
   1  -1  13   11.05    3.91
  -1  -1 -13    8.89    3.80
  -1  -1 -14   39.22    7.21
   1  -1  14   24.13    5.92
  -1  -1 -14   30.33    6.18
   1  -1  15   19.75    5.81
  -1  -1 -15   15.84    5.16
  -1   0  16    7.89    4.44
  -1   0  16    7.35    5.66
   1   0 -15   25.58    6.39
  -1   0  15   39.19    6.96
  -1   0  15   22.44    5.60
   1   0 -14   17.15    5.55
  -1   0  14    5.54    3.79
  -1   0  14    8.14    3.12
  -1   0  13   79.03    8.00
  -1   0  13   94.19    7.93
  -1   0  12   47.88    6.20
  -1   0  12   44.08    5.52
   1   0 -12   59.43    7.18
   1   0 -11   19.06    4.19
  -1   0  11   11.95    3.14
  -1   0  11   17.24    3.76
  -1   0  11   14.38    2.57
  -1   0  10   23.99    4.31
   1   0 -10   30.71    5.27
  -1   0  10   29.42    3.24
  -1   0  10   27.98    4.24
   1   0  -9   49.71    6.02
  -1   0   9   40.26    4.61
   1   0  -9   45.39    5.44
  -1   0   9   41.59    4.87
  -1   0   9   43.47    3.74
   1   0  -8  789.30   19.39
  -1   0   8  738.71   17.00
   1   0  -8  683.26    7.95
  -1   0   8  751.87   13.52
  -1   0   8  739.05   16.79
   1   0  -8  766.33   18.98
   1   0  -8  762.66   17.06
   1   0  -8  813.54   17.90
  -1   0   7   15.54    2.17
  -1   0   7   24.56    3.41
   1   0  -7   17.42    2.67
   1   0  -7   21.83    3.04
  -1   0   7   17.90    2.96
  -1   0   7   20.27    3.42
  -1   0   7   22.35    3.32
   1   0  -7   20.44    3.70
   1   0  -7   17.64    1.49
   1   0  -7   18.66    3.44
  -1   0   6  825.07   16.54
  -1   0   6  835.08   17.05
   1   0  -6  801.96   14.82
   1   0  -6  823.48   15.57
  -1   0   6  810.69   12.48
   1   0  -6  816.45   16.56
  -1   0   6  788.67   15.10
  -1   0   6  814.94   14.86
   1   0  -6  809.97    9.36
   1   0  -6  812.49   16.78
  -1   0   5   23.04    2.63
  -1   0   5   26.61    3.11
   1   0  -5   22.97    2.65
   1   0  -5   19.89    2.96
   1   0  -5   21.96    2.39
   1   0  -5   24.69    3.24
  -1   0   5   20.95    2.65
  -1   0   5   22.50    2.84
  -1   0   5   22.14    2.22
   1   0  -5   22.28    1.72
   1   0  -4  748.01   12.57
  -1   0   4  749.78   10.38
   1   0  -4  762.68   11.17
   1   0  -4  764.72   13.09
   1   0  -4  757.64    8.90
  -1   0   4  758.37   13.16
  -1   0   4  741.77   11.08
   1   0  -4  766.18   13.22
  -1   0   4  754.57   12.60
  -1   0   4  758.29   12.86
   1   0  -3  730.24    8.63
  -1   0   3  739.39    9.12
  -1   0   3  734.84   11.39
  -1   0   3  742.95   11.26
   1   0  -3  732.66   11.23
  -1   0   3  724.39    9.45
  -1   0   3  729.76    8.60
  -1   0   3  749.56   11.03
  -1   0   3  722.45   11.24
   1   0  -3  715.36    8.96
   1   0  -3  735.64   11.28
   1   0  -3  750.99   11.23
   1   0  -3  726.38    9.51
  -1   0   2   21.69    1.88
   1   0  -2   24.41    2.15
  -1   0   2   23.15    2.14
   1   0  -2   19.91    1.87
   1   0  -2   21.15    2.04
  -1   0   2   19.27    1.31
  -1   0   2   19.99    1.78
  -1   0   2   20.85    2.26
   1   0  -2   18.89    1.77
  -1   0   2   20.10    2.08
  -1   0   2   19.79    2.14
  -1   0   2   21.43    1.95
   1   0  -2   20.51    1.30
   1   0  -2   22.25    1.70
  -1   0   2   20.85    1.77
   1   0  -2   23.12    2.16
  -1   0   1 3144.84   13.09
   1   0  -1 2932.99   16.82
   1   0  -1 3226.41   17.78
   1   0  -1 3175.07   17.45
   1   0  -1 3209.92   17.16
   1   0  -1 2959.36   16.33
  -1   0   1 3098.89   14.97
  -1   0   1 3215.40   17.08
  -1   0   0   31.07    1.43
   1   0   0   38.22    1.92
   1   0   0   35.32    1.88
   1   0   1 5148.13   20.69
  -1   0  -1 4668.34   15.59
   1   0   1 5161.71   23.66
  -1   0  -1 5035.27   21.22
  -1   0  -2   12.07    1.33
  -1   0  -2    8.90    1.66
   1   0   2   12.76    2.18
   1   0   2   10.68    1.46
   1   0   2   13.94    1.95
  -1   0  -2   11.56    1.61
  -1   0  -2   11.92    2.35
   1   0   2   10.00    1.24
   1   0   3   49.87    2.07
   1   0   3   48.06    3.55
  -1   0  -3   45.49    3.27
  -1   0  -3   51.54    2.09
  -1   0  -3   47.61    3.15
   1   0   3   50.26    3.08
  -1   0  -3   49.44    3.71
  -1   0  -4 1659.92   11.78
  -1   0  -4 1687.28   10.68
   1   0   4 1700.70   11.76
   1   0   4 1729.74   19.27
  -1   0  -4 1679.60   19.10
   1   0   4 1673.67   20.36
   1   0   4 1706.46   20.51
  -1   0  -4 1738.99   20.59
   1   0   5    0.96    2.08
  -1   0  -5    2.56    1.42
   1   0   5    4.07    1.95
  -1   0  -5    1.17    1.77
  -1   0  -5    1.32    0.84
   1   0   5    0.91    1.68
   1   0   5    1.64    0.96
   1   0   6  533.29   14.14
  -1   0  -6  528.93    9.13
  -1   0  -6  537.90   13.97
   1   0   6  511.29    9.00
  -1   0  -6  507.16   13.07
   1   0   6  549.66   13.57
   1   0   6  527.19   13.85
   1   0   7    7.56    2.21
   1   0   7   15.92    3.53
  -1   0  -7   18.85    3.41
  -1   0  -7   17.58    2.14
  -1   0  -7   16.83    3.09
   1   0   7   19.53    3.51
   1   0   7   14.39    2.02
  -1   0  -8  450.63   10.36
   1   0   8  453.27   10.33
   1   0   8  475.90   15.30
  -1   0  -8  462.74   14.73
   1   0   9   12.08    3.93
  -1   0  -9    7.90    2.07
   1   0   9    8.23    2.06
  -1   0  -9   12.29    3.52
   1   0  10    3.76    2.87
   1   0  10    5.55    2.08
  -1   0 -10    4.94    3.10
  -1   0 -10    4.90    1.88
   1   0  11   35.38    3.88
   1   0  11   30.55    5.18
  -1   0 -11   19.18    4.49
  -1   0 -11   19.63    2.94
   1   0  12   99.29    9.16
  -1   0 -12  101.77    9.13
   1   0  13   34.97    6.21
  -1   0 -13   34.11    6.22
  -1   0 -14   37.07    6.90
   1   0  14   17.82    4.92
  -1   0 -14   39.03    6.79
  -1   0 -15   56.92    8.60
   1   0  15   48.16    7.60
  -1   1  16   30.34    6.77
  -1   1  16   25.03    5.86
  -1   1  15   -0.84    3.12
  -1   1  15    2.59    3.73
   1   1 -15   -3.83    4.32
  -1   1  14  100.92    9.36
   1   1 -14  114.61   10.74
  -1   1  14   91.38    8.15
  -1   1  14  103.33    9.74
  -1   1  13   40.20    6.30
   1   1 -13   45.21    6.62
  -1   1  13   50.37    6.00
   1   1 -12    4.97    3.32
  -1   1  12   10.73    3.56
  -1   1  12    6.40    3.32
  -1   1  11  470.66   16.80
  -1   1  11  524.56   11.61
   1   1 -11  511.87   18.92
  -1   1  11  458.34   15.51
  -1   1  10  313.19   12.33
  -1   1  10  325.69    8.92
   1   1 -10  314.81   13.99
  -1   1  10  320.80   13.05
   1   1 -10  333.71   14.75
  -1   1   9   58.10    5.41
   1   1  -9   49.62    6.22
   1   1  -9   64.15    6.47
  -1   1   9   59.59    5.72
   1   1  -9   56.46    2.39
  -1   1   9   55.32    3.70
  -1   1   8  210.04    9.16
   1   1  -8  210.16    4.99
  -1   1   8  206.42    9.07
  -1   1   8  200.87    6.40
   1   1  -8  204.27    9.96
   1   1  -8  234.32    9.57
   1   1  -8  212.93   10.41
   1   1  -8  224.70    9.53
  -1   1   7  216.28    6.27
  -1   1   7  220.16    9.64
   1   1  -7  204.08    9.28
  -1   1   7  215.34    8.64
  -1   1   7  235.28    9.92
   1   1  -7  210.32    5.14
   1   1  -7  225.19    8.75
   1   1  -7  214.29    9.62
   1   1  -7  216.94    8.65
  -1   1   7  216.90    8.54
   1   1  -6   35.79    3.40
   1   1  -6   31.47    3.83
  -1   1   6   35.80    2.55
   1   1  -6   42.21    3.79
  -1   1   6   35.78    3.51
  -1   1   6   37.07    3.96
  -1   1   6   38.72    3.79
   1   1  -6   34.31    4.13
   1   1  -6   37.22    2.30
  -1   1   6   39.80    3.94
  -1   1   5  304.25    8.16
   1   1  -5  310.05    9.49
  -1   1   5  311.60    9.44
   1   1  -5  314.39    8.47
  -1   1   5  296.26    6.38
   1   1  -5  309.95    9.70
  -1   1   5  308.54    8.97
   1   1  -5  308.46    8.92
  -1   1   5  307.37    9.42
  -1   1   5  301.71    5.68
   1   1  -5  307.75    6.23
   1   1  -4  290.82    7.15
   1   1  -4  276.65    7.84
  -1   1   4  283.78    5.50
  -1   1   4  293.76    8.21
  -1   1   4  277.30    7.93
   1   1  -4  293.16    8.25
   1   1  -4  284.91    5.93
  -1   1   4  274.25    7.59
   1   1  -4  276.60    8.31
  -1   1   4  293.69    8.06
  -1   1   4  277.73    5.76
  -1   1   4  285.45    6.97
  -1   1   3  265.87    6.62
  -1   1   3  275.89    6.94
  -1   1   3  267.90    6.72
   1   1  -3  276.19    5.99
   1   1  -3  272.52    7.15
  -1   1   3  283.73    5.56
  -1   1   3  276.31    7.14
  -1   1   3  277.95    5.38
   1   1  -3  271.31    7.35
   1   1  -3  276.58    6.89
  -1   1   3  277.85    5.74
  -1   1   2  112.52    3.84
   1   1  -2  120.81    4.17
  -1   1   2  115.10    3.61
   1   1  -2  116.97    3.76
   1   1  -2  112.28    3.15
  -1   1   2  112.38    2.90
  -1   1   2  113.77    4.23
   1   1  -2  106.66    4.09
  -1   1   2  109.27    3.76
   1   1  -2  115.17    4.20
  -1   1   2  123.84    4.44
  -1   1   2  115.98    3.67
  -1   1   2  115.95    3.57
  -1   1   1 2551.28   16.25
   1   1  -1 2560.54   16.49
   1   1  -1 2550.58   16.34
   1   1  -1 2528.12   16.58
   1   1  -1 2517.48   15.42
  -1   1   1 2508.40   16.42
   1   1  -1 2508.61   15.93
  -1   1   1 2525.75   15.32
  -1   1   1 2557.11   16.04
   1   1  -1 2325.51   16.28
  -1   1   1 2520.58   13.91
  -1   1   0   46.12    1.61
   1   1   0   55.67    2.29
   1   1   0   55.92    2.37
  -1   1   0   53.61    2.09
  -1   1   0   56.23    1.82
  -1   1   0   54.74    2.49
   1   1   0   49.92    2.24
   1   1   0   43.50    2.07
  -1   1  -1 2151.75   14.57
  -1   1  -1 2085.75   12.42
  -1   1  -1 2120.88   14.42
   1   1   1 2139.85   15.17
  -1   1  -2   16.80    2.10
   1   1   2   20.94    2.48
  -1   1  -2   16.77    1.94
   1   1   2   20.21    2.38
   1   1   2   16.22    1.49
  -1   1  -2   19.33    2.55
  -1   1  -2   20.17    1.92
   1   1   2   16.87    1.75
  -1   1  -3   73.07    2.83
  -1   1  -3   69.43    2.12
   1   1   3   72.35    2.47
  -1   1  -3   74.73    4.15
   1   1   3   71.10    4.12
  -1   1  -3   73.04    3.80
   1   1   3   74.62    3.71
  -1   1  -3   76.06    4.40
   1   1   3   72.05    2.35
   1   1   4  255.34    7.61
  -1   1  -4  251.82    4.77
  -1   1  -4  242.77    7.51
   1   1   4  244.56    4.94
  -1   1  -4  250.41    4.86
   1   1   4  244.26    8.03
  -1   1  -4  256.08    8.07
   1   1   5 1390.91   19.65
  -1   1  -5 1333.54   10.85
  -1   1  -5 1350.66   19.43
   1   1   5 1336.80   13.16
  -1   1  -5 1322.94   12.74
   1   1   5 1350.63   20.17
  -1   1  -5 1390.65   20.56
   1   1   5 1408.18   21.12
  -1   1  -6  183.21    8.23
  -1   1  -6  163.30    3.58
   1   1   6  160.55    7.96
  -1   1  -6  167.42    5.19
   1   1   6  160.44    5.19
   1   1   6  170.73    7.71
  -1   1  -6  161.48    7.61
   1   1   6  166.40    8.38
  -1   1  -7   77.01    5.87
   1   1   7   80.49    6.00
  -1   1  -7   74.62    2.02
   1   1   7   82.97    6.36
   1   1   7   89.07    6.09
  -1   1  -7   89.56    4.26
   1   1   7   88.91    4.33
  -1   1  -8    6.45    3.03
   1   1   8    8.58    1.95
  -1   1  -8    9.40    1.92
   1   1   8   12.02    3.64
  -1   1  -9   60.92    6.21
   1   1   9   55.80    4.21
   1   1   9   54.97    6.10
  -1   1  -9   59.26    4.32
   1   1  10  153.95   10.13
  -1   1 -10  175.37   10.61
   1   1  10  164.30    7.39
  -1   1 -10  177.25    7.62
  -1   1 -11   87.17    8.09
   1   1  11   77.59    5.42
   1   1  11   66.95    7.31
  -1   1 -11   73.12    5.28
   1   1  12   12.19    3.92
  -1   1 -12   21.89    5.04
   1   1  12   14.18    2.93
  -1   1 -13   12.17    4.87
   1   1  13    8.12    4.68
  -1   1 -14   41.08    6.87
  -1   1 -14   42.37    7.72
   1   1  14   31.81    6.24
   1   1  15    7.61    3.63
  -1   1 -15   10.64    4.83
  -1   2  16   47.02    7.38
  -1   2  16   34.46    6.47
  -1   2  15  154.36   12.06
  -1   2  15  154.12   12.06
   1   2 -15  144.84   12.77
  -1   2  14  132.93   10.78
   1   2 -14  116.00   10.78
  -1   2  14  152.71   11.30
  -1   2  14  122.18    9.48
  -1   2  13   91.64    7.93
   1   2 -13  103.85    9.85
  -1   2  13   99.83    8.88
  -1   2  13   93.50    8.68
  -1   2  12   16.83    4.09
   1   2 -12   21.70    5.28
   1   2 -12   27.32    5.41
  -1   2  12   18.50    3.93
  -1   2  11  304.86   12.82
   1   2 -11  304.76   15.02
   1   2 -11  294.58   14.39
  -1   2  11  273.77   12.85
  -1   2  10  179.72   10.00
  -1   2  10  193.39    6.04
   1   2 -10  188.65   11.03
   1   2 -10  166.18   10.61
   1   2 -10  178.70    4.60
  -1   2  10  182.16    9.60
   1   2  -9  374.53   14.48
  -1   2   9  361.51    7.94
   1   2  -9  355.70   14.47
  -1   2   9  360.26   12.97
   1   2  -9  370.40    7.29
  -1   2   9  375.58   12.88
  -1   2   8   43.24    4.53
  -1   2   8   40.57    2.67
   1   2  -8   47.92    5.57
   1   2  -8   44.84    5.48
   1   2  -8   49.40    4.72
   1   2  -8   42.45    4.42
  -1   2   8   46.79    4.78
   1   2  -8   44.02    2.74
   1   2  -7   42.36    2.73
  -1   2   7   41.49    2.23
   1   2  -7   43.56    4.88
   1   2  -7   40.28    4.77
  -1   2   7   44.93    4.69
  -1   2   7   43.06    4.22
  -1   2   7   33.72    3.78
   1   2  -7   40.94    4.03
  -1   2   7   40.96    2.54
  -1   2   7   42.14    4.50
   1   2  -7   50.08    4.49
   1   2  -6  231.84    8.56
   1   2  -6  236.92    8.41
   1   2  -6  252.63    9.48
  -1   2   6  237.07    9.24
  -1   2   6  236.87    5.34
  -1   2   6  247.16    9.31
  -1   2   6  244.18    8.39
  -1   2   6  243.21    8.77
   1   2  -6  249.12    9.78
   1   2  -5  241.33    8.47
  -1   2   5  250.78    7.68
  -1   2   5  245.26    8.25
  -1   2   5  242.14    7.47
  -1   2   5  248.65    5.64
   1   2  -5  250.82    7.90
   1   2  -5  250.42    8.23
  -1   2   5  248.32    8.39
  -1   2   5  251.12    8.69
   1   2  -5  249.69    8.95
  -1   2   4  650.75   10.88
  -1   2   4  668.06   11.08
   1   2  -4  665.61   11.49
   1   2  -4  656.02   13.08
   1   2  -4  665.22   12.67
  -1   2   4  667.40   12.53
   1   2  -4  649.44   12.30
  -1   2   4  670.30   12.18
  -1   2   4  679.96    9.29
  -1   2   4  680.70   12.80
   1   2  -3 1260.23   15.74
   1   2  -3 1248.25   13.78
   1   2  -3 1258.85   15.27
   1   2  -3 1261.58   16.25
  -1   2   3 1245.22   15.71
  -1   2   3 1241.84   12.68
  -1   2   3 1277.79   15.67
  -1   2   3 1229.26   13.09
  -1   2   3 1239.49   14.11
   1   2  -2  456.51    7.44
  -1   2   2  465.96    5.91
  -1   2   2  470.41    8.22
  -1   2   2  454.98    6.89
  -1   2   2  474.11    8.42
   1   2  -2  458.04    7.98
  -1   2   2  461.56    7.09
   1   2  -2  452.69    8.84
  -1   2   2  454.61    8.82
  -1   2   2  466.71    7.94
   1   2  -2  468.57    8.88
  -1   2   1 2146.75   15.08
   1   2  -1 2032.53   14.52
   1   2  -1 2113.37   16.97
  -1   2   1 2082.01   15.41
   1   2  -1 2102.27   15.68
   1   2  -1 2059.74   14.28
  -1   2   1 2117.37   13.90
   1   2  -1 2121.04   13.95
  -1   2   1 2116.40   10.83
   1   2  -1 2085.33   16.65
  -1   2   1 2099.13   16.80
   1   2  -1 2143.41   17.11
  -1   2   1 2143.62   16.79
  -1   2   0  107.68    3.13
  -1   2   0  154.90    4.04
   1   2   0  154.72    3.75
   1   2   0  156.36    4.61
   1   2   0  109.64    3.07
   1   2   0  149.55    4.22
  -1   2   0  155.70    4.73
  -1   2   0  155.21    3.91
   1   2   0  146.37    3.66
   1   2   0  161.61    4.46
  -1   2  -1  603.16    8.24
   1   2   1  591.44    7.40
   1   2   1  591.94    7.71
   1   2   1  585.12    6.95
  -1   2  -1  594.93    6.43
   1   2   1  601.14    8.63
  -1   2  -1  580.05    8.55
   1   2   1  602.86    8.11
  -1   2  -1  590.32    9.09
  -1   2  -1  601.93    8.08
  -1   2  -2 1855.06   16.43
   1   2   2 1872.46   16.56
   1   2   2 1893.15   16.07
   1   2   2 1895.02   12.15
  -1   2  -2 1865.62   16.75
  -1   2  -2 1864.96   15.24
  -1   2  -2 1873.33   15.81
  -1   2  -2 1874.82   17.69
  -1   2  -3  456.52    9.39
  -1   2  -3  435.17    7.78
   1   2   3  449.74   10.01
  -1   2  -3  433.75    9.51
   1   2   3  440.31    9.02
  -1   2  -3  438.44    9.78
  -1   2  -3  440.41    9.05
  -1   2  -4  119.69    5.55
  -1   2  -4  114.54    5.45
   1   2   4  108.07    3.90
   1   2   4  115.30    5.37
  -1   2  -4  114.02    4.15
   1   2   4  116.86    5.87
  -1   2  -4  127.87    5.91
  -1   2  -4  114.97    3.79
   1   2   5  408.00   10.93
   1   2   5  395.53   11.25
  -1   2  -5  427.73   11.71
  -1   2  -5  395.94   10.91
  -1   2  -5  404.70    7.69
  -1   2  -5  410.33   11.24
   1   2   5  414.07    8.04
   1   2   5  380.28    5.61
  -1   2  -5  411.04    7.46
   1   2   6  388.84    8.78
  -1   2  -6  386.12    7.38
   1   2   6  382.68   12.66
  -1   2  -6  382.44   12.74
  -1   2  -6  381.80   12.53
   1   2   6  387.02   13.32
   1   2   6  386.59   12.78
  -1   2  -6  380.39   12.83
  -1   2  -6  385.77    8.73
  -1   2  -7  388.20    8.91
  -1   2  -7  391.29   12.78
   1   2   7  387.50   12.97
  -1   2  -7  383.59    6.56
   1   2   7  390.15   12.95
   1   2   7  387.31    9.20
  -1   2  -8  342.85   13.12
  -1   2  -8  341.47    9.17
   1   2   8  339.36    9.35
  -1   2  -8  330.43    5.54
   1   2   8  329.09   12.87
  -1   2  -9   32.36    3.32
   1   2   9   33.34    4.93
   1   2   9   33.54    3.49
  -1   2  -9   37.21    5.44
  -1   2 -10   16.31    4.26
   1   2  10   20.38    3.06
   1   2  10   23.31    4.65
   1   2  10   24.03    2.16
  -1   2 -10   20.94    2.86
  -1   2 -11   12.23    3.72
   1   2  11   19.03    3.11
   1   2  11   22.39    4.73
  -1   2 -11   14.11    2.97
   1   2  12   53.19    7.01
  -1   2 -12   61.51    7.53
   1   2  12   57.37    5.11
   1   2  13    7.69    3.98
  -1   2 -13   10.56    4.19
   1   2  14    3.68    3.80
  -1   2 -14    8.32    4.62
   1   2  15   -7.99    4.70
  -1   3  16   33.15    6.48
  -1   3  16   45.10    6.98
  -1   3  15    8.33    3.56
  -1   3  15   12.54    4.39
  -1   3  14   13.05    4.52
  -1   3  14   13.28    3.86
   1   3 -14    5.78    3.57
  -1   3  14    8.84    4.11
  -1   3  13   14.89    4.10
  -1   3  13   12.72    3.86
   1   3 -13   13.85    5.10
   1   3 -13   17.08    4.60
  -1   3  13   10.33    3.82
   1   3 -12   88.13    8.65
  -1   3  12   93.82    7.89
  -1   3  12   69.21    7.19
  -1   3  12   82.13    7.32
   1   3 -12   93.71    9.35
   1   3 -11  305.10   15.06
  -1   3  11  276.70   12.44
   1   3 -11  308.82   14.97
  -1   3  11  286.96   12.62
  -1   3  11  272.99   12.89
   1   3 -10   81.13    8.05
  -1   3  10   94.23    7.34
  -1   3  10   76.80    6.57
   1   3 -10   88.84    7.99
   1   3 -10   82.45    3.90
  -1   3  10   69.38    6.51
   1   3  -9   40.07    5.50
  -1   3   9   46.91    5.09
  -1   3   9   45.48    5.28
   1   3  -9   44.67    5.81
  -1   3   9   40.13    4.85
   1   3  -9   45.20    3.11
   1   3  -8   37.67    5.15
   1   3  -8   35.46    5.03
  -1   3   8   32.53    2.10
  -1   3   8   33.21    4.20
   1   3  -8   36.65    4.27
  -1   3   8   25.91    3.78
  -1   3   8   30.75    4.02
  -1   3   7   56.36    4.66
  -1   3   7   55.63    5.12
   1   3  -7   56.69    5.33
   1   3  -7   57.58    4.77
  -1   3   7   56.67    2.92
   1   3  -7   56.04    4.73
  -1   3   7   51.40    4.64
  -1   3   7   56.78    4.80
   1   3  -7   60.84    5.75
  -1   3   6  666.77   15.35
  -1   3   6  641.08    9.91
  -1   3   6  674.17   15.91
  -1   3   6  637.81   12.80
   1   3  -6  646.33   14.42
   1   3  -6  647.67   15.85
   1   3  -6  628.36   15.32
  -1   3   6  637.12   14.59
   1   3  -6  640.94   14.57
  -1   3   6  647.15   13.91
  -1   3   5  304.38    8.05
  -1   3   5  288.00    9.32
   1   3  -5  307.62    9.53
  -1   3   5  313.66    9.49
   1   3  -5  308.55    9.23
  -1   3   5  303.87    8.84
   1   3  -5  306.18   10.23
  -1   3   5  296.26    6.89
  -1   3   5  308.99   10.04
   1   3  -5  304.73    9.82
  -1   3   4  768.30   13.26
  -1   3   4  789.12   11.33
   1   3  -4  769.58   13.18
  -1   3   4  757.95   11.13
   1   3  -4  767.38   14.71
  -1   3   4  755.94   14.06
   1   3  -4  782.48   14.20
  -1   3   4  791.93   14.53
   1   3  -4  757.22   14.02
  -1   3   3  458.98    8.75
   1   3  -3  465.99   10.34
  -1   3   3  466.00    8.99
   1   3  -3  471.31   10.04
  -1   3   3  472.49   10.24
  -1   3   3  456.70   10.27
   1   3  -3  461.67    9.37
  -1   3   3  481.73    9.60
  -1   3   3  466.47    7.65
   1   3  -3  455.70   10.43
   1   3  -2  842.11   12.06
  -1   3   2  868.42   12.67
  -1   3   2  850.72    9.15
  -1   3   2  845.17   12.93
   1   3  -2  842.38   12.96
  -1   3   2  864.68   12.02
   1   3  -2  847.52   11.77
  -1   3   2  850.09   11.11
  -1   3   1 4010.02   21.06
  -1   3   1 4039.36   25.16
   1   3  -1 4022.87   26.25
   1   3  -1 4004.64   18.70
  -1   3   1 4041.11   25.91
   1   3  -1 4036.50   23.67
   1   3  -1 4100.39   25.53
   1   3  -1 3993.31   24.19
   1   3   0 1930.33   13.59
  -1   3   0 1926.47   16.67
   1   3   0 1900.29   12.95
   1   3   0 1942.51   16.33
   1   3   0 1944.03   15.87
  -1   3   0 1926.05   10.17
  -1   3   0 1913.24   13.03
  -1   3   0 1898.70   16.12
   1   3   0 1920.18   17.77
   1   3   1  444.48    7.23
   1   3   1  420.41    7.87
   1   3   1  433.51    5.85
   1   3   1  436.44    7.73
  -1   3  -1  453.38    8.55
   1   3   1  429.37    6.88
  -1   3  -1  442.91    6.20
  -1   3  -1  430.56    6.93
  -1   3  -1  450.10    8.41
  -1   3  -2  419.68    8.09
  -1   3  -2  437.05    8.97
  -1   3  -2  420.55    7.60
   1   3   2  414.55    6.35
   1   3   2  404.17    8.41
   1   3   2  414.82    7.89
  -1   3  -2  419.76    9.15
   1   3   2  410.43    5.99
   1   3   3  579.53    6.59
  -1   3  -3  569.18   11.64
   1   3   3  582.88   11.12
  -1   3  -3  561.23   10.41
  -1   3  -3  573.79   10.70
  -1   3  -3  567.97   11.17
   1   3   4  160.04    3.18
  -1   3  -4  160.31    6.69
  -1   3  -4  156.37    6.83
  -1   3  -4  169.83    6.65
   1   3   4  158.47    6.93
  -1   3  -4  168.57    6.69
   1   3   4  165.77    6.59
  -1   3  -5  249.85    8.88
  -1   3  -5  236.54    8.81
   1   3   5  229.88    3.57
   1   3   5  233.81    6.79
  -1   3  -5  238.35    6.59
  -1   3  -5  231.26    6.56
   1   3   5  234.11    9.09
  -1   3  -5  242.72    9.12
   1   3   5  251.88    8.86
  -1   3  -6  160.56    5.78
  -1   3  -6  163.37    7.99
   1   3   6  147.78    7.81
   1   3   6  164.09    7.90
  -1   3  -6  148.03    7.65
  -1   3  -6  150.98    5.35
  -1   3  -6  160.15    7.88
   1   3   6  157.19    5.92
   1   3   6  144.89    2.80
  -1   3  -7   64.46    3.99
   1   3   7   63.99    5.70
  -1   3  -7   63.12    3.52
  -1   3  -7   72.13    6.02
   1   3   7   64.07    4.23
  -1   3  -7   63.98    5.87
   1   3   8  138.58    8.52
  -1   3  -8  145.85    8.90
  -1   3  -8  152.83    6.47
  -1   3  -8  153.16    5.03
   1   3   8  159.04    6.85
  -1   3  -8  136.21    8.68
  -1   3  -9  218.63    8.17
   1   3   9  221.12   11.56
  -1   3  -9  213.02   11.24
   1   3   9  215.79    8.36
  -1   3  -9  213.30    5.36
   1   3  10  142.96    9.74
   1   3  10  137.38    7.12
  -1   3 -10  134.20    9.46
  -1   3 -10  124.71    3.13
  -1   3 -10  137.21    6.92
  -1   3 -11  174.45   11.36
   1   3  11  185.79    8.56
   1   3  11  175.69   11.41
  -1   3 -12  175.90   12.13
   1   3  12  164.74   11.51
   1   3  12  191.50    9.09
   1   3  13   45.42    6.95
  -1   3 -13   40.08    7.10
  -1   3 -13   37.10    6.37
   1   3  14    5.50    3.87
  -1   3 -14    2.77    3.36
  -1   3 -14    0.92    4.08
   1   3  15    0.70    3.82
  -1   4  16   -3.49    3.60
  -1   4  15   63.50    7.79
  -1   4  15   48.68    7.41
  -1   4  14   57.94    6.79
  -1   4  14   57.21    6.95
   1   4 -14   61.04    8.53
  -1   4  14   49.29    7.23
   1   4 -13    3.77    3.33
  -1   4  13    3.45    2.64
  -1   4  13    5.09    3.06
  -1   4  13    6.23    3.47
   1   4 -13    5.95    4.41
  -1   4  12   13.11    3.78
   1   4 -12   11.73    4.44
  -1   4  12    9.29    3.67
   1   4 -12   10.33    3.95
  -1   4  12    9.42    3.23
   1   4 -11  152.83   11.02
  -1   4  11  152.38    9.12
  -1   4  11  147.81    9.37
   1   4 -11  162.21   11.10
  -1   4  11  136.27    9.40
  -1   4  10   80.16    6.89
  -1   4  10   84.79    7.09
   1   4 -10   84.64    8.16
   1   4 -10   71.88    7.44
   1   4 -10   80.49    4.48
  -1   4  10   89.68    6.82
  -1   4   9  129.04    8.20
   1   4  -9  118.98    8.75
   1   4  -9  119.83    8.95
  -1   4   9  116.87    7.85
  -1   4   9  112.58    3.96
  -1   4   9  119.58    7.24
  -1   4   8   37.77    4.62
   1   4  -8   40.08    5.49
  -1   4   8   37.31    4.17
   1   4  -8   43.54    5.30
  -1   4   8   33.08    2.52
  -1   4   8   38.48    4.60
  -1   4   7    9.33    1.68
   1   4  -7   12.52    2.88
  -1   4   7    7.90    2.47
   1   4  -7   13.07    2.94
  -1   4   7    7.30    2.60
  -1   4   7   13.75    2.98
  -1   4   7   13.21    3.27
   1   4  -7    9.21    3.24
   1   4  -7   13.28    3.35
  -1   4   6   35.85    3.99
  -1   4   6   42.44    4.26
   1   4  -6   38.58    3.90
   1   4  -6   39.79    4.51
  -1   4   6   36.25    2.88
   1   4  -6   45.52    4.76
  -1   4   6   39.48    3.41
   1   4  -6   36.96    3.84
  -1   4   6   34.13    4.00
  -1   4   6   36.16    3.80
  -1   4   5  759.27   15.04
  -1   4   5  716.14   11.64
   1   4  -5  735.44   16.24
   1   4  -5  724.53   15.54
   1   4  -5  750.98   15.56
  -1   4   5  716.80   11.98
  -1   4   5  745.44   16.07
  -1   4   5  742.57   15.46
  -1   4   5  704.37   14.07
   1   4  -5  746.89   15.05
   1   4  -4  291.29    8.84
   1   4  -4  290.50    9.25
  -1   4   4  291.12    9.37
   1   4  -4  315.03    9.61
  -1   4   4  275.69    9.13
  -1   4   4  286.47    7.76
   1   4  -4  286.86    9.49
  -1   4   4  289.90    6.54
  -1   4   3  116.20    4.90
  -1   4   3  107.85    2.65
   1   4  -3  119.74    5.71
  -1   4   3  119.22    5.87
  -1   4   3  122.07    5.78
  -1   4   3  111.47    3.68
   1   4  -3  124.70    5.53
  -1   4   3  120.17    5.18
   1   4  -3  116.64    5.81
  -1   4   2  732.04    8.32
  -1   4   2  716.31   10.25
   1   4  -2  740.74   12.33
   1   4  -2  744.32   12.50
   1   4  -2  725.90   13.04
  -1   4   2  724.81   12.79
  -1   4   1 5197.36   24.35
   1   4  -1 5201.61   20.59
   1   4  -1 5248.58   31.05
   1   4  -1 5189.07   22.62
   1   4  -1 5253.10   31.83
   1   4  -1 5194.25   32.73
   1   4  -1 5273.85   31.11
   1   4   0  988.83   12.48
  -1   4   0  987.88   13.40
  -1   4   0  985.20    9.27
   1   4   0  985.10   13.23
  -1   4   0  983.46    9.41
   1   4   0  992.73    8.30
   1   4   0  995.50   14.22
  -1   4   0 1001.98   13.86
   1   4   0  979.59    9.24
  -1   4  -1 1212.04   11.48
   1   4   1 1187.23    9.52
   1   4   1 1223.84   13.46
  -1   4  -1 1220.34   15.70
  -1   4  -1 1190.22   11.61
   1   4   1 1203.29   11.41
  -1   4  -1 1216.75   15.60
  -1   4  -2 2212.46   18.44
  -1   4  -2 2216.53   22.74
   1   4   2 2214.31   21.53
  -1   4  -2 2135.27   21.64
  -1   4  -2 2181.16   18.08
   1   4   2 2144.48   12.57
   1   4   2 2198.81   18.47
  -1   4  -3  226.24    7.89
   1   4   3  223.71    6.43
  -1   4  -3  221.12    6.87
  -1   4  -3  233.41    7.80
  -1   4  -3  230.66    6.95
   1   4   3  229.42    7.59
   1   4   4  162.40    6.91
  -1   4  -4  153.58    7.13
  -1   4  -4  163.95    6.70
  -1   4  -4  168.32    7.21
  -1   4  -4  147.84    6.35
   1   4   5  215.18    8.59
  -1   4  -5  212.77    8.46
  -1   4  -5  217.16    8.77
   1   4   5  215.22    8.93
  -1   4  -5  211.58    8.84
   1   4   6   86.54    6.30
  -1   4  -6   86.87    6.20
   1   4   6   89.80    6.09
  -1   4  -6   90.53    4.82
   1   4   6   79.74    4.72
  -1   4  -6   90.61    6.13
  -1   4  -6   83.21    6.07
  -1   4  -7   20.80    2.62
   1   4   7   21.29    2.95
  -1   4  -7   19.50    2.63
   1   4   7   19.00    3.75
  -1   4  -7   18.01    3.67
  -1   4  -7   13.32    3.27
  -1   4  -8  357.01   13.74
  -1   4  -8  366.71    9.16
  -1   4  -8  363.00   10.38
  -1   4  -8  357.67   13.75
   1   4   8  369.99   10.84
   1   4   8  351.65   13.70
  -1   4  -9   97.36    7.92
   1   4   9   99.71    6.15
  -1   4  -9   94.88    5.72
  -1   4  -9  107.74    8.59
   1   4   9   99.84    8.14
  -1   4  -9  101.44    4.75
   1   4  10   45.99    6.23
   1   4  10   40.33    4.27
  -1   4 -10   45.92    2.97
  -1   4 -10   48.07    4.39
  -1   4 -10   46.10    5.78
   1   4  11  131.60   10.01
  -1   4 -11  133.47   10.01
   1   4  11  130.07    7.49
   1   4  12   10.95    2.74
  -1   4 -12   11.47    3.96
   1   4  12    6.49    3.83
  -1   4 -13   78.48    8.69
   1   4  13   62.10    7.88
  -1   4 -13   88.82    9.63
  -1   4 -14   35.82    7.06
  -1   4 -14   29.16    6.41
   1   4  14   20.66    5.26
  -1   5  15   20.03    5.41
  -1   5  14   15.74    4.34
   1   5 -14   16.75    5.18
   1   5 -14    2.22    3.93
  -1   5  14    5.03    3.34
  -1   5  14    4.29    2.76
  -1   5  13   32.23    5.83
  -1   5  13   38.90    5.52
  -1   5  13   47.43    6.29
   1   5 -13   43.49    7.10
   1   5 -13   54.96    7.71
   1   5 -12    6.81    3.56
  -1   5  12    3.05    2.82
   1   5 -12    0.07    3.42
  -1   5  12    3.98    2.81
  -1   5  12    8.61    3.56
   1   5 -11  122.64    9.85
  -1   5  11  125.78    9.18
  -1   5  11  113.48    8.40
   1   5 -11  113.46    9.77
  -1   5  11  122.22    8.04
   1   5 -10  104.58    8.78
  -1   5  10   89.90    7.49
  -1   5  10  104.05    7.68
  -1   5  10  100.15    3.86
  -1   5  10  104.37    6.95
   1   5  -9  276.08   12.95
  -1   5   9  268.85   11.87
   1   5  -9  292.22   13.73
  -1   5   9  268.27   11.81
  -1   5   9  275.71    7.20
  -1   5   9  294.25   10.65
  -1   5   8  161.40    7.34
   1   5  -8  168.28   10.03
  -1   5   8  174.48    9.27
   1   5  -8  170.31    9.89
  -1   5   8  166.93    6.07
  -1   5   8  169.94    9.14
  -1   5   7   62.26    5.67
  -1   5   7   62.06    5.41
  -1   5   7   66.07    4.08
  -1   5   7   71.28    4.58
   1   5  -7   65.61    5.48
  -1   5   7   75.51    6.11
   1   5  -7   67.17    6.26
   1   5  -7   64.15    6.01
   1   5  -6   28.50    3.67
   1   5  -6   25.19    4.04
  -1   5   6   35.59    4.11
  -1   5   6   31.01    3.80
  -1   5   6   25.82    2.87
   1   5  -6   30.14    3.66
  -1   5   6   33.13    4.13
  -1   5   6   24.17    2.54
   1   5  -6   25.55    3.94
  -1   5   5  526.53   13.78
  -1   5   5  560.01   14.54
   1   5  -5  539.59   13.90
   1   5  -5  512.39   13.73
   1   5  -5  503.57   13.94
  -1   5   5  501.10    9.15
  -1   5   5  484.08   10.98
   1   5  -5  510.59   13.16
   1   5  -4  245.19    8.99
  -1   5   4  262.25    8.22
   1   5  -4  263.61    9.03
  -1   5   4  269.69    9.59
  -1   5   4  256.62    5.85
  -1   5   4  266.13    9.49
   1   5  -4  265.55    9.51
  -1   5   4  254.78    7.99
   1   5  -4  259.84    9.55
   1   5  -3 3007.08   29.68
  -1   5   3 3012.51   24.11
   1   5  -3 2979.95   29.00
   1   5  -3 3043.45   28.79
  -1   5   3 2960.74   17.48
   1   5  -2  217.35    7.53
  -1   5   2  203.40    5.56
  -1   5   2  201.29    7.42
   1   5  -2  195.57    7.16
   1   5  -2  199.66    7.40
   1   5  -1 1383.07   18.43
  -1   5   1 1409.93   13.63
   1   5  -1 1397.63   18.43
   1   5  -1 1348.36   17.70
  -1   5   1 1370.62   12.57
  -1   5   1 1346.96   17.38
   1   5  -1 1354.79   11.52
  -1   5   0 1326.39   12.86
  -1   5   0 1310.95   17.69
  -1   5   0 1365.30   17.57
   1   5   0 1305.09   10.46
   1   5   0 1325.73   15.39
   1   5   0 1313.48   17.75
  -1   5   0 1316.14   10.60
   1   5   0 1315.43    8.95
   1   5   0 1318.15   17.08
  -1   5  -1   21.16    2.81
  -1   5  -1   18.02    1.67
   1   5   1   21.90    2.22
   1   5   1   21.63    1.78
  -1   5  -1   17.51    2.49
   1   5   1   17.32    2.76
  -1   5  -1   17.54    1.94
  -1   5  -2   69.08    4.55
  -1   5  -2   67.54    3.36
   1   5   2   80.34    3.80
   1   5   2   80.23    4.66
  -1   5  -2   73.84    3.86
  -1   5  -2   75.88    4.81
   1   5   2   72.38    2.18
   1   5   3  566.89    6.64
  -1   5  -3  580.35   13.15
  -1   5  -3  596.49   13.59
  -1   5  -3  555.44   11.24
   1   5   3  573.13   10.26
  -1   5  -3  555.88   10.61
   1   5   3  579.43   12.84
  -1   5  -4  676.63   13.15
  -1   5  -4  686.84   15.45
   1   5   4  656.82   11.88
   1   5   4  702.69   15.10
  -1   5  -4  686.77   13.88
  -1   5  -4  694.93   15.20
   1   5   5   99.58    6.24
  -1   5  -5  103.52    6.52
  -1   5  -5   94.69    6.37
  -1   5  -5   93.85    5.78
  -1   5  -5   89.09    5.78
  -1   5  -6   55.95    4.18
   1   5   6   60.10    4.60
   1   5   6   59.46    5.58
  -1   5  -6   66.38    5.53
  -1   5  -6   57.63    5.25
   1   5   6   49.39    4.81
  -1   5  -7    6.19    1.90
   1   5   7    9.11    2.58
  -1   5  -7    4.77    2.92
  -1   5  -7    4.28    2.87
   1   5   7    3.87    2.97
  -1   5  -8   35.67    3.80
  -1   5  -8   40.36    3.94
   1   5   8   38.76    4.15
  -1   5  -8   42.26    5.58
  -1   5  -8   33.38    4.93
   1   5   8   33.73    4.91
  -1   5  -9    4.56    1.93
   1   5   9    3.94    0.88
  -1   5  -9    3.77    3.05
   1   5   9    5.20    1.11
   1   5   9    3.66    2.08
  -1   5  -9    4.34    2.07
   1   5   9    4.64    3.42
  -1   5  -9    0.98    3.41
  -1   5 -10   26.40    2.89
  -1   5 -10   34.33    5.52
   1   5  10   20.20    4.15
  -1   5 -10   24.63    3.37
  -1   5 -10   26.79    5.02
   1   5  10   25.26    3.68
  -1   5 -11   46.60    6.54
   1   5  11   39.01    4.51
   1   5  11   37.65    6.05
  -1   5 -11   41.40    6.22
  -1   5 -12  134.62   10.95
   1   5  12  119.32   10.15
   1   5  12  134.18    8.14
  -1   5 -12  137.38   10.92
  -1   5 -13    9.14    5.07
  -1   5 -13    5.01    3.02
   1   5  13    8.31    4.45
   1   5  14    0.36    3.78
  -1   5 -14    8.36    4.88
  -1   5 -14    0.20    3.46
  -1   6  15   94.80   10.17
   1   6 -14   27.15    6.08
  -1   6  14    9.99    3.78
   1   6 -14   21.83    5.80
  -1   6  14   15.26    4.15
  -1   6  13   13.63    4.09
  -1   6  13   21.50    5.15
   1   6 -13   15.66    4.29
  -1   6  13   19.67    3.85
   1   6 -13   22.81    5.39
   1   6 -12   44.14    6.85
  -1   6  12   46.38    6.39
  -1   6  12   33.83    5.30
  -1   6  12   41.28    5.15
   1   6 -12   40.67    6.95
  -1   6  11   24.48    3.96
  -1   6  11   40.53    5.67
   1   6 -11   47.31    6.83
   1   6 -11   33.05    5.94
  -1   6  11   26.71    4.74
  -1   6  10   34.69    5.23
  -1   6  10   45.98    4.63
  -1   6  10   45.48    3.22
  -1   6  10   45.68    5.54
   1   6 -10   53.49    6.91
   1   6 -10   50.55    6.53
   1   6  -9  305.98   13.94
  -1   6   9  293.61   12.70
  -1   6   9  300.37   12.84
   1   6  -9  291.95   14.05
  -1   6   9  309.73    8.69
  -1   6   9  297.40   10.15
  -1   6   8    0.29    2.90
  -1   6   8    0.28    1.95
  -1   6   8    0.22    2.52
   1   6  -8    0.29    2.95
   1   6  -8    0.30    3.25
  -1   6   8    0.34    2.04
   1   6  -7   43.62    5.61
   1   6  -7   44.12    5.16
  -1   6   7   43.41    5.30
  -1   6   7   43.44    3.80
  -1   6   7   43.93    3.48
  -1   6   7   43.72    4.69
   1   6  -6  111.84    7.53
   1   6  -6  116.37    7.27
  -1   6   6  110.24    7.18
   1   6  -6  113.69    7.39
   1   6  -6  111.39    7.00
  -1   6   6  110.27    5.93
  -1   6   6  116.27    4.83
   1   6  -5  195.97    9.23
   1   6  -5  191.23    8.94
  -1   6   5  187.50    8.84
   1   6  -5  197.28    8.99
  -1   6   5  183.48    5.26
   1   6  -5  196.36    8.73
  -1   6   5  177.46    7.28
  -1   6   5  188.42    8.93
  -1   6   4  363.19    9.54
   1   6  -4  355.45   11.37
   1   6  -4  381.38   11.52
  -1   6   4  371.62   11.86
   1   6  -4  365.72   11.65
  -1   6   4  357.33    6.33
   1   6  -3  135.72    7.29
   1   6  -3  134.35    6.94
  -1   6   3  133.75    5.38
   1   6  -3  132.34    6.94
  -1   6   3  140.22    7.50
   1   6  -2  800.27   15.55
  -1   6   2  813.64   16.31
   1   6  -2  811.14   15.79
   1   6  -2  812.81   15.24
  -1   6   2  791.09   10.89
   1   6  -1  677.16    7.96
   1   6  -1  685.67   13.99
  -1   6   1  685.60   10.75
   1   6  -1  696.89   14.26
   1   6  -1  653.24   13.59
  -1   6   1  692.66   13.72
  -1   6   0  174.79    7.08
   1   6   0  154.14    6.68
   1   6   0  158.56    3.61
   1   6   0  172.35    6.08
  -1   6   0  150.87    6.81
  -1   6   0  167.07    5.29
   1   6   0  153.51    6.73
   1   6   1  224.60    6.49
   1   6   1  226.99    8.27
  -1   6  -1  226.12    4.87
  -1   6  -1  231.50    8.49
  -1   6  -1  234.92    6.57
  -1   6  -1  236.74    8.41
   1   6   2  223.76    8.25
  -1   6  -2  208.82    5.60
   1   6   2  201.81    6.01
  -1   6  -2  217.99    6.85
  -1   6  -2  217.07    8.35
  -1   6  -2  221.06    8.44
   1   6   3  154.30    5.49
  -1   6  -3  159.51    5.80
   1   6   3  177.82    7.74
  -1   6  -3  154.19    6.36
  -1   6  -3  156.19    7.40
  -1   6  -3  159.90    7.57
   1   6   3  148.47    2.78
  -1   6  -4  484.15   13.62
   1   6   4  473.66   13.09
  -1   6  -4  480.41   12.09
   1   6   4  466.50    6.24
  -1   6  -4  474.91   11.03
  -1   6  -4  472.72   13.31
   1   6   4  445.01    9.83
  -1   6  -5   60.71    4.93
  -1   6  -5   63.72    5.48
   1   6   5   70.34    5.61
  -1   6  -5   63.17    4.90
   1   6   5   64.40    4.19
  -1   6  -6  117.58    7.74
  -1   6  -6  142.36    7.62
   1   6   6  135.86    8.28
  -1   6  -6  141.18    7.87
   1   6   7  142.69    8.96
  -1   6  -7  152.47    8.86
  -1   6  -7  147.93    7.38
   1   6   7  155.35    7.79
  -1   6  -7  153.23    8.62
  -1   6  -7  147.86    9.05
   1   6   8  131.10    9.15
   1   6   8  139.46    7.65
  -1   6  -8  128.96    7.11
  -1   6  -8  133.46    9.23
  -1   6  -8  147.44    9.30
  -1   6  -9  112.62    8.82
  -1   6  -9  111.25    6.75
   1   6   9  104.24    8.48
  -1   6  -9  115.90    8.78
   1   6   9  104.48    6.83
  -1   6  -9  109.26    6.28
   1   6  10   68.98    5.79
  -1   6 -10   60.62    7.19
   1   6  10   62.35    7.08
   1   6  10   50.78    2.49
  -1   6 -10   68.83    7.39
  -1   6 -10   61.44    4.74
  -1   6 -10   68.88    7.15
  -1   6 -11   17.97    4.75
   1   6  11   18.03    4.85
   1   6  11   22.41    3.74
  -1   6 -11   16.52    4.90
  -1   6 -11   23.45    5.29
   1   6  12  100.71    7.42
  -1   6 -12   91.53    9.19
  -1   6 -12   88.59    9.19
   1   6  12   87.56    8.88
   1   6  13   66.77    8.42
  -1   6 -13   82.78    9.33
  -1   6 -13   83.23    9.33
  -1   6 -14   19.25    5.68
  -1   6 -14   28.89    6.31
  -1   7  15    9.32    4.37
  -1   7  14   25.31    5.57
  -1   7  14   28.92    6.28
   1   7 -13   80.39    9.47
  -1   7  13   83.55    8.82
   1   7 -13   96.82    9.94
  -1   7  13   83.54    8.26
   1   7 -12   36.11    6.80
   1   7 -12   45.27    6.86
  -1   7  12   35.19    4.54
  -1   7  12   42.99    6.15
  -1   7  12   43.88    6.37
  -1   7  11    2.70    2.02
  -1   7  11    6.03    3.21
  -1   7  11    5.38    3.63
   1   7 -11    4.29    3.80
   1   7 -11    0.92    3.52
  -1   7  10   10.96    3.49
  -1   7  10    5.92    2.19
  -1   7  10    8.68    3.52
   1   7 -10    0.67    3.47
   1   7 -10    9.91    3.81
  -1   7  10    5.22    1.73
  -1   7   9   68.85    4.80
  -1   7   9   58.29    6.07
  -1   7   9   63.15    6.50
   1   7  -9   66.97    7.25
   1   7  -9   56.83    6.71
  -1   7   9   68.17    4.73
  -1   7   8   70.71    5.01
  -1   7   8   64.42    4.34
  -1   7   8   70.39    6.66
  -1   7   8   58.48    5.98
   1   7  -8   67.85    7.07
   1   7  -8   60.39    6.62
  -1   7   7  339.97   13.24
   1   7  -7  327.24   13.65
  -1   7   7  334.47   10.53
   1   7  -7  339.40   13.84
  -1   7   7  335.32    8.36
  -1   7   6   23.30    3.48
   1   7  -6   18.69    4.00
  -1   7   6   20.97    2.05
   1   7  -6   25.47    4.59
  -1   7   6   25.43    4.27
  -1   7   5  151.03    6.91
  -1   7   5  121.59    2.90
  -1   7   5  148.19    4.26
  -1   7   5  133.03    2.97
   1   7  -5  153.62    8.54
   1   7  -5  149.67    8.50
  -1   7   5  165.02    7.71
  -1   7   5  142.06    8.24
   1   7  -4   16.22    3.30
  -1   7   4   18.27    2.52
  -1   7   4   15.64    2.98
   1   7  -4   13.54    3.18
   1   7  -4   18.64    3.51
  -1   7   3 1015.84   14.02
   1   7  -3 1032.47   19.42
   1   7  -3 1007.18   19.23
   1   7  -3 1012.49   19.35
  -1   7   2  533.29    8.99
   1   7  -2  553.67   13.93
   1   7  -2  552.23   13.77
   1   7  -2  569.43   14.16
  -1   7   1 2577.16   28.81
   1   7  -1 2547.09   28.72
  -1   7   1 2521.67   22.68
   1   7  -1 2509.70   14.69
   1   7  -1 2500.21   28.76
   1   7   0  194.33    3.77
   1   7   0  208.54    7.00
   1   7   0  214.16    8.43
  -1   7   0  196.04    8.37
  -1   7   0  209.01    8.39
  -1   7   0  212.08    6.62
   1   7   0  203.00    8.26
  -1   7  -1   72.28    5.21
   1   7   1   72.07    3.98
  -1   7  -1   73.52    2.73
   1   7   1   77.35    5.25
  -1   7  -1   66.36    5.11
  -1   7  -1   72.98    4.13
  -1   7  -2  206.75    8.74
  -1   7  -2  195.37    5.31
   1   7   2  206.54    6.35
   1   7   2  198.58    8.45
  -1   7  -2  190.92    6.87
  -1   7  -2  200.40    8.69
   1   7   3  173.22    5.89
   1   7   3  173.85    8.16
  -1   7  -3  175.58    7.16
  -1   7  -3  165.62    8.17
  -1   7  -3  162.54    5.76
  -1   7  -3  166.72    8.12
   1   7   4  310.12    8.25
  -1   7  -4  311.54   10.20
  -1   7  -4  297.26    8.89
  -1   7  -4  305.48   11.35
   1   7   4  316.75   11.37
   1   7   5   78.43    2.65
  -1   7  -5   83.07    5.94
   1   7   5   78.81    4.54
  -1   7  -5   71.66    6.14
  -1   7  -5   80.15    5.35
  -1   7  -6  430.88   13.03
  -1   7  -6  480.47   15.63
  -1   7  -6  460.45   14.39
   1   7   6  453.92   11.41
  -1   7  -7   92.15    7.32
   1   7   7   89.77    6.46
  -1   7  -7  106.32    7.31
  -1   7  -7   88.84    7.52
   1   7   7   85.96    7.34
  -1   7  -7  102.36    6.60
  -1   7  -8   74.60    7.07
  -1   7  -8   62.04    6.68
   1   7   8   64.85    6.79
  -1   7  -8   64.96    6.62
  -1   7  -8   69.92    5.65
   1   7   8   81.86    6.32
  -1   7  -9   67.53    6.86
   1   7   9   57.47    6.79
  -1   7  -9   54.80    6.55
  -1   7  -9   67.22    7.13
   1   7   9   64.15    5.66
  -1   7  -9   69.83    5.60
   1   7  10   24.45    2.57
  -1   7 -10   31.47    5.44
  -1   7 -10   31.39    5.72
   1   7  10   34.01    5.42
  -1   7 -10   27.77    5.39
   1   7  10   36.86    4.73
  -1   7 -10   35.31    4.17
  -1   7 -11    5.43    3.87
  -1   7 -11   12.27    4.75
   1   7  11   10.94    3.17
  -1   7 -11    5.46    3.63
   1   7  11   -2.50    4.24
   1   7  12    5.68    2.79
  -1   7 -12    0.72    3.10
  -1   7 -12    4.29    4.21
  -1   7 -12   -0.78    3.55
   1   7  12    6.41    3.97
   1   7  13   27.89    5.81
  -1   7 -13   39.89    6.81
  -1   7 -13   34.41    6.38
  -1   7 -14   30.49    6.73
   1   7  14   19.00    5.77
  -1   8  14  114.80   10.63
  -1   8  14  105.09    9.63
   1   8 -13    5.05    4.16
  -1   8  13   -1.92    2.69
   1   8 -13   -5.42    3.89
  -1   8  13    3.37    3.18
  -1   8  12   26.32    4.76
  -1   8  12   21.24    4.81
   1   8 -12   21.77    5.07
   1   8 -12   24.13    5.67
  -1   8  11   29.99    3.64
   1   8 -11   38.60    6.50
  -1   8  11   26.59    5.04
  -1   8  11   28.14    5.42
   1   8 -11   37.10    6.24
   1   8 -10    2.70    3.31
  -1   8  10   12.13    2.54
  -1   8  10    4.26    3.02
  -1   8  10    8.53    3.47
  -1   8  10    6.86    2.11
   1   8 -10   14.84    5.08
  -1   8   9   42.82    5.69
   1   8  -9   44.76    6.29
  -1   8   9   37.78    3.89
  -1   8   9   34.80    5.22
  -1   8   9   41.02    3.51
   1   8  -9   38.49    5.79
  -1   8   8  182.54   10.32
  -1   8   8  173.98    6.14
   1   8  -8  196.60   11.36
   1   8  -8  199.34   11.59
  -1   8   8  188.65   10.66
  -1   8   8  166.92    8.06
   1   8  -7   92.02    7.89
  -1   8   7  100.50    7.82
  -1   8   7   90.72    4.01
  -1   8   7   89.88    6.15
   1   8  -7   90.36    7.72
  -1   8   7   88.25    6.61
  -1   8   6  364.07   11.64
  -1   8   6  372.31    6.83
  -1   8   6  354.93   11.91
   1   8  -6  363.75   14.06
  -1   8   6  337.81    5.21
  -1   8   6  349.19   13.54
  -1   8   6  355.29    5.26
   1   8  -6  365.88   14.13
  -1   8   5   19.23    3.03
   1   8  -5   22.61    4.30
   1   8  -5   17.56    3.99
  -1   8   4  176.54    6.70
   1   8  -4  186.38    9.40
   1   8  -4  187.77    9.32
   1   8  -3  793.93   18.18
   1   8  -3  778.60   18.13
   1   8  -3  790.52   17.93
  -1   8   3  749.89   12.09
   1   8  -2  478.98   13.95
   1   8  -2  492.75   14.13
   1   8  -2  473.88    7.53
  -1   8   2  484.71    8.44
   1   8  -2  472.20   13.43
  -1   8   2  491.89   11.35
   1   8  -1  585.37   14.64
   1   8  -1  596.20   15.35
  -1   8   1  598.54   15.07
   1   8  -1  558.82   14.67
  -1   8   1  592.27   11.95
  -1   8   0   52.20    5.03
   1   8   0   52.29    4.78
  -1   8   0   52.84    3.88
  -1   8   0   57.50    4.95
   1   8   0   57.38    4.84
   1   8   0   54.31    4.89
  -1   8  -1   71.60    2.57
  -1   8  -1   71.00    4.45
  -1   8  -1   69.80    5.70
  -1   8  -1   71.48    5.58
   1   8   1   70.20    4.17
   1   8   1   76.45    5.59
  -1   8  -2  380.14   12.78
  -1   8  -2  404.25   12.95
   1   8   2  362.10    8.73
  -1   8  -2  372.61    7.14
  -1   8  -2  378.15   10.27
   1   8   2  374.23   12.13
  -1   8  -3  312.41    7.80
   1   8   3  301.47    7.98
  -1   8  -3  310.39    9.99
  -1   8  -3  305.35   11.58
   1   8   4  244.16    7.39
  -1   8  -4  268.43    8.36
  -1   8  -4  275.20   10.03
  -1   8  -4  278.20   11.57
   1   8   5   79.64    4.54
  -1   8  -5   82.22    6.74
  -1   8  -5   78.20    5.34
  -1   8  -5   82.59    6.23
   1   8   6  498.47   11.76
  -1   8  -6  503.54   13.94
   1   8   6  504.80    6.37
  -1   8  -6  538.20   15.86
  -1   8  -6  535.84   17.13
  -1   8  -7   19.98    4.25
   1   8   7   16.53    2.68
  -1   8  -7   19.19    4.14
  -1   8  -7   11.42    4.12
   1   8   7   13.00    3.48
  -1   8  -8   60.66    6.44
  -1   8  -8   64.91    6.48
  -1   8  -8   54.67    6.38
   1   8   8   60.24    6.63
   1   8   8   64.07    5.13
   1   8   8   61.99    5.75
   1   8   9    1.45    2.22
  -1   8  -9    3.31    2.99
  -1   8  -9    1.48    3.02
  -1   8  -9    0.79    2.93
   1   8   9   -2.38    3.69
  -1   8 -10   57.37    6.84
  -1   8 -10   50.22    7.01
   1   8  10   55.59    5.84
   1   8  10   55.62    7.10
  -1   8 -10   56.64    5.50
  -1   8 -10   53.54    6.98
  -1   8 -11   12.73    4.26
  -1   8 -11    9.11    4.26
   1   8  11   11.42    4.02
   1   8  11   23.24    4.15
  -1   8 -11   17.59    5.06
  -1   8 -12   41.92    6.92
  -1   8 -12   58.30    8.05
  -1   8 -12   51.90    6.95
   1   8  12   43.14    6.92
   1   8  12   43.09    5.40
  -1   8 -13   38.93    6.90
   1   8  13   25.77    6.27
  -1   8 -13   23.16    6.05
  -1   8 -13   29.67    6.04
  -1   8 -14   42.23    7.61
  -1   9  14   78.87    8.84
  -1   9  14   78.91    9.41
  -1   9  13   98.59    9.33
   1   9 -13  107.27   11.20
  -1   9  13  111.46   10.51
   1   9 -13  117.75   11.84
  -1   9  12    8.78    4.13
   1   9 -12    0.47    3.98
  -1   9  12    3.46    2.99
   1   9 -12    6.32    4.30
  -1   9  11   -0.02    2.65
   1   9 -11   -0.30    3.60
  -1   9  11    0.56    2.74
   1   9 -11    2.73    3.80
   1   9 -10   32.71    6.08
  -1   9  10   33.92    5.79
   1   9 -10   39.23    6.26
  -1   9  10   43.09    4.36
  -1   9  10   41.85    6.21
  -1   9   9   93.50    8.20
  -1   9   9   87.38    7.85
   1   9  -9   97.80    8.69
   1   9  -9   87.98    8.55
  -1   9   9   82.99    6.08
  -1   9   9   74.35    4.04
   1   9  -8  149.56   10.48
  -1   9   8  163.52    5.22
  -1   9   8  169.65    8.67
  -1   9   8  155.73   10.20
   1   9  -8  162.97   10.88
  -1   9   7   55.41    2.54
  -1   9   7   66.31    5.83
   1   9  -7   51.14    6.39
  -1   9   7   56.01    2.15
  -1   9   7   50.97    2.14
   1   9  -7   60.19    6.73
  -1   9   7   60.32    6.67
   1   9  -6  138.24    9.20
  -1   9   6  139.63    7.36
  -1   9   6  144.84    9.42
  -1   9   6  146.16    8.65
   1   9  -6  155.03    9.88
  -1   9   5   85.71    5.32
   1   9  -5   94.24    7.60
   1   9  -5   95.24    7.72
  -1   9   4   54.72    3.88
   1   9  -4   68.49    6.30
   1   9  -4   59.88    5.93
   1   9  -3  519.38   15.27
  -1   9   3  509.33    9.81
  -1   9   3  510.83   13.00
   1   9  -3  512.33   15.53
   1   9  -2  843.15    9.39
   1   9  -2  875.24   19.82
  -1   9   2  872.82   16.08
   1   9  -2  853.88   19.07
   1   9  -1  575.64   15.90
  -1   9   1  597.27   12.97
   1   9  -1  586.08   15.55
   1   9   0    8.74    2.63
  -1   9   0   12.85    2.37
  -1   9  -1   92.80    5.42
   1   9   1   95.59    6.49
  -1   9  -1   93.50    6.89
  -1   9  -2   31.45    2.09
  -1   9  -2   32.28    3.59
   1   9   2   28.57    2.83
  -1   9  -2   21.22    4.09
   1   9   2   29.61    4.32
  -1   9  -3  406.35    8.63
   1   9   3  402.03    9.39
   1   9   3  440.07   14.30
  -1   9  -3  414.25   12.15
  -1   9  -3  420.61   14.41
  -1   9  -4  149.56    7.87
  -1   9  -4  157.47    6.39
   1   9   4  148.26    5.79
  -1   9  -4  153.48    9.14
  -1   9  -5   15.39    3.56
  -1   9  -5   14.34    2.89
   1   9   5   11.63    2.09
  -1   9  -5   10.52    3.44
   1   9   6    0.08    1.54
  -1   9  -6    4.09    2.42
  -1   9  -6   -4.43    3.64
  -1   9  -6    3.07    3.12
  -1   9  -7  143.80    8.33
  -1   9  -7  148.43   10.04
   1   9   7  140.60    6.67
  -1   9  -7  144.47    9.29
   1   9   8  152.90    9.36
  -1   9  -8  147.78    9.72
   1   9   8  153.06    7.45
  -1   9  -8  155.55    9.21
   1   9   8  153.52   10.60
  -1   9  -8  146.66   10.45
   1   9   8  152.35    4.40
   1   9   9   69.89    6.63
  -1   9  -9   67.70    7.52
  -1   9  -9   72.00    7.10
  -1   9  -9   65.46    7.18
   1   9   9   61.72    7.22
  -1   9 -10   11.11    3.91
  -1   9 -10   11.20    4.18
  -1   9 -10   14.78    3.87
   1   9  10   11.53    3.58
   1   9  10   12.82    4.32
  -1   9 -10    5.72    3.67
   1   9  11   24.22    5.43
   1   9  11   16.86    3.86
  -1   9 -11   15.85    4.69
  -1   9 -11   24.17    5.48
  -1   9 -11   18.31    5.48
  -1   9 -12   37.25    6.35
  -1   9 -12   40.26    6.64
   1   9  12   34.56    5.38
  -1   9 -12   29.25    6.07
   1   9  12   33.17    6.18
   1   9  13   28.60    6.40
  -1   9 -13   48.93    7.74
  -1   9 -13   32.05    6.75
  -1   9 -14   58.62    8.66
  -1  10  14   49.67    7.02
  -1  10  13    8.67    4.12
  -1  10  13    6.58    3.83
  -1  10  12   19.59    5.21
  -1  10  12   12.42    4.20
   1  10 -12   25.69    6.50
   1  10 -12   17.14    5.88
  -1  10  11   47.33    6.39
  -1  10  11   62.12    7.27
   1  10 -11   76.57    9.05
   1  10 -11   72.75    8.98
  -1  10  10   28.99    5.58
  -1  10  10   24.55    3.72
  -1  10  10   17.45    4.20
   1  10 -10   26.69    5.67
   1  10 -10   23.61    5.44
  -1  10   9   12.13    3.08
  -1  10   9   11.29    3.88
  -1  10   9    6.12    3.22
   1  10  -9   12.00    4.52
   1  10  -9    7.87    3.54
  -1  10   8   93.94    8.44
   1  10  -8   92.40    8.37
   1  10  -8   93.55    8.57
  -1  10   8  103.12    7.29
  -1  10   7  217.22   10.64
   1  10  -7  220.96   12.47
  -1  10   7  218.96   12.08
   1  10  -7  201.36   11.79
   1  10  -6  109.13    8.49
  -1  10   6  118.91    6.69
   1  10  -6  124.89    9.11
  -1  10   5  354.15   10.34
   1  10  -5  369.19   14.91
   1  10  -5  369.13   14.49
  -1  10   4  286.69    8.27
   1  10  -4  251.89   12.06
   1  10  -4  279.28   12.24
  -1  10   3  203.29    6.08
   1  10  -3  203.58   10.21
   1  10  -3  220.87   11.03
  -1  10   3  203.44    8.72
   1  10  -2  168.95    3.67
   1  10  -2  168.03    9.43
  -1  10   2  173.15    7.72
   1  10  -1   57.51    5.59
  -1  10   1   61.60    4.69
   1  10  -1   50.80    5.48
  -1  10   0    9.64    2.54
   1  10   0    3.78    2.65
  -1  10  -1   53.72    4.47
  -1  10  -1   49.30    5.75
   1  10   1   38.59    4.76
  -1  10  -2  214.69    8.80
   1  10   2  216.69    7.33
  -1  10  -2  213.37    4.67
   1  10   2  214.46   10.19
  -1  10  -2  213.17   10.75
  -1  10  -3  283.97    6.99
   1  10   3  286.47   12.03
  -1  10  -3  278.01   10.47
   1  10   3  261.11    7.78
  -1  10  -3  279.96   12.56
  -1  10  -4  330.08    8.86
  -1  10  -4  314.40   11.70
   1  10   4  316.59    8.50
  -1  10  -4  328.05   13.91
  -1  10  -5  294.60   13.65
   1  10   5  302.55    8.59
  -1  10  -5  306.23   12.22
  -1  10  -5  307.56    9.75
   1  10   6  215.14    7.57
  -1  10  -6  222.50    9.28
  -1  10  -6  219.68   10.91
  -1  10  -6  213.80   11.92
  -1  10  -7  208.40    9.74
  -1  10  -7  209.76   12.28
  -1  10  -7  188.88   10.68
   1  10   8   18.00    4.45
  -1  10  -8   25.93    4.90
  -1  10  -8   27.64    5.08
  -1  10  -8   23.59    4.03
   1  10   8   25.46    4.35
  -1  10  -9  167.19   10.07
   1  10   9  163.06   10.17
  -1  10  -9  143.47   10.47
  -1  10  -9  178.91   12.17
   1  10   9  158.84   11.60
   1  10  10   41.96    6.70
   1  10  10   34.16    5.34
  -1  10 -10   37.88    6.29
  -1  10 -10   43.21    6.64
  -1  10 -10   37.03    5.76
  -1  10 -10   40.56    5.64
   1  10  11   15.22    4.79
  -1  10 -11    8.88    4.34
   1  10  11   24.18    4.72
  -1  10 -11   19.36    5.12
  -1  10 -11   17.31    4.89
   1  10  12   24.67    5.04
  -1  10 -12   28.04    6.12
   1  10  12   27.73    6.51
  -1  10 -12   24.90    5.42
  -1  10 -12   12.96    4.46
  -1  10 -13    4.06    4.16
  -1  10 -13    6.48    4.21
  -1  10 -14    0.47    3.79
  -1  11  13   10.33    4.61
  -1  11  13   23.87    5.95
  -1  11  12   24.20    5.55
  -1  11  12   37.94    6.73
   1  11 -12   34.87    7.32
   1  11 -12   39.45    7.12
   1  11 -11   10.32    5.29
  -1  11  11    3.59    3.07
  -1  11  11   -3.19    3.97
   1  11 -11    3.03    3.67
   1  11 -10  106.33   10.19
  -1  11  10   94.89    9.13
   1  11 -10  106.85   10.29
  -1  11  10   89.24    8.78
   1  11  -9   18.46    4.62
  -1  11   9   17.33    4.73
   1  11  -9   29.76    5.80
  -1  11   9   19.32    3.80
  -1  11   9   21.93    5.15
  -1  11   8   52.35    6.05
   1  11  -8   47.04    6.65
   1  11  -8   46.21    6.62
  -1  11   8   47.86    6.53
  -1  11   7   47.22    5.82
   1  11  -7   43.89    6.09
   1  11  -7   44.38    6.37
  -1  11   7   51.32    6.75
  -1  11   6    9.06    2.33
   1  11  -6   10.94    3.63
   1  11  -6    5.35    3.10
   1  11  -5  118.36    8.84
   1  11  -5  124.62    9.35
  -1  11   5  122.84    6.12
  -1  11   4   55.82    3.76
  -1  11   4   69.78    5.86
   1  11  -4   57.25    6.29
   1  11  -4   49.25    6.28
  -1  11   3  176.60    8.60
   1  11  -3  169.12   10.22
   1  11  -3  166.74    9.77
   1  11  -3  165.91    4.52
   1  11  -2  210.84   10.58
  -1  11   2  206.87    8.97
   1  11  -2  220.15   11.32
   1  11  -1   43.97    5.48
   1  11  -1   34.28    4.68
  -1  11   1   39.03    4.25
   1  11   0   12.70    3.43
  -1  11   0   16.58    3.12
  -1  11  -1  225.38    9.33
   1  11   1  237.77   11.05
  -1  11  -1  203.10   10.96
   1  11   2   92.27    7.28
  -1  11  -2   96.22    7.91
  -1  11  -2  100.74    6.57
   1  11   3  152.13    9.39
   1  11   3  163.45    6.38
  -1  11  -3  145.58    8.19
  -1  11  -3  157.28    4.84
  -1  11  -3  148.22    9.84
  -1  11  -4   91.69    8.05
  -1  11  -4   94.24    6.89
  -1  11  -4   84.97    4.38
   1  11   4   96.67    4.85
   1  11   4   93.46    7.66
  -1  11  -5   86.40    6.97
  -1  11  -5   83.48    5.14
   1  11   5   78.68    4.41
  -1  11  -5   90.32    8.07
  -1  11  -6  373.08   16.33
  -1  11  -6  366.36   11.54
  -1  11  -6  362.33   14.41
  -1  11  -7   -2.60    2.41
  -1  11  -7   -0.62    3.31
  -1  11  -7   -1.35    2.68
  -1  11  -8    7.16    3.92
  -1  11  -8    6.03    2.78
   1  11   8    3.46    3.44
  -1  11  -8   10.30    3.87
   1  11   9   30.10    5.08
  -1  11  -9   44.25    5.61
   1  11   9   33.06    6.19
  -1  11  -9   29.55    6.08
  -1  11  -9   40.99    6.25
  -1  11 -10    0.04    2.83
  -1  11 -10    4.70    2.96
   1  11  10    3.55    3.51
   1  11  10    3.05    3.23
  -1  11 -10    3.26    3.12
  -1  11 -10    9.28    4.64
   1  11  11   18.70    4.32
  -1  11 -11   18.16    5.56
  -1  11 -11   21.22    5.95
   1  11  11   26.27    5.93
  -1  11 -11   24.31    5.03
  -1  11 -12   20.39    5.24
   1  11  12   13.01    4.84
  -1  11 -12   16.34    4.82
  -1  11 -13   -4.06    3.71
  -1  12  13   55.13    8.04
  -1  12  12  147.26   12.40
  -1  12  12  120.81   11.19
   1  12 -11   10.61    4.88
   1  12 -11   23.94    6.40
  -1  12  11   16.65    4.67
  -1  12  11   15.95    4.67
   1  12 -10   33.20    6.64
  -1  12  10   23.58    5.30
   1  12 -10   42.37    7.04
  -1  12  10   22.41    5.17
  -1  12   9   59.80    7.51
   1  12  -9   85.26    9.43
  -1  12   9   72.32    6.93
   1  12  -9   58.80    7.87
   1  12  -8   82.38    8.74
   1  12  -8  105.66    9.80
  -1  12   8   87.32    7.78
  -1  12   8  101.62    9.40
  -1  12   7    4.47    3.38
   1  12  -7    3.17    3.27
   1  12  -7   -4.66    3.79
  -1  12   7    5.69    3.56
   1  12  -6   67.92    7.43
   1  12  -6   75.29    7.98
  -1  12   5  110.37    5.58
  -1  12   5  104.33    7.56
   1  12  -5  102.77    8.50
   1  12  -5  101.64    8.69
  -1  12   4  127.13    7.89
   1  12  -4  133.25    4.77
   1  12  -4  128.00    9.17
  -1  12   4  125.60    5.15
   1  12  -4  132.72    9.69
   1  12  -3  352.52    4.73
   1  12  -3  390.78   15.21
  -1  12   3  401.46   13.30
   1  12  -3  347.95    4.87
   1  12  -3  429.75   16.69
   1  12  -2   74.78    6.84
   1  12  -2   69.21    7.20
  -1  12   2   74.86    5.89
   1  12  -1   29.73    5.33
  -1  12   1   33.74    4.04
   1  12  -1   33.11    4.91
   1  12   0  149.94    9.37
  -1  12   0  146.64    7.96
   1  12   1   80.13    6.91
  -1  12  -1   90.49    6.51
  -1  12  -1   81.80    7.50
  -1  12  -2   36.93    5.60
   1  12   2   44.77    5.56
  -1  12  -2   37.77    4.47
  -1  12  -3    2.00    3.03
  -1  12  -3    2.74    2.38
   1  12   3    7.66    3.46
  -1  12  -3    1.23    0.63
  -1  12  -4   23.58    4.71
   1  12   4   25.11    4.68
   1  12   4   25.23    2.14
  -1  12  -4   23.90    4.12
  -1  12  -4   25.53    2.39
  -1  12  -5   69.01    4.51
   1  12   5   69.62    7.20
  -1  12  -5   66.87    6.50
  -1  12  -5   65.47    7.19
  -1  12  -6  164.77   11.42
  -1  12  -6  170.09    7.74
  -1  12  -6  180.48   10.56
  -1  12  -7   21.11    3.61
  -1  12  -7   23.68    4.76
  -1  12  -7   25.77    5.31
  -1  12  -8  242.92   11.10
  -1  12  -8  212.44   12.54
  -1  12  -8  220.05   13.93
  -1  12  -9    5.88    3.77
   1  12   9    2.80    3.23
   1  12   9    8.16    3.76
  -1  12  -9    6.64    3.53
  -1  12  -9    6.09    2.90
  -1  12 -10   84.68    9.66
  -1  12 -10   88.62    7.96
   1  12  10   90.18    9.96
   1  12  10   94.00    8.96
  -1  12 -10   84.04    8.94
  -1  12 -11   30.75    6.01
  -1  12 -11   20.99    5.72
   1  12  11   26.70    5.46
   1  12  11   14.08    5.18
  -1  12 -12    7.79    5.26
  -1  13  12   44.91    7.55
  -1  13  11   19.26    5.08
  -1  13  11   20.67    5.06
   1  13 -11   22.33    6.58
  -1  13  10   14.82    4.91
   1  13 -10   19.21    5.91
   1  13 -10    2.84    3.82
  -1  13  10   14.09    4.88
   1  13  -9    2.02    3.27
  -1  13   9    7.81    4.12
  -1  13   9    6.39    3.43
   1  13  -8   35.55    6.24
  -1  13   8   24.01    5.52
   1  13  -8   25.45    5.72
  -1  13   8   26.28    5.05
   1  13  -7   49.15    6.92
  -1  13   7   46.74    6.24
   1  13  -7   54.68    7.47
  -1  13   7   32.05    5.98
   1  13  -6    5.07    3.72
   1  13  -6    4.72    3.32
  -1  13   6    1.33    2.82
   1  13  -5  144.50   10.82
   1  13  -5  129.54    9.83
  -1  13   5  130.81    8.68
  -1  13   4   86.25    6.86
   1  13  -4   93.01    8.64
   1  13  -4   73.50    7.37
  -1  13   3   41.47    4.85
   1  13  -3   42.79    6.06
   1  13  -3   47.24    6.15
  -1  13   2   99.66    6.94
   1  13  -2   90.92    7.74
   1  13  -2   95.74    8.46
  -1  13   1   20.04    3.60
   1  13  -1   21.41    4.39
   1  13   0   93.04    7.69
  -1  13   0  106.48    7.21
   1  13   1  132.85    9.19
  -1  13  -1  138.21    8.19
  -1  13  -2  118.92    9.43
  -1  13  -2  105.15    7.34
   1  13   2  107.94    8.56
   1  13   3   38.40    5.43
  -1  13  -3   40.16    6.14
  -1  13  -3   43.25    5.00
  -1  13  -4   60.02    6.15
   1  13   4   51.56    6.35
  -1  13  -4   47.13    6.53
  -1  13  -5   37.94    6.23
  -1  13  -5   46.36    5.61
   1  13   5   46.83    6.19
   1  13   6   18.98    4.79
  -1  13  -6   25.21    4.73
  -1  13  -6   22.95    4.80
  -1  13  -7  131.61    9.87
  -1  13  -7  129.66   10.84
  -1  13  -8   71.33    8.80
  -1  13  -8   83.87    8.50
   1  13   9   12.90    4.14
  -1  13  -9    6.14    3.82
   1  13   9    6.98    3.92
  -1  13  -9    9.06    4.20
   1  13  10   50.50    8.00
   1  13  10   46.21    6.97
  -1  13 -10   43.46    7.19
  -1  13 -10   46.78    8.07
   1  13  11   54.48    7.41
  -1  13 -11   50.64    7.78
  -1  14  11   13.63    4.83
  -1  14  10   55.12    7.90
   1  14 -10   55.00    8.05
  -1  14  10   56.20    7.88
   1  14  -9   30.14    6.95
  -1  14   9   16.45    4.89
   1  14  -9   13.02    4.88
  -1  14   9   15.76    4.19
   1  14  -8   32.47    6.36
  -1  14   8   26.01    5.70
   1  14  -8   24.13    5.77
  -1  14   8   25.97    5.36
  -1  14   7    8.00    3.99
  -1  14   7    3.87    2.95
   1  14  -7   -2.77    3.72
  -1  14   7    4.90    3.63
   1  14  -7    0.75    3.46
  -1  14   6   19.57    4.00
   1  14  -6   28.42    5.51
   1  14  -6   32.51    6.30
   1  14  -5   22.86    5.08
  -1  14   5   21.64    3.96
   1  14  -4   59.94    7.39
   1  14  -4   60.49    7.08
  -1  14   4   61.10    6.27
   1  14  -3   14.67    4.39
   1  14  -3   10.26    3.85
  -1  14   3   17.36    3.83
   1  14  -2   18.43    4.62
   1  14  -2   12.07    3.98
  -1  14   1    8.89    3.12
   1  14  -1    9.36    3.78
   1  14   0   18.33    4.26
  -1  14   0   22.30    3.89
  -1  14  -1  142.93    8.73
   1  14   1  149.84   10.05
  -1  14  -2  109.06    9.64
   1  14   2   97.06    8.34
  -1  14  -2  105.28    7.58
  -1  14  -3   29.76    4.71
   1  14   3   34.61    5.32
  -1  14  -3   33.48    5.73
  -1  14  -4  124.36    8.92
   1  14   4  109.20    9.11
  -1  14  -4  128.27   10.60
   1  14   5   17.81    4.52
  -1  14  -5   24.46    4.80
  -1  14  -5   16.21    4.47
  -1  14  -6   44.23    6.93
   1  14   6   50.69    6.90
  -1  14  -6   37.87    5.78
   1  14   7  119.22   10.53
  -1  14  -7  118.23    9.66
  -1  14  -7  116.30   10.75
  -1  14  -8  103.42   10.61
  -1  14  -8  120.75   10.23
  -1  14  -9   91.34   10.26
   1  14   9   79.90    8.77
   1  14   9   93.78   10.05
  -1  14  -9   73.82    8.54
   1  14  10   29.00    5.87
  -1  14 -10   19.86    5.38
  -1  14 -10   22.87    5.22
   1  14  11   25.10    5.59
  -1  14 -11   36.11    6.72
  -1  15   9   17.79    4.61
   1  15  -9   13.71    4.65
  -1  15   9    9.49    4.72
   1  15  -8    3.94    4.20
  -1  15   8    2.48    3.07
  -1  15   8    4.50    3.50
   1  15  -8    5.54    4.09
  -1  15   8    4.08    3.78
   1  15  -7   38.81    6.74
  -1  15   7   23.05    5.67
   1  15  -7   27.28    5.95
  -1  15   7   30.97    6.22
  -1  15   7   38.98    5.94
   1  15  -6    3.79    3.93
   1  15  -6    7.26    4.04
  -1  15   6    0.18    2.39
   1  15  -5   83.75    8.71
  -1  15   5   83.83    7.63
   1  15  -4   56.45    7.67
   1  15  -4   42.75    6.35
  -1  15   4   49.91    5.96
  -1  15   3   20.39    4.22
   1  15  -3   15.85    4.21
   1  15  -3   18.06    5.14
  -1  15   2   66.82    6.47
   1  15  -2   61.03    7.09
  -1  15   1   14.85    3.50
   1  15  -1   17.65    4.34
   1  15   0  149.70   10.53
  -1  15   0  161.69    9.63
  -1  15  -1   28.93    4.62
   1  15   1   32.26    5.26
   1  15   2   24.61    5.10
  -1  15  -2   24.37    4.23
   1  15   3   39.97    6.14
  -1  15  -3   26.39    5.84
  -1  15  -3   39.74    5.36
  -1  15  -4   16.02    4.74
  -1  15  -4   17.08    4.02
   1  15   4   11.70    3.70
   1  15   5    4.77    3.54
  -1  15  -5    3.00    2.71
  -1  15  -5    3.73    3.69
  -1  15  -6   18.12    5.57
   1  15   6   15.75    4.58
  -1  15  -6   16.27    4.04
  -1  15  -7   21.26    4.89
   1  15   7   27.10    5.88
  -1  15  -7   20.75    5.78
  -1  15  -8  186.02   12.85
   1  15   8  195.72   13.96
  -1  15  -8  180.58   14.23
   1  15   9   61.28    8.23
  -1  15  -9   54.55    7.98
  -1  15 -10   32.65    6.45
   1  15  10   27.92    6.01
  -1  15 -10   35.18    6.80
   1  16  -8   27.66    6.03
  -1  16   8   23.44    5.16
  -1  16   8   23.80    5.67
  -1  16   7   69.29    7.75
  -1  16   7   68.61    8.86
   1  16  -7   58.85    8.54
   1  16  -7   79.42    9.36
  -1  16   7   64.87    8.15
  -1  16   6   69.20    8.90
  -1  16   6   54.82    6.89
   1  16  -6   53.82    8.16
   1  16  -6   56.13    7.80
   1  16  -5   56.14    8.21
   1  16  -5   34.80    6.42
  -1  16   5   51.68    6.36
  -1  16   4   87.25    7.75
   1  16  -4   82.35    9.43
   1  16  -4   90.41    9.08
   1  16  -3   71.39    8.74
   1  16  -3   85.50    8.67
  -1  16   3   83.89    7.44
  -1  16   2   17.13    3.83
   1  16  -2   19.66    4.78
   1  16  -1    5.42    3.35
  -1  16   1    6.26    2.85
   1  16   0  160.69   11.25
  -1  16   0  192.29   10.85
   1  16   1   88.41    8.63
  -1  16  -1   93.58    7.73
  -1  16  -2    1.34    2.47
   1  16   2   -0.73    2.96
   1  16   3   33.53    5.96
  -1  16  -3   28.61    4.92
  -1  16  -3   19.46    4.88
   1  16   4    6.85    4.00
  -1  16  -4    3.30    3.40
  -1  16  -4    3.73    2.75
  -1  16  -5   17.87    4.38
  -1  16  -5   20.25    5.36
   1  16   5   19.36    5.19
   1  16   6   55.71    7.74
  -1  16  -6   59.00    8.32
  -1  16  -6   50.10    6.94
   1  16   7   25.80    5.79
  -1  16  -7   16.54    4.79
   1  16   8    6.52    4.13
  -1  16  -8    0.76    4.05
  -1  16  -9   21.99    5.81
   1  16   9    6.90    4.26
  -1  17   8   35.33    6.86
  -1  17   7    7.37    4.48
   1  17  -7    2.77    3.95
   1  17  -6    3.65    4.07
  -1  17   6    9.38    5.16
   1  17  -5   11.67    5.03
   1  17  -5    3.26    3.95
   1  17  -4   55.56    7.51
  -1  17   4   68.01    7.16
   1  17  -4   76.58    9.55
   1  17  -3   31.25    6.05
  -1  17   3   35.85    5.36
   1  17  -2    6.78    4.12
  -1  17   2   14.83    3.89
   1  17  -1    9.24    4.06
  -1  17   1   13.67    4.07
   1  17   0   20.78    4.82
  -1  17   0   28.16    4.99
   1  17   1   30.78    5.68
  -1  17  -1   36.87    5.72
  -1  17  -2   25.67    4.75
   1  17   2   24.28    5.37
  -1  17  -3   28.36    5.18
   1  17   3   21.04    5.06
  -1  17  -4   15.59    5.05
   1  17   4   16.94    4.37
  -1  17  -4   11.54    4.01
  -1  17  -5   53.66    6.74
   1  17   5   58.59    7.92
   1  17   6   78.68    9.16
   1  17   7   18.93    5.42
   1  18  -6  143.91   12.53
   1  18  -5   29.50    6.34
   1  18  -4   22.07    5.32
   1  18  -3    0.17    3.47
   1  18  -2   10.16    4.23
   1  18  -1    1.07    3.73
   1  18   0   13.21    4.39
   1  18   1   19.96    4.87
   1  18   2   37.74    6.40
   1  18   3    3.92    4.07
   1  18   4   58.05    7.79
   1  18   5    5.73    3.67
   1  19  -4   -7.29    4.53
   1  19  -3   44.15    6.91
   1  19  -2   17.02    5.06
   1  19  -1   25.32    5.88
   1  19   0   39.64    6.70
   1  19   1   -3.83    3.83
   1  19   2  180.87   13.42
   1  19   3   74.45    9.31
   1  19   4   13.70    4.89
  -2 -18   2   55.75    7.94
  -2 -18   1    1.34    4.06
  -2 -18   0   39.40    7.25
  -2 -18  -1   18.25    5.30
  -2 -18  -2   24.53    6.11
  -2 -17   7   21.15    5.72
  -2 -17   6    8.44    4.31
  -2 -17   5   13.44    4.15
  -2 -17   4   18.17    4.17
   2 -17  -4   19.29    5.37
  -2 -17   4   19.77    5.67
   2 -17  -3    7.47    4.41
  -2 -17   3   16.47    4.63
  -2 -17   2   27.39    5.74
   2 -17  -2   62.36    8.63
  -2 -17   1   95.20   10.12
   2 -17  -1  119.01   11.22
   2 -17   0   77.46    9.12
  -2 -17   0   61.70    8.31
   2 -17   1   75.23    9.15
  -2 -17  -1   63.62    8.43
  -2 -17  -2  138.91   12.20
   2 -17   2  164.14   13.44
   2 -17   3   23.29    5.99
  -2 -17  -3   29.58    6.27
   2 -17   4   15.65    5.25
  -2 -17  -4    4.62    4.12
  -2 -17  -5    9.43    4.38
  -2 -16   9   28.87    6.35
  -2 -16   8   16.24    5.12
  -2 -16   8   13.98    4.89
  -2 -16   7    7.77    3.60
  -2 -16   7    2.44    4.22
   2 -16  -6   19.22    5.86
  -2 -16   6   17.90    4.70
  -2 -16   6   19.63    5.41
   2 -16  -5  115.67   11.23
  -2 -16   5  113.69    9.82
   2 -16  -4   83.63    9.38
  -2 -16   4   89.97    8.46
  -2 -16   3   44.39    6.95
   2 -16  -3   48.96    7.60
  -2 -16   3   50.99    6.35
  -2 -16   2   22.90    4.33
   2 -16  -2   23.20    5.73
  -2 -16   2   20.19    4.61
   2 -16  -1    3.19    3.55
  -2 -16   1    1.67    3.26
  -2 -16   1    4.56    2.81
  -2 -16   0   24.01    5.40
   2 -16   0   24.40    5.56
  -2 -16  -1   88.92    9.41
   2 -16   1   60.69    8.10
  -2 -16  -2   11.43    4.65
   2 -16   2    4.57    4.06
   2 -16   3   93.47   10.11
  -2 -16  -3   93.38    9.77
  -2 -16  -4   25.66    5.90
  -2 -16  -5   56.18    7.96
  -2 -16  -6   18.45    5.15
  -2 -16  -7  101.39   10.79
  -2 -15  10    8.83    4.53
  -2 -15   9  105.41   10.48
  -2 -15   9  104.83   11.01
  -2 -15   8   87.48    9.12
   2 -15  -8   81.81    9.92
  -2 -15   8   83.57    9.51
   2 -15  -7   95.93   10.35
  -2 -15   7   84.15    8.50
  -2 -15   7   96.64    9.72
   2 -15  -6    6.76    3.61
  -2 -15   6    5.98    3.57
  -2 -15   6    7.18    3.38
   2 -15  -5   27.50    5.53
  -2 -15   5   32.09    5.66
  -2 -15   5   28.74    4.76
  -2 -15   4   41.47    5.70
  -2 -15   4   46.76    5.40
   2 -15  -4   53.18    7.84
  -2 -15   3   18.34    4.18
  -2 -15   3   18.17    3.56
   2 -15  -3   16.46    4.98
  -2 -15   2   23.50    5.57
   2 -15  -2   24.55    5.63
  -2 -15   2   18.03    3.99
  -2 -15   1   45.78    5.48
  -2 -15   1   34.36    5.71
   2 -15  -1   51.74    7.41
   2 -15   0   76.99    8.71
  -2 -15   0   68.06    7.83
  -2 -15   0   77.09    6.38
   2 -15   1   27.93    5.76
  -2 -15  -1   25.06    3.85
  -2 -15  -1   24.09    5.00
  -2 -15  -2    3.63    3.68
   2 -15   2   10.01    4.77
  -2 -15  -3   38.29    6.43
   2 -15   3   42.57    5.21
  -2 -15  -4   48.77    7.10
  -2 -15  -5    5.63    3.53
  -2 -15  -6   12.46    4.55
   2 -15   7    7.10    4.93
  -2 -15  -7    8.43    4.45
  -2 -15  -8   -0.71    3.59
  -2 -14  10  120.56   11.41
  -2 -14  10  110.81   11.39
  -2 -14   9   15.61    5.04
   2 -14  -9    2.47    4.66
  -2 -14   9   13.03    5.17
  -2 -14   8   16.35    5.46
   2 -14  -8   26.29    6.26
  -2 -14   8   21.00    5.11
  -2 -14   7   74.53    8.08
   2 -14  -7   76.33    8.74
  -2 -14   7   73.39    8.45
  -2 -14   6   46.04    6.32
   2 -14  -6   39.47    6.64
  -2 -14   6   33.25    5.79
  -2 -14   5   17.96    4.47
  -2 -14   5   33.65    5.12
   2 -14  -5   29.89    5.82
  -2 -14   4   52.08    5.69
   2 -14  -4   55.26    7.53
  -2 -14   4   48.54    6.12
   2 -14  -3   13.42    4.18
  -2 -14   3   15.70    3.45
  -2 -14   3   23.41    4.52
  -2 -14   2   64.44    6.25
   2 -14  -2   72.40    8.12
  -2 -14   2   72.43    8.02
  -2 -14   2   62.16    5.15
  -2 -14   1   66.31    7.50
  -2 -14   1   73.80    5.08
  -2 -14   1   71.30    6.31
   2 -14  -1   72.49    8.24
  -2 -14   0  134.85    8.20
   2 -14   0  137.24   10.70
  -2 -14   0  140.78   10.55
   2 -14   1    3.41    1.99
  -2 -14  -1    4.91    2.28
  -2 -14  -1   -1.84    3.25
   2 -14   1   -1.48    3.91
   2 -14   2   17.08    3.29
  -2 -14  -2   14.63    3.82
  -2 -14  -2   18.47    3.12
   2 -14   2   22.23    5.02
  -2 -14  -3   27.27    5.15
  -2 -14  -4  102.36    9.40
  -2 -14  -5   15.01    4.43
   2 -14   6   15.81    4.85
  -2 -14  -6   24.15    5.49
   2 -14   7   10.85    4.22
  -2 -14  -7    7.09    3.46
   2 -14   8   79.72    9.55
  -2 -14  -8   86.79    9.52
  -2 -14  -9    1.77    3.70
  -2 -13  11   56.98    8.95
  -2 -13  11   57.19    8.40
  -2 -13  10   22.66    5.51
   2 -13 -10   22.99    5.87
  -2 -13  10   22.98    5.55
  -2 -13  10   20.38    5.60
  -2 -13   9   42.82    6.77
  -2 -13   9   30.50    6.07
   2 -13  -9   48.39    7.67
  -2 -13   8    2.99    4.10
  -2 -13   8    0.34    3.33
   2 -13  -8    1.50    3.42
  -2 -13   7   61.55    7.20
   2 -13  -7   57.73    7.53
  -2 -13   7   56.80    7.52
   2 -13  -6   14.18    4.66
  -2 -13   6   11.84    4.21
  -2 -13   6    7.76    3.52
   2 -13  -5   48.31    6.51
  -2 -13   5   52.54    6.23
  -2 -13   5   47.28    6.32
  -2 -13   4  121.10    8.96
  -2 -13   4  140.10    8.74
   2 -13  -3   86.29    8.34
  -2 -13   3   83.92    7.25
  -2 -13   3   90.35    6.60
  -2 -13   2  194.72    8.73
   2 -13  -2  174.34   11.57
  -2 -13   2  171.61    9.66
   2 -13  -1   23.44    5.03
   2 -13  -1   22.08    1.26
  -2 -13   1   27.36    3.30
  -2 -13   1   25.41    4.22
  -2 -13   1   21.52    4.80
  -2 -13   0    4.75    1.74
  -2 -13   0    1.49    2.71
   2 -13   0    3.74    3.58
   2 -13   0    2.36    1.34
  -2 -13   0    5.71    2.36
  -2 -13  -1   75.97    3.53
   2 -13   1   74.93    7.86
   2 -13   1   72.68    3.38
  -2 -13  -1   79.35    5.92
   2 -13   1   81.51    5.17
  -2 -13  -1   68.17    7.25
  -2 -13  -2   22.83    3.38
   2 -13   2   18.45    2.16
  -2 -13  -3  250.31   13.45
   2 -13   3  269.04    7.95
  -2 -13  -4   24.40    4.95
   2 -13   5   73.30    8.02
  -2 -13  -5   60.04    7.04
  -2 -13  -6  134.62   10.56
   2 -13   6  140.45   11.31
  -2 -13  -7   56.86    7.33
   2 -13   7   69.95    8.10
   2 -13   8   -0.68    3.33
  -2 -13  -8    3.44    3.12
  -2 -13  -9   22.08    5.33
   2 -13   9   31.10    6.85
  -2 -13 -10  117.16   11.33
  -2 -12  12   12.60    4.93
   2 -12 -11   -6.81    4.89
  -2 -12  11    9.22    4.33
  -2 -12  11    1.21    3.89
  -2 -12  11    2.85    3.51
  -2 -12  10   21.01    5.62
   2 -12 -10   23.59    5.82
  -2 -12  10   23.57    5.30
  -2 -12  10    9.77    4.43
   2 -12  -9   38.19    6.59
  -2 -12   9   30.78    6.00
  -2 -12   9   32.70    6.24
  -2 -12   9   30.84    6.05
  -2 -12   8    2.31    3.39
  -2 -12   8    5.42    3.93
   2 -12  -8    8.46    3.68
   2 -12  -7   26.27    5.61
  -2 -12   7   37.66    6.01
  -2 -12   7   34.33    6.00
  -2 -12   6   14.99    3.96
  -2 -12   6   11.82    3.91
   2 -12  -6    9.21    4.40
  -2 -12   5   59.28    6.29
  -2 -12   5   51.86    6.23
   2 -12  -5   69.31    7.74
   2 -12  -4  123.44    9.67
  -2 -12   4  103.01    7.99
  -2 -12   3  577.66   15.77
   2 -12  -3  587.60    9.44
  -2 -12   3  541.31   17.12
   2 -12  -3  563.44   19.59
   2 -12  -2   18.76    1.45
  -2 -12   2   28.40    4.41
   2 -12  -2   23.83    4.61
  -2 -12   2   22.96    3.39
   2 -12  -2   21.57    2.41
  -2 -12   1    9.55    2.30
   2 -12  -1   13.29    2.28
   2 -12  -1    9.35    3.81
  -2 -12   1    6.99    3.46
  -2 -12   1   10.63    3.00
   2 -12  -1   10.55    1.22
   2 -12   0   26.48    4.76
   2 -12   0   26.67    2.77
  -2 -12   0   32.70    3.01
   2 -12   0   40.54    2.85
  -2 -12   0   23.66    4.54
  -2 -12   0   41.97    4.62
   2 -12   1   34.02    5.54
  -2 -12  -1   38.04    2.69
   2 -12   1   37.82    2.83
  -2 -12  -1   33.90    4.02
  -2 -12  -1   42.41    5.64
   2 -12   2  126.35    5.32
  -2 -12  -2  130.20    9.24
  -2 -12  -2  130.20    7.12
  -2 -12  -3   31.65    2.55
   2 -12   3   27.21    3.62
  -2 -12  -3   31.32    4.82
  -2 -12  -4  135.46    9.87
   2 -12   4  127.11    9.67
  -2 -12  -4  140.36    7.48
  -2 -12  -4  139.39    5.89
  -2 -12  -5  278.39   14.06
   2 -12   5  305.89   15.29
  -2 -12  -5  316.69    9.96
  -2 -12  -6   32.77    3.86
  -2 -12  -6   34.55    5.31
   2 -12   6   40.09    5.98
  -2 -12  -7   23.07    4.83
  -2 -12  -7   24.34    3.94
  -2 -12  -8   19.78    3.85
   2 -12   8   22.38    5.79
  -2 -12  -8   20.28    4.96
  -2 -12  -9   55.57    6.10
  -2 -12  -9   46.65    7.10
   2 -12   9   52.21    7.67
  -2 -12 -10   87.26    9.51
  -2 -12 -10   73.52    7.51
   2 -12  10   73.81    9.38
  -2 -12 -11   69.70    8.90
  -2 -11  13   30.41    6.67
  -2 -11  12   91.93   10.79
  -2 -11  12   74.09    8.98
  -2 -11  11   23.69    5.86
   2 -11 -11   24.84    5.88
  -2 -11  11   35.18    7.04
  -2 -11  11   16.67    4.56
  -2 -11  10   20.61    5.18
   2 -11 -10   23.59    5.38
  -2 -11  10   27.35    5.95
  -2 -11  10   26.56    5.64
  -2 -11   9    3.56    3.49
   2 -11  -9    2.15    3.04
  -2 -11   9    0.63    3.53
  -2 -11   9   -0.97    3.38
  -2 -11   8   42.17    6.74
  -2 -11   8   42.76    6.28
  -2 -11   8   41.14    6.03
   2 -11  -8   38.68    6.08
  -2 -11   7   66.69    7.46
  -2 -11   7   70.68    7.52
   2 -11  -7   57.14    7.21
  -2 -11   7   64.84    7.11
  -2 -11   6  154.68   10.07
  -2 -11   6  141.02   10.01
   2 -11  -6  140.03   10.29
  -2 -11   5    1.87    1.28
  -2 -11   5    4.21    2.81
   2 -11  -5    2.62    3.28
   2 -11  -5   -0.73    1.60
  -2 -11   5    4.05    2.89
   2 -11  -4   83.76    4.60
   2 -11  -4   84.29    3.65
  -2 -11   4   84.76    4.14
   2 -11  -4   98.24    8.54
  -2 -11   4   74.82    6.82
  -2 -11   4   84.47    6.73
   2 -11  -3   89.05    7.94
  -2 -11   3   82.00    6.83
  -2 -11   3   88.24    6.37
   2 -11  -3   81.90    3.97
   2 -11  -3   91.85    4.21
  -2 -11   2  103.84    6.22
   2 -11  -2  101.46    3.83
   2 -11  -2  105.46    4.90
   2 -11  -2  115.34    8.64
  -2 -11   2  110.69    7.48
   2 -11  -1    1.27    0.87
   2 -11  -1    2.84    3.17
  -2 -11   1    3.77    2.18
  -2 -11   1    0.96    2.73
   2 -11  -1    0.34    1.49
  -2 -11   1   -0.03    2.18
   2 -11  -1    0.78    0.75
  -2 -11   0   23.66    3.64
  -2 -11   0   25.91    4.65
   2 -11   0   17.34    4.46
  -2 -11   0   27.02    2.94
   2 -11   0   25.44    2.53
  -2 -11  -1   15.11    3.88
   2 -11   1   17.08    4.26
   2 -11   1   24.36    2.63
  -2 -11  -1   22.44    2.24
  -2 -11  -1   14.91    2.93
  -2 -11  -2  129.18    4.69
  -2 -11  -2  124.95    7.53
  -2 -11  -2  116.46    8.29
   2 -11   2  118.92    5.37
   2 -11   2  113.41    6.34
  -2 -11  -2  128.98    7.01
  -2 -11  -3   24.10    3.53
   2 -11   3   26.74    3.49
  -2 -11  -3   26.20    4.42
  -2 -11  -3   25.56    2.56
   2 -11   3   25.74    4.84
  -2 -11  -4    3.72    3.16
   2 -11   4   11.49    3.81
  -2 -11  -4    9.12    2.38
   2 -11   4    4.15    2.21
  -2 -11  -4    6.41    1.91
  -2 -11  -5   28.21    3.40
   2 -11   5   21.42    4.41
  -2 -11  -5   25.55    2.99
  -2 -11  -5   23.45    4.74
  -2 -11  -6    9.59    2.71
   2 -11   6   14.05    4.74
  -2 -11  -6    3.69    3.07
  -2 -11  -7    2.91    2.24
  -2 -11  -7    4.58    3.48
   2 -11   7    1.11    3.00
  -2 -11  -8   66.85    7.65
   2 -11   8   71.51    8.09
  -2 -11  -8   62.99    6.00
   2 -11   9   44.30    7.00
  -2 -11  -9   28.00    4.58
  -2 -11  -9   29.43    5.76
  -2 -11 -10  126.84    9.73
   2 -11  10  123.40   11.46
  -2 -11 -10  144.18   11.67
  -2 -11 -11   16.59    5.36
  -2 -11 -11   15.04    4.55
   2 -11  11    8.63    4.76
  -2 -11 -12   75.88    8.37
  -2 -11 -12   81.30    9.61
  -2 -11 -13   13.46    4.61
  -2 -10  13  158.90   12.76
  -2 -10  12   26.98    6.27
  -2 -10  12   32.50    6.24
   2 -10 -12   44.55    7.65
  -2 -10  12   39.67    7.54
  -2 -10  11   10.80    4.33
   2 -10 -11    6.43    3.34
  -2 -10  11    3.32    3.84
  -2 -10  11   12.75    4.75
   2 -10 -10   29.98    5.95
  -2 -10  10   20.38    5.25
  -2 -10  10   16.86    4.94
  -2 -10  10   27.11    6.13
   2 -10  -9   27.61    5.68
  -2 -10   9   22.52    5.64
  -2 -10   9   31.58    5.91
  -2 -10   9   20.16    4.56
  -2 -10   8  177.55   12.00
  -2 -10   8  177.35   11.25
  -2 -10   8  162.30   10.97
   2 -10  -8  187.71   12.15
  -2 -10   7   77.02    7.44
  -2 -10   7   86.23    7.73
  -2 -10   7   72.29    5.65
  -2 -10   7   82.79    8.05
   2 -10  -7   78.64    7.78
  -2 -10   6   21.20    3.11
  -2 -10   6   28.81    5.05
   2 -10  -6   24.92    4.96
  -2 -10   6   21.30    4.73
  -2 -10   5  387.95   14.23
   2 -10  -5  411.20   16.04
  -2 -10   5  399.00   10.67
  -2 -10   5  376.18   14.98
   2 -10  -4   86.68    3.96
  -2 -10   4   78.27    4.33
   2 -10  -4   81.93    4.69
  -2 -10   4   81.95    6.59
  -2 -10   4   77.46    6.77
   2 -10  -4   86.86    7.60
  -2 -10   3  121.19    7.99
   2 -10  -3  146.28    9.47
   2 -10  -3  128.95    5.20
  -2 -10   3  127.72    7.45
   2 -10  -3  127.02    4.96
   2 -10  -2   42.31    2.77
  -2 -10   2   44.60    4.87
   2 -10  -2   40.91    5.35
  -2 -10   2   41.46    4.16
   2 -10  -2   42.43    3.26
   2 -10  -1   11.80    1.60
   2 -10  -1   17.37    2.44
   2 -10  -1   17.10    3.95
   2 -10  -1   16.20    2.38
  -2 -10   1   12.20    2.50
   2 -10  -1   12.12    1.49
  -2 -10   1    6.74    2.78
  -2 -10   0   46.50    4.57
   2 -10   0   45.11    5.49
  -2 -10   0   48.14    5.39
  -2 -10   0   46.61    3.51
   2 -10   0   47.31    3.36
   2 -10   0   50.79    2.85
  -2 -10  -1  146.00    7.30
   2 -10   1  151.36    5.78
  -2 -10  -1  156.49    8.26
  -2 -10  -1  149.92    8.81
  -2 -10  -1  165.19    5.45
  -2 -10  -2  183.39    5.99
   2 -10   2  177.11    7.27
  -2 -10  -2  176.69    9.62
  -2 -10  -2  176.47    8.30
  -2 -10  -2  181.77    8.04
   2 -10   2  184.51   10.15
  -2 -10  -3   16.26    3.82
   2 -10   3   22.66    4.77
  -2 -10  -3   15.86    2.99
  -2 -10  -3   15.60    2.37
   2 -10   3   18.92    2.93
  -2 -10  -4  218.19    7.95
   2 -10   4  203.96    8.85
  -2 -10  -4  217.45    8.26
  -2 -10  -4  202.27   10.65
   2 -10   4  216.72   11.53
  -2 -10  -5  120.51    6.57
   2 -10   5  119.82    7.23
  -2 -10  -5  124.48    8.69
   2 -10   5  124.02    9.36
  -2 -10  -5  123.56    5.76
   2 -10   6  114.86    9.28
  -2 -10  -6  123.85    8.99
  -2 -10  -6  114.87    6.87
   2 -10   7   80.53    8.10
  -2 -10  -7   73.41    7.61
  -2 -10  -7   77.51    6.30
  -2 -10  -8  227.59   11.28
  -2 -10  -8  229.67   13.07
   2 -10   8  237.50   14.06
  -2 -10  -9    5.64    3.16
  -2 -10  -9    4.49    3.23
   2 -10   9   11.50    4.56
   2 -10  10   24.87    6.15
  -2 -10 -10   28.33    5.46
  -2 -10 -10   19.09    4.28
  -2 -10 -11   34.98    5.98
  -2 -10 -11   33.42    6.06
   2 -10  11   35.83    6.55
  -2 -10 -12   12.87    4.95
  -2 -10 -12   11.66    4.37
  -2 -10 -13   15.28    5.24
  -2  -9  14   20.74    5.65
  -2  -9  13   27.95    5.83
   2  -9 -13   19.34    5.63
  -2  -9  13   34.52    7.59
  -2  -9  12    2.70    3.77
   2  -9 -12   -4.69    4.45
  -2  -9  12   -1.64    4.09
  -2  -9  12   -1.72    4.04
  -2  -9  11   53.74    7.60
  -2  -9  11   43.72    6.41
   2  -9 -11   47.36    6.96
  -2  -9  11   64.08    8.76
  -2  -9  10   37.44    5.77
  -2  -9  10   44.92    7.45
   2  -9 -10   41.75    6.45
  -2  -9  10   43.75    6.58
  -2  -9   9  133.14   10.50
   2  -9  -9  150.88   11.08
  -2  -9   9  140.56   11.07
  -2  -9   9  129.53    9.70
  -2  -9   8   79.41    7.86
  -2  -9   8   67.14    7.72
   2  -9  -8   81.06    7.93
   2  -9  -8   77.20    3.67
  -2  -9   8   73.58    7.18
  -2  -9   7   34.43    5.38
   2  -9  -7   19.06    4.30
  -2  -9   7   29.98    4.22
  -2  -9   7   27.22    5.30
  -2  -9   7   31.39    4.91
   2  -9  -6    5.45    3.40
  -2  -9   6    7.74    4.21
  -2  -9   6    6.22    2.91
  -2  -9   6    7.98    2.48
  -2  -9   6    9.07    3.85
  -2  -9   5  292.82   12.97
   2  -9  -5  320.14   13.54
  -2  -9   5  318.03   12.81
  -2  -9   5  303.18    9.52
   2  -9  -4   42.51    3.02
   2  -9  -4   50.03    5.86
  -2  -9   4   43.25    4.93
  -2  -9   4   41.92    5.33
  -2  -9   4   41.40    3.36
   2  -9  -3   42.01    3.22
  -2  -9   3   42.22    2.98
   2  -9  -3   42.08    5.26
   2  -9  -3   39.38    2.98
  -2  -9   3   42.42    4.86
  -2  -9   3   41.07    4.43
   2  -9  -2  359.18    8.06
  -2  -9   2  349.00   12.06
   2  -9  -2  351.78    8.66
  -2  -9   2  359.85   10.86
   2  -9  -2  358.69   13.25
  -2  -9   1  166.99    6.87
   2  -9  -1  156.75    5.92
   2  -9  -1  159.06    8.97
  -2  -9   1  165.53    8.11
   2  -9  -1  158.10    6.25
   2  -9  -1  162.49    5.14
   2  -9   0  133.29    4.78
   2  -9   0  143.36    8.58
  -2  -9   0  137.16    7.57
  -2  -9   0  142.18    5.64
  -2  -9   0  137.93    7.15
  -2  -9   0  136.93    7.92
   2  -9   0  146.35    5.64
   2  -9   1    3.53    1.60
  -2  -9  -1    6.45    2.88
  -2  -9  -1    3.18    1.94
  -2  -9  -1    1.28    1.14
   2  -9   1    1.75    1.46
  -2  -9  -1    2.12    2.02
  -2  -9  -1    3.97    1.39
   2  -9   2  314.39   12.40
  -2  -9  -2  325.31   10.34
  -2  -9  -2  316.79   12.01
  -2  -9  -2  330.76    8.18
  -2  -9  -2  321.30   10.45
   2  -9   2  322.26    9.07
   2  -9   3    9.00    2.15
   2  -9   3    9.50    3.30
  -2  -9  -3    9.05    2.12
  -2  -9  -3    4.02    2.58
  -2  -9  -3    6.84    2.02
   2  -9   4   15.50    3.88
  -2  -9  -4    8.60    2.04
  -2  -9  -4    8.64    2.88
  -2  -9  -4   10.75    2.52
   2  -9   4    9.45    2.49
  -2  -9  -5   63.80    5.14
  -2  -9  -5   62.56    6.33
   2  -9   5   55.11    6.35
   2  -9   5   54.63    5.00
  -2  -9  -5   57.01    3.79
  -2  -9  -6  259.53   12.33
  -2  -9  -6  250.26   10.30
   2  -9   6  282.90   13.65
  -2  -9  -7  240.03   12.29
  -2  -9  -7  258.62   11.16
   2  -9   7  264.42   13.62
  -2  -9  -8   90.59    7.34
  -2  -9  -8   89.06    8.09
   2  -9   8   94.81    8.79
  -2  -9  -9  117.48    8.80
   2  -9   9  132.88   10.74
  -2  -9  -9  137.30   10.34
  -2  -9 -10   33.92    5.45
  -2  -9 -10   38.56    6.26
   2  -9  10   43.74    6.66
  -2  -9 -11   60.77    8.18
  -2  -9 -11   47.91    6.62
   2  -9  11   54.92    7.71
   2  -9  12   33.43    6.82
  -2  -9 -12   34.89    6.47
  -2  -9 -12   26.47    5.65
  -2  -9 -13   24.33    5.96
  -2  -9 -13   12.10    4.96
  -2  -8  14   47.13    7.44
  -2  -8  13   18.03    4.85
  -2  -8  13   16.76    5.84
  -2  -8  13   13.85    5.35
   2  -8 -13   10.36    5.12
  -2  -8  12   -0.66    3.30
   2  -8 -12   -4.69    3.64
  -2  -8  12    2.12    3.39
  -2  -8  12   -1.17    3.49
   2  -8 -11    2.30    2.99
  -2  -8  11    9.54    4.30
  -2  -8  11    8.69    4.12
  -2  -8  10    7.81    4.60
  -2  -8  10    6.24    3.23
   2  -8 -10    9.29    3.58
  -2  -8   9   30.31    4.82
   2  -8  -9   35.39    5.78
  -2  -8   9   41.85    6.50
  -2  -8   8   61.84    6.41
   2  -8  -8   71.95    3.45
   2  -8  -8   67.76    7.03
  -2  -8   8   78.85    7.87
  -2  -8   7   16.33    4.76
  -2  -8   7    8.43    3.51
  -2  -8   7   11.96    4.01
   2  -8  -7    3.63    2.87
  -2  -8   7   10.81    3.34
   2  -8  -6  136.36    8.89
  -2  -8   6  142.04    8.77
  -2  -8   6  134.45    8.83
  -2  -8   6  131.23    7.17
  -2  -8   6  129.71    9.14
  -2  -8   5  243.09   10.93
  -2  -8   5  226.56   10.56
   2  -8  -5  234.98   11.25
  -2  -8   5  244.55   11.52
  -2  -8   5  230.13    8.47
  -2  -8   4  123.03    5.64
  -2  -8   4  122.59    7.42
   2  -8  -4  125.76    8.18
  -2  -8   4  117.49    7.78
   2  -8  -4  118.97    4.84
  -2  -8   3   26.18    2.53
  -2  -8   3   29.04    3.81
   2  -8  -3   26.02    2.62
   2  -8  -3   30.80    4.10
   2  -8  -3   27.88    2.56
  -2  -8   3   27.48    3.88
  -2  -8   3   28.86    4.02
  -2  -8   2  283.21    9.35
   2  -8  -2  273.33   11.05
  -2  -8   2  297.31   10.79
   2  -8  -2  268.48    7.20
   2  -8  -2  269.81    7.47
   2  -8  -2  282.08   10.98
   2  -8  -2  274.92    8.08
  -2  -8   2  279.90   10.50
  -2  -8   2  292.29   11.18
   2  -8  -1  278.96   10.94
  -2  -8   1  304.89   10.75
   2  -8  -1  290.33    7.17
  -2  -8   1  320.02   11.85
  -2  -8   1  290.79    8.65
  -2  -8   1  286.98   10.71
  -2  -8   1  276.56    9.97
   2  -8  -1  293.22    8.04
   2  -8  -1  284.07    8.19
   2  -8  -1  294.33   11.14
   2  -8   0  440.63    9.58
   2  -8   0  428.81   13.49
   2  -8   0  456.63   13.62
  -2  -8   0  453.16   12.83
  -2  -8   0  434.34   12.76
  -2  -8   0  436.80   12.85
  -2  -8   0  442.05    9.64
  -2  -8   0  450.12   12.13
   2  -8   0  418.38    8.42
   2  -8   1   30.03    2.91
  -2  -8  -1   37.24    3.95
   2  -8   1   29.75    3.81
  -2  -8  -1   29.19    2.59
  -2  -8  -1   35.39    2.68
  -2  -8  -1   37.19    3.74
   2  -8   1   32.29    2.76
  -2  -8  -1   32.80    3.76
   2  -8   1   30.49    2.68
   2  -8   1   35.11    4.14
  -2  -8  -1   25.71    3.59
   2  -8   2  218.35    7.06
   2  -8   2  219.52    9.67
  -2  -8  -2  208.11    6.68
  -2  -8  -2  209.94    8.02
  -2  -8  -2  197.79    7.87
   2  -8   2  207.12    9.68
  -2  -8  -2  227.96    9.53
  -2  -8  -2  212.91    9.27
  -2  -8  -3   13.76    2.96
   2  -8   3    7.22    1.85
  -2  -8  -3    7.69    2.05
  -2  -8  -3    8.63    2.25
  -2  -8  -3   10.41    2.97
   2  -8   3   10.28    3.23
  -2  -8  -4    6.82    2.65
  -2  -8  -4    3.29    2.01
  -2  -8  -4    2.55    1.47
   2  -8   4    4.41    1.97
   2  -8   4    2.69    3.04
  -2  -8  -5    2.79    2.67
  -2  -8  -5    0.04    2.58
   2  -8   5    5.08    3.08
   2  -8   5    2.97    2.17
  -2  -8  -6   20.13    3.69
  -2  -8  -6   26.75    4.41
   2  -8   6   24.83    3.83
   2  -8   6   21.82    4.63
  -2  -8  -7   69.14    6.64
  -2  -8  -7   88.50    6.78
   2  -8   7   70.45    7.31
  -2  -8  -8  161.85    9.60
   2  -8   8  172.49   11.27
  -2  -8  -8  147.02    9.98
  -2  -8  -9    6.93    3.63
   2  -8   9   11.51    4.55
  -2  -8  -9    6.51    3.42
  -2  -8 -10   60.52    7.09
  -2  -8 -10   59.96    7.17
   2  -8  10   69.89    8.27
   2  -8  11   -2.05    3.74
  -2  -8 -11   -3.11    3.74
  -2  -8 -11    0.31    3.12
  -2  -8 -12   36.11    6.49
   2  -8  12   31.74    6.59
  -2  -8 -12   26.52    6.24
  -2  -8 -13   13.80    4.53
  -2  -8 -13   13.96    4.11
  -2  -8 -14   86.27   10.25
  -2  -7  15   18.30    5.25
  -2  -7  14   24.19    5.80
  -2  -7  13  142.30   12.29
  -2  -7  13  141.96   11.26
   2  -7 -13  175.17   13.54
  -2  -7  13  127.53   11.82
  -2  -7  12   67.88    8.87
  -2  -7  12   68.04    8.87
  -2  -7  12   67.76    7.50
   2  -7 -12   73.18    8.53
   2  -7 -11    2.30    3.58
  -2  -7  11    5.82    4.36
  -2  -7  11    8.59    4.73
  -2  -7  11    4.60    2.98
  -2  -7  10   37.40    6.20
  -2  -7  10   37.27    5.29
   2  -7 -10   36.42    5.64
  -2  -7   9  215.88   12.75
   2  -7  -9  210.15   12.24
  -2  -7   9  205.58   11.14
   2  -7  -8  181.35    5.33
   2  -7  -8  174.89   10.71
  -2  -7   8  175.21    9.88
  -2  -7   8  185.63   11.50
  -2  -7   7  219.95   11.57
  -2  -7   7  208.57    9.76
   2  -7  -7  214.10   11.33
  -2  -7   7  193.85    9.86
   2  -7  -7  219.34    6.40
  -2  -7   7  211.22   11.67
  -2  -7   6    1.59    2.77
  -2  -7   6    6.21    3.48
  -2  -7   6    1.13    3.32
   2  -7  -6    4.30    3.29
  -2  -7   6   -0.40    1.99
  -2  -7   5  203.04    9.76
  -2  -7   5  210.89   10.44
   2  -7  -5  209.67   10.10
  -2  -7   5  207.52    9.36
  -2  -7   5  200.47    8.01
  -2  -7   4  120.86    7.11
  -2  -7   4  124.59    7.30
   2  -7  -4  115.91    4.86
  -2  -7   4  118.33    5.60
  -2  -7   4  129.32    7.82
   2  -7  -4  105.95    7.02
  -2  -7   3  546.23   15.05
  -2  -7   3  496.01   14.00
   2  -7  -3  517.61   10.00
  -2  -7   3  551.72   15.01
  -2  -7   3  550.08   13.65
  -2  -7   3  533.10   13.90
   2  -7  -3  530.74   14.67
  -2  -7   3  532.45   10.50
   2  -7  -2  976.86   19.04
  -2  -7   2  954.91   17.95
   2  -7  -2  972.71   13.79
   2  -7  -2  959.71   13.80
   2  -7  -2  956.82   14.89
  -2  -7   2  957.41   19.11
   2  -7  -2  973.19   19.16
  -2  -7   2  962.28   18.48
  -2  -7   2  961.01   16.50
  -2  -7   2  994.16   19.76
   2  -7  -1  381.30    8.30
  -2  -7   1  415.23   11.61
  -2  -7   1  413.80   12.12
  -2  -7   1  421.12   12.83
   2  -7  -1  388.34    9.24
  -2  -7   1  403.99    9.95
   2  -7  -1  424.28   12.43
   2  -7  -1  420.07   12.29
   2  -7  -1  389.48    6.68
  -2  -7   1  407.90   11.59
   2  -7  -1  394.25    9.14
  -2  -7   0  156.24    5.71
   2  -7   0  155.38    5.80
  -2  -7   0  156.71    7.31
  -2  -7   0  160.50    7.05
   2  -7   0  144.62    5.14
   2  -7   0  154.93    7.71
  -2  -7   0  149.41    7.02
   2  -7   0  168.22    7.77
  -2  -7   0  154.72    7.20
  -2  -7  -1   93.92    4.35
  -2  -7  -1   89.81    4.03
   2  -7   1   92.36    4.35
  -2  -7  -1   92.98    5.39
  -2  -7  -1   90.63    5.63
  -2  -7  -1   92.71    5.77
  -2  -7  -1   88.96    5.22
   2  -7   1   98.19    6.18
   2  -7   1   87.97    5.76
   2  -7   1   88.14    3.80
   2  -7   2  103.35    5.00
   2  -7   2  104.27    4.62
   2  -7   2  119.52    6.75
   2  -7   2   96.65    6.36
  -2  -7  -2   97.71    4.70
  -2  -7  -2  103.61    6.12
  -2  -7  -2  105.33    5.40
  -2  -7  -2  100.94    5.59
  -2  -7  -2  109.60    6.21
  -2  -7  -3   87.49    4.94
  -2  -7  -3   98.59    6.04
   2  -7   3   94.36    6.59
  -2  -7  -3   91.93    4.74
   2  -7   3   83.97    4.62
  -2  -7  -3   80.45    5.68
   2  -7   3   88.52    6.13
  -2  -7  -4   50.54    4.29
   2  -7   4   52.76    5.38
   2  -7   4   48.68    4.01
  -2  -7  -4   45.75    3.31
  -2  -7  -4   51.00    4.87
  -2  -7  -5  217.80    9.04
  -2  -7  -5  224.44   10.06
   2  -7   5  234.09    9.16
   2  -7   5  221.97   10.73
   2  -7   6  252.19   12.03
  -2  -7  -6  257.13   11.32
  -2  -7  -6  253.22   10.58
   2  -7   6  272.45   10.71
  -2  -7  -7   18.15    4.07
   2  -7   7   14.27    4.08
  -2  -7  -7    8.96    3.39
   2  -7   8   89.87    8.29
  -2  -7  -8   98.87    8.07
  -2  -7  -8  102.65    7.85
  -2  -7  -9  132.76    9.52
  -2  -7  -9  124.11    9.06
   2  -7   9  132.43   10.16
  -2  -7 -10   11.98    3.98
  -2  -7 -10   17.03    4.78
   2  -7  10   15.76    4.41
  -2  -7 -11    2.79    3.55
  -2  -7 -11   -3.44    2.93
   2  -7  11   -5.83    4.56
   2  -7  12   24.46    5.92
  -2  -7 -12   20.48    4.83
  -2  -7 -12   23.64    5.39
  -2  -7 -13    2.84    3.84
  -2  -7 -13    9.33    4.79
   2  -7  13    4.62    3.82
  -2  -7 -14   86.73    9.89
  -2  -6  15   72.21    8.96
  -2  -6  14    5.92    3.80
   2  -6 -14    8.54    4.38
  -2  -6  14   11.44    5.46
  -2  -6  14    9.31    5.58
  -2  -6  13  234.78   13.97
  -2  -6  13  218.25   14.95
   2  -6 -13  220.57   14.76
  -2  -6  12   11.72    4.73
  -2  -6  12    8.95    3.51
   2  -6 -12   12.59    4.40
  -2  -6  11   31.90    5.31
   2  -6 -11   32.79    6.09
  -2  -6  10   91.15    7.75
   2  -6 -10  102.06    8.86
   2  -6  -9  107.28    8.74
  -2  -6   9  107.11    9.07
  -2  -6   9   90.62    7.27
  -2  -6   8   88.60    8.22
   2  -6  -8   81.47    3.76
   2  -6  -8   88.02    7.63
  -2  -6   8   86.90    6.99
  -2  -6   7  507.24   17.27
   2  -6  -7  522.10   16.71
   2  -6  -7  542.43    9.80
  -2  -6   7  519.87   15.32
  -2  -6   7  544.49   15.45
  -2  -6   6  315.02   12.44
   2  -6  -6  323.10   12.44
  -2  -6   6  325.06   13.16
  -2  -6   6  303.84   10.82
  -2  -6   6  318.91   11.44
   2  -6  -5   24.71    3.94
  -2  -6   5   30.03    3.80
  -2  -6   5   28.15    4.56
  -2  -6   5   24.78    3.20
  -2  -6   5   21.64    4.13
  -2  -6   5   22.90    3.33
  -2  -6   4  125.47    7.30
   2  -6  -4  122.81    5.14
  -2  -6   4  113.49    6.81
  -2  -6   4  126.48    6.82
   2  -6  -4  121.75    7.03
  -2  -6   4  130.35    7.45
  -2  -6   4  120.24    7.42
  -2  -6   4  110.31    5.49
  -2  -6   4  119.99    6.55
   2  -6  -3   78.90    5.58
  -2  -6   3   82.84    5.43
  -2  -6   3   84.29    5.84
  -2  -6   3   90.97    6.13
   2  -6  -3   85.16    4.15
  -2  -6   3   86.82    4.43
  -2  -6   3   90.76    5.44
  -2  -6   3   80.77    5.80
  -2  -6   2  526.86   12.32
  -2  -6   2  493.94   12.79
  -2  -6   2  508.44   11.78
  -2  -6   2  504.87    9.42
  -2  -6   2  492.82   13.03
  -2  -6   2  520.15   13.63
   2  -6  -2  509.99   10.85
   2  -6  -2  536.14   13.14
   2  -6  -2  511.73   13.08
   2  -6  -2  506.34   10.04
   2  -6  -2  493.62    9.82
  -2  -6   1  316.44   10.02
  -2  -6   1  310.79    8.51
   2  -6  -1  312.53    6.02
   2  -6  -1  312.29    8.15
  -2  -6   1  308.11    9.68
   2  -6  -1  314.49    8.14
   2  -6  -1  306.12    7.45
  -2  -6   1  312.82    9.30
  -2  -6   1  326.91   10.74
   2  -6  -1  324.02   10.14
   2  -6  -1  329.32   10.09
  -2  -6   0   80.31    3.95
   2  -6   0   78.87    3.88
   2  -6   0   79.13    5.03
  -2  -6   0   75.69    4.79
  -2  -6   0   78.18    4.04
   2  -6   0   79.61    4.22
  -2  -6   0   86.36    5.11
  -2  -6   0   73.77    4.77
   2  -6   0   79.21    5.21
  -2  -6   0   74.90    4.68
   2  -6   1  133.12    5.21
   2  -6   1  129.01    4.05
  -2  -6  -1  128.87    6.05
   2  -6   1  126.53    6.39
  -2  -6  -1  128.92    4.74
  -2  -6  -1  124.34    4.96
   2  -6   1  132.90    6.42
  -2  -6  -1  136.02    6.29
  -2  -6  -1  135.47    6.01
  -2  -6  -1  136.39    6.20
   2  -6   2  262.79    9.48
  -2  -6  -2  264.33    8.84
   2  -6   2  262.77    6.68
  -2  -6  -2  260.84    7.56
   2  -6   2  284.80    9.62
  -2  -6  -2  266.96    8.80
   2  -6   2  259.33    7.75
  -2  -6  -2  247.16    7.64
  -2  -6  -2  274.48    8.79
  -2  -6  -3   20.85    3.07
   2  -6   3   24.50    2.65
   2  -6   3   25.24    3.71
  -2  -6  -3   25.33    2.57
  -2  -6  -3   18.39    2.65
   2  -6   3   27.68    3.34
   2  -6   4   34.92    4.00
  -2  -6  -4   29.80    3.34
   2  -6   4   35.81    4.31
  -2  -6  -4   37.47    4.12
   2  -6   4   39.89    3.67
  -2  -6  -5  182.36    8.35
   2  -6   5  209.18   10.08
  -2  -6  -5  180.95    8.69
   2  -6   5  197.06    8.25
   2  -6   6  252.40   10.19
  -2  -6  -6  233.77   10.20
  -2  -6  -6  239.85   10.45
   2  -6   6  253.50   11.62
  -2  -6  -7   15.60    3.77
   2  -6   7   10.87    3.82
  -2  -6  -7   17.20    3.84
  -2  -6  -8   49.76    5.66
  -2  -6  -8   46.98    5.66
   2  -6   8   46.47    6.02
  -2  -6  -9   80.24    7.46
   2  -6   9   88.02    8.24
  -2  -6  -9   95.02    7.79
   2  -6  10   74.99    8.05
  -2  -6 -10   73.25    7.74
  -2  -6 -10   72.02    7.35
  -2  -6 -11   30.92    5.64
  -2  -6 -11   27.01    5.63
   2  -6  11   27.00    5.68
  -2  -6 -12   30.70    6.26
   2  -6  12   22.93    5.58
  -2  -6 -12   41.79    6.67
  -2  -6 -13   58.66    7.91
   2  -6  13   63.84    8.81
  -2  -6 -13   70.50    8.42
  -2  -6 -14   48.46    7.80
  -2  -6 -14   40.79    7.12
  -2  -5  15  186.48   13.42
  -2  -5  14   53.66    8.16
   2  -5 -14   56.93    7.94
  -2  -5  14   64.66    8.00
  -2  -5  13    4.21    2.97
   2  -5 -13    8.46    4.24
  -2  -5  12   56.47    6.70
  -2  -5  12   45.17    6.86
   2  -5 -12   48.83    7.03
  -2  -5  11  197.21   12.85
   2  -5 -11  179.07   12.21
  -2  -5  11  169.94   10.59
   2  -5 -10  140.08    9.93
  -2  -5  10  136.96    8.99
  -2  -5   9   11.69    3.18
   2  -5  -9    4.00    3.12
   2  -5  -8   15.38    3.51
  -2  -5   8   19.04    3.83
   2  -5  -8   14.24    2.00
  -2  -5   7  126.06    8.47
  -2  -5   7  124.79    8.76
   2  -5  -7  114.24    7.81
  -2  -5   7  114.04    7.35
   2  -5  -7  123.03    4.82
  -2  -5   7  120.94    7.30
  -2  -5   6   90.52    6.95
   2  -5  -6   80.58    6.32
  -2  -5   6   91.51    6.12
  -2  -5   6   80.25    6.75
  -2  -5   6   81.24    6.03
   2  -5  -6   81.93    4.09
  -2  -5   6   76.48    5.60
  -2  -5   5    6.11    2.26
   2  -5  -5   10.75    2.87
  -2  -5   5    5.05    2.42
  -2  -5   5   16.05    3.69
  -2  -5   5    3.09    1.95
  -2  -5   5    8.05    2.29
  -2  -5   5   11.33    3.41
  -2  -5   5    6.09    2.27
   2  -5  -4  114.87    5.10
  -2  -5   4  109.89    6.56
  -2  -5   4  117.96    6.70
  -2  -5   4  120.37    6.07
   2  -5  -4  114.37    6.50
  -2  -5   4  111.68    5.56
  -2  -5   4  116.45    6.21
  -2  -5   4  114.33    7.00
  -2  -5   4  121.02    6.86
  -2  -5   3  545.06   13.62
  -2  -5   3  536.72   12.85
   2  -5  -3  534.45   10.24
  -2  -5   3  541.72   13.49
   2  -5  -3  561.57   13.11
  -2  -5   3  542.67   10.82
  -2  -5   3  567.85   12.51
  -2  -5   3  512.89   13.31
   2  -5  -2  606.99   11.09
  -2  -5   2  617.98   14.01
   2  -5  -2  628.88   13.31
   2  -5  -2  601.32   10.66
   2  -5  -2  625.12   11.81
  -2  -5   2  652.69   14.11
   2  -5  -2  613.96    7.48
  -2  -5   2  639.77   12.43
  -2  -5   2  609.83   10.58
  -2  -5   2  602.74   13.58
  -2  -5   2  613.27   12.45
  -2  -5   1  124.87    6.04
   2  -5  -1  125.45    4.86
   2  -5  -1  119.22    5.02
  -2  -5   1  123.40    5.26
   2  -5  -1  117.62    3.81
   2  -5  -1  117.99    5.04
  -2  -5   1  114.11    6.12
  -2  -5   1  121.35    6.01
  -2  -5   1  125.21    5.41
   2  -5  -1  125.36    5.94
   2  -5  -1  121.63    5.71
  -2  -5   0  433.73    8.82
   2  -5   0  431.11   10.13
   2  -5   0  437.62   10.68
  -2  -5   0  449.53   10.03
  -2  -5   0  442.20   10.64
   2  -5   0  434.59   10.50
   2  -5   0  428.08    9.34
  -2  -5   0  441.83   10.85
   2  -5   0  425.45    8.78
  -2  -5   0  429.50    8.98
  -2  -5   0  428.95    9.69
  -2  -5  -1  198.17    6.80
   2  -5   1  191.74    6.20
   2  -5   1  191.11    4.36
  -2  -5  -1  191.70    6.64
   2  -5   1  196.93    7.16
  -2  -5  -1  191.84    6.70
  -2  -5  -1  180.94    5.54
  -2  -5  -1  180.30    5.93
   2  -5   1  191.50    7.19
  -2  -5  -1  179.22    6.87
   2  -5   2  316.34    8.51
  -2  -5  -2  292.42    8.05
   2  -5   2  309.70    9.63
   2  -5   2  313.36    6.87
  -2  -5  -2  311.65    8.77
  -2  -5  -2  316.25    9.22
  -2  -5  -2  301.42    7.94
   2  -5   2  295.36    9.01
  -2  -5  -3  343.76    9.48
  -2  -5  -3  348.21    9.86
   2  -5   3  367.04   11.14
   2  -5   3  346.38   10.21
   2  -5   3  338.71    8.32
  -2  -5  -4   27.95    3.38
   2  -5   4   39.82    4.01
  -2  -5  -4   32.17    3.61
   2  -5   4   35.35    4.06
   2  -5   4   39.78    3.49
  -2  -5  -5   51.22    4.86
  -2  -5  -5   50.71    4.56
   2  -5   5   59.49    5.56
   2  -5   5   49.53    4.56
   2  -5   5   55.06    4.51
  -2  -5  -6  128.05    7.64
   2  -5   6  117.80    7.81
  -2  -5  -6  126.93    7.41
   2  -5   6  131.76    7.26
  -2  -5  -7  120.14    8.05
  -2  -5  -7  107.98    7.38
   2  -5   7  122.74    8.52
  -2  -5  -8    7.97    3.69
  -2  -5  -8   10.99    3.56
   2  -5   8   16.54    4.25
  -2  -5  -9   90.71    7.94
  -2  -5  -9   80.19    7.24
   2  -5   9   83.98    8.05
   2  -5  10   11.43    4.37
  -2  -5 -10    7.22    3.16
  -2  -5 -10    9.06    4.02
  -2  -5 -11   42.03    6.42
   2  -5  11   57.82    7.55
  -2  -5 -11   48.27    6.67
   2  -5  12   67.80    8.41
  -2  -5 -12   67.07    8.18
  -2  -5 -12   65.73    7.78
  -2  -5 -13   63.90    8.54
   2  -5  13   47.01    7.54
  -2  -5 -13   53.75    7.52
  -2  -5 -14   78.89    9.29
  -2  -5 -14   72.67    9.58
  -2  -4  16   21.52    5.70
  -2  -4  15   10.56    4.55
  -2  -4  14   18.31    4.93
  -2  -4  14   18.36    5.58
   2  -4 -14   25.53    6.33
   2  -4 -13   11.78    4.84
  -2  -4  13    6.90    4.28
  -2  -4  13    8.37    3.76
  -2  -4  12   36.16    6.52
  -2  -4  12   21.61    4.21
   2  -4 -12   31.57    5.90
  -2  -4  11  297.87   15.15
  -2  -4  11  286.54   13.27
   2  -4 -11  283.99   14.76
   2  -4 -10   85.96    8.07
  -2  -4  10   85.50    7.08
  -2  -4  10   79.70    7.98
   2  -4  -9   38.05    5.39
  -2  -4   9   39.35    5.01
  -2  -4   8   17.87    3.47
   2  -4  -8   21.01    4.18
   2  -4  -8   20.08    2.43
  -2  -4   8   20.34    4.68
  -2  -4   7  211.20   10.52
  -2  -4   7  190.73   10.19
  -2  -4   7  207.63    8.97
   2  -4  -7  198.09    6.18
   2  -4  -7  221.71   10.27
  -2  -4   7  210.42    9.63
  -2  -4   6  136.80    7.98
  -2  -4   6  133.50    6.71
  -2  -4   6  140.13    7.49
  -2  -4   6  138.66    7.48
   2  -4  -6  151.94    7.97
  -2  -4   6  132.55    7.37
   2  -4  -6  139.21    5.17
  -2  -4   6  127.10    7.70
  -2  -4   6  123.29    7.94
  -2  -4   5  109.83    6.70
  -2  -4   5  110.82    6.91
   2  -4  -5  104.35    4.55
  -2  -4   5  108.15    6.08
  -2  -4   5  118.91    6.65
   2  -4  -5  105.98    6.39
  -2  -4   5  115.02    7.21
  -2  -4   5  101.83    5.91
  -2  -4   5   96.17    5.45
   2  -4  -4  831.68   13.54
  -2  -4   4  858.36   17.14
  -2  -4   4  872.99   16.83
  -2  -4   4  861.51   15.56
   2  -4  -4  865.74   16.25
  -2  -4   4  855.01   16.69
  -2  -4   4  861.06   17.47
  -2  -4   4  867.57   14.52
  -2  -4   4  839.65   14.96
  -2  -4   3  184.34    7.62
  -2  -4   3  170.82    7.15
  -2  -4   3  185.55    6.69
  -2  -4   3  170.96    6.23
  -2  -4   3  170.00    7.30
   2  -4  -3  171.93    6.88
   2  -4  -3  171.86    6.73
  -2  -4   3  171.83    7.52
  -2  -4   3  173.67    6.28
   2  -4  -3  177.33    5.98
  -2  -4   2  800.67   14.78
   2  -4  -2  780.14   13.56
  -2  -4   2  797.96   14.91
   2  -4  -2  811.72   12.82
  -2  -4   2  773.72   12.12
  -2  -4   2  811.17   13.84
   2  -4  -2  789.01   12.24
   2  -4  -2  773.31    9.23
  -2  -4   2  776.31   14.73
  -2  -4   2  783.43   12.55
   2  -4  -2  777.12   13.01
   2  -4  -1   19.93    2.34
  -2  -4   1   23.00    2.99
   2  -4  -1   22.31    2.31
  -2  -4   1   21.04    2.77
  -2  -4   1   23.03    2.54
   2  -4  -1   23.05    1.89
   2  -4  -1   22.84    2.46
  -2  -4   1   23.83    2.91
  -2  -4   1   22.88    2.31
   2  -4  -1   19.49    2.48
   2  -4  -1   20.03    2.47
   2  -4   0  201.28    6.08
  -2  -4   0  213.03    6.30
  -2  -4   0  210.00    6.97
   2  -4   0  197.17    6.36
  -2  -4   0  198.21    6.03
  -2  -4   0  210.55    6.03
   2  -4   0  199.77    6.41
  -2  -4   0  193.33    6.97
   2  -4   0  206.10    6.58
   2  -4   0  208.67    6.41
  -2  -4   0  202.99    6.00
  -2  -4  -1  276.16    7.36
  -2  -4  -1  277.44    7.03
   2  -4   1  269.99    7.33
  -2  -4  -1  260.30    7.33
  -2  -4  -1  269.44    6.70
  -2  -4  -1  257.28    7.97
   2  -4   1  270.83    7.78
   2  -4   1  264.27    7.47
   2  -4   1  268.32    4.61
  -2  -4  -1  272.17    6.99
   2  -4   2  139.44    5.74
  -2  -4  -2  121.63    5.27
  -2  -4  -2  131.88    5.27
   2  -4   2  131.78    5.98
   2  -4   2  131.63    4.28
   2  -4   2  132.92    5.58
  -2  -4  -2  141.45    5.22
   2  -4   3  125.59    5.96
  -2  -4  -3  125.15    5.61
   2  -4   3  125.12    6.33
   2  -4   3  124.68    5.80
  -2  -4  -3  120.59    5.79
   2  -4   3  124.35    4.99
   2  -4   4  144.03    7.32
  -2  -4  -4  139.76    6.42
   2  -4   4  138.73    6.08
   2  -4   4  143.42    6.69
  -2  -4  -4  126.31    6.49
  -2  -4  -5   45.12    4.47
   2  -4   5   48.30    4.20
  -2  -4  -5   50.44    4.36
   2  -4   5   44.38    4.72
   2  -4   5   48.65    4.35
   2  -4   6   80.58    5.76
  -2  -4  -6   64.22    5.23
   2  -4   6   76.93    5.65
   2  -4   6   75.60    6.22
  -2  -4  -6   69.42    6.03
   2  -4   7  102.23    7.49
  -2  -4  -7  101.04    6.84
  -2  -4  -7   92.29    7.37
  -2  -4  -8   97.27    7.91
   2  -4   8  104.28    8.22
  -2  -4  -8   95.87    7.28
  -2  -4  -9   13.58    4.12
  -2  -4  -9    8.98    3.02
   2  -4   9   13.54    4.15
  -2  -4 -10   68.54    7.47
  -2  -4 -10   62.01    6.91
   2  -4  10   64.68    7.36
  -2  -4 -11  155.88   10.92
  -2  -4 -11  159.42   11.48
   2  -4  11  154.23   11.36
  -2  -4 -12   26.04    5.85
   2  -4  12   13.72    4.78
  -2  -4 -12   15.89    4.20
  -2  -4 -13   15.76    5.03
   2  -4  13   16.64    4.74
  -2  -4 -13   20.38    5.19
  -2  -4 -14   12.97    4.82
  -2  -4 -14   24.40    6.53
   2  -4  14   20.93    5.85
  -2  -3  16    5.36    3.38
  -2  -3  15   22.06    6.26
  -2  -3  15   24.66    5.77
  -2  -3  14  131.41   10.66
   2  -3 -14   99.41   10.20
  -2  -3  14  126.52   11.64
  -2  -3  13   23.79    4.81
   2  -3 -13   29.85    5.91
  -2  -3  13   22.79    5.79
  -2  -3  12  191.17   11.27
  -2  -3  12  180.50   12.57
   2  -3 -12  194.98   12.92
  -2  -3  11  158.25    9.77
   2  -3 -11  139.97   10.51
  -2  -3  11  161.45   11.37
  -2  -3  10   73.74    6.53
  -2  -3  10   87.97    8.14
   2  -3 -10   89.92    8.28
  -2  -3  10   85.97    7.59
  -2  -3   9  110.32    8.67
  -2  -3   9  119.00    7.62
   2  -3  -9  107.46    8.42
  -2  -3   9  110.76    8.02
  -2  -3   8  124.50    8.61
  -2  -3   8  126.23    7.30
  -2  -3   8  114.08    7.07
  -2  -3   8  125.50    8.09
   2  -3  -8  119.78    8.10
  -2  -3   7   22.58    3.73
  -2  -3   7   17.22    4.13
   2  -3  -7   21.47    2.43
  -2  -3   7   15.65    2.94
  -2  -3   7   16.86    3.09
   2  -3  -7   23.04    3.81
  -2  -3   6  134.07    7.46
  -2  -3   6  134.99    8.12
   2  -3  -6  141.73    7.96
   2  -3  -6  141.34    5.57
  -2  -3   6  134.24    7.88
   2  -3  -6  141.18    7.92
  -2  -3   6  141.03    7.84
  -2  -3   6  141.91    7.46
  -2  -3   6  135.15    6.57
  -2  -3   6  141.13    8.48
   2  -3  -6  135.72    6.04
  -2  -3   6  141.57    8.27
   2  -3  -5 1257.21   20.17
   2  -3  -5 1278.75   21.45
  -2  -3   5 1262.26   21.11
   2  -3  -5 1241.30   17.41
  -2  -3   5 1302.92   21.59
  -2  -3   5 1312.72   20.01
  -2  -3   5 1252.66   17.49
   2  -3  -5 1245.10   15.31
  -2  -3   5 1259.85   20.32
  -2  -3   5 1280.15   20.16
  -2  -3   5 1270.69   21.27
  -2  -3   5 1265.34   21.74
   2  -3  -4  104.83    5.07
  -2  -3   4  110.10    5.64
  -2  -3   4  100.20    5.16
   2  -3  -4  106.69    6.09
  -2  -3   4   98.92    5.77
  -2  -3   4  101.57    4.73
   2  -3  -4  106.82    5.63
  -2  -3   4  105.07    6.17
   2  -3  -4  114.28    5.45
  -2  -3   4  105.87    6.10
  -2  -3   4  108.30    6.36
  -2  -3   4  106.83    5.68
  -2  -3   3 1017.09   16.35
   2  -3  -3  994.10   14.19
   2  -3  -3  961.03   11.74
  -2  -3   3  980.17   13.17
   2  -3  -3  983.62   15.70
  -2  -3   3 1019.24   14.44
   2  -3  -3 1012.71   16.82
  -2  -3   3  988.47   16.41
  -2  -3   3 1009.86   17.05
   2  -3  -3 1010.01   15.17
  -2  -3   3 1003.66   16.31
  -2  -3   3 1014.07   15.04
   2  -3  -3 1010.70   15.66
  -2  -3   2  677.35   12.86
   2  -3  -2  664.56   11.36
  -2  -3   2  660.29   13.10
   2  -3  -2  655.55   11.93
  -2  -3   2  663.35   12.28
   2  -3  -2  664.08   11.14
   2  -3  -2  646.20    9.11
  -2  -3   2  657.00   10.35
  -2  -3   2  677.06   11.39
   2  -3  -2  670.64   12.77
  -2  -3   2  668.79   12.72
  -2  -3   1  302.79    8.32
   2  -3  -1  316.66    8.11
   2  -3  -1  319.57    7.64
   2  -3  -1  305.18    7.11
  -2  -3   1  307.97    7.86
  -2  -3   1  315.94    8.82
   2  -3  -1  310.87    6.50
   2  -3  -1  318.59    7.69
  -2  -3   1  308.46    6.44
   2  -3  -1  305.14    7.17
  -2  -3   1  309.97    8.36
   2  -3  -1  323.68    8.87
  -2  -3   0  173.52    5.80
  -2  -3   0  171.11    5.98
  -2  -3   0  177.38    4.73
   2  -3   0  177.79    5.24
   2  -3   0  179.60    6.04
  -2  -3   0  177.47    5.74
   2  -3   0  175.99    5.28
   2  -3   0  173.20    5.71
  -2  -3   0  171.44    4.63
  -2  -3   0  171.97    6.48
   2  -3   0  172.01    6.70
  -2  -3  -1  261.89    5.91
   2  -3   1  261.82    7.20
  -2  -3  -1  264.33    7.25
   2  -3   1  270.86    6.70
  -2  -3  -1  264.82    7.09
   2  -3   1  262.59    4.38
  -2  -3  -1  259.07    5.94
   2  -3   1  272.92    7.20
  -2  -3  -1  266.15    6.70
  -2  -3  -1  271.25    8.04
   2  -3   1  285.50    8.33
  -2  -3  -2   96.58    4.78
   2  -3   2  111.14    5.19
   2  -3   2  116.37    5.51
   2  -3   2  108.52    4.56
  -2  -3  -2  110.34    4.36
   2  -3   2  110.43    5.25
   2  -3   2  110.96    3.93
   2  -3   3  205.28    7.44
   2  -3   3  214.36    7.74
  -2  -3  -3  220.34    6.76
   2  -3   3  200.85    6.76
  -2  -3  -3  202.56    7.47
   2  -3   3  212.64    6.46
   2  -3   4  574.61   13.68
   2  -3   4  580.62   12.46
  -2  -3  -4  570.64   11.92
   2  -3   4  593.92   12.23
  -2  -3  -4  570.03   13.31
   2  -3   5  973.10   19.12
  -2  -3  -5  955.55   18.52
   2  -3   5  924.05   16.95
  -2  -3  -5  943.08   16.86
   2  -3   5  934.47   17.31
  -2  -3  -6   68.40    5.31
   2  -3   6   70.46    5.31
  -2  -3  -6   65.82    5.63
   2  -3   6   68.17    5.76
   2  -3   6   64.69    5.28
  -2  -3  -7  230.35   10.75
  -2  -3  -7  228.77    9.99
   2  -3   7  212.73   10.52
  -2  -3  -8  156.09    9.59
  -2  -3  -8  147.12    8.73
   2  -3   8  166.01    9.98
  -2  -3  -9  236.34   11.63
  -2  -3  -9  212.87   11.97
   2  -3   9  234.87   12.26
   2  -3  10   21.79    4.83
  -2  -3 -10   27.57    5.43
  -2  -3 -10   19.85    4.08
  -2  -3 -11   84.61    8.68
  -2  -3 -11   87.59    8.15
   2  -3  11   83.64    8.73
   2  -3  12  116.64   10.38
  -2  -3 -12  111.80   10.34
  -2  -3 -12  105.27    9.45
   2  -3  13   10.33    4.75
  -2  -3 -13   16.11    5.08
  -2  -3 -13   11.91    3.99
  -2  -3 -14   25.14    6.50
  -2  -3 -14   17.18    5.21
   2  -3  14   20.67    5.72
  -2  -2  16   23.11    5.57
  -2  -2  15   36.85    6.04
  -2  -2  15   49.35    8.17
   2  -2 -15   36.38    7.00
  -2  -2  14   43.81    6.46
   2  -2 -14   38.67    7.06
  -2  -2  14   29.01    6.29
  -2  -2  13  158.54   11.90
  -2  -2  13  160.06   11.13
   2  -2 -13  185.89   13.12
  -2  -2  13  142.35   10.26
  -2  -2  12  496.14   19.59
   2  -2 -12  487.79   19.66
  -2  -2  12  483.92   17.46
  -2  -2  12  501.78   18.45
  -2  -2  11  367.93   14.45
   2  -2 -11  339.76   15.73
  -2  -2  11  327.07   14.31
  -2  -2  11  357.41   15.97
  -2  -2  10  103.20    8.68
   2  -2 -10  119.11    8.93
  -2  -2  10  105.41    7.54
  -2  -2  10  107.61    8.08
  -2  -2   9  292.41   13.13
  -2  -2   9  299.07   11.05
  -2  -2   9  279.35   11.12
  -2  -2   9  289.22   12.39
   2  -2  -9  303.49   13.23
  -2  -2   8    5.18    2.42
   2  -2  -8    1.82    2.53
  -2  -2   8    6.44    3.45
  -2  -2   8    2.20    1.97
   2  -2  -8    4.58    1.83
  -2  -2   8    0.68    2.53
  -2  -2   7   98.59    7.10
   2  -2  -7   96.47    6.52
  -2  -2   7   88.22    6.45
  -2  -2   7   99.64    6.58
   2  -2  -7   90.54    6.28
   2  -2  -7   92.68    4.79
  -2  -2   7   97.39    5.96
   2  -2  -7  102.62    6.82
  -2  -2   7   96.49    5.71
   2  -2  -7   90.40    4.70
   2  -2  -6  153.37    5.78
  -2  -2   6  155.71    8.08
  -2  -2   6  152.20    6.44
  -2  -2   6  145.38    6.89
   2  -2  -6  158.47    7.80
  -2  -2   6  152.36    8.10
  -2  -2   6  155.79    7.85
  -2  -2   6  159.72    7.96
  -2  -2   6  156.73    7.51
   2  -2  -6  143.12    5.75
   2  -2  -6  159.61    8.02
  -2  -2   6  155.36    7.89
   2  -2  -6  149.76    7.27
  -2  -2   5  248.01    9.39
   2  -2  -5  241.91    7.36
  -2  -2   5  236.45    7.15
   2  -2  -5  244.67    9.22
  -2  -2   5  234.32    8.95
  -2  -2   5  250.42    9.54
  -2  -2   5  251.71    8.55
  -2  -2   5  260.83    8.83
   2  -2  -5  233.98    8.54
  -2  -2   5  252.74    9.34
   2  -2  -5  255.34    8.39
  -2  -2   5  249.76    9.12
   2  -2  -5  240.26    6.94
  -2  -2   4   70.53    5.13
   2  -2  -4   77.87    5.05
   2  -2  -4   77.87    4.55
  -2  -2   4   89.73    5.22
  -2  -2   4   76.50    3.69
  -2  -2   4   79.14    4.74
  -2  -2   4   84.22    4.56
  -2  -2   4   75.58    5.11
  -2  -2   4   80.00    5.25
   2  -2  -4   71.28    4.11
   2  -2  -4   78.16    4.04
   2  -2  -4   79.37    4.30
   2  -2  -4   77.43    4.65
  -2  -2   4   75.69    4.79
  -2  -2   3  224.58    7.75
  -2  -2   3  235.71    7.63
   2  -2  -3  238.81    7.14
   2  -2  -3  222.18    6.98
   2  -2  -3  223.18    6.76
  -2  -2   3  218.69    5.47
  -2  -2   3  224.37    7.87
  -2  -2   3  236.24    7.57
   2  -2  -3  230.98    7.83
  -2  -2   3  225.05    7.27
   2  -2  -3  231.31    7.68
  -2  -2   3  227.78    7.99
  -2  -2   3  233.86    6.58
   2  -2  -3  240.90    6.48
   2  -2  -3  239.66    6.13
  -2  -2   2  664.53   11.82
  -2  -2   2  676.28   12.47
   2  -2  -2  681.54   10.29
  -2  -2   2  685.08   12.24
   2  -2  -2  681.23   11.42
  -2  -2   2  679.34    9.47
   2  -2  -2  682.08   12.36
  -2  -2   2  703.92   12.84
  -2  -2   2  675.22   12.07
   2  -2  -2  680.71   10.00
   2  -2  -2  677.93   12.06
   2  -2  -2  682.62    8.13
   2  -2  -2  687.27   12.11
  -2  -2   2  675.64   11.51
   2  -2  -1  731.76   11.92
   2  -2  -1  753.05   11.70
  -2  -2   1  724.20   11.73
   2  -2  -1  729.77    9.49
   2  -2  -1  734.40   10.39
   2  -2  -1  736.69   11.60
  -2  -2   1  712.59   11.78
  -2  -2   1  734.84    8.19
   2  -2  -1  742.67   12.47
  -2  -2   1  732.80   12.09
  -2  -2   1  728.55   12.54
   2  -2  -1  729.32   11.73
   2  -2   0  182.36    5.84
   2  -2   0  173.08    4.46
  -2  -2   0  174.08    5.77
   2  -2   0  175.66    4.50
   2  -2   0  184.84    6.30
  -2  -2   0  177.15    3.66
  -2  -2   0  177.72    5.88
   2  -2   0  180.59    5.53
  -2  -2   0  173.38    5.70
   2  -2   0  178.71    5.92
  -2  -2   0  187.36    6.48
  -2  -2   0  177.17    3.62
   2  -2   0  173.13    4.42
  -2  -2  -1 1164.91   14.25
   2  -2   1 1179.53   13.40
   2  -2   1 1203.05   15.16
  -2  -2  -1 1161.43   10.24
  -2  -2  -1 1211.76   15.31
   2  -2   1 1186.50    9.94
  -2  -2  -1 1199.42   16.06
   2  -2   1 1188.05   15.68
   2  -2   1 1190.80   11.77
   2  -2   2   79.42    4.49
   2  -2   2   79.81    3.59
  -2  -2  -2   77.58    3.31
  -2  -2  -2   74.94    4.34
   2  -2   2   72.78    4.07
   2  -2   2   82.54    3.48
   2  -2   2   69.92    4.10
   2  -2   3  577.39   10.56
   2  -2   3  594.33   10.81
   2  -2   3  587.84   12.46
  -2  -2  -3  583.98   10.14
   2  -2   3  591.44   12.26
  -2  -2  -3  574.72   12.29
   2  -2   3  589.59   11.06
   2  -2   4  840.47   14.33
   2  -2   4  880.03   15.00
  -2  -2  -4  803.07   16.01
  -2  -2  -4  826.92   13.79
   2  -2   4  885.88   16.43
   2  -2   4  848.11   13.04
  -2  -2  -5   39.41    4.41
   2  -2   5   36.58    4.09
   2  -2   5   35.84    3.79
   2  -2   5   43.83    3.84
  -2  -2  -5   46.31    3.98
   2  -2   6  433.74   12.56
  -2  -2  -6  424.33   13.41
   2  -2   6  436.64   13.52
  -2  -2  -6  425.15   12.22
   2  -2   6  441.53   13.04
  -2  -2  -7   38.10    5.18
  -2  -2  -7   38.48    4.51
   2  -2   7   41.24    4.51
   2  -2   7   39.71    5.18
  -2  -2  -8   86.88    6.76
  -2  -2  -8   92.89    7.68
   2  -2   8   93.22    7.54
   2  -2   9  167.70   10.57
  -2  -2  -9  180.11   11.00
  -2  -2  -9  172.35    9.94
  -2  -2 -10  131.04    9.29
  -2  -2 -10  125.67    9.76
   2  -2  10  119.00    9.42
  -2  -2 -11  102.55    9.65
   2  -2  11   88.97    8.71
  -2  -2 -11   83.69    8.00
  -2  -2 -12   83.61    9.06
   2  -2  12   65.81    7.91
  -2  -2 -12   75.18    8.02
  -2  -2 -13    6.29    4.65
  -2  -2 -13    6.60    3.99
   2  -2  13    3.79    3.92
  -2  -2 -14   -1.28    4.25
   2  -2  14    5.83    4.08
  -2  -2 -14    5.84    3.97
  -2  -1  16   87.04    9.58
  -2  -1  15  186.99   12.90
  -2  -1  15  186.34   13.81
  -2  -1  15  180.45   12.71
   2  -1 -15  201.39   14.88
   2  -1 -14   17.32    5.03
  -2  -1  14   29.78    6.34
  -2  -1  14   28.24    5.49
  -2  -1  14   17.08    4.58
  -2  -1  13   40.63    6.73
  -2  -1  13   40.57    5.94
  -2  -1  13   36.60    5.65
   2  -1 -13   43.27    6.64
  -2  -1  12  144.82   10.86
  -2  -1  12  152.34   10.26
   2  -1 -12  138.35   10.58
  -2  -1  12  148.13    9.76
   2  -1 -11   81.54    8.07
  -2  -1  11   96.23    7.86
  -2  -1  11   78.52    6.85
  -2  -1  11   90.22    8.28
  -2  -1  10  241.52   12.41
  -2  -1  10  239.43   10.84
  -2  -1  10  239.42   11.75
   2  -1 -10  255.74   12.79
   2  -1 -10  234.65    6.56
  -2  -1  10  256.50   10.01
  -2  -1   9  188.73   10.60
  -2  -1   9  171.91    8.61
   2  -1  -9  180.04    6.07
   2  -1  -9  175.99   10.10
   2  -1  -9  172.18    9.90
  -2  -1   9  189.09    8.35
   2  -1  -9  187.02    8.91
  -2  -1   9  180.27    9.73
  -2  -1   8  168.80    9.38
  -2  -1   8  179.88    8.14
  -2  -1   8  184.00    7.92
  -2  -1   8  169.84    9.05
   2  -1  -8  176.67    9.35
   2  -1  -8  171.27    9.31
   2  -1  -8  173.30    6.12
   2  -1  -8  177.95    7.96
  -2  -1   7   41.35    4.98
   2  -1  -7   43.45    4.75
  -2  -1   7   41.79    4.59
   2  -1  -7   49.22    4.84
   2  -1  -7   41.98    3.68
  -2  -1   7   44.86    3.96
  -2  -1   7   46.14    4.60
  -2  -1   7   40.68    3.84
  -2  -1   7   40.12    4.62
   2  -1  -7   39.94    4.54
   2  -1  -7   41.05    3.13
  -2  -1   6   63.47    5.38
  -2  -1   6   70.13    5.53
   2  -1  -6   70.91    5.31
  -2  -1   6   71.53    5.10
  -2  -1   6   68.38    5.35
  -2  -1   6   61.76    4.06
   2  -1  -6   59.10    3.97
  -2  -1   6   66.45    4.49
   2  -1  -6   65.97    5.05
  -2  -1   6   68.11    5.47
   2  -1  -6   66.56    4.02
   2  -1  -6   73.00    4.04
  -2  -1   6   69.33    5.46
   2  -1  -6   62.36    5.03
   2  -1  -5   51.37    4.36
  -2  -1   5   43.14    4.36
  -2  -1   5   43.62    4.28
  -2  -1   5   40.61    3.65
   2  -1  -5   42.97    3.31
  -2  -1   5   39.27    3.42
  -2  -1   5   42.60    3.06
   2  -1  -5   44.09    3.87
  -2  -1   5   48.21    4.47
  -2  -1   5   49.50    4.49
   2  -1  -5   48.87    4.17
   2  -1  -5   47.49    3.27
  -2  -1   5   45.78    4.13
  -2  -1   4 1268.56   18.64
   2  -1  -4 1279.73   17.88
   2  -1  -4 1256.36   16.63
   2  -1  -4 1263.39   18.87
  -2  -1   4 1256.89   18.75
   2  -1  -4 1219.70   15.59
   2  -1  -4 1233.72   16.88
  -2  -1   4 1228.96   16.59
   2  -1  -4 1225.81   15.43
  -2  -1   4 1247.03   16.95
  -2  -1   4 1234.69   13.15
  -2  -1   4 1251.77   17.90
  -2  -1   4 1291.31   18.90
  -2  -1   4 1239.96   18.63
  -2  -1   3 2167.73   21.31
  -2  -1   3 2177.72   22.37
  -2  -1   3 2170.16   22.83
   2  -1  -3 2195.75   20.08
   2  -1  -3 2190.74   21.72
   2  -1  -3 2196.49   22.81
  -2  -1   3 2182.04   22.59
  -2  -1   3 2193.78   19.12
  -2  -1   3 2112.68   22.76
   2  -1  -3 2158.75   20.55
   2  -1  -3 2168.35   22.90
   2  -1  -3 2149.14   19.34
   2  -1  -3 2122.93   20.13
  -2  -1   3 2099.84   14.18
   2  -1  -3 2191.64   19.04
  -2  -1   3 2170.09   21.51
   2  -1  -2  426.31    9.43
  -2  -1   2  442.28    9.78
  -2  -1   2  423.22    9.27
   2  -1  -2  425.47    9.11
   2  -1  -2  432.30    9.14
   2  -1  -2  408.75    8.41
  -2  -1   2  409.46    8.59
  -2  -1   2  423.91    7.04
   2  -1  -2  405.15    7.17
  -2  -1   2  418.56    9.18
   2  -1  -2  437.96    9.65
   2  -1  -2  424.71    7.13
  -2  -1   2  424.61    9.46
  -2  -1   2  422.10    9.42
   2  -1  -1   14.89    2.24
   2  -1  -1   17.17    2.19
  -2  -1   1   16.05    2.21
   2  -1  -1   17.48    1.47
   2  -1  -1   18.86    2.59
  -2  -1   1   16.39    2.06
  -2  -1   1   15.51    2.32
  -2  -1   1   16.06    2.15
  -2  -1   1   19.39    2.32
  -2  -1   1   20.61    1.26
   2  -1  -1   15.87    2.10
   2  -1  -1   15.31    2.27
   2  -1  -1   16.69    2.63
   2  -1  -1   20.34    1.59
  -2  -1   1   19.24    2.58
  -2  -1   0  209.36    6.35
   2  -1   0  214.87    4.30
   2  -1   0  211.96    3.67
   2  -1   0  220.61    6.39
   2  -1   0  213.84    6.17
   2  -1   0  213.17    5.40
  -2  -1   0  224.91    6.45
  -2  -1   0  210.79    6.62
   2  -1   0  215.38    6.38
   2  -1   0  208.01    3.59
   2  -1   0  221.48    6.55
  -2  -1   0  213.51    5.54
   2  -1   0  214.94    4.05
   2  -1   1  183.17    6.10
   2  -1   1  173.34    5.81
   2  -1   1  173.45    4.14
   2  -1   1  172.84    3.68
   2  -1   1  174.09    4.99
  -2  -1  -1  174.49    6.08
   2  -1   2  927.31   14.32
  -2  -1  -2  940.70   14.36
   2  -1   2  919.61   10.55
  -2  -1  -2  904.31    9.98
   2  -1   2  920.17   13.11
   2  -1   2  961.93   13.18
  -2  -1  -3   63.60    4.45
  -2  -1  -3   62.49    4.09
   2  -1   3   60.49    3.38
  -2  -1  -3   67.40    3.51
   2  -1   3   67.53    3.69
   2  -1   3   64.68    4.26
   2  -1   3   68.79    4.51
  -2  -1  -4  104.51    5.99
  -2  -1  -4   94.29    4.69
   2  -1   4   92.85    5.17
   2  -1   4  106.06    5.03
   2  -1   4  103.55    4.46
   2  -1   4   96.53    5.53
  -2  -1  -4  105.46    5.73
  -2  -1  -5  185.10    8.50
   2  -1   5  189.13    8.33
   2  -1   5  188.62    7.38
  -2  -1  -5  189.96    7.41
  -2  -1  -5  196.90    8.43
   2  -1   5  190.71    7.97
   2  -1   5  184.04    5.74
  -2  -1  -6  127.97    7.65
   2  -1   6  135.87    7.40
  -2  -1  -6  133.86    6.87
   2  -1   6  119.25    6.54
   2  -1   6  141.82    7.82
  -2  -1  -6  135.03    7.59
  -2  -1  -7  277.31   10.68
  -2  -1  -7  272.98   11.67
   2  -1   7  274.72   10.60
   2  -1   7  290.41   11.95
  -2  -1  -8  229.05   11.52
   2  -1   8  223.02   11.16
  -2  -1  -8  216.94   10.25
  -2  -1  -9  230.09   12.29
   2  -1   9  232.33   12.17
  -2  -1  -9  241.40   11.59
   2  -1  10  109.97    9.08
  -2  -1 -10  144.46    9.61
  -2  -1 -10  132.25    9.91
  -2  -1 -11  133.35   10.34
  -2  -1 -11  115.92    9.29
   2  -1  11  139.95   10.54
  -2  -1 -12   19.59    5.45
   2  -1  12    9.60    4.11
  -2  -1 -12   19.26    4.66
  -2  -1 -13   40.45    7.02
   2  -1  13   23.06    5.32
  -2  -1 -13   38.06    6.42
   2  -1  14   16.52    4.92
  -2  -1 -14   16.73    5.51
  -2  -1 -14   14.12    4.32
  -2   0  16   32.79    6.61
  -2   0  16   31.76    7.03
  -2   0  16   30.83    5.73
   2   0 -15   10.32    4.01
  -2   0  15    4.40    3.99
  -2   0  15    7.74    3.99
  -2   0  15    8.07    3.63
  -2   0  14   24.22    5.36
  -2   0  14    9.07    3.42
  -2   0  14   13.21    4.22
   2   0 -14   17.24    5.39
   2   0 -13   34.14    6.45
  -2   0  13   26.44    4.77
  -2   0  13   36.08    5.64
  -2   0  13   33.63    6.07
  -2   0  12    3.69    3.61
  -2   0  12    0.87    2.65
   2   0 -12   -6.76    4.81
  -2   0  12    0.49    3.28
  -2   0  11  227.26   12.36
  -2   0  11  219.10   11.65
   2   0 -11  237.25   13.02
  -2   0  11  228.66   11.24
  -2   0  11  224.65    9.13
   2   0 -11  232.17   12.97
   2   0 -10  167.53   10.58
  -2   0  10  164.66   10.15
   2   0 -10  145.03    9.75
  -2   0  10  148.98    8.62
  -2   0  10  159.39    7.47
   2   0 -10  152.55    5.39
  -2   0  10  165.67    9.81
  -2   0   9  239.05   11.44
  -2   0   9  239.64   11.06
  -2   0   9  231.20    8.67
  -2   0   9  230.86    9.91
   2   0  -9  241.11   11.59
   2   0  -9  235.70   11.68
   2   0  -9  233.64    9.92
   2   0  -9  225.27    6.77
   2   0  -8    9.17    3.32
  -2   0   8   10.83    2.55
  -2   0   8   13.38    2.51
  -2   0   8   11.09    3.84
   2   0  -8   14.43    2.66
   2   0  -8   12.08    3.75
  -2   0   8   14.43    3.36
   2   0  -8   12.06    2.01
  -2   0   7   -0.93    1.45
   2   0  -7   -1.50    2.17
   2   0  -7   -0.84    2.59
  -2   0   7    0.81    1.92
  -2   0   7    0.55    2.18
   2   0  -7    2.55    2.19
  -2   0   7    0.82    1.61
  -2   0   7   -0.26    2.40
   2   0  -7   -0.83    1.50
  -2   0   7    1.65    2.31
   2   0  -7    2.79    1.35
   2   0  -6  261.17    9.60
  -2   0   6  279.60   10.14
  -2   0   6  261.48    9.85
   2   0  -6  253.32    7.27
  -2   0   6  266.84    9.59
  -2   0   6  258.85    7.79
   2   0  -6  277.66   10.06
   2   0  -6  267.51    8.39
  -2   0   6  256.92    8.10
  -2   0   6  272.42   10.38
   2   0  -6  257.07    7.76
  -2   0   6  254.27    9.43
   2   0  -6  253.65    9.60
  -2   0   6  277.88   10.11
  -2   0   5  108.70    6.07
   2   0  -5  103.65    5.91
  -2   0   5  105.44    4.42
   2   0  -5  102.18    5.16
  -2   0   5  103.96    6.09
   2   0  -5  103.76    5.60
  -2   0   5  105.66    6.03
  -2   0   5  111.00    5.18
   2   0  -5  100.17    4.29
  -2   0   5  107.87    5.84
   2   0  -5  104.80    5.82
  -2   0   5  107.13    5.61
  -2   0   5  104.15    5.76
   2   0  -5  107.17    4.77
   2   0  -4  368.66    6.73
  -2   0   4  369.72    9.68
  -2   0   4  372.78    9.07
  -2   0   4  368.89    6.78
  -2   0   4  373.66   10.00
   2   0  -4  358.93   10.05
   2   0  -4  375.36    9.50
   2   0  -4  371.76    8.95
  -2   0   4  383.45    9.05
  -2   0   4  371.53   10.29
  -2   0   4  360.16   10.17
  -2   0   4  378.89    9.56
   2   0  -4  358.71    8.49
   2   0  -4  370.57    9.13
  -2   0   4  355.75    8.44
  -2   0   3  446.19   10.42
   2   0  -3  453.49   10.27
  -2   0   3  451.89    8.63
  -2   0   3  442.49    5.61
  -2   0   3  463.94    9.46
   2   0  -3  449.43   10.33
   2   0  -3  460.92    8.82
   2   0  -3  442.68    9.42
   2   0  -3  434.19    5.58
  -2   0   3  441.20    9.83
  -2   0   3  465.79    9.63
   2   0  -3  468.69   10.10
  -2   0   3  445.19   10.12
  -2   0   3  442.96   10.28
   2   0  -3  456.89   10.53
   2   0  -3  454.77    9.41
   2   0  -3  440.02    9.15
  -2   0   3  438.14    9.07
   2   0  -2  662.68    8.65
  -2   0   2  676.05   11.57
   2   0  -2  673.62   11.59
   2   0  -2  651.70   11.40
  -2   0   2  680.71   11.70
  -2   0   2  665.16    8.58
  -2   0   2  648.72    9.64
  -2   0   2  690.97   11.44
   2   0  -2  659.13   11.11
  -2   0   2  682.96   11.85
   2   0  -2  660.20   11.21
   2   0  -2  665.00   11.72
  -2   0   2  664.04   11.29
   2   0  -2  667.44   11.21
   2   0  -2  669.45    9.82
   2   0  -1  238.13    6.69
   2   0  -1  231.84    6.75
   2   0  -1  253.28    6.91
   2   0  -1  237.12    6.29
  -2   0   1  233.12    3.67
  -2   0   1  233.80    6.71
  -2   0   1  248.72    6.81
  -2   0   1  240.22    6.69
   2   0  -1  236.56    6.58
  -2   0   1  234.91    5.31
  -2   0   1  241.41    6.36
   2   0  -1  242.87    5.46
  -2   0   1  241.48    6.81
   2   0  -1  235.47    6.68
   2   0  -1  242.69    3.76
  -2   0   0   43.23    3.31
  -2   0   0   41.49    1.98
   2   0   0   47.21    3.22
   2   0   0   41.42    2.99
  -2   0   0   39.68    3.11
  -2   0   0   42.64    3.22
  -2   0   0   41.18    2.52
   2   0   0   45.62    2.07
   2   0   0   43.07    3.09
   2   0   0   39.40    2.50
  -2   0   0   42.16    3.26
   2   0   0   45.76    2.59
   2   0   0   42.46    3.15
  -2   0  -1 1614.31   17.81
   2   0   1 1610.05    9.10
  -2   0  -1 1682.53   17.14
   2   0   1 1610.68   17.31
  -2   0  -1 1624.32   11.72
   2   0   1 1625.06   11.69
  -2   0  -1 1586.72   14.43
   2   0   1 1648.14   14.55
   2   0   1 1614.96   18.01
   2   0   1 1628.33   16.85
   2   0   1 1643.29   17.76
   2   0   2   46.10    3.60
  -2   0  -2   37.48    3.45
  -2   0  -2   50.44    3.18
   2   0   2   47.32    2.39
  -2   0  -2   49.15    2.43
   2   0   2   49.36    3.29
  -2   0  -2   48.35    3.14
   2   0   2   46.71    3.06
   2   0   3  940.68   15.65
   2   0   3  944.05   14.87
  -2   0  -3  940.29   12.41
   2   0   3  953.71   12.39
  -2   0  -3  940.95   12.27
  -2   0  -3  950.94   15.03
   2   0   3  910.98   12.33
  -2   0  -3  926.87   15.67
  -2   0  -4   91.40    5.65
  -2   0  -4   99.65    5.57
  -2   0  -4   98.91    4.06
   2   0   4  100.62    5.59
   2   0   4   99.81    4.77
  -2   0  -4   94.49    4.67
   2   0   4   92.58    3.97
   2   0   5   44.73    2.80
  -2   0  -5   41.04    4.36
   2   0   5   49.91    3.89
  -2   0  -5   41.16    3.71
  -2   0  -5   44.89    2.80
  -2   0  -5   46.18    4.37
   2   0   5   45.53    4.33
   2   0   5   51.66    4.56
  -2   0  -6  190.22    9.28
   2   0   6  192.86    8.13
  -2   0  -6  206.67    9.29
  -2   0  -6  194.23    8.20
   2   0   6  199.44    9.24
   2   0   6  191.34    8.86
   2   0   6  198.80    5.43
   2   0   7   99.59    7.17
  -2   0  -7   96.84    7.46
   2   0   7   98.18    6.36
  -2   0  -7  102.86    6.67
  -2   0  -8  240.92   11.91
   2   0   8  260.88   12.01
  -2   0  -8  245.70   10.98
  -2   0  -9    8.84    4.58
  -2   0  -9    9.06    3.23
   2   0   9    5.41    3.31
  -2   0 -10  436.97   17.35
  -2   0 -10  404.60   15.72
   2   0  10  412.85   16.84
  -2   0 -11  234.34   13.65
  -2   0 -11  226.34   12.61
   2   0  11  241.29   13.54
  -2   0 -12  137.19   11.37
   2   0  12  120.15   10.28
  -2   0 -12  124.52    9.96
  -2   0 -13    6.00    4.35
   2   0  13    2.19    3.52
  -2   0 -13    2.18    3.47
  -2   0 -14    5.94    4.31
   2   0  14   -1.44    3.82
  -2   0 -14   -1.49    3.04
  -2   1  16  105.09   10.88
  -2   1  16   97.66   10.34
  -2   1  16   92.46    9.70
  -2   1  15  203.11   13.44
  -2   1  15  203.38   13.39
   2   1 -15  209.48   15.35
  -2   1  15  213.88   14.33
   2   1 -14   21.26    5.83
  -2   1  14   16.82    4.54
  -2   1  14   18.62    5.26
  -2   1  14   25.73    5.25
  -2   1  13   31.23    5.05
  -2   1  13   47.13    6.66
  -2   1  13   49.41    6.32
   2   1 -13   37.47    6.35
   2   1 -12  159.77   11.68
  -2   1  12  157.04   10.83
   2   1 -12  141.06   10.69
  -2   1  12  130.52    9.61
  -2   1  12  147.70    9.68
   2   1 -11   88.28    8.25
  -2   1  11   93.80    8.08
  -2   1  11   89.52    7.63
  -2   1  11   87.45    5.44
   2   1 -11   86.31    8.31
  -2   1  11   73.60    6.53
  -2   1  10  245.39   11.91
  -2   1  10  250.04   11.92
  -2   1  10  245.67    8.69
   2   1 -10  259.31   12.89
   2   1 -10  249.46   12.92
  -2   1  10  243.54   10.87
   2   1 -10  244.33    7.10
  -2   1   9  184.33   10.05
   2   1  -9  182.76    6.39
  -2   1   9  199.97   10.26
  -2   1   9  170.27    8.48
   2   1  -9  171.94    8.64
   2   1  -9  199.13   10.86
  -2   1   9  183.15    7.29
   2   1  -9  190.29   10.31
  -2   1   8  181.49    9.29
   2   1  -8  176.49    9.38
  -2   1   8  189.42    9.51
  -2   1   8  176.37    6.92
   2   1  -8  181.31    8.13
   2   1  -8  178.28    9.68
   2   1  -8  175.67    6.36
  -2   1   8  175.66    7.96
  -2   1   7   38.06    3.65
   2   1  -7   47.52    4.80
  -2   1   7   46.59    4.87
  -2   1   7   50.68    4.84
   2   1  -7   39.83    4.35
   2   1  -7   46.81    5.02
  -2   1   7   37.86    4.52
   2   1  -7   42.80    3.25
  -2   1   7   41.33    4.42
  -2   1   7   44.99    3.53
   2   1  -7   44.10    3.83
  -2   1   6   62.08    4.92
   2   1  -6   68.48    4.22
   2   1  -6   69.67    5.17
   2   1  -6   69.84    5.20
  -2   1   6   67.07    5.34
  -2   1   6   59.58    3.86
  -2   1   6   62.42    3.90
  -2   1   6   64.04    4.98
   2   1  -6   66.51    5.37
   2   1  -6   65.88    3.89
  -2   1   6   65.24    4.95
  -2   1   6   55.51    4.93
  -2   1   6   66.54    4.99
  -2   1   6   62.79    3.74
  -2   1   5   48.85    4.47
   2   1  -5   41.41    2.92
  -2   1   5   42.29    4.18
   2   1  -5   46.52    3.94
  -2   1   5   47.42    3.90
  -2   1   5   42.10    2.89
  -2   1   5   43.27    3.81
  -2   1   5   46.58    3.88
   2   1  -5   42.58    4.08
   2   1  -5   42.47    3.95
  -2   1   5   47.11    3.31
   2   1  -5   45.26    3.26
  -2   1   5   47.04    4.12
   2   1  -5   41.81    3.75
   2   1  -4 1249.11   16.08
  -2   1   4 1237.44   16.52
   2   1  -4 1259.86   18.81
  -2   1   4 1234.50   15.58
  -2   1   4 1218.90   12.20
  -2   1   4 1249.74   16.95
   2   1  -4 1246.02   16.61
  -2   1   4 1274.41   18.92
   2   1  -4 1263.68   17.23
  -2   1   4 1261.06   16.76
  -2   1   4 1248.69   17.55
   2   1  -4 1232.94   17.78
  -2   1   4 1269.30   18.87
   2   1  -4 1202.94   12.91
   2   1  -3 2154.03   14.28
   2   1  -3 2172.08   21.55
   2   1  -3 2170.25   20.84
   2   1  -3 2225.57   22.92
   2   1  -3 2201.28   19.13
  -2   1   3 2196.57   20.29
  -2   1   3 2157.74   19.51
  -2   1   3 2141.35   22.66
  -2   1   3 2128.39   18.88
   2   1  -3 2143.06   22.19
  -2   1   3 2155.07   21.53
   2   1  -3 2184.07   22.76
   2   1  -3 2147.34   22.78
  -2   1   3 2145.42   20.34
  -2   1   3 2132.73   12.32
  -2   1   3 2192.43   22.79
   2   1  -3 2126.69   21.20
  -2   1   2  416.89    7.05
   2   1  -2  428.58    8.73
   2   1  -2  422.65    9.39
   2   1  -2  432.15    9.41
  -2   1   2  426.53    9.40
  -2   1   2  431.56    7.43
   2   1  -2  439.44    9.70
   2   1  -2  426.90    9.34
  -2   1   2  438.19    9.52
   2   1  -2  413.08    5.21
  -2   1   2  431.33    8.52
   2   1  -2  423.03    9.29
   2   1  -2  421.91    6.93
   2   1  -2  429.86    9.29
  -2   1   2  425.44    9.16
  -2   1   2  425.16    9.17
   2   1  -1   21.58    2.31
   2   1  -1   17.45    2.52
  -2   1   1   17.01    1.40
   2   1  -1   21.49    2.61
  -2   1   1   17.75    2.29
   2   1  -1   19.05    2.30
   2   1  -1   19.93    2.38
   2   1  -1   19.27    1.28
  -2   1   1   17.12    2.19
  -2   1   1   18.43    1.48
   2   1  -1   12.69    2.02
   2   1  -1   17.71    2.47
  -2   1   1   20.22    2.30
  -2   1   1   14.98    2.31
  -2   1   1   19.06    2.57
   2   1  -1   18.72    2.46
   2   1   0  210.29    6.31
  -2   1   0  205.80    6.28
   2   1   0  225.12    5.55
  -2   1   0  221.95    5.43
   2   1   0  207.33    5.74
   2   1   0  217.56    6.60
  -2   1   0  218.15    6.53
   2   1   0  207.74    6.33
  -2   1   0  210.11    4.26
   2   1   0  214.62    6.49
   2   1   0  217.36    6.24
  -2   1   0  227.37    6.74
   2   1   1  176.22    5.93
  -2   1  -1  171.87    5.99
  -2   1  -1  175.50    3.76
   2   1   1  170.56    4.19
   2   1   1  178.95    6.18
   2   1   1  180.68    5.80
  -2   1  -1  180.40    4.15
  -2   1  -1  181.28    5.00
  -2   1  -1  176.96    5.91
   2   1   1  184.67    5.80
   2   1   1  183.80    5.24
   2   1   1  166.22    3.19
  -2   1  -2  923.16   14.29
  -2   1  -2  912.39   12.86
   2   1   2  927.97   13.30
   2   1   2  904.55    7.94
  -2   1  -2  929.22   13.04
   2   1   2  956.49   14.47
  -2   1  -2  918.23   10.54
   2   1   2  920.48   12.59
   2   1   2  927.25   10.11
   2   1   3   71.31    4.66
  -2   1  -3   63.67    4.52
   2   1   3   67.65    3.47
   2   1   3   62.24    4.16
   2   1   3   57.62    3.21
  -2   1  -3   60.75    3.41
  -2   1  -3   67.30    3.69
  -2   1  -3   59.59    3.93
  -2   1  -4  108.57    4.48
   2   1   4  101.96    4.13
  -2   1  -4   96.89    4.87
  -2   1  -4   98.76    5.87
   2   1   4   97.54    5.60
   2   1   4   93.16    4.67
  -2   1  -4  104.44    5.66
  -2   1  -5  201.69    8.51
   2   1   5  187.78    8.28
   2   1   5  184.29    5.33
  -2   1  -5  188.36    8.57
  -2   1  -5  196.53    7.53
   2   1   5  178.84    3.26
  -2   1  -5  196.36    5.81
   2   1   5  190.66    7.43
  -2   1  -6  127.77    7.79
   2   1   6  119.04    6.50
   2   1   6  123.61    3.29
  -2   1  -6  138.10    7.64
  -2   1  -6  113.92    2.91
  -2   1  -6  128.03    6.74
   2   1   6  127.58    7.57
   2   1   6  123.46    4.20
  -2   1  -6  128.16    4.57
   2   1   6  125.68    7.40
  -2   1  -7  274.47   11.78
   2   1   7  277.79   11.63
  -2   1  -7  259.47    5.25
   2   1   7  281.01    5.73
  -2   1  -7  302.74   11.18
  -2   1  -7  280.67    6.40
   2   1   7  266.16   10.41
   2   1   7  256.35    5.61
   2   1   8  235.98    6.00
  -2   1  -8  217.55    5.51
  -2   1  -8  217.04   10.35
  -2   1  -8  221.37   11.47
   2   1   8  220.10   11.07
   2   1   9  234.79    6.55
  -2   1  -9  230.65   12.36
  -2   1  -9  231.96   11.52
   2   1   9  249.69   12.54
  -2   1 -10  136.42    9.97
  -2   1 -10   95.45    8.16
   2   1  10  121.96    5.18
   2   1  10  103.34    8.87
  -2   1 -11  140.91   10.88
   2   1  11  112.11    9.50
  -2   1 -11  117.13    9.50
  -2   1 -12   22.71    5.81
   2   1  12   23.38    5.34
  -2   1 -12   15.73    4.45
  -2   1 -13   32.69    6.78
  -2   1 -13   28.12    5.28
   2   1  13   38.71    6.73
  -2   1 -14   10.74    4.82
  -2   1 -14   20.39    5.80
   2   1  14   21.56    6.03
  -2   2  16   31.28    6.19
  -2   2  16   37.84    7.00
  -2   2  16   34.59    6.81
  -2   2  15   49.96    7.29
  -2   2  15   46.79    6.89
  -2   2  15   49.61    7.46
   2   2 -15   51.57    8.39
  -2   2  14   34.23    6.07
  -2   2  14   37.46    5.91
   2   2 -14   40.02    7.20
  -2   2  14   26.03    5.20
  -2   2  13  166.91   11.46
  -2   2  13  161.30   10.67
  -2   2  13  167.58   11.24
   2   2 -13  173.76   12.54
   2   2 -13  166.85   12.54
  -2   2  12  493.25   18.30
  -2   2  12  495.92   18.24
   2   2 -12  526.09   20.09
   2   2 -12  481.55   19.86
  -2   2  12  488.44   17.31
  -2   2  11  360.13   14.88
  -2   2  11  340.36   14.59
   2   2 -11  370.95   16.09
   2   2 -11  377.12   16.73
  -2   2  11  334.06   13.53
  -2   2  10  103.34    7.23
  -2   2  10  104.12    7.98
  -2   2  10  103.61    7.97
   2   2 -10   98.71    8.45
   2   2 -10  101.89    8.24
   2   2 -10  101.60    5.00
  -2   2   9  264.68   11.79
  -2   2   9  283.90   10.95
   2   2  -9  279.22   12.74
  -2   2   9  284.98   11.89
   2   2  -9  292.31   13.18
   2   2  -9  259.50    8.00
   2   2  -8   -0.31    2.68
  -2   2   8    2.41    1.39
  -2   2   8    3.55    2.39
  -2   2   8    3.59    3.02
  -2   2   8    0.50    2.37
   2   2  -8   -1.01    3.39
   2   2  -8    1.84    1.79
   2   2  -8    2.89    1.48
  -2   2   7   95.65    6.70
  -2   2   7   94.38    6.20
   2   2  -7   97.15    6.57
   2   2  -7   94.79    5.56
   2   2  -7   96.96    6.54
  -2   2   7  105.07    5.73
   2   2  -7   92.72    6.87
  -2   2   7  108.45    6.82
  -2   2   7   94.76    4.65
   2   2  -7   96.42    4.95
  -2   2   6  151.29    7.11
  -2   2   6  144.80    6.78
  -2   2   6  149.19    6.08
   2   2  -6  149.49    6.29
   2   2  -6  144.84    5.95
  -2   2   6  152.65    7.91
   2   2  -6  165.75    8.00
   2   2  -6  157.82    8.08
   2   2  -6  155.95    7.58
  -2   2   6  154.93    7.83
  -2   2   6  154.31    7.56
  -2   2   6  147.74    5.69
  -2   2   6  151.16    7.29
  -2   2   5  238.29    8.16
   2   2  -5  246.80    9.16
  -2   2   5  253.50    8.83
   2   2  -5  241.91    7.57
   2   2  -5  248.45    9.33
   2   2  -5  234.40    8.52
  -2   2   5  242.43    6.75
  -2   2   5  251.68    9.32
  -2   2   5  246.08    7.77
  -2   2   5  252.28    8.36
  -2   2   5  237.62    7.23
  -2   2   5  244.44    9.16
   2   2  -5  240.65    7.17
   2   2  -4   82.53    5.22
  -2   2   4   79.62    4.63
  -2   2   4   80.31    4.59
   2   2  -4   77.26    3.75
  -2   2   4   69.11    3.90
  -2   2   4   75.43    5.07
   2   2  -4   82.89    5.11
  -2   2   4   74.39    4.15
   2   2  -4   81.60    4.97
  -2   2   4   74.24    3.32
   2   2  -4   82.25    4.56
  -2   2   4   76.26    4.91
   2   2  -4   80.98    4.37
  -2   2   4   78.44    4.31
  -2   2   3  232.23    7.07
  -2   2   3  224.96    6.17
  -2   2   3  238.70    7.16
   2   2  -3  236.00    7.85
  -2   2   3  225.46    5.93
  -2   2   3  230.63    7.82
   2   2  -3  222.48    7.28
   2   2  -3  242.15    7.80
   2   2  -3  234.83    8.02
   2   2  -3  220.33    5.47
   2   2  -3  225.71    6.54
  -2   2   3  234.80    6.88
   2   2  -3  241.46    7.96
  -2   2   3  237.50    7.74
   2   2  -3  229.92    7.66
   2   2  -2  667.92   11.92
  -2   2   2  684.07   11.98
  -2   2   2  659.47   12.02
  -2   2   2  672.10   10.23
  -2   2   2  678.31   10.07
   2   2  -2  680.65   12.41
   2   2  -2  672.90    8.67
   2   2  -2  667.82   12.17
  -2   2   2  692.45   11.49
   2   2  -2  662.80   11.44
   2   2  -2  689.80   12.67
   2   2  -2  682.26    9.50
  -2   2   2  662.85    8.04
  -2   2   2  698.60   12.17
   2   2  -2  691.24   12.33
   2   2  -1  731.76   11.77
   2   2  -1  721.99   11.47
   2   2  -1  730.37   11.57
  -2   2   1  744.97   11.69
  -2   2   1  733.59    9.57
  -2   2   1  728.21   11.65
   2   2  -1  738.86   11.78
  -2   2   1  740.72   10.45
  -2   2   1  717.98    7.53
   2   2  -1  754.01   12.73
   2   2  -1  714.29   11.74
   2   2  -1  738.18    8.23
  -2   2   1  754.44   12.51
   2   2  -1  754.27   12.42
   2   2   0  168.02    5.63
   2   2   0  171.73    5.90
   2   2   0  180.83    5.71
  -2   2   0  172.45    5.31
  -2   2   0  194.31    6.56
   2   2   0  186.26    5.51
   2   2   0  179.28    5.99
  -2   2   0  177.79    4.49
   2   2   0  184.77    6.33
  -2   2   0  169.23    5.71
   2   2   1 1194.73   15.15
  -2   2  -1 1200.39   15.38
   2   2   1 1201.22   14.29
   2   2   1 1164.27   10.31
   2   2   1 1178.95   14.31
  -2   2  -1 1180.11   12.05
   2   2   1 1203.12   16.00
  -2   2  -1 1205.51   11.91
   2   2   1 1233.06   15.31
  -2   2  -1 1218.76   15.68
  -2   2  -1 1181.22   13.43
  -2   2  -2   78.26    4.20
   2   2   2   80.77    4.38
  -2   2  -2   75.99    4.44
  -2   2  -2   79.24    4.15
   2   2   2   75.25    3.28
   2   2   2   71.32    3.74
   2   2   2   83.22    4.13
   2   2   2   82.39    3.92
   2   2   2   81.42    4.58
  -2   2  -2   79.63    3.62
   2   2   2   77.01    4.38
   2   2   3  598.85   12.52
   2   2   3  575.55   10.27
  -2   2  -3  587.43   10.69
   2   2   3  579.62   12.35
  -2   2  -3  600.04   12.26
   2   2   3  593.42   10.37
  -2   2  -3  580.99   12.51
  -2   2  -3  587.16   10.89
  -2   2  -4  868.30   16.31
  -2   2  -4  854.80   16.10
   2   2   4  851.22   14.04
   2   2   4  869.05   16.37
  -2   2  -4  840.19   14.29
   2   2   4  827.24   11.91
  -2   2  -4  850.07   12.97
  -2   2  -4  804.92    7.72
   2   2   5   39.75    2.16
  -2   2  -5   40.72    4.41
   2   2   5   37.43    4.05
   2   2   5   41.79    3.67
  -2   2  -5   40.66    3.89
  -2   2  -5   40.87    1.88
  -2   2  -5   40.48    4.05
   2   2   5   43.45    2.79
  -2   2  -5   45.49    3.22
  -2   2  -6  456.74   13.93
  -2   2  -6  409.80    6.42
   2   2   6  436.92   12.35
   2   2   6  412.80    7.11
  -2   2  -6  399.10   12.04
   2   2   6  412.26    7.83
  -2   2  -6  427.03    9.02
   2   2   6  409.04   13.13
  -2   2  -6  425.78   13.37
  -2   2  -7   42.46    4.83
  -2   2  -7   48.76    5.61
  -2   2  -7   37.06    2.27
   2   2   7   34.49    4.68
   2   2   7   39.24    2.55
   2   2   7   38.60    4.25
  -2   2  -7   42.23    3.00
   2   2   7   41.55    2.40
  -2   2  -8   97.66    7.74
  -2   2  -8   96.03    3.93
   2   2   8   94.60    4.18
  -2   2  -8   98.79    4.08
  -2   2  -8   96.88    7.10
   2   2   8  101.07    7.81
  -2   2  -9  157.07   10.55
   2   2   9  169.33    5.91
  -2   2  -9  164.05    5.62
  -2   2  -9  181.26   10.15
  -2   2  -9  173.19    4.76
   2   2   9  158.43   10.14
  -2   2 -10  127.25    9.81
  -2   2 -10  135.81    9.41
   2   2  10  139.42   10.00
   2   2  10  133.84    5.63
  -2   2 -10  130.15    5.33
  -2   2 -11   95.34    9.23
  -2   2 -11   84.45    7.94
   2   2  11   89.35    8.53
   2   2  11   88.12    4.94
   2   2  12   64.81    8.09
  -2   2 -12   75.93    7.86
  -2   2 -13    8.67    4.29
  -2   2 -13    3.36    3.07
   2   2  13   12.66    4.45
  -2   2 -14    7.97    4.74
  -2   2 -14    7.79    3.78
  -2   3  16    0.94    3.22
  -2   3  16   -1.69    4.35
  -2   3  15    6.30    3.68
  -2   3  15   18.47    5.27
  -2   3  15   16.13    4.62
  -2   3  15   22.76    5.69
   2   3 -14  141.34   12.39
  -2   3  14  114.38    9.75
  -2   3  14  124.53   10.25
  -2   3  14   92.46    8.89
   2   3 -14  113.32   10.76
  -2   3  13   20.76    4.68
   2   3 -13   15.34    4.34
   2   3 -13   27.39    5.50
  -2   3  13   16.39    4.17
  -2   3  13   27.90    5.16
  -2   3  12  200.87   11.50
   2   3 -12  191.67   12.46
  -2   3  12  173.70   10.56
   2   3 -12  195.41   13.12
  -2   3  12  200.76   11.77
  -2   3  11  137.46    9.23
  -2   3  11  124.64    9.10
  -2   3  11  146.19    9.20
   2   3 -11  153.65   10.76
   2   3 -11  142.01   10.69
   2   3 -10   75.09    7.56
  -2   3  10   92.38    7.65
  -2   3  10   80.56    6.59
   2   3 -10   86.54    7.78
   2   3 -10   82.56    4.86
  -2   3  10   81.97    6.87
   2   3  -9  109.96    8.45
  -2   3   9  114.84    7.22
  -2   3   9  121.48    8.32
  -2   3   9  109.80    7.43
  -2   3   9  117.88    5.12
   2   3  -9  111.72    8.51
   2   3  -9  113.73    5.74
   2   3  -8  124.35    8.54
  -2   3   8  102.26    6.63
  -2   3   8  111.35    6.50
  -2   3   8  114.57    7.74
   2   3  -8  127.50    8.25
   2   3  -8  115.82    5.78
  -2   3   8  115.42    5.22
   2   3  -8  123.02    7.16
  -2   3   7   17.85    2.96
   2   3  -7   25.20    3.25
  -2   3   7   18.11    3.23
  -2   3   7   22.23    3.65
  -2   3   7   19.90    3.48
   2   3  -7   20.11    2.69
   2   3  -7   21.74    3.82
  -2   3   7   23.42    3.17
  -2   3   7   16.66    2.32
   2   3  -7   22.15    4.16
   2   3  -6  156.96    8.32
  -2   3   6  145.80    6.78
  -2   3   6  143.92    6.24
   2   3  -6  154.95    7.87
   2   3  -6  154.48    6.79
  -2   3   6  145.40    7.80
  -2   3   6  157.50    7.84
  -2   3   6  154.56    6.58
  -2   3   6  134.47    7.59
   2   3  -6  150.91    7.59
  -2   3   6  154.01    7.31
  -2   3   6  149.61    5.96
   2   3  -5 1273.76   17.65
   2   3  -5 1279.69   21.29
  -2   3   5 1274.66   18.19
  -2   3   5 1331.03   20.69
  -2   3   5 1249.34   20.88
  -2   3   5 1290.96   20.99
  -2   3   5 1265.89   16.27
   2   3  -5 1255.90   19.69
  -2   3   5 1277.71   16.48
  -2   3   5 1274.33   18.48
  -2   3   5 1289.36   17.31
   2   3  -5 1283.87   21.44
  -2   3   4  100.37    4.94
  -2   3   4   99.78    4.70
  -2   3   4  100.52    4.29
  -2   3   4  114.16    5.72
  -2   3   4  107.00    5.73
  -2   3   4  103.53    6.03
   2   3  -4  110.32    6.10
   2   3  -4  101.18    5.28
  -2   3   4  100.31    5.06
   2   3  -4  101.24    4.65
   2   3  -4  103.45    6.06
  -2   3   3 1005.40   14.16
   2   3  -3  982.10   16.32
  -2   3   3 1023.13   15.34
   2   3  -3 1007.55   13.26
  -2   3   3 1009.44   11.94
   2   3  -3  985.54   14.28
  -2   3   3  992.12   16.66
  -2   3   3  998.06   12.08
   2   3  -3 1014.80   16.82
  -2   3   3  995.22   15.19
  -2   3   3 1028.53   15.82
   2   3  -3 1010.35   16.57
   2   3  -2  663.92   12.74
  -2   3   2  673.82   12.92
   2   3  -2  673.99   13.08
   2   3  -2  661.97   10.45
   2   3  -2  664.96   12.30
  -2   3   2  668.11   11.98
   2   3  -2  632.80   10.11
  -2   3   2  661.02   11.27
   2   3  -2  640.51   11.19
   2   3  -2  670.67   12.95
  -2   3   2  657.74    9.16
   2   3  -2  647.59   12.93
  -2   3   2  656.64   11.13
  -2   3   2  647.24    7.54
  -2   3   2  641.34   12.29
   2   3  -1  318.81    7.70
   2   3  -1  320.57    8.69
   2   3  -1  309.57    7.89
   2   3  -1  327.69    8.62
  -2   3   1  306.82    6.22
  -2   3   1  311.38    8.27
   2   3  -1  318.66    8.54
   2   3  -1  313.80    7.40
   2   3  -1  318.15    8.70
   2   3  -1  311.55    6.50
  -2   3   1  318.60    8.77
  -2   3   1  303.29    7.57
   2   3   0  168.48    4.57
   2   3   0  178.82    5.74
  -2   3   0  175.17    5.76
   2   3   0  173.93    5.59
   2   3   0  164.95    5.93
  -2   3   0  184.55    5.96
  -2   3   0  169.32    5.07
   2   3   0  183.35    6.49
  -2   3   0  169.69    6.50
   2   3   0  172.34    6.40
  -2   3   0  168.70    5.17
  -2   3  -1  269.74    6.69
   2   3   1  266.03    7.20
  -2   3  -1  251.37    7.17
   2   3   1  252.97    6.58
   2   3   1  267.80    7.17
  -2   3  -1  259.81    6.89
   2   3   1  265.04    7.89
  -2   3  -1  276.26    8.08
   2   3   2  111.34    4.48
  -2   3  -2  113.73    4.75
  -2   3  -2  107.66    5.07
   2   3   2  110.90    4.38
  -2   3  -2  112.44    5.12
   2   3   2  112.09    4.52
   2   3   2  112.98    5.37
   2   3   2  113.59    5.19
  -2   3  -2  110.59    5.24
   2   3   3  212.19    7.57
  -2   3  -3  210.87    7.63
   2   3   3  212.09    7.89
  -2   3  -3  205.49    6.84
  -2   3  -3  201.51    6.96
  -2   3  -3  216.68    7.78
   2   3   3  212.36    6.71
   2   3   3  212.03    7.66
   2   3   3  209.41    5.89
  -2   3  -4  576.39   13.72
   2   3   4  563.45    9.40
   2   3   4  589.29   13.94
   2   3   4  590.49   12.28
  -2   3  -4  585.90   11.68
  -2   3  -4  571.04   13.31
  -2   3  -4  573.43   12.48
   2   3   4  571.01   10.58
  -2   3  -5  921.64   10.95
   2   3   5  955.52   17.08
   2   3   5  933.51   11.86
  -2   3  -5  913.02   17.07
   2   3   5  901.26   12.98
  -2   3  -5  906.92   14.46
  -2   3  -5  906.06   18.18
   2   3   5  943.63   19.00
  -2   3  -5  938.03   18.71
   2   3   6   68.50    5.14
  -2   3  -6   65.66    3.13
   2   3   6   64.03    3.48
  -2   3  -6   63.47    5.74
   2   3   6   63.78    5.59
  -2   3  -6   60.35    5.15
   2   3   6   65.88    3.43
  -2   3  -6   67.12    4.09
   2   3   7  223.00   10.70
  -2   3  -7  221.68   10.75
  -2   3  -7  217.69    5.93
  -2   3  -7  228.67    7.21
  -2   3  -7  214.49    9.81
   2   3   7  211.90    5.70
   2   3   7  220.97    6.47
  -2   3  -8  141.87    8.75
   2   3   8  142.22    9.11
   2   3   8  152.70    5.79
  -2   3  -8  151.72    5.33
  -2   3  -8  151.85    9.71
  -2   3  -8  159.81    5.86
   2   3   8  149.25    4.20
  -2   3  -9  220.23   12.00
  -2   3  -9  225.71    6.51
  -2   3  -9  221.24    6.84
   2   3   9  224.24    7.33
   2   3   9  205.24   11.62
  -2   3  -9  230.13   11.69
  -2   3 -10   21.60    5.07
  -2   3 -10   19.87    2.42
   2   3  10   20.14    2.50
   2   3  10   18.49    4.46
  -2   3 -10   16.98    4.14
  -2   3 -10   23.35    1.95
   2   3  11   83.70    5.03
  -2   3 -11   79.95    8.31
   2   3  11   92.87    8.88
  -2   3 -11   74.82    7.65
  -2   3 -12  129.38   11.05
   2   3  12  111.37   10.03
  -2   3 -12  123.87   10.21
  -2   3 -13   18.20    5.31
   2   3  13   20.32    5.42
  -2   3 -13   11.37    3.79
   2   3  14    7.45    4.44
  -2   3 -14   18.78    5.26
  -2   3 -14   21.70    6.22
  -2   4  16   11.53    4.44
  -2   4  15    8.10    3.87
  -2   4  15    7.64    3.42
  -2   4  14   13.12    4.07
  -2   4  14    9.09    3.96
  -2   4  14   11.22    4.08
   2   4 -14   16.93    5.82
   2   4 -14   17.91    5.81
  -2   4  13   10.84    3.29
  -2   4  13   10.03    3.73
  -2   4  13   10.62    3.67
   2   4 -13   13.78    5.31
   2   4 -13   21.54    5.08
  -2   4  12   33.82    5.65
   2   4 -12   32.12    5.89
  -2   4  12   26.84    4.75
  -2   4  12   27.24    4.85
   2   4 -12   26.80    5.45
  -2   4  11  268.41   12.19
  -2   4  11  295.15   12.96
  -2   4  11  297.93   14.01
   2   4 -11  303.67   15.43
   2   4 -11  303.11   14.99
   2   4 -10   76.09    7.46
  -2   4  10   90.69    6.87
  -2   4  10   81.92    6.60
  -2   4  10   90.15    7.64
   2   4 -10   87.61    8.23
  -2   4  10   83.80    4.34
   2   4 -10   79.85    5.13
  -2   4   9   35.61    4.40
  -2   4   9   40.20    4.80
  -2   4   9   40.05    5.21
   2   4  -9   43.61    5.94
   2   4  -9   37.12    5.38
  -2   4   9   43.08    3.52
   2   4  -9   37.83    3.79
   2   4  -8   18.06    3.96
   2   4  -8   13.19    3.71
  -2   4   8   12.07    3.69
  -2   4   8   16.00    3.13
   2   4  -8   15.96    3.02
  -2   4   8   18.75    3.35
  -2   4   8   22.03    3.55
  -2   4   8   19.37    2.64
   2   4  -7  211.06    9.84
  -2   4   7  206.68    9.79
  -2   4   7  198.30    8.18
   2   4  -7  199.88    8.72
  -2   4   7  199.31    8.25
  -2   4   7  199.41    7.71
  -2   4   7  213.34    9.39
   2   4  -7  192.14   10.10
  -2   4   7  208.01    7.45
  -2   4   6  134.66    6.40
  -2   4   6  134.55    5.77
  -2   4   6  130.89    7.40
  -2   4   6  131.36    7.60
   2   4  -6  138.74    7.82
  -2   4   6  137.61    6.38
  -2   4   6  140.61    7.58
  -2   4   6  131.42    6.80
   2   4  -6  136.26    6.76
   2   4  -6  138.04    8.08
   2   4  -6  131.57    7.44
  -2   4   6  139.52    6.17
   2   4  -5  109.08    5.60
  -2   4   5  100.91    4.47
  -2   4   5  102.52    6.58
   2   4  -5  117.18    6.82
   2   4  -5  113.10    6.31
  -2   4   5  110.15    5.38
  -2   4   5  102.02    5.42
  -2   4   5  119.60    6.61
  -2   4   5  112.33    5.63
  -2   4   5  101.11    6.14
   2   4  -5  110.66    6.88
  -2   4   5   94.82    4.94
  -2   4   4  885.62   16.50
  -2   4   4  846.21   13.32
   2   4  -4  830.00   14.30
   2   4  -4  872.65   17.36
  -2   4   4  824.74   13.41
  -2   4   4  847.67   11.05
  -2   4   4  864.32   17.21
  -2   4   4  859.72   15.83
   2   4  -4  841.48   15.48
  -2   4   4  861.89   15.04
   2   4  -4  854.32   17.10
   2   4  -3  170.81    7.46
  -2   4   3  176.60    6.94
  -2   4   3  181.55    7.72
   2   4  -3  174.17    6.24
  -2   4   3  172.20    4.54
  -2   4   3  162.06    6.68
  -2   4   3  168.46    5.11
   2   4  -3  183.41    7.67
   2   4  -3  180.21    6.67
  -2   4   3  190.25    6.97
  -2   4   3  177.75    5.98
   2   4  -2  779.95   14.79
  -2   4   2  779.54   11.39
   2   4  -2  792.22   15.06
   2   4  -2  783.43   12.60
  -2   4   2  798.94   14.98
   2   4  -2  776.26   12.57
  -2   4   2  760.13    8.38
  -2   4   2  781.78   13.13
   2   4  -2  777.05   12.14
  -2   4   2  784.87   13.53
  -2   4   2  800.42   14.60
   2   4  -2  794.81   15.03
   2   4  -2  772.47   12.70
  -2   4   2  764.16   11.94
  -2   4   1   26.76    3.34
  -2   4   1   21.87    2.23
   2   4  -1   23.16    3.04
  -2   4   1   21.39    2.87
   2   4  -1   22.31    2.28
   2   4  -1   19.01    2.87
   2   4  -1   20.32    2.25
   2   4  -1   20.61    2.21
   2   4  -1   24.99    2.92
   2   4  -1   23.94    2.66
  -2   4   0  197.02    6.10
   2   4   0  200.58    5.88
  -2   4   0  208.11    6.54
   2   4   0  204.12    6.16
   2   4   0  203.08    6.07
   2   4   0  206.24    7.21
   2   4   0  194.87    7.35
   2   4   0  200.78    6.90
  -2   4   0  204.18    6.26
  -2   4   0  211.10    7.70
   2   4   0  199.36    5.75
  -2   4  -1  261.34    7.28
   2   4   1  268.56    7.24
   2   4   1  258.26    8.62
  -2   4  -1  268.75    7.78
  -2   4  -1  266.39    4.63
  -2   4  -1  260.18    8.54
   2   4   1  273.31    7.56
   2   4   1  276.84    6.79
   2   4   1  263.63    8.04
  -2   4  -1  275.99    7.64
   2   4   2  140.48    5.75
  -2   4  -2  120.78    5.34
   2   4   2  127.66    5.19
  -2   4  -2  132.85    6.27
  -2   4  -2  130.25    5.59
  -2   4  -2  124.82    5.74
   2   4   2  132.65    5.08
   2   4   2  125.40    4.65
   2   4   2  133.63    5.92
  -2   4  -2  142.43    4.47
   2   4   3  133.61    6.06
  -2   4  -3  123.70    5.95
  -2   4  -3  119.77    6.12
  -2   4  -3  121.41    5.82
   2   4   3  123.05    4.78
   2   4   3  117.72    4.63
  -2   4  -3  117.81    4.97
   2   4   3  129.90    6.12
  -2   4  -3  125.54    6.03
   2   4   3  118.31    5.41
  -2   4  -4  139.05    6.59
   2   4   4  143.49    6.50
  -2   4  -4  137.25    6.86
   2   4   4  140.04    6.70
   2   4   4  138.93    4.79
  -2   4  -4  144.71    6.26
  -2   4  -4  151.34    7.34
   2   4   4  146.79    7.47
  -2   4  -4  136.04    6.28
  -2   4  -5   41.50    3.70
  -2   4  -5   44.62    4.52
  -2   4  -5   46.81    4.23
   2   4   5   48.75    2.78
   2   4   5   46.71    4.23
   2   4   5   47.81    4.87
  -2   4  -5   48.74    4.48
  -2   4  -5   49.03    4.78
  -2   4  -6   74.93    6.18
   2   4   6   70.92    3.91
   2   4   6   75.14    3.23
  -2   4  -6   68.88    5.66
  -2   4  -6   66.52    3.70
   2   4   6   73.05    5.63
   2   4   6   63.18    5.83
  -2   4  -6   68.38    4.59
   2   4   6   79.78    4.34
  -2   4  -7  110.29    7.89
   2   4   7  105.43    5.11
  -2   4  -7   99.54    4.63
   2   4   7  105.78    3.60
  -2   4  -7  103.26    7.32
   2   4   7  103.20    7.66
   2   4   7  108.97    4.61
  -2   4  -7   98.17    5.32
  -2   4  -8   96.89    8.12
   2   4   8   95.32    3.18
   2   4   8  104.05    8.01
  -2   4  -8   93.16    4.66
  -2   4  -8  102.66    7.71
   2   4   8  100.07    5.16
   2   4   8   95.62    3.94
  -2   4  -8   92.55    5.09
   2   4   9    7.59    3.69
   2   4   9   11.36    2.38
  -2   4  -9   12.38    2.14
  -2   4  -9    9.70    3.30
   2   4   9   10.77    1.03
  -2   4  -9    8.92    2.02
  -2   4 -10   69.33    7.62
   2   4  10   64.70    7.26
   2   4  10   60.45    4.43
  -2   4 -10   73.99    4.04
  -2   4 -10   69.86    7.21
  -2   4 -11  160.49   11.56
   2   4  11  135.90   10.70
   2   4  11  151.68    7.05
  -2   4 -11  147.54   10.76
  -2   4 -12   28.23    6.01
  -2   4 -12   27.56    5.50
   2   4  12   19.42    5.01
  -2   4 -13   20.67    6.42
   2   4  13   24.29    5.76
  -2   4 -13   17.30    5.18
  -2   4 -14   18.83    6.23
   2   4  14   12.62    4.95
  -2   4 -14   15.00    5.06
  -2   5  16    0.74    3.24
  -2   5  15  168.92   12.45
  -2   5  15  169.73   12.63
  -2   5  14   53.45    7.27
  -2   5  14   66.86    7.46
  -2   5  14   62.86    7.81
   2   5 -14   54.99    8.32
   2   5 -14   58.84    8.32
  -2   5  13    4.46    3.01
   2   5 -13    6.39    3.64
  -2   5  13    8.53    3.62
  -2   5  13    7.59    3.18
   2   5 -13   14.79    5.11
  -2   5  13    3.68    3.18
   2   5 -12   58.33    8.14
  -2   5  12   44.99    5.90
  -2   5  12   60.36    7.11
  -2   5  12   40.93    5.38
   2   5 -12   51.95    7.03
  -2   5  11  170.87    9.55
   2   5 -11  182.22   11.96
   2   5 -11  194.62   12.78
  -2   5  11  162.67    5.91
  -2   5  11  175.54   10.33
  -2   5  11  161.78   10.65
  -2   5  10  135.48    8.57
  -2   5  10  140.02    8.19
   2   5 -10  139.92    9.91
  -2   5  10  134.48    9.30
   2   5 -10  129.17    9.93
   2   5 -10  138.93    7.10
  -2   5  10  131.49    5.80
  -2   5   9    8.77    2.80
  -2   5   9    8.89    3.35
  -2   5   9    3.40    2.43
   2   5  -9   10.75    4.16
   2   5  -9   11.81    3.64
  -2   5   9   12.17    3.02
  -2   5   9    9.74    2.18
   2   5  -8   15.21    4.39
  -2   5   8   18.77    4.05
  -2   5   8   13.96    2.88
  -2   5   8    8.11    2.66
  -2   5   8   16.95    2.66
  -2   5   8   18.62    3.07
   2   5  -8   14.80    3.58
  -2   5   7  126.07    6.27
  -2   5   7  124.72    6.93
  -2   5   7  118.22    6.25
  -2   5   7  109.28    7.57
  -2   5   7  126.97    5.90
   2   5  -7  138.59    7.58
   2   5  -7  105.61    7.46
  -2   5   7  130.38    7.55
   2   5  -7  106.94    7.87
  -2   5   6   78.47    6.30
   2   5  -6   81.29    5.52
  -2   5   6   80.72    5.27
  -2   5   6   86.48    6.24
  -2   5   6   68.70    4.54
   2   5  -6   84.69    6.21
  -2   5   6   89.77    5.77
  -2   5   6   80.62    4.24
   2   5  -6   81.18    6.65
  -2   5   6   80.45    5.13
  -2   5   5    8.70    1.96
   2   5  -5   11.55    2.40
  -2   5   5    7.96    2.34
  -2   5   5    7.78    2.89
  -2   5   5    6.79    1.94
   2   5  -5    6.54    2.43
   2   5  -5   14.92    3.33
  -2   5   5   11.19    1.65
  -2   5   5   10.13    2.28
   2   5  -5    7.95    2.62
  -2   5   5    5.52    2.15
  -2   5   4  111.22    5.86
  -2   5   4  112.48    6.37
   2   5  -4  119.85    6.90
  -2   5   4  113.81    4.99
  -2   5   4  114.77    6.80
   2   5  -4  109.61    5.79
  -2   5   4  119.18    5.22
  -2   5   4  104.98    3.49
   2   5  -4  117.17    6.31
  -2   5   4  127.29    6.41
   2   5  -4  113.36    6.77
  -2   5   3  559.78   13.10
   2   5  -3  530.83   11.94
  -2   5   3  522.35   10.06
  -2   5   3  545.67   13.75
   2   5  -3  539.36   13.87
  -2   5   3  546.91    6.91
  -2   5   3  525.30    9.25
   2   5  -3  523.49   13.51
   2   5  -3  534.52   12.24
  -2   5   3  545.27   12.93
  -2   5   3  538.95   11.66
   2   5  -2  624.55   14.13
   2   5  -2  603.03   10.49
   2   5  -2  596.22   11.06
   2   5  -2  598.27   12.47
  -2   5   2  635.18   11.87
  -2   5   2  631.71   14.06
  -2   5   2  646.01   13.44
  -2   5   2  630.09   11.67
   2   5  -2  621.15   13.88
   2   5  -2  593.42   12.10
  -2   5   2  633.99   14.00
  -2   5   1  116.92    2.89
  -2   5   1  118.46    6.32
   2   5  -1  116.91    6.27
   2   5  -1  124.84    4.88
   2   5  -1  125.57    5.38
  -2   5   1  124.26    5.30
   2   5  -1  129.43    6.16
   2   5  -1  118.28    4.49
   2   5  -1  126.30    5.47
   2   5   0  444.51   10.81
   2   5   0  429.87    8.80
  -2   5   0  444.42   10.60
   2   5   0  434.75    9.72
  -2   5   0  448.66   10.21
   2   5   0  418.60   11.25
   2   5   0  421.65    8.17
   2   5   0  442.43    9.12
  -2   5   0  444.17   11.88
  -2   5   0  429.63    8.87
  -2   5   0  411.56    5.23
  -2   5  -1  188.51    6.16
   2   5   1  185.58    7.81
   2   5   1  190.07    6.10
   2   5   1  189.62    5.65
   2   5   1  202.37    6.94
   2   5   1  196.66    7.18
  -2   5  -1  174.66    6.84
  -2   5  -1  190.76    4.39
  -2   5  -1  195.83    8.09
  -2   5  -1  197.20    7.23
  -2   5  -2  310.85    6.91
  -2   5  -2  302.53    8.38
  -2   5  -2  314.02    9.68
   2   5   2  306.30    6.98
   2   5   2  316.88    8.96
   2   5   2  309.62    8.08
   2   5   2  316.90    8.48
   2   5   2  315.29    9.22
  -2   5  -2  317.69    9.42
  -2   5  -2  312.10   10.11
   2   5   3  350.22    9.60
  -2   5  -3  349.67    9.71
  -2   5  -3  333.96   10.42
  -2   5  -3  349.91   10.87
   2   5   3  335.61    7.53
   2   5   3  343.54    8.14
   2   5   3  341.55    9.78
  -2   5  -3  331.68    8.36
   2   5   3  339.40    9.81
  -2   5  -3  333.47   10.11
  -2   5  -4   33.77    3.65
  -2   5  -4   34.24    3.34
   2   5   4   33.95    3.51
   2   5   4   34.08    3.49
   2   5   4   35.58    2.67
   2   5   4   35.77    2.79
  -2   5  -4   34.62    3.67
  -2   5  -4   36.97    4.03
  -2   5  -4   30.70    3.60
  -2   5  -5   47.56    4.58
   2   5   5   47.33    4.40
   2   5   5   47.99    2.82
   2   5   5   62.69    4.87
  -2   5  -5   50.86    4.41
  -2   5  -5   52.55    4.86
  -2   5  -5   46.98    4.39
   2   5   5   52.36    5.21
  -2   5  -6  133.29    8.03
   2   5   6  134.76    7.68
  -2   5  -6  128.02    6.59
   2   5   6  129.78    4.07
  -2   5  -6  128.26    7.39
  -2   5  -6  125.97    7.61
   2   5   6  128.41    8.22
  -2   5  -7  120.68    8.03
  -2   5  -7  124.24    7.83
   2   5   7  100.42    3.14
  -2   5  -7  110.42    7.78
   2   5   7  114.95    5.87
  -2   5  -7  108.32    5.32
   2   5   7  109.75    8.13
  -2   5  -7  110.42    6.08
  -2   5  -8    9.62    3.98
   2   5   8   13.65    4.11
  -2   5  -8   12.20    2.15
   2   5   8   17.68    2.83
  -2   5  -8   15.17    3.75
   2   5   8   18.97    2.25
  -2   5  -8   13.22    2.62
  -2   5  -9   87.92    7.97
   2   5   9   94.32    8.33
  -2   5  -9   94.25    5.23
   2   5   9   97.57    5.74
  -2   5  -9  100.14    8.17
   2   5   9   97.09    4.01
  -2   5  -9   91.11    5.37
  -2   5 -10    8.06    4.00
   2   5  10    9.53    3.79
   2   5  10    6.79    2.41
  -2   5 -10    9.67    3.41
  -2   5 -10    6.53    1.98
  -2   5 -11   50.42    7.10
   2   5  11   32.62    5.96
   2   5  11   50.13    4.45
  -2   5 -11   52.69    6.98
  -2   5 -12   65.06    8.18
   2   5  12   59.49    7.69
  -2   5 -12   60.91    7.77
   2   5  13   35.96    6.52
  -2   5 -13   48.97    7.38
  -2   5 -13   36.26    6.99
  -2   5 -14   70.01    9.22
   2   5  14   66.13    9.08
  -2   5 -14   76.30    9.40
  -2   6  15   75.62    8.66
  -2   6  15   69.16    8.39
  -2   6  14    2.22    3.22
   2   6 -14   13.08    4.93
  -2   6  14    3.46    3.21
   2   6 -14    6.04    3.98
  -2   6  13  222.52   13.66
   2   6 -13  244.64   15.69
  -2   6  13  219.52   12.96
   2   6 -13  228.94   14.94
  -2   6  13  216.28   11.63
  -2   6  12   14.67    3.25
  -2   6  12   17.40    4.39
   2   6 -12   13.13    4.79
  -2   6  12   14.53    3.43
  -2   6  12   18.58    4.66
   2   6 -12   19.67    5.00
   2   6 -11   36.49    6.24
  -2   6  11   27.42    4.23
  -2   6  11   39.52    5.65
  -2   6  11   40.36    5.42
  -2   6  11   42.73    4.86
   2   6 -11   26.36    5.34
  -2   6  10  126.37    7.60
  -2   6  10  112.82    8.84
  -2   6  10  106.75    7.95
   2   6 -10  112.23    9.00
  -2   6  10  104.22    6.64
   2   6 -10   99.48    8.91
  -2   6  10  107.61    5.79
  -2   6   9   97.85    7.26
  -2   6   9   94.36    6.20
  -2   6   9  102.14    8.20
   2   6  -9   92.00    7.96
  -2   6   9   99.61    5.99
   2   6  -9  100.18    8.61
  -2   6   9  101.57    5.79
  -2   6   8   86.43    6.51
  -2   6   8   80.79    5.02
   2   6  -8   83.85    7.39
   2   6  -8   79.36    7.54
  -2   6   8   83.62    5.64
  -2   6   8   90.10    5.75
  -2   6   8   88.24    7.56
  -2   6   7  514.09   12.21
  -2   6   7  506.31   14.26
  -2   6   7  517.40   16.50
   2   6  -7  523.81   16.27
  -2   6   7  514.42   10.60
  -2   6   7  536.13   15.06
  -2   6   7  541.32   13.46
   2   6  -7  508.25   16.88
  -2   6   6  318.14    9.04
  -2   6   6  353.19   13.20
   2   6  -6  324.31   11.55
  -2   6   6  331.11   11.67
  -2   6   6  316.74    7.15
  -2   6   6  320.09   10.75
   2   6  -6  333.31   12.26
   2   6  -6  329.75   13.03
  -2   6   6  313.17   10.41
  -2   6   5   25.08    3.47
   2   6  -5   22.80    3.34
  -2   6   5   22.93    3.34
  -2   6   5   26.04    4.11
  -2   6   5   26.78    3.75
  -2   6   5   22.53    2.59
   2   6  -5   29.40    4.43
  -2   6   5   23.66    1.74
   2   6  -5   22.71    3.70
  -2   6   5   25.01    3.08
   2   6  -4  120.17    6.57
  -2   6   4  114.01    4.90
   2   6  -4  123.29    7.45
  -2   6   4  112.07    2.81
   2   6  -4  116.23    6.65
  -2   6   4  135.86    7.34
  -2   6   4  126.71    6.26
  -2   6   4  124.53    6.78
  -2   6   4  121.23    5.46
   2   6  -4  108.03    6.89
  -2   6   4  110.65    7.08
   2   6  -3   85.17    5.99
  -2   6   3   82.95    4.78
  -2   6   3   86.41    4.22
  -2   6   3   89.27    6.16
   2   6  -3   89.27    5.48
  -2   6   3   83.13    5.60
  -2   6   3   80.31    5.62
   2   6  -3   79.71    5.34
  -2   6   2  485.44   13.15
   2   6  -2  503.20   10.11
   2   6  -2  525.40   12.67
   2   6  -2  509.19   13.55
  -2   6   2  516.88   10.79
   2   6  -2  507.41   13.11
  -2   6   2  522.08   11.78
   2   6  -2  520.03   12.35
   2   6  -1  309.08    7.52
   2   6  -1  321.41   10.68
  -2   6   1  307.73    5.66
  -2   6   1  310.10    9.15
   2   6  -1  315.50    9.84
   2   6  -1  297.74    6.81
   2   6  -1  331.53   10.13
  -2   6   1  321.16   10.72
   2   6  -1  300.47    9.17
   2   6   0   78.58    3.87
  -2   6   0   81.62    5.20
   2   6   0   76.76    4.73
  -2   6   0   76.47    3.89
   2   6   0   85.34    4.27
   2   6   0   78.88    3.59
   2   6   0   74.45    4.77
  -2   6   0   77.49    4.84
  -2   6   0   78.73    5.68
  -2   6   0   82.85    2.95
   2   6   0   80.57    5.58
   2   6   1  127.70    5.04
  -2   6  -1  123.70    4.97
   2   6   1  140.09    7.27
  -2   6  -1  138.58    6.61
   2   6   1  138.03    6.27
   2   6   1  130.92    4.76
  -2   6  -1  130.95    4.15
  -2   6  -1  137.42    7.25
  -2   6  -1  127.56    6.42
   2   6   2  260.79    7.65
  -2   6  -2  250.11    7.55
   2   6   2  262.76    6.32
  -2   6  -2  265.97    9.50
  -2   6  -2  270.23    9.42
   2   6   2  258.13    8.51
  -2   6  -2  264.33    9.90
  -2   6  -2  263.41    6.75
  -2   6  -3   27.28    3.84
  -2   6  -3   26.59    3.51
  -2   6  -3   24.28    2.92
  -2   6  -3   28.16    3.55
   2   6   3   23.66    3.04
  -2   6  -3   24.11    2.73
   2   6   3   22.73    2.07
   2   6   3   21.31    2.72
  -2   6  -4   39.20    4.39
  -2   6  -4   35.51    3.71
   2   6   4   37.84    2.68
   2   6   4   37.27    3.61
   2   6   4   36.44    3.94
  -2   6  -4   39.06    3.63
  -2   6  -4   39.33    4.35
  -2   6  -4   42.11    4.45
  -2   6  -5  187.48    8.48
   2   6   5  191.08    6.20
   2   6   5  188.74    8.81
   2   6   5  194.73    8.29
  -2   6  -5  185.10    8.12
  -2   6  -5  180.12    8.88
  -2   6  -5  191.42    8.78
  -2   6  -6  246.50   11.00
   2   6   6  258.10   11.82
   2   6   6  257.04    9.93
  -2   6  -6  247.03   10.08
  -2   6  -6  227.63    9.40
  -2   6  -6  232.87   10.27
  -2   6  -7   12.12    3.19
  -2   6  -7   15.85    4.26
  -2   6  -7   14.42    3.73
  -2   6  -7   14.03    3.90
   2   6   7   12.57    2.75
   2   6   7    8.25    3.20
  -2   6  -7   10.45    2.24
  -2   6  -8   40.38    4.29
   2   6   8   53.64    4.73
  -2   6  -8   47.46    5.84
  -2   6  -8   54.57    5.95
  -2   6  -8   50.66    4.16
  -2   6  -8   47.40    5.79
   2   6   8   53.91    6.44
  -2   6  -9   83.94    7.80
   2   6   9   87.34    8.11
   2   6   9   93.42    5.99
  -2   6  -9   98.24    5.87
  -2   6  -9   86.12    7.68
  -2   6  -9   88.51    7.98
   2   6   9   89.57    4.51
  -2   6  -9   87.56    5.78
  -2   6 -10   74.45    7.71
   2   6  10   60.70    7.12
   2   6  10   72.06    5.56
  -2   6 -10   62.31    4.84
  -2   6 -10   66.05    7.36
  -2   6 -11   36.50    6.32
   2   6  11   24.50    5.45
   2   6  11   21.14    3.42
  -2   6 -11   21.77    4.83
  -2   6 -12   32.38    5.91
   2   6  12   27.53    5.90
  -2   6 -12   32.39    6.09
  -2   6 -13   69.24    8.96
   2   6  13   62.38    8.31
  -2   6 -13   73.90    8.91
  -2   6 -14   43.17    7.61
  -2   7  15   29.30    6.01
  -2   7  15   25.13    5.21
  -2   7  14   15.75    4.31
  -2   7  14   27.43    5.94
  -2   7  13  146.23   11.32
  -2   7  13  134.28   10.47
   2   7 -13  155.51   12.90
   2   7 -13  157.60   12.68
  -2   7  12   68.56    6.06
   2   7 -12   61.84    8.31
  -2   7  12   65.69    7.71
  -2   7  12   62.79    7.00
   2   7 -12   67.16    8.27
  -2   7  11    1.48    2.07
  -2   7  11   -1.18    2.67
  -2   7  11    0.89    2.09
   2   7 -11    0.60    3.09
  -2   7  11    7.71    3.85
   2   7 -11    5.76    3.57
  -2   7  10   38.39    5.90
  -2   7  10   32.50    4.02
  -2   7  10   33.02    3.82
   2   7 -10   39.70    6.15
  -2   7  10   30.95    4.94
  -2   7  10   40.24    3.98
   2   7 -10   38.82    6.11
  -2   7   9  209.11    8.85
   2   7  -9  211.00   11.91
  -2   7   9  215.32   11.88
   2   7  -9  228.51   12.94
  -2   7   9  202.32    8.57
  -2   7   9  198.15    7.69
  -2   7   9  185.26   10.16
  -2   7   8  173.13    9.23
  -2   7   8  178.90   10.49
  -2   7   8  187.62    7.79
  -2   7   8  182.47    6.57
  -2   7   8  181.82    8.39
   2   7  -8  186.90   10.84
   2   7  -8  168.95   10.93
   2   7  -7  213.82   10.89
  -2   7   7  210.55   11.13
  -2   7   7  215.86    6.08
  -2   7   7  196.67    9.48
  -2   7   7  211.77    7.60
   2   7  -7  230.60   11.98
  -2   7   7  197.56    8.81
  -2   7   6    0.80    2.43
  -2   7   6    2.09    3.13
   2   7  -6    0.56    3.36
  -2   7   6    2.94    0.93
  -2   7   6    0.99    2.15
  -2   7   6    2.99    1.51
   2   7  -6    0.93    2.63
  -2   7   6    4.72    2.19
  -2   7   5  186.23    8.72
  -2   7   5  189.35    6.39
  -2   7   5  193.38    7.94
   2   7  -5  211.79    9.47
  -2   7   5  204.25   10.26
   2   7  -5  187.30    9.30
  -2   7   5  190.72    8.34
   2   7  -5  209.98   10.45
  -2   7   4  118.48    7.66
  -2   7   4  121.94    4.98
  -2   7   4  119.84    7.20
   2   7  -4  135.63    7.42
   2   7  -4  129.19    7.35
  -2   7   4  125.99    6.29
   2   7  -4  123.84    7.84
   2   7  -3  514.26   14.71
   2   7  -3  548.38   14.27
   2   7  -3  523.07   13.87
  -2   7   3  525.13   14.35
  -2   7   3  531.24   11.79
   2   7  -2  968.67   19.60
   2   7  -2  933.77   13.74
  -2   7   2  944.82   12.47
  -2   7   2  980.20   17.65
   2   7  -2  986.42   18.77
  -2   7   2  965.47   19.52
   2   7  -2  981.67   18.32
   2   7  -1  384.97    8.35
  -2   7   1  399.14    7.45
   2   7  -1  409.01   12.61
   2   7  -1  412.71   12.08
  -2   7   1  414.42   11.56
   2   7  -1  405.53    7.63
   2   7  -1  394.00   11.48
  -2   7   1  399.13   12.60
   2   7  -1  403.83   11.47
  -2   7   0  158.82    4.73
   2   7   0  155.66    4.68
   2   7   0  155.82    5.25
   2   7   0  160.29    8.03
  -2   7   0  158.60    7.35
   2   7   0  159.41    7.09
  -2   7   0  160.08    8.26
   2   7   1   89.95    4.30
  -2   7  -1   93.97    4.39
   2   7   1   89.89    4.07
  -2   7  -1   85.06    6.36
  -2   7  -1  101.28    6.08
  -2   7  -1   92.67    3.98
   2   7   1   84.41    6.00
   2   7   1   81.86    5.07
  -2   7  -1   91.69    5.99
   2   7   2  114.54    5.13
  -2   7  -2  107.30    4.99
   2   7   2  103.80    3.99
   2   7   2  105.56    6.96
  -2   7  -2  108.07    7.00
  -2   7  -2  111.27    6.64
  -2   7  -2   99.57    4.58
   2   7   2  103.44    5.62
  -2   7  -2  104.69    6.54
  -2   7  -3   80.79    4.91
  -2   7  -3   85.46    4.75
   2   7   3   86.78    3.51
   2   7   3   87.13    5.28
  -2   7  -3   88.47    6.34
  -2   7  -3   77.89    5.84
  -2   7  -3   99.84    6.74
   2   7   3   87.33    5.81
  -2   7  -4   44.16    4.96
  -2   7  -4   40.91    4.69
  -2   7  -4   48.41    4.22
   2   7   4   46.10    4.62
   2   7   4   47.22    2.73
   2   7   4   44.56    4.06
  -2   7  -4   45.39    4.14
  -2   7  -5  227.32    9.27
   2   7   5  230.99    8.97
  -2   7  -5  217.05   10.24
  -2   7  -5  224.37    9.16
   2   7   5  225.36    6.20
  -2   7  -5  222.40    9.87
  -2   7  -6  247.06   10.55
  -2   7  -6  249.16   11.45
   2   7   6  258.54    7.28
  -2   7  -6  257.28   10.53
   2   7   6  251.63    9.90
  -2   7  -6  250.65   10.47
   2   7   6  247.85   11.92
  -2   7  -7   10.41    3.11
  -2   7  -7   11.46    3.74
   2   7   7   12.84    4.13
   2   7   7   11.59    2.94
  -2   7  -7   10.68    3.56
  -2   7  -7   10.44    3.57
  -2   7  -8   97.21    7.76
   2   7   8   97.18    6.47
  -2   7  -8   98.49    6.16
  -2   7  -8   92.48    6.56
   2   7   8   96.82    8.46
  -2   7  -8   99.53    7.78
  -2   7  -8   92.56    7.93
  -2   7  -9  133.85    9.44
   2   7   9  136.47    7.74
   2   7   9  141.36   10.48
  -2   7  -9  122.88    9.08
  -2   7  -9  124.98    7.12
  -2   7  -9  146.16   10.06
  -2   7  -9  121.54    7.31
  -2   7 -10   14.46    4.42
   2   7  10   10.79    4.15
   2   7  10   18.36    3.41
  -2   7 -10   14.80    4.48
  -2   7 -10   17.94    3.35
  -2   7 -11   -0.17    3.72
   2   7  11    2.56    2.88
  -2   7 -11    2.86    3.39
  -2   7 -12   22.83    4.93
   2   7  12   22.56    5.61
  -2   7 -12   23.36    5.52
  -2   7 -13    2.58    4.05
   2   7  13    6.65    4.58
  -2   7 -13    3.35    2.93
  -2   7 -14   81.30    9.95
  -2   8  15   15.33    5.23
  -2   8  15   10.31    4.16
  -2   8  14   39.86    6.61
  -2   8  14   40.67    6.84
   2   8 -13   12.23    5.49
  -2   8  13   10.45    3.91
  -2   8  13   10.18    3.96
   2   8 -13    7.24    4.23
  -2   8  12    3.73    3.59
  -2   8  12   -1.35    3.13
   2   8 -12    4.19    3.33
   2   8 -12   -1.71    2.98
  -2   8  11   -2.67    2.54
   2   8 -11    0.35    3.14
  -2   8  11   -2.21    3.25
  -2   8  11    1.31    2.12
   2   8 -11    0.46    3.58
  -2   8  10    8.54    3.19
  -2   8  10   13.26    4.18
  -2   8  10    8.31    2.47
   2   8 -10    7.48    3.84
  -2   8  10    8.18    2.31
   2   8 -10   10.82    4.21
  -2   8   9   35.67    5.11
  -2   8   9   38.10    3.82
   2   8  -9   39.02    5.78
  -2   8   9   38.85    5.69
  -2   8   9   29.45    2.86
  -2   8   9   44.47    4.58
   2   8  -9   34.48    5.39
   2   8  -8   73.99    7.16
  -2   8   8   61.03    5.93
   2   8  -8   61.30    6.88
  -2   8   8   71.08    4.63
  -2   8   8   72.63    3.60
  -2   8   8   71.19    7.31
  -2   8   8   63.54    5.56
  -2   8   7    4.83    2.40
   2   8  -7    9.32    3.19
  -2   8   7   10.76    1.21
  -2   8   7   12.59    2.31
   2   8  -7   12.06    4.09
  -2   8   7    7.90    3.51
  -2   8   6  138.18    9.22
  -2   8   6  135.52    5.48
  -2   8   6  145.73    7.79
  -2   8   6  143.77    7.87
   2   8  -6  142.36    9.10
  -2   8   6  133.33    7.93
   2   8  -6  144.79    9.65
  -2   8   5  241.74    6.93
   2   8  -5  244.23   10.98
  -2   8   5  259.05   12.02
  -2   8   5  239.29   10.44
  -2   8   5  242.16    9.32
   2   8  -5  228.82   11.23
  -2   8   4  120.11    6.16
   2   8  -4  119.28    7.59
  -2   8   4  123.68    8.23
  -2   8   4  122.46    7.82
   2   8  -4  134.82    8.44
   2   8  -3   23.16    2.62
  -2   8   3   30.84    4.74
   2   8  -3   29.43    4.10
   2   8  -3   29.87    4.32
   2   8  -3   27.82    3.81
  -2   8   3   24.77    2.84
   2   8  -2  276.08   11.18
   2   8  -2  271.03    7.33
  -2   8   2  265.80    7.28
   2   8  -2  292.06   11.01
  -2   8   2  277.77   11.37
   2   8  -2  265.55   10.31
   2   8  -1  282.54   10.43
   2   8  -1  293.18    7.15
  -2   8   1  288.50    7.19
   2   8  -1  289.67   11.28
   2   8  -1  279.25   10.80
   2   8  -1  295.52   10.37
  -2   8   1  311.19   11.95
  -2   8   1  299.21   10.62
   2   8   0  424.96    8.49
   2   8   0  442.94   13.78
  -2   8   0  434.63    8.78
  -2   8   0  441.79   13.00
  -2   8   0  440.13   14.05
   2   8   0  432.34   12.03
   2   8   0  426.50    7.28
  -2   8  -1   28.63    4.01
  -2   8  -1   34.32    2.72
  -2   8  -1   32.97    4.03
   2   8   1   31.30    2.27
   2   8   1   33.20    2.74
   2   8   1   28.46    3.94
   2   8   1   31.96    3.50
  -2   8  -1   31.04    2.75
  -2   8  -2  215.81    6.91
   2   8   2  225.62   10.36
  -2   8  -2  205.18    6.94
   2   8   2  203.10    8.00
  -2   8  -2  210.10    9.63
   2   8   3    9.55    1.39
  -2   8  -3   14.47    4.00
  -2   8  -3    8.72    2.24
  -2   8  -3   11.10    3.07
  -2   8  -3    6.71    1.97
   2   8   3    8.32    2.14
  -2   8  -4   12.40    3.88
  -2   8  -4    8.48    2.47
  -2   8  -4    5.13    2.23
  -2   8  -4    4.67    2.87
   2   8   4    5.75    1.14
   2   8   4    4.36    1.96
  -2   8  -5    7.09    3.52
  -2   8  -5    1.82    2.75
  -2   8  -5    0.09    2.76
   2   8   5    3.17    1.01
  -2   8  -5    3.48    2.51
   2   8   5    0.70    1.74
  -2   8  -6   30.70    4.84
  -2   8  -6   33.52    4.95
   2   8   6   18.93    1.98
  -2   8  -6   19.72    3.59
  -2   8  -6   21.56    3.86
   2   8   6   20.96    3.35
   2   8   7   79.26    4.12
  -2   8  -7   68.31    6.08
  -2   8  -7   69.62    6.99
   2   8   7   68.85    5.49
   2   8   7   77.91    7.57
  -2   8  -7   71.31    6.38
  -2   8  -7   72.09    6.35
  -2   8  -8  169.31    8.59
  -2   8  -8  158.22    9.77
   2   8   8  183.02    9.32
   2   8   8  161.35    6.37
   2   8   8  167.00   11.19
  -2   8  -8  146.21    9.37
  -2   8  -8  158.58    9.04
  -2   8  -8  173.96   11.03
  -2   8  -9   12.36    4.10
   2   8   9    0.09    3.20
  -2   8  -9    7.54    2.66
   2   8   9    4.50    2.39
  -2   8  -9    8.25    3.92
  -2   8  -9    4.90    2.96
  -2   8 -10   66.30    7.41
  -2   8 -10   49.09    5.13
   2   8  10   57.42    7.50
   2   8  10   58.83    5.69
  -2   8 -10   54.97    7.14
  -2   8 -10   48.72    6.78
  -2   8 -11    1.94    3.46
   2   8  11   -1.94    3.34
  -2   8 -11   -2.50    3.64
  -2   8 -12   34.85    6.45
   2   8  12   32.53    6.10
  -2   8 -12   32.97    6.05
  -2   8 -13   13.06    4.60
  -2   8 -13   21.44    5.99
  -2   9  14   25.75    5.51
  -2   9  14   30.04    6.40
  -2   9  13   26.81    5.57
  -2   9  13   21.71    5.48
   2   9 -13   28.96    6.67
   2   9 -12    4.97    4.71
  -2   9  12   -1.33    3.92
  -2   9  12    3.76    3.35
   2   9 -12    1.43    3.18
  -2   9  11   48.58    6.39
  -2   9  11   49.16    7.06
   2   9 -11   48.18    7.25
   2   9 -11   55.62    7.47
   2   9 -10   35.10    6.17
  -2   9  10   42.27    5.60
  -2   9  10   49.33    6.84
   2   9 -10   43.61    6.51
  -2   9  10   40.78    4.57
   2   9  -9  140.77   10.57
  -2   9   9  152.05   10.81
  -2   9   9  129.77    6.16
  -2   9   9  120.79    8.85
   2   9  -9  137.02   10.80
  -2   9   9  129.18    7.91
   2   9  -8   89.48    8.20
  -2   9   8   78.07    4.49
   2   9  -8   70.67    7.62
  -2   9   8   74.16    7.68
  -2   9   8   65.77    5.97
  -2   9   7   23.87    4.11
  -2   9   7   32.15    5.47
  -2   9   7   21.38    2.38
   2   9  -7   20.85    4.52
   2   9  -7   26.46    4.82
   2   9  -6   11.54    3.70
  -2   9   6    3.55    2.10
   2   9  -6    5.95    3.08
  -2   9   6   10.18    3.48
  -2   9   6    1.41    3.40
  -2   9   5  321.22   13.81
   2   9  -5  310.93   12.99
  -2   9   5  323.45   12.77
  -2   9   5  308.02   10.54
   2   9  -5  320.92   13.79
  -2   9   4   41.38    5.37
   2   9  -4   33.22    4.80
  -2   9   4   34.31    3.47
   2   9  -4   42.08    5.39
  -2   9   3   47.29    5.70
   2   9  -3   33.57    4.59
   2   9  -3   33.35    3.03
  -2   9   3   33.80    3.24
  -2   9   3   38.80    3.46
   2   9  -3   37.31    5.08
   2   9  -2  350.07   13.22
   2   9  -2  353.00    8.13
  -2   9   2  342.89    8.88
  -2   9   2  358.67   12.43
  -2   9   2  350.11   13.41
   2   9  -2  367.65   12.89
   2   9  -1  180.21    9.00
   2   9  -1  158.92    5.17
  -2   9   1  163.58    6.06
   2   9  -1  171.11    9.24
  -2   9   1  172.08    9.67
   2   9   0  145.34    4.86
   2   9   0  142.08    8.47
  -2   9   0  146.65    5.71
   2   9   0  143.29    7.36
   2   9   0  137.53    3.79
  -2   9  -1    4.75    2.99
   2   9   1    5.37    1.63
   2   9   1    5.31    2.20
  -2   9  -1    1.85    1.54
   2   9   1    3.11    1.00
   2   9   1    5.51    2.93
  -2   9  -1    6.09    1.59
  -2   9  -2  328.03    8.31
   2   9   2  335.92   12.99
   2   9   2  327.88   10.40
  -2   9  -2  318.82    9.24
  -2   9  -2  314.10   12.47
  -2   9  -3    3.90    3.03
  -2   9  -3   10.67    2.51
   2   9   3    9.85    3.42
   2   9   3   12.34    2.78
  -2   9  -3   10.45    2.15
  -2   9  -4   15.52    2.81
  -2   9  -4   10.88    2.88
   2   9   4    9.49    2.30
  -2   9  -4   11.24    3.69
  -2   9  -5   58.26    6.41
  -2   9  -5   56.17    4.85
   2   9   5   53.32    2.17
  -2   9  -5   59.22    6.58
   2   9   5   53.58    4.63
  -2   9  -5   56.67    5.27
  -2   9  -6  279.61   10.98
   2   9   6  274.28    5.45
   2   9   6  250.07    9.81
  -2   9  -6  268.76   11.28
  -2   9  -6  248.05   12.39
  -2   9  -6  287.52   12.57
   2   9   7  261.84   10.47
  -2   9  -7  265.48   11.51
   2   9   7  244.01   13.22
   2   9   7  261.50    6.22
  -2   9  -7  260.81   11.86
  -2   9  -7  253.17   12.94
  -2   9  -7  251.44   11.76
   2   9   8   91.08    8.62
  -2   9  -8   99.51    8.16
  -2   9  -8   96.51    7.86
   2   9   8  114.60    7.81
  -2   9  -8   94.04    8.49
  -2   9  -8   93.68    7.64
  -2   9  -9  114.16    8.88
   2   9   9  140.07    8.77
  -2   9  -9  111.18    8.24
   2   9   9  114.73    9.93
  -2   9  -9  126.29    9.51
  -2   9  -9  133.52   10.52
  -2   9 -10   38.83    5.07
  -2   9 -10   48.91    6.74
   2   9  10   38.31    5.05
  -2   9 -10   37.81    5.66
   2   9  10   34.70    6.27
  -2   9 -10   41.68    6.57
  -2   9 -11   59.18    7.41
   2   9  11   64.96    8.50
  -2   9 -11   59.73    7.58
  -2   9 -11   47.41    7.24
  -2   9 -12   38.61    6.61
   2   9  12   37.44    6.99
  -2   9 -12   29.41    6.34
  -2   9 -13   26.36    6.32
  -2  10  14   50.00    7.37
  -2  10  13  163.92   12.88
  -2  10  13  146.33   11.68
   2  10 -12   46.95    7.85
  -2  10  12   32.26    5.91
  -2  10  12   33.03    6.23
   2  10 -12   27.84    6.01
   2  10 -11    7.73    4.08
  -2  10  11    7.32    3.53
  -2  10  11    7.70    3.81
   2  10 -11    7.45    4.17
  -2  10  10   15.46    4.87
   2  10 -10   25.17    5.49
  -2  10  10   15.02    4.28
   2  10 -10   20.16    5.07
  -2  10  10   23.15    3.77
  -2  10   9   27.26    5.64
  -2  10   9   24.59    4.63
   2  10  -9   21.76    5.23
   2  10  -9   22.29    5.28
  -2  10   9   26.37    4.54
  -2  10   8  186.39    6.13
  -2  10   8  176.70   11.72
   2  10  -8  170.43   11.33
   2  10  -8  174.24   11.87
  -2  10   8  167.00    9.59
   2  10  -7   67.09    7.17
  -2  10   7   74.55    7.71
  -2  10   7   79.24    6.91
   2  10  -6   26.26    4.58
  -2  10   6   22.16    3.38
  -2  10   6   28.00    5.35
  -2  10   6   27.57    4.81
   2  10  -6   26.41    5.02
  -2  10   5  390.18   11.77
  -2  10   5  391.06   14.92
  -2  10   5  390.34   15.95
   2  10  -5  388.36   15.16
   2  10  -5  398.03   15.79
   2  10  -4   83.64    4.88
  -2  10   4   86.18    5.31
   2  10  -4   81.06    7.19
  -2  10   4   98.64    7.91
   2  10  -4   76.31    7.27
   2  10  -3  124.47    8.76
   2  10  -3  126.60    5.37
  -2  10   3  129.75    6.33
  -2  10   3  144.65    9.42
   2  10  -3  140.38    8.82
  -2  10   2   47.05    6.24
   2  10  -2   41.07    5.10
  -2  10   2   40.40    3.61
   2  10  -2   45.61    5.70
   2  10  -2   39.19    2.82
  -2  10   1   15.13    2.25
   2  10  -1    8.42    3.09
   2  10  -1    9.35    3.37
   2  10  -1   12.21    1.67
  -2  10   0   54.17    3.97
   2  10   0   50.62    2.85
   2  10   0   45.20    5.51
   2  10   0   59.08    5.08
  -2  10  -1  132.25    8.65
   2  10   1  144.90    8.99
  -2  10  -1  154.46    6.53
   2  10   1  138.09    3.60
   2  10   1  159.62    7.74
  -2  10  -2  174.96    5.99
   2  10   2  167.39    7.74
   2  10   2  172.68    9.81
  -2  10  -2  183.85    7.51
  -2  10  -2  186.80   10.29
  -2  10  -3   13.39    4.06
  -2  10  -3   20.35    2.59
   2  10   3   14.32    3.99
  -2  10  -3   17.90    3.26
   2  10   3   15.08    2.79
  -2  10  -4  218.49    8.22
   2  10   4  213.28   11.65
  -2  10  -4  208.70    9.05
   2  10   4  201.64    8.40
  -2  10  -4  212.35   11.48
  -2  10  -5  129.74    7.04
  -2  10  -5  116.18    7.29
   2  10   5  111.15    6.45
  -2  10  -5  119.78    8.77
  -2  10  -6  112.03    7.03
   2  10   6  110.51    6.60
  -2  10  -6  114.48    7.67
  -2  10  -6  111.82    8.98
  -2  10  -6  112.65    8.52
  -2  10  -7   69.72    7.46
  -2  10  -7   80.97    6.55
  -2  10  -7   81.60    7.42
  -2  10  -7   79.40    6.96
  -2  10  -8  248.12   11.96
   2  10   8  253.61   14.35
  -2  10  -8  240.73   13.72
  -2  10  -8  252.72   12.71
  -2  10  -8  232.75   12.17
  -2  10  -9    4.58    3.27
  -2  10  -9   17.24    4.08
   2  10   9   10.97    4.64
  -2  10  -9    7.14    3.45
   2  10   9   11.88    3.51
  -2  10  -9   11.05    3.99
  -2  10 -10   24.72    5.01
   2  10  10   28.37    4.71
  -2  10 -10   27.00    5.39
  -2  10 -10   18.10    4.16
   2  10  10   27.79    5.90
  -2  10 -10   20.37    5.41
  -2  10 -11   38.85    6.08
   2  10  11   25.71    6.13
  -2  10 -11   30.67    6.31
  -2  10 -11   30.51    6.11
  -2  10 -12    1.07    3.60
  -2  10 -12   13.06    5.08
  -2  10 -13    5.17    3.71
  -2  11  13   29.32    6.28
  -2  11  13   17.98    4.91
  -2  11  12   85.58    9.12
  -2  11  12  102.40   10.49
   2  11 -12   87.59   10.08
  -2  11  11   17.06    4.71
  -2  11  11   24.73    5.82
   2  11 -11   32.57    7.20
   2  11 -11   23.16    5.66
   2  11 -10   18.35    5.18
  -2  11  10   15.62    4.69
   2  11 -10   26.63    5.60
  -2  11  10   22.17    4.81
  -2  11  10   25.54    4.29
  -2  11   9    3.62    2.93
  -2  11   9    0.50    3.13
   2  11  -9    1.90    4.01
   2  11  -9   -1.41    3.97
  -2  11   9   -0.52    2.77
  -2  11   8   37.66    5.29
   2  11  -8   47.93    6.66
  -2  11   8   53.53    7.22
   2  11  -8   45.26    6.82
  -2  11   7   52.57    6.00
   2  11  -7   67.73    7.54
   2  11  -7   66.70    7.64
  -2  11   7   67.68    7.50
  -2  11   6  142.71    7.80
  -2  11   6  149.38   10.61
   2  11  -6  123.71    9.41
  -2  11   6  145.67    9.71
   2  11  -6  143.27   10.43
  -2  11   5    3.89    3.50
  -2  11   5    4.76    3.26
   2  11  -5    1.87    2.93
  -2  11   5    5.44    2.16
   2  11  -5    0.99    3.11
  -2  11   4   68.85    7.13
   2  11  -4   85.96    4.80
  -2  11   4   79.61    4.99
   2  11  -4   89.47    7.82
  -2  11   4  100.39    6.21
   2  11  -4   86.24    7.87
   2  11  -3   85.02    7.71
   2  11  -3   83.11    4.15
  -2  11   3   95.09    8.34
  -2  11   3   84.39    5.41
   2  11  -3   84.68    7.46
   2  11  -2   96.96    7.69
   2  11  -2   99.59    8.15
   2  11  -2  109.77    4.18
  -2  11   2  108.00    5.93
   2  11  -1    2.08    2.91
   2  11  -1   -1.59    2.81
   2  11  -1    1.92    0.94
  -2  11   1    2.63    1.82
   2  11   0   23.91    4.45
  -2  11   0   25.47    3.23
  -2  11  -1   19.58    4.58
   2  11   1   17.88    3.97
   2  11   1   26.83    3.79
  -2  11  -1   21.01    3.00
   2  11   2  117.69    3.54
  -2  11  -2  120.53    4.77
  -2  11  -2  135.05    6.93
   2  11   2  124.31    8.90
   2  11   2  115.36    6.68
  -2  11  -2  104.68    8.29
  -2  11  -3   31.48    2.98
   2  11   3   19.13    4.23
  -2  11  -3   21.48    4.66
  -2  11  -3   27.45    3.69
   2  11   3   23.51    3.49
  -2  11  -4    6.58    3.56
  -2  11  -4    9.16    2.29
   2  11   4    8.10    3.93
  -2  11  -4    9.67    2.77
   2  11   4    3.42    2.01
  -2  11  -5   24.79    5.24
  -2  11  -5   28.41    3.49
  -2  11  -5   29.38    4.37
   2  11   5   24.47    3.27
  -2  11  -6    7.86    3.13
  -2  11  -6   11.17    3.29
  -2  11  -6   10.50    2.63
  -2  11  -6   13.26    4.24
  -2  11  -7   10.42    4.06
  -2  11  -7    2.99    3.18
  -2  11  -7    0.58    2.92
  -2  11  -7    5.32    3.27
  -2  11  -8   64.91    7.85
  -2  11  -8   63.43    6.33
  -2  11  -8   55.27    6.52
   2  11   8   67.82    8.06
  -2  11  -8   73.32    7.31
  -2  11  -9   42.75    5.81
  -2  11  -9   41.72    6.69
  -2  11  -9   27.04    4.78
   2  11   9   43.96    6.67
  -2  11  -9   33.96    5.42
   2  11   9   41.57    5.69
   2  11  10  141.02    9.87
  -2  11 -10  129.57   10.51
   2  11  10  130.83   11.76
  -2  11 -10  158.47   10.74
  -2  11 -10  126.57   11.31
  -2  11 -10  136.58    9.77
  -2  11 -11   20.91    5.74
  -2  11 -11   22.17    5.55
  -2  11 -11    8.96    3.80
   2  11  11   14.35    5.34
  -2  11 -12   79.72    8.85
  -2  11 -12   88.63   10.06
  -2  11 -13   25.58    5.89
  -2  12  13    9.09    4.44
  -2  12  12   20.68    5.62
  -2  12  12    8.89    4.09
  -2  12  11   12.22    4.82
   2  12 -11    7.78    4.89
  -2  12  11    3.45    3.70
   2  12 -11   -1.33    4.16
  -2  12  10   22.21    4.89
   2  12 -10   18.81    5.00
   2  12 -10   24.77    5.69
  -2  12  10   16.32    4.76
   2  12  -9   24.11    5.48
  -2  12   9   28.41    4.79
   2  12  -9   41.89    7.24
  -2  12   9   36.50    6.66
   2  12  -8    7.11    4.19
  -2  12   8    5.46    3.54
  -2  12   8   13.36    4.80
   2  12  -8    7.65    4.48
  -2  12   7   33.62    5.43
   2  12  -7   35.46    6.12
  -2  12   7   28.70    5.64
   2  12  -7   32.13    6.07
   2  12  -6    7.23    3.16
  -2  12   6   13.90    4.13
  -2  12   6   10.45    4.27
   2  12  -6    7.64    4.26
  -2  12   5   65.74    7.05
   2  12  -5   61.73    7.05
   2  12  -5   59.48    6.92
  -2  12   5   68.00    5.73
  -2  12   4  118.68    6.97
  -2  12   4  111.65    9.01
   2  12  -4  112.79    8.90
   2  12  -4  114.14    9.08
   2  12  -3  575.37   19.35
  -2  12   3  582.33   14.62
  -2  12   3  592.16   19.80
   2  12  -3  580.51   19.36
   2  12  -2   21.44    1.65
  -2  12   2   23.11    3.17
   2  12  -2   22.17    4.37
   2  12  -2   19.66    4.71
   2  12  -1   12.47    3.82
  -2  12   1    9.15    2.32
   2  12   0   29.79    4.82
  -2  12   0   35.51    3.79
   2  12   1   38.12    5.44
  -2  12  -1   44.01    4.18
  -2  12  -2  124.09    9.35
   2  12   2  124.81    9.14
   2  12   2  122.54    7.09
  -2  12  -2  122.41    6.90
  -2  12  -3   26.30    5.12
  -2  12  -3   31.80    2.79
   2  12   3   30.44    2.08
   2  12   3   27.38    4.77
  -2  12  -3   39.44    4.31
   2  12   3   23.50    3.36
  -2  12  -4  140.33    6.19
   2  12   4  136.15    9.97
  -2  12  -4  143.98    8.19
  -2  12  -4  145.72   10.61
  -2  12  -5  315.67   10.31
  -2  12  -5  318.42   12.63
   2  12   5  281.09   14.44
  -2  12  -5  285.64   14.80
  -2  12  -6   42.38    6.34
  -2  12  -6   46.85    6.64
  -2  12  -6   40.00    4.33
  -2  12  -6   42.71    5.19
  -2  12  -7   27.10    5.37
  -2  12  -7   29.22    5.67
  -2  12  -7   27.13    4.22
  -2  12  -7   27.16    4.69
  -2  12  -8   21.97    4.88
  -2  12  -8   19.59    3.77
  -2  12  -8   23.39    4.75
  -2  12  -8   33.72    6.30
   2  12   8   20.04    5.08
  -2  12  -9   67.36    7.60
  -2  12  -9   57.99    7.88
  -2  12  -9   53.32    6.14
  -2  12  -9   46.64    6.45
   2  12   9   44.05    6.87
   2  12   9   62.85    7.33
  -2  12 -10   75.63    9.10
  -2  12 -10   83.02    8.29
   2  12  10   65.93    8.76
   2  12  10   79.77    8.13
  -2  12 -10   67.35    8.05
  -2  12 -11   61.52    8.17
  -2  12 -12   47.08    7.64
  -2  13  12   12.35    4.72
  -2  13  11   51.76    7.42
  -2  13  11   45.51    7.59
   2  13 -10   31.31    6.44
  -2  13  10   26.36    5.43
  -2  13  10   17.92    4.92
   2  13 -10   17.86    6.00
  -2  13   9   47.24    6.35
   2  13  -9   43.08    7.10
  -2  13   9   35.80    6.61
   2  13  -9   43.58    7.17
  -2  13   8   -3.72    3.55
   2  13  -8    7.44    3.64
  -2  13   8    5.30    3.77
   2  13  -8   -1.51    3.05
  -2  13   7   67.94    7.44
   2  13  -7   84.15    8.85
  -2  13   7   76.35    8.64
   2  13  -7   74.64    8.57
   2  13  -6   16.17    4.71
  -2  13   6   23.03    5.84
  -2  13   6    9.58    3.09
  -2  13   6   13.21    4.38
   2  13  -6   22.19    5.47
  -2  13   5   49.51    6.74
   2  13  -5   43.10    6.07
   2  13  -5   53.65    7.02
  -2  13   5   50.05    5.18
  -2  13   4  137.13    7.84
  -2  13   4  131.21   10.18
   2  13  -4  134.75   10.14
   2  13  -4  138.82   10.33
   2  13  -3   85.35    8.15
   2  13  -3   96.23    8.68
  -2  13   3   97.70    6.41
  -2  13   3   85.88    8.54
   2  13  -2  171.05   11.01
   2  13  -2  164.02   10.89
  -2  13   2  179.78    8.45
   2  13  -1   25.90    4.64
  -2  13   1   33.41    3.95
   2  13   0   -3.48    3.52
  -2  13   0    2.47    2.20
   2  13   1   73.33    7.33
  -2  13  -1   74.99    5.58
  -2  13  -2   18.25    4.55
   2  13   2   20.16    4.72
  -2  13  -2   18.37    3.37
   2  13   3  256.38   13.50
  -2  13  -3  255.81   14.01
  -2  13  -3  273.53   11.09
  -2  13  -4   18.92    4.68
  -2  13  -4   26.70    4.03
   2  13   4   19.73    4.71
  -2  13  -5   78.84    8.39
  -2  13  -5   65.82    6.25
   2  13   5   91.17    8.80
   2  13   6  120.81   10.26
  -2  13  -6  148.87    9.58
  -2  13  -6  130.66   10.59
  -2  13  -6  143.14   11.33
  -2  13  -7   59.05    7.54
  -2  13  -7   58.27    7.75
  -2  13  -7   69.90    7.05
  -2  13  -8    4.25    3.48
  -2  13  -8    3.35    3.32
  -2  13  -8    3.17    2.68
  -2  13  -9   23.46    5.78
   2  13   9   25.23    5.45
  -2  13  -9   29.36    6.01
  -2  13  -9   21.11    4.98
   2  13   9   26.79    5.06
  -2  13 -10  111.82   10.00
   2  13  10  138.29   10.93
  -2  13 -10  132.68   12.45
  -2  13 -10  112.28   10.03
  -2  13 -11   40.08    6.77
  -2  14  11    6.76    3.74
  -2  14  10  109.94   10.50
  -2  14  10  119.87   11.64
  -2  14   9   17.77    4.81
   2  14  -9    9.93    4.61
  -2  14   9    9.16    5.08
   2  14  -9    8.57    4.64
  -2  14   8   28.22    5.60
   2  14  -8   22.39    5.22
   2  14  -8   19.30    5.42
  -2  14   8   36.92    6.66
  -2  14   7   75.45    7.95
   2  14  -7   73.46    8.52
  -2  14   7   80.07    9.35
   2  14  -7   68.99    8.44
  -2  14   7   72.15    7.14
  -2  14   6   31.91    6.16
  -2  14   6   36.49    5.86
  -2  14   6   41.03    5.19
   2  14  -6   43.31    6.80
   2  14  -6   42.23    6.91
   2  14  -5   24.66    5.15
  -2  14   5   28.84    5.84
   2  14  -5   33.48    5.67
  -2  14   5   31.77    4.45
  -2  14   4   55.63    5.51
  -2  14   4   52.62    7.23
   2  14  -4   48.66    6.81
   2  14  -4   59.57    7.65
  -2  14   3   19.12    5.60
   2  14  -3   19.64    4.56
  -2  14   3   14.23    3.28
   2  14  -3   23.35    5.20
  -2  14   2   68.08    5.67
   2  14  -2   57.21    6.99
  -2  14   2   73.22    8.30
   2  14  -2   61.49    7.14
  -2  14   1   58.07    5.15
   2  14  -1   58.19    7.07
   2  14   0  142.64   10.48
  -2  14   0  136.98    7.67
   2  14   1   -0.31    3.58
  -2  14  -1    2.74    2.00
  -2  14  -2   19.66    4.94
   2  14   2   15.18    4.29
  -2  14  -2   16.00    3.34
  -2  14  -3   22.06    5.03
  -2  14  -3   27.58    4.25
   2  14   3   30.76    5.69
  -2  14  -4  116.05   10.28
   2  14   4  101.52    9.33
  -2  14  -4  101.27    7.52
  -2  14  -5   20.19    5.71
   2  14   5   17.82    4.52
  -2  14  -5   30.75    4.77
  -2  14  -6   31.21    6.33
  -2  14  -6   27.65    5.71
   2  14   6   33.35    6.46
  -2  14  -6   28.62    4.86
  -2  14  -7   10.51    4.71
  -2  14  -7    6.36    3.76
  -2  14  -7   11.47    4.12
   2  14   7    9.05    4.41
  -2  14  -8   79.16    9.55
  -2  14  -8   80.93    8.17
   2  14   8   94.70    9.93
  -2  14  -8   84.21    9.16
  -2  14  -9    4.14    4.42
  -2  14  -9   -5.05    4.05
   2  14   9   -1.96    3.15
  -2  14  -9    4.88    3.75
  -2  14 -10   40.75    6.76
  -2  15  10   16.57    4.97
  -2  15   9  104.61    9.90
  -2  15   8   75.00    8.54
   2  15  -8   73.78    9.36
   2  15  -8   79.54    9.43
  -2  15   8   81.91   10.06
   2  15  -7   97.10   10.09
  -2  15   7   84.12    9.74
   2  15  -7  121.95   11.33
  -2  15   7   91.16    9.33
   2  15  -6    4.73    3.60
  -2  15   6    9.99    4.82
   2  15  -6    6.64    4.13
  -2  15   6   12.19    5.19
  -2  15   5   19.22    4.87
   2  15  -5   24.33    5.46
   2  15  -5   15.35    4.77
  -2  15   5   31.75    4.56
  -2  15   4   41.20    6.99
   2  15  -4   59.37    7.78
  -2  15   4   43.16    5.01
   2  15  -4   61.97    7.78
  -2  15   3   19.02    5.63
  -2  15   3   14.80    3.37
   2  15  -3   15.56    4.42
   2  15  -3   24.67    5.57
  -2  15   2   28.04    6.48
  -2  15   2   24.43    3.89
  -2  15   1   49.09    5.06
   2  15  -1   33.00    5.90
   2  15   0   66.07    7.85
  -2  15   0   84.81    6.36
   2  15   1   20.21    4.80
  -2  15  -1   31.74    4.23
  -2  15  -2    4.19    2.44
   2  15   2    3.69    3.84
  -2  15  -3   40.75    6.36
   2  15   3   45.84    6.77
  -2  15  -3   45.26    5.38
  -2  15  -4   36.18    6.20
  -2  15  -4   50.72    5.89
   2  15   4   40.99    6.15
  -2  15  -5    2.35    3.09
   2  15   5   -0.86    3.28
  -2  15  -6   28.99    6.35
  -2  15  -6   23.06    5.66
   2  15   6   13.45    4.73
  -2  15  -6    9.72    3.66
  -2  15  -7   -0.39    3.98
   2  15   7   -1.21    3.56
  -2  15  -8    4.40    3.84
   2  15   8    3.91    4.56
  -2  15  -9    7.69    4.15
   2  15   9   14.26    4.94
  -2  16   8   11.25    5.08
  -2  16   7    7.92    4.11
   2  16  -7    7.60    4.19
   2  16  -7   15.47    5.00
  -2  16   6   15.00    5.23
  -2  16   6   11.63    5.44
   2  16  -6   14.79    5.17
   2  16  -6   12.73    5.17
   2  16  -5  116.87   11.00
  -2  16   5  108.02   10.54
   2  16  -5  115.30   10.88
  -2  16   4   93.64   10.13
   2  16  -4   99.43   10.07
   2  16  -4   87.47    9.37
  -2  16   3   50.01    7.57
   2  16  -3   49.84    7.26
   2  16  -3   64.57    8.09
  -2  16   2   18.67    5.06
   2  16  -2   20.38    5.23
  -2  16   1    3.78    4.61
   2  16  -1    9.78    4.31
   2  16   0   32.36    6.15
   2  16   1   75.17    8.46
   2  16   2   10.73    4.05
   2  16   3   99.74    9.63
  -2  16  -4   29.01    5.96
   2  16   4   20.33    4.92
  -2  16  -5   74.43    9.52
  -2  16  -5   55.17    8.18
   2  16   5   75.87    8.92
  -2  16  -6   16.09    5.36
  -2  16  -6   15.65    4.97
   2  16   6   19.47    5.40
   2  16   7  109.01   10.89
  -2  16  -7  113.13   10.97
  -2  16  -8   41.93    7.59
  -2  17   8   -0.45    3.37
  -2  17   7   13.74    4.60
  -2  17   6    3.32    4.34
   2  17  -6    6.35    4.37
  -2  17   5   14.07    5.56
   2  17  -5   12.42    5.26
   2  17  -5   14.20    4.74
  -2  17   4   13.46    4.87
   2  17  -4   12.40    4.83
   2  17  -4   21.72    5.58
  -2  17   3   11.48    5.63
   2  17  -3   11.60    4.49
  -2  17   2   58.64    8.91
   2  17  -2   50.11    7.13
   2  17  -1  110.91   10.50
  -2  17   1  107.01   10.97
  -2  17   0   80.08   10.05
   2  17   0   61.53    7.95
   2  17   1   57.78    7.65
   2  17   2  157.06   12.19
  -2  17  -3   48.24    7.97
   2  17   3   46.45    7.10
  -2  17  -4   18.98    6.47
  -2  17  -4    8.18    4.19
   2  17   4   12.52    4.78
   2  17   5   10.55    4.44
   2  18  -4   37.13    6.41
   2  18  -3   -2.58    4.57
   2  18  -2   80.06    9.48
   2  18  -1    0.35    3.83
   2  18   0   72.41    9.17
   2  18   1   13.32    4.72
   2  18   2   31.61    6.75
   2  18   3   10.14    4.28
  -3 -18   2   35.84    7.08
  -3 -18   1   20.33    5.90
  -3 -18   0   24.04    6.20
  -3 -18  -1   22.63    5.87
  -3 -18  -2   43.27    7.73
  -3 -17   7   19.29    5.52
  -3 -17   6   57.86    7.84
  -3 -17   5   11.14    3.68
  -3 -17   4    8.07    3.38
  -3 -17   4   12.85    5.26
  -3 -17   3   87.77    9.87
   3 -17  -3   70.04    9.04
  -3 -17   3   85.08    8.64
   3 -17  -2    4.72    3.95
  -3 -17   2    4.78    3.53
  -3 -17   1   75.01    8.69
   3 -17  -1   82.04    9.79
   3 -17   0    7.80    4.39
  -3 -17   0    4.04    3.75
  -3 -17  -1  201.13   14.15
   3 -17   1  204.25   14.85
  -3 -17  -2   67.74    8.63
   3 -17   2   70.75    9.18
  -3 -17  -3   -0.63    3.82
   3 -17   3   12.81    4.85
  -3 -17  -4   21.81    5.36
  -3 -17  -5   67.05    8.90
  -3 -16   9   59.02    8.44
  -3 -16   8   84.19    9.23
  -3 -16   7   -3.76    3.91
  -3 -16   7   -3.81    4.07
   3 -16  -6    9.52    4.44
  -3 -16   6   13.32    4.47
  -3 -16   5  165.74   12.16
   3 -16  -5  200.93   14.69
   3 -16  -4   60.66    8.38
  -3 -16   4   67.79    7.83
   3 -16  -3  128.64   11.48
  -3 -16   3  135.07   11.59
  -3 -16   3  132.08   10.29
   3 -16  -2   23.20    6.07
  -3 -16   2   26.21    4.62
  -3 -16   2   24.85    5.58
  -3 -16   1  134.20   11.23
   3 -16  -1  138.86   11.97
  -3 -16   1  130.82    9.46
  -3 -16   0   12.28    4.26
   3 -16   0   18.68    4.85
   3 -16   1   28.89    6.36
  -3 -16  -1   20.19    5.17
  -3 -16  -2   21.61    5.22
   3 -16   2   32.54    6.84
  -3 -16  -3    6.58    3.77
   3 -16   3   12.01    4.99
   3 -16   4   38.25    7.03
  -3 -16  -4   39.97    6.79
  -3 -16  -5    2.25    3.32
  -3 -16  -6  134.68   11.87
  -3 -16  -7   50.37    7.97
  -3 -15   9   87.92    9.68
  -3 -15   8   53.17    7.42
  -3 -15   8   59.30    8.39
   3 -15  -7    6.93    4.10
  -3 -15   7    7.40    4.12
  -3 -15   7   17.71    5.29
   3 -15  -6    6.66    4.00
  -3 -15   6   -0.64    3.02
  -3 -15   6    1.99    3.65
   3 -15  -5  121.68   11.03
  -3 -15   5  115.07   10.07
  -3 -15   5  124.06    9.34
   3 -15  -4    1.25    3.90
  -3 -15   4    6.77    3.17
  -3 -15   4    5.15    3.25
   3 -15  -3   42.37    6.99
  -3 -15   3   39.91    6.67
  -3 -15   3   52.19    6.73
  -3 -15   2   29.98    5.68
   3 -15  -2   38.63    6.77
  -3 -15   2   41.22    5.75
   3 -15  -1  328.19   17.13
  -3 -15   1  314.43   16.09
  -3 -15   1  322.13   14.39
  -3 -15   0    9.59    4.04
  -3 -15   0    9.34    3.36
   3 -15   0    8.37    3.74
   3 -15   1   37.13    6.16
  -3 -15  -1   45.95    5.52
  -3 -15  -1   33.30    5.78
   3 -15   2   23.73    5.57
  -3 -15  -2   20.83    4.78
   3 -15   3   63.61    8.20
  -3 -15  -3   69.68    8.01
  -3 -15  -4   50.96    7.35
  -3 -15  -5   12.31    4.44
  -3 -15  -6   26.97    5.05
   3 -15   6    9.04    4.62
  -3 -15  -7   22.33    5.71
  -3 -15  -8   -1.03    3.20
  -3 -14  10    2.85    4.43
  -3 -14   9   19.32    5.65
  -3 -14   9   21.99    6.47
  -3 -14   8  101.27    9.61
   3 -14  -8  112.98   11.06
  -3 -14   8  107.41   10.50
  -3 -14   7   12.70    4.31
   3 -14  -7   13.20    4.54
  -3 -14   7    1.86    3.43
  -3 -14   6   46.36    6.26
   3 -14  -6   42.53    6.81
  -3 -14   6   48.50    7.06
   3 -14  -5   45.08    7.01
  -3 -14   5   59.93    6.66
  -3 -14   5   44.02    6.32
   3 -14  -4   27.71    5.91
  -3 -14   4   38.69    5.42
  -3 -14   4   26.35    5.13
   3 -14  -3   50.07    7.11
  -3 -14   3   46.90    5.27
  -3 -14   3   46.43    6.10
   3 -14  -2   -2.26    3.42
  -3 -14   2    2.61    2.03
  -3 -14   2    1.87    3.30
  -3 -14   2   -1.56    2.67
  -3 -14   1  238.61   13.37
   3 -14  -1  226.38   13.85
  -3 -14   1  261.04   12.67
  -3 -14   0   54.50    6.68
   3 -14   0   49.81    6.95
  -3 -14   0   55.09    5.99
  -3 -14  -1  100.66    9.03
  -3 -14  -1   90.09    7.29
   3 -14   1   95.95    9.17
   3 -14   2   97.55    9.45
  -3 -14  -2   86.37    8.46
  -3 -14  -2   79.89    6.74
  -3 -14  -3   50.48    6.74
  -3 -14  -4   26.49    5.43
   3 -14   5    1.89    3.47
  -3 -14  -5    1.88    2.90
  -3 -14  -6   87.81    9.15
   3 -14   6   85.65    9.32
   3 -14   7   26.43    5.68
  -3 -14  -7   27.95    5.49
   3 -14   8   20.60    5.40
  -3 -14  -8   18.16    5.24
  -3 -14  -9   64.14    8.48
   3 -13 -10   61.46    8.51
  -3 -13  10   73.18    8.95
  -3 -13  10   62.98    8.63
  -3 -13   9   12.54    4.17
  -3 -13   9   19.64    5.72
   3 -13  -9   11.57    4.95
  -3 -13   8    8.58    4.30
  -3 -13   8    1.52    3.52
   3 -13  -8   -0.04    3.25
   3 -13  -7   32.93    6.23
  -3 -13   7   26.67    5.31
  -3 -13   7   26.74    5.55
  -3 -13   6   14.46    4.18
   3 -13  -6   12.45    3.92
  -3 -13   6    6.31    3.68
  -3 -13   5  354.80   14.92
   3 -13  -5  335.39   16.67
  -3 -13   5  329.17   15.83
  -3 -13   4   76.72    6.88
   3 -13  -4   64.02    7.72
  -3 -13   4   65.43    7.30
   3 -13  -3  476.78   19.18
  -3 -13   3  455.92   17.28
  -3 -13   3  500.80   15.70
  -3 -13   2   18.43    4.44
   3 -13  -2   14.70    4.62
  -3 -13   2   18.71    3.27
  -3 -13   2   12.43    3.64
  -3 -13   1   69.35    5.25
  -3 -13   1   68.19    7.21
   3 -13  -1   69.26    7.71
  -3 -13   1   74.35    6.93
   3 -13   0   33.99    3.57
  -3 -13   0   37.77    3.67
  -3 -13   0   33.19    5.20
  -3 -13   0   37.45    4.99
   3 -13   0   48.17    6.61
   3 -13   1   70.36    7.74
  -3 -13  -1   77.27    6.66
   3 -13   1   76.06    4.96
  -3 -13  -1   72.19    7.54
   3 -13   2   -0.15    3.16
  -3 -13  -2    0.48    2.25
   3 -13   2    1.49    1.60
  -3 -13  -2    1.83    2.77
  -3 -13  -3   47.77    6.13
   3 -13   3   52.36    4.51
  -3 -13  -4  174.43   11.44
   3 -13   4  189.31   12.50
   3 -13   5   -1.68    3.22
  -3 -13  -5    0.14    2.65
  -3 -13  -6    6.07    3.06
   3 -13   6    6.87    3.84
   3 -13   7   89.07    9.74
  -3 -13  -7   79.23    8.39
   3 -13   8   26.70    6.11
  -3 -13  -8   11.14    3.89
  -3 -13  -9  294.07   16.78
   3 -13   9  272.55   17.31
  -3 -13 -10   49.57    7.67
  -3 -12  12   -2.01    3.01
  -3 -12  11  135.71   12.29
  -3 -12  11  161.60   12.55
   3 -12 -10   23.16    6.14
  -3 -12  10   20.37    5.71
  -3 -12  10   17.20    5.89
  -3 -12   9   16.83    4.73
  -3 -12   9   16.04    4.61
   3 -12  -9   21.92    5.44
  -3 -12   8   36.33    5.79
   3 -12  -8   38.42    6.56
  -3 -12   8   29.64    6.31
  -3 -12   7   70.61    7.72
   3 -12  -7   73.33    8.33
  -3 -12   7   66.64    8.05
  -3 -12   6   13.23    4.14
   3 -12  -6   10.47    4.04
  -3 -12   6   10.21    3.36
  -3 -12   5   99.51    8.08
   3 -12  -5   93.46    8.83
  -3 -12   5   93.90    8.41
  -3 -12   4  230.69   11.26
   3 -12  -4  256.28   13.78
  -3 -12   4  253.19   13.13
  -3 -12   3  178.97    9.35
   3 -12  -3  209.52   12.34
  -3 -12   3  188.80   10.90
   3 -12  -2   18.42    4.36
  -3 -12   2   22.06    3.54
  -3 -12   2   19.24    4.02
  -3 -12   1  214.81   10.98
  -3 -12   1  228.94   11.93
   3 -12  -1  225.65   12.48
   3 -12  -1  214.89    8.99
  -3 -12   1  219.35    8.95
   3 -12  -1  230.69    8.49
  -3 -12   0   31.55    4.46
  -3 -12   0   29.76    4.86
   3 -12   0   36.18    5.34
  -3 -12   0   36.59    3.66
   3 -12   0   30.42    3.36
  -3 -12  -1  104.56    5.21
  -3 -12  -1   98.77    7.29
   3 -12   1  100.43    8.54
   3 -12   1   93.84    5.57
  -3 -12  -1   90.85    7.82
   3 -12   2  128.40    6.76
  -3 -12  -2  117.71    8.85
  -3 -12  -2  121.86    7.86
  -3 -12  -3  243.26    8.55
   3 -12   3  229.48   12.82
  -3 -12  -3  229.13   12.19
   3 -12   3  224.13    9.20
  -3 -12  -4   78.68    5.36
  -3 -12  -4   67.72    7.01
   3 -12   4   78.55    8.04
  -3 -12  -5   13.05    2.71
  -3 -12  -5    9.85    3.33
   3 -12   5    9.39    3.78
  -3 -12  -6   31.16    4.21
   3 -12   6   32.97    6.22
  -3 -12  -6   32.20    5.49
  -3 -12  -7   40.56    6.11
   3 -12   7   40.47    6.94
  -3 -12  -7   31.96    4.73
  -3 -12  -8    8.02    2.99
   3 -12   8   16.87    5.43
  -3 -12  -8    6.49    3.42
  -3 -12  -9   27.80    5.86
   3 -12   9   37.11    6.71
  -3 -12  -9   44.59    6.06
  -3 -12 -10    9.48    4.41
  -3 -12 -11    8.20    4.83
  -3 -11  13   32.88    6.55
  -3 -11  12   45.52    7.01
  -3 -11  11   17.72    5.23
  -3 -11  11   23.64    6.08
   3 -11 -11   17.83    4.86
  -3 -11  11   23.01    6.20
  -3 -11  10    7.25    3.70
   3 -11 -10    4.83    2.95
  -3 -11  10   11.64    4.68
  -3 -11  10   17.81    5.16
  -3 -11   9   19.22    4.84
   3 -11  -9   23.68    5.00
  -3 -11   9   27.98    5.78
  -3 -11   8    6.84    3.50
  -3 -11   8    5.82    4.10
   3 -11  -8    9.89    4.05
  -3 -11   7  128.89    9.77
  -3 -11   7  133.11   10.54
   3 -11  -7  135.75   10.50
  -3 -11   6    4.66    2.84
   3 -11  -6    6.54    3.53
  -3 -11   6    3.50    3.15
   3 -11  -5  114.69    6.65
  -3 -11   5  120.98    8.61
   3 -11  -5  109.51    8.99
  -3 -11   5  111.64    9.06
   3 -11  -4  182.48    7.70
  -3 -11   4  180.26    9.79
   3 -11  -4  173.59    7.04
   3 -11  -4  195.07   11.61
  -3 -11   4  166.64   10.42
   3 -11  -3  335.01    9.82
  -3 -11   3  334.53   12.40
   3 -11  -3  348.67   15.05
  -3 -11   3  351.59   14.43
   3 -11  -3  329.42   10.03
  -3 -11   2   -1.89    2.21
   3 -11  -2    1.49    1.58
  -3 -11   2    7.05    3.13
   3 -11  -2    4.25    2.23
   3 -11  -2    1.11    2.91
   3 -11  -2    2.39    1.32
   3 -11  -1  166.58    6.46
   3 -11  -1  156.81   10.13
  -3 -11   1  170.03    9.64
   3 -11  -1  158.96    7.67
  -3 -11   1  155.63    9.45
   3 -11  -1  170.20    7.53
  -3 -11   1  178.29    8.10
   3 -11  -1  160.30    5.07
   3 -11   0   10.36    2.00
   3 -11   0   10.52    2.27
  -3 -11   0    6.80    3.09
   3 -11   0   11.60    3.46
   3 -11   0    9.81    2.60
  -3 -11   0   10.88    2.90
  -3 -11   0   13.56    2.64
   3 -11   1   20.62    2.95
  -3 -11  -1   18.91    2.59
  -3 -11  -1   15.94    3.60
   3 -11   1   19.59    2.75
   3 -11   1   20.90    4.55
  -3 -11  -1   21.98    3.80
  -3 -11  -2   48.78    5.73
  -3 -11  -2   44.24    3.77
   3 -11   2   42.14    4.08
  -3 -11  -2   45.67    4.93
  -3 -11  -3  153.32    7.06
   3 -11   3  147.21    6.68
  -3 -11  -3  156.06    9.62
   3 -11   3  153.01   10.02
  -3 -11  -4   58.95    4.79
   3 -11   4   63.62    6.96
  -3 -11  -4   60.77    6.42
   3 -11   5  129.99    9.95
  -3 -11  -5  112.04    6.95
  -3 -11  -5  118.32    8.95
   3 -11   6   56.28    7.01
  -3 -11  -6   48.66    6.30
  -3 -11  -6   47.90    5.07
   3 -11   7   11.81    4.42
  -3 -11  -7    7.37    2.87
  -3 -11  -7    6.28    3.23
  -3 -11  -8    5.01    2.99
  -3 -11  -8    4.24    2.88
   3 -11   8   12.69    4.39
   3 -11   9   31.57    6.57
  -3 -11  -9   30.02    5.30
  -3 -11  -9   20.59    4.97
  -3 -11 -10   77.79    7.97
   3 -11  10   75.43    9.23
  -3 -11 -10   67.26    8.14
  -3 -11 -11   62.47    7.69
  -3 -11 -11   63.36    8.58
  -3 -11 -12   97.94    9.90
  -3 -10  14   15.29    5.02
  -3 -10  13   69.62    8.60
  -3 -10  12  118.60   11.52
  -3 -10  12   98.62    9.70
   3 -10 -12  110.96   10.93
  -3 -10  11   19.59    5.39
  -3 -10  11   30.57    5.72
  -3 -10  11   15.95    5.36
   3 -10 -11   20.21    5.90
  -3 -10  10   24.41    5.06
  -3 -10  10   37.44    6.25
   3 -10 -10   41.52    6.95
  -3 -10  10   36.05    6.77
   3 -10  -9   29.82    5.85
  -3 -10   9   31.05    5.98
  -3 -10   9   26.42    4.96
  -3 -10   9   23.52    5.55
  -3 -10   8   20.69    4.90
   3 -10  -8   16.85    4.80
  -3 -10   8   16.68    4.72
  -3 -10   7  197.52   11.81
  -3 -10   7  193.33   12.33
   3 -10  -7  211.30   12.47
  -3 -10   6  286.51   10.70
  -3 -10   6  302.13   13.74
  -3 -10   6  267.00   13.80
   3 -10  -6  280.91   13.83
   3 -10  -5   78.00    5.64
   3 -10  -5   78.89    4.98
  -3 -10   5   76.03    6.86
   3 -10  -5   72.48    7.19
  -3 -10   5   69.59    7.13
  -3 -10   5   81.05    5.40
   3 -10  -4  347.38   10.72
  -3 -10   4  340.10   13.01
   3 -10  -4  328.31   14.19
  -3 -10   4  313.40   13.84
   3 -10  -4  314.11    9.51
   3 -10  -3   82.59    5.12
   3 -10  -3   77.40    7.13
   3 -10  -3   91.75    5.41
  -3 -10   3   81.30    7.24
  -3 -10   3   89.96    6.67
   3 -10  -2   43.08    3.71
   3 -10  -2   59.26    4.82
  -3 -10   2   47.08    4.71
   3 -10  -2   44.33    4.02
   3 -10  -2   34.31    4.99
  -3 -10   2   50.16    5.60
   3 -10  -1    8.83    2.08
   3 -10  -1    4.09    2.97
  -3 -10   1    8.73    2.41
  -3 -10   1    5.05    2.43
   3 -10  -1    7.74    1.46
   3 -10  -1    6.28    2.11
  -3 -10   1    7.54    3.04
   3 -10  -1    6.92    2.34
   3 -10   0   41.88    5.35
   3 -10   0   36.85    3.45
  -3 -10   0   26.56    4.03
   3 -10   0   45.47    4.57
  -3 -10   0   39.70    3.80
  -3 -10   0   41.39    5.02
   3 -10   0   42.30    4.00
   3 -10   1  177.87    7.21
   3 -10   1  184.51    7.93
  -3 -10  -1  187.43    9.69
  -3 -10  -1  196.33    7.25
  -3 -10  -1  188.15    9.37
   3 -10   1  184.03   10.33
  -3 -10  -2    1.06    1.63
   3 -10   2   -0.25    1.34
   3 -10   2    1.01    3.21
  -3 -10  -2    2.72    2.47
  -3 -10  -2    3.35    2.49
   3 -10   2   -0.50    2.26
  -3 -10  -3    7.22    2.26
  -3 -10  -3    8.81    3.30
  -3 -10  -3    7.92    2.52
   3 -10   3   14.65    2.51
   3 -10   3   14.91    4.08
  -3 -10  -4   49.39    4.63
   3 -10   4   49.10    4.18
  -3 -10  -4   46.45    5.39
  -3 -10  -4   48.93    4.48
  -3 -10  -5  578.24   15.61
   3 -10   5  569.70   14.74
   3 -10   5  599.45   20.01
  -3 -10  -5  552.89   17.78
   3 -10   6    1.04    2.84
  -3 -10  -6    0.93    2.22
  -3 -10  -6   -4.21    3.21
  -3 -10  -7   49.01    6.26
  -3 -10  -7   45.79    5.31
   3 -10   7   59.08    7.49
  -3 -10  -8   62.08    6.48
   3 -10   8   61.33    7.63
  -3 -10  -8   58.59    7.09
  -3 -10  -9   95.04    8.35
   3 -10   9   94.89    9.78
  -3 -10  -9   93.52    8.99
  -3 -10 -10    7.32    3.35
   3 -10  10    1.31    3.95
  -3 -10 -10    5.77    3.92
  -3 -10 -11  317.43   16.42
   3 -10  11  324.01   18.52
  -3 -10 -11  325.98   17.39
  -3 -10 -12    9.64    3.89
  -3 -10 -12   -2.05    3.62
  -3 -10 -13   32.08    6.65
  -3  -9  14   20.63    5.14
  -3  -9  13  177.63   12.85
  -3  -9  12   10.14    3.57
   3  -9 -12   15.94    4.76
  -3  -9  12   13.87    5.14
  -3  -9  11    8.57    4.65
  -3  -9  11   11.64    4.05
   3  -9 -11    1.91    3.45
  -3  -9  11    9.67    5.34
  -3  -9  10    7.41    3.05
   3  -9 -10    7.37    4.20
  -3  -9  10    2.39    3.82
  -3  -9  10    2.51    3.53
  -3  -9   9   96.95    9.22
   3  -9  -9   77.91    8.24
  -3  -9   9   78.83    7.45
  -3  -9   9   94.41    9.59
  -3  -9   8  102.20    9.09
   3  -9  -8  101.87    8.90
  -3  -9   8   94.83    7.93
   3  -9  -8   95.14    5.38
  -3  -9   8   90.67    8.91
  -3  -9   7   66.18    6.99
   3  -9  -7   73.66    7.58
  -3  -9   7   73.29    7.62
   3  -9  -6  484.60   12.29
  -3  -9   6  482.69   16.96
  -3  -9   6  484.05   17.98
   3  -9  -6  456.40   16.89
  -3  -9   6  471.68   13.86
  -3  -9   5  113.57    6.53
   3  -9  -5  131.18    7.32
   3  -9  -5  121.26    6.22
  -3  -9   5  117.32    8.31
   3  -9  -5  116.32    8.61
  -3  -9   5  114.83    8.78
   3  -9  -4   76.18    5.33
  -3  -9   4   78.13    6.55
  -3  -9   4   74.45    4.98
   3  -9  -4   68.68    4.70
  -3  -9   4   78.83    7.24
   3  -9  -4   73.18    6.74
   3  -9  -3  244.49   11.57
   3  -9  -3  241.56    8.62
  -3  -9   3  246.72   10.34
  -3  -9   3  238.90   11.41
   3  -9  -3  224.20    8.33
   3  -9  -2   62.59    4.38
  -3  -9   2   60.69    5.22
   3  -9  -2   60.93    4.89
   3  -9  -2   57.81    4.44
   3  -9  -2   57.58    5.85
   3  -9  -2   57.35    2.64
  -3  -9   2   59.68    5.73
   3  -9  -1   49.89    3.85
  -3  -9   1   47.86    4.49
  -3  -9   1   61.91    5.61
   3  -9  -1   52.62    4.46
   3  -9  -1   46.21    5.33
   3  -9  -1   51.94    3.24
  -3  -9   1   54.93    5.53
  -3  -9   1   46.75    4.81
   3  -9  -1   50.98    4.32
   3  -9   0  298.51    9.81
   3  -9   0  285.57    8.89
  -3  -9   0  296.52    9.40
   3  -9   0  291.88   12.04
  -3  -9   0  295.91   11.59
  -3  -9   0  290.84   11.18
   3  -9   0  308.08   10.64
  -3  -9   0  329.36   11.72
   3  -9   1  547.36   12.56
  -3  -9  -1  587.77   12.84
  -3  -9  -1  568.61   15.67
   3  -9   1  558.17   13.46
   3  -9   1  555.24   16.09
  -3  -9  -1  555.15   11.99
  -3  -9  -1  551.78   15.42
  -3  -9  -1  572.94   15.57
   3  -9   2   43.68    4.02
  -3  -9  -2   40.12    3.91
   3  -9   2   41.91    3.04
   3  -9   2   34.37    4.81
  -3  -9  -2   43.20    4.84
  -3  -9  -2   43.91    4.48
  -3  -9  -2   41.98    4.68
   3  -9   3   39.91    3.40
   3  -9   3   39.28    5.41
  -3  -9  -3   40.15    4.79
  -3  -9  -3   37.63    4.02
  -3  -9  -3   36.19    3.91
   3  -9   4  178.10    7.40
  -3  -9  -4  182.03    8.48
   3  -9   4  189.04   10.70
  -3  -9  -4  174.71    9.41
  -3  -9  -4  179.16    7.81
   3  -9   5  256.23    9.71
  -3  -9  -5  240.16   10.25
   3  -9   5  245.07   12.57
  -3  -9  -5  228.83   11.03
   3  -9   6  200.75    9.38
  -3  -9  -6  184.75    9.60
   3  -9   6  219.44   12.29
  -3  -9  -6  188.40   10.43
  -3  -9  -7   18.35    3.90
  -3  -9  -7   13.75    3.73
   3  -9   7   11.86    4.00
  -3  -9  -8   30.10    4.97
   3  -9   8   34.33    5.82
  -3  -9  -8   32.34    5.36
   3  -9   9   60.99    7.69
  -3  -9  -9   52.13    6.41
  -3  -9  -9   51.51    6.63
  -3  -9 -10  126.94   10.17
   3  -9  10  141.91   11.83
  -3  -9 -10  117.45    9.86
  -3  -9 -11   -1.10    3.34
   3  -9  11    4.54    4.34
  -3  -9 -11   -1.93    3.52
  -3  -9 -12   72.80    8.62
  -3  -9 -12   85.53    9.54
  -3  -9 -13    8.41    4.06
  -3  -8  14    5.94    3.78
  -3  -8  13   14.76    4.59
   3  -8 -13   25.23    6.06
  -3  -8  13   19.32    5.74
  -3  -8  12   66.62    7.68
  -3  -8  12   69.38    8.93
   3  -8 -12   63.27    8.34
  -3  -8  12   75.79    9.29
  -3  -8  11   36.87    5.54
  -3  -8  11   44.61    6.95
   3  -8 -11   39.50    6.43
  -3  -8  11   43.53    7.36
  -3  -8  10   20.72    4.89
  -3  -8  10   11.25    3.63
   3  -8 -10   28.38    5.34
  -3  -8  10   21.04    5.52
  -3  -8   9   63.01    7.55
   3  -8  -9   62.65    4.14
   3  -8  -9   63.27    7.28
  -3  -8   9   67.57    8.08
  -3  -8   9   64.68    6.61
  -3  -8   8   88.75    8.32
  -3  -8   8   75.97    6.83
   3  -8  -8   82.73    7.82
   3  -8  -8   99.97    5.41
  -3  -8   8   94.48    8.88
  -3  -8   7   26.35    4.26
  -3  -8   7   33.63    5.62
   3  -8  -7   32.85    5.28
  -3  -8   7   24.04    4.95
  -3  -8   6   21.54    4.75
   3  -8  -6   10.64    3.70
   3  -8  -6   17.86    3.02
  -3  -8   6   16.61    3.16
  -3  -8   6   12.56    4.34
  -3  -8   5  172.52    8.04
   3  -8  -5  162.93    7.20
  -3  -8   5  169.16    9.51
   3  -8  -5  171.88    9.84
  -3  -8   5  172.40   10.28
   3  -8  -4   20.96    3.15
   3  -8  -4   13.10    2.39
   3  -8  -4   21.55    3.96
  -3  -8   4   20.31    3.94
  -3  -8   4   13.93    2.53
  -3  -8   4   18.87    4.12
   3  -8  -3  210.98    8.14
   3  -8  -3  217.34   10.19
   3  -8  -3  215.76    8.89
  -3  -8   3  222.56    9.57
  -3  -8   3  221.11   10.66
   3  -8  -3  226.66    8.29
  -3  -8   3  227.89    9.72
  -3  -8   2   79.44    6.43
   3  -8  -2   82.98    6.48
   3  -8  -2   91.89    5.24
   3  -8  -2   83.11    3.50
   3  -8  -2   88.01    5.38
   3  -8  -2   87.46    5.66
  -3  -8   2   92.07    6.12
  -3  -8   2   87.83    5.91
   3  -8  -1   11.84    2.82
  -3  -8   1   12.66    2.68
   3  -8  -1    6.16    1.88
   3  -8  -1   10.86    2.95
   3  -8  -1    9.40    2.25
   3  -8  -1   11.23    1.78
  -3  -8   1    6.96    2.56
   3  -8  -1   11.69    2.69
  -3  -8   1    9.66    2.41
  -3  -8   0   33.92    3.73
   3  -8   0   33.61    3.98
  -3  -8   0   28.87    3.85
   3  -8   0   34.83    4.46
  -3  -8   0   27.59    3.38
  -3  -8   0   36.35    4.32
   3  -8   0   29.55    3.43
   3  -8   0   29.86    3.55
  -3  -8   0   36.97    4.44
   3  -8   0   30.27    3.22
  -3  -8  -1    5.12    2.17
   3  -8   1    8.80    2.27
  -3  -8  -1    5.94    2.06
  -3  -8  -1    4.25    2.29
   3  -8   1    5.21    2.57
  -3  -8  -1    4.73    2.26
  -3  -8  -1    6.95    1.99
   3  -8   1    1.01    1.91
  -3  -8  -1    5.98    2.64
   3  -8   1    7.00    2.50
  -3  -8  -2    2.65    1.77
   3  -8   2    1.24    1.85
   3  -8   2    2.76    1.26
  -3  -8  -2    1.39    1.78
  -3  -8  -2   -1.12    2.06
   3  -8   2    4.62    2.83
  -3  -8  -2    1.77    1.94
  -3  -8  -2    1.08    2.08
   3  -8   3   79.13    5.59
   3  -8   3   66.49    4.07
  -3  -8  -3   75.54    5.21
  -3  -8  -3   67.24    5.09
  -3  -8  -3   68.06    5.60
   3  -8   3   76.78    6.52
  -3  -8  -3   80.49    6.02
   3  -8   4  216.69    7.96
  -3  -8  -4  199.79    8.81
   3  -8   4  214.13   10.82
  -3  -8  -4  198.15    9.44
  -3  -8  -5   10.46    3.16
   3  -8   5    8.03    3.42
  -3  -8  -5    9.47    3.15
   3  -8   5    9.42    2.39
  -3  -8  -6  217.18   10.46
   3  -8   6  207.11   11.66
  -3  -8  -6  213.22   10.63
   3  -8   6  227.82    9.80
  -3  -8  -7   41.16    5.13
   3  -8   7   54.46    6.67
  -3  -8  -7   45.41    5.37
  -3  -8  -8  196.88   11.21
   3  -8   8  208.51   12.73
  -3  -8  -8  206.37   11.42
  -3  -8  -9  240.44   12.95
   3  -8   9  240.94   14.31
  -3  -8  -9  241.88   12.91
  -3  -8 -10  126.72   10.21
  -3  -8 -10  134.88   10.33
   3  -8  10  154.50   11.93
  -3  -8 -11   23.73    5.44
   3  -8  11   23.86    5.68
  -3  -8 -11   23.47    5.29
  -3  -8 -12    2.49    3.71
   3  -8  12   -6.78    4.26
  -3  -8 -12   -4.87    4.67
  -3  -8 -13  -11.94    4.92
  -3  -8 -13    8.02    4.49
  -3  -7  15    6.57    4.14
  -3  -7  14  104.64    9.79
  -3  -7  13   44.07    6.60
  -3  -7  13   63.10    9.17
   3  -7 -13   60.44    8.10
  -3  -7  13   53.50    8.03
  -3  -7  12   72.99    8.97
  -3  -7  12   73.27    7.70
   3  -7 -12   87.53    9.37
  -3  -7  12   63.06    8.65
   3  -7 -11   62.65    7.55
  -3  -7  11   62.89    8.10
  -3  -7  11   58.32    6.67
  -3  -7  11   58.14    7.90
  -3  -7  10   32.53    4.75
  -3  -7  10   32.23    5.74
   3  -7 -10   35.65    5.84
  -3  -7  10   31.19    5.81
  -3  -7   9  139.31   10.39
  -3  -7   9  155.79    9.46
   3  -7  -9  149.83    6.29
   3  -7  -9  150.47   10.59
  -3  -7   9  141.08   10.77
  -3  -7   8   12.09    3.41
   3  -7  -8   10.64    3.73
   3  -7  -8   12.28    2.31
  -3  -7   8   14.15    4.44
  -3  -7   8   22.08    5.14
  -3  -7   7   52.65    5.50
   3  -7  -7   53.37    6.10
  -3  -7   7   46.30    5.98
   3  -7  -7   46.98    4.03
  -3  -7   7   49.91    6.57
  -3  -7   6  383.15   12.80
   3  -7  -6  384.10   11.43
  -3  -7   6  402.80   14.97
   3  -7  -6  384.85   14.33
  -3  -7   6  394.17   15.52
  -3  -7   6  399.65   12.93
   3  -7  -5   40.24    5.05
   3  -7  -5   33.34    3.69
  -3  -7   5   43.53    5.30
  -3  -7   5   38.49    4.19
  -3  -7   5   42.60    5.51
   3  -7  -4   47.53    4.37
  -3  -7   4   48.19    4.20
   3  -7  -4   56.26    5.52
  -3  -7   4   41.88    4.74
  -3  -7   4   52.78    4.91
   3  -7  -4   55.42    4.40
  -3  -7   4   44.62    5.46
  -3  -7   3   11.13    2.27
   3  -7  -3   12.63    2.69
  -3  -7   3    8.24    2.35
   3  -7  -3    9.01    2.45
  -3  -7   3   11.79    3.06
   3  -7  -3   13.71    2.59
   3  -7  -3   12.34    2.94
  -3  -7   3    9.42    3.13
   3  -7  -3    8.82    1.41
   3  -7  -3    9.38    2.28
   3  -7  -2   78.41    4.91
  -3  -7   2   82.02    5.67
   3  -7  -2   78.83    5.00
  -3  -7   2   80.48    6.34
   3  -7  -2   69.60    5.02
  -3  -7   2   89.61    5.50
   3  -7  -2   77.00    5.82
   3  -7  -2   70.02    3.41
   3  -7  -2   81.78    5.81
   3  -7  -1   22.62    3.24
  -3  -7   1   21.60    3.14
   3  -7  -1   21.59    3.48
   3  -7  -1   21.60    2.96
   3  -7  -1   19.73    2.90
  -3  -7   1   25.51    3.85
   3  -7  -1   19.26    2.59
   3  -7  -1   19.61    2.17
  -3  -7   1   20.81    3.57
  -3  -7   1   22.76    3.06
   3  -7   0  519.27   11.95
  -3  -7   0  503.20   11.79
   3  -7   0  506.89   13.77
   3  -7   0  500.22   12.98
   3  -7   0  500.72   12.50
  -3  -7   0  492.11   12.40
  -3  -7   0  502.46   14.12
  -3  -7   0  487.65   13.59
  -3  -7   0  508.49   11.96
  -3  -7   0  522.84   12.71
   3  -7   0  530.56   13.81
  -3  -7  -1  315.32   10.61
   3  -7   1  303.24    9.48
  -3  -7  -1  311.14    9.48
   3  -7   1  307.59    5.29
  -3  -7  -1  307.91    9.90
  -3  -7  -1  325.21    9.21
  -3  -7  -1  317.44   11.22
   3  -7   1  317.39   10.78
   3  -7   1  315.10   10.83
  -3  -7  -1  323.42   10.14
   3  -7   2  179.47    7.71
  -3  -7  -2  172.79    7.38
   3  -7   2  177.19    5.15
  -3  -7  -2  169.06    7.58
  -3  -7  -2  179.63    7.85
  -3  -7  -2  173.80    8.48
   3  -7   2  167.59    8.11
   3  -7   2  173.29    8.59
  -3  -7  -2  181.85    7.82
  -3  -7  -3  125.74    6.80
   3  -7   3  123.74    6.77
   3  -7   3  117.77    5.09
  -3  -7  -3  122.49    6.64
  -3  -7  -3  122.11    6.79
   3  -7   3  120.47    7.05
  -3  -7  -3  119.49    6.21
   3  -7   3  118.34    7.52
   3  -7   4   54.61    5.82
  -3  -7  -4   43.41    4.53
  -3  -7  -4   45.81    4.59
   3  -7   4   46.04    3.82
  -3  -7  -5   96.75    6.82
   3  -7   5   99.97    7.67
  -3  -7  -5   96.84    6.68
   3  -7   5   96.40    5.86
  -3  -7  -6   45.30    5.13
  -3  -7  -6   45.05    5.03
   3  -7   6   50.04    4.99
  -3  -7  -7  601.63   17.85
  -3  -7  -7  609.14   18.20
   3  -7   7  655.62   20.63
  -3  -7  -8  175.31   10.66
   3  -7   8  200.29   12.22
  -3  -7  -8  185.06   10.64
  -3  -7  -9  146.36   10.23
   3  -7   9  157.78   11.42
  -3  -7  -9  151.61   10.20
  -3  -7 -10   61.50    7.41
  -3  -7 -10   84.71    8.35
   3  -7  10   83.21    8.92
  -3  -7 -11   33.00    6.08
   3  -7  11   20.43    5.33
  -3  -7 -11   24.22    4.83
  -3  -7 -12   62.86    8.30
  -3  -7 -12   67.52    8.17
   3  -7  12   70.97    8.92
  -3  -7 -13   94.09   10.47
  -3  -7 -13   90.93    9.92
  -3  -6  15  127.48   11.05
   3  -6 -14   23.12    6.30
  -3  -6  14   29.15    5.70
  -3  -6  13  232.69   15.66
  -3  -6  13  253.18   13.95
   3  -6 -13  251.30   15.76
  -3  -6  13  246.86   16.18
  -3  -6  12   56.01    6.59
  -3  -6  12   71.43    8.78
   3  -6 -12   76.71    8.79
  -3  -6  12   75.35    9.01
  -3  -6  11  149.44   11.46
  -3  -6  11  160.05   10.20
   3  -6 -11  160.42   11.63
  -3  -6  11  166.49   12.37
  -3  -6  10  169.08   11.80
   3  -6 -10  180.07   11.60
   3  -6 -10  167.19    6.58
  -3  -6  10  180.54   12.27
  -3  -6  10  165.88    9.85
  -3  -6   9  228.90   13.09
  -3  -6   9  211.48   10.58
   3  -6  -9  202.88   11.65
   3  -6  -9  211.87    7.57
  -3  -6   9  191.15   12.21
  -3  -6   8  226.86   12.31
  -3  -6   8  218.19   10.16
   3  -6  -8  244.74   12.24
   3  -6  -8  242.25    8.30
  -3  -6   8  216.51   12.42
  -3  -6   7  365.55   14.76
   3  -6  -7  343.20   13.71
   3  -6  -7  355.44   10.15
  -3  -6   7  325.85   14.43
  -3  -6   7  345.83   12.27
  -3  -6   6  254.48   11.82
   3  -6  -6  296.36   10.19
  -3  -6   6  273.48   10.43
  -3  -6   6  277.25   12.75
   3  -6  -6  272.32   11.64
  -3  -6   6  292.45   11.18
   3  -6  -5   10.86    2.61
   3  -6  -5    4.60    2.82
  -3  -6   5    6.04    2.23
  -3  -6   5    6.34    3.41
  -3  -6   5    7.43    3.08
  -3  -6   5    5.96    2.03
  -3  -6   4  273.59    9.52
  -3  -6   4  267.34   10.69
   3  -6  -4  267.22   10.41
  -3  -6   4  280.35    9.95
  -3  -6   4  253.43   11.11
   3  -6  -4  274.01    9.09
   3  -6  -3  142.53    6.78
   3  -6  -3  150.46    7.65
   3  -6  -3  134.04    6.39
  -3  -6   3  156.69    7.77
  -3  -6   3  140.01    6.46
   3  -6  -3  141.38    7.17
  -3  -6   3  135.65    6.56
  -3  -6   3  132.88    7.93
   3  -6  -3  133.28    4.64
   3  -6  -2  447.34   12.22
   3  -6  -2  436.47   11.22
  -3  -6   2  429.91   11.99
  -3  -6   2  443.43   13.56
   3  -6  -2  425.85   11.21
  -3  -6   2  430.26   13.10
   3  -6  -2  430.20   12.15
   3  -6  -2  420.34    8.51
  -3  -6   2  424.21   13.24
  -3  -6   2  431.66   11.06
   3  -6  -2  426.44   11.66
   3  -6  -1    3.38    1.66
   3  -6  -1    2.80    2.08
  -3  -6   1    2.34    2.09
  -3  -6   1    2.22    1.80
   3  -6  -1    2.81    1.64
  -3  -6   1   -0.81    2.13
   3  -6  -1    4.26    1.39
  -3  -6   1    0.77    2.24
   3  -6  -1    3.38    1.83
   3  -6  -1    2.81    1.68
  -3  -6   1    2.86    1.48
  -3  -6   0  121.27    5.74
   3  -6   0  134.19    6.21
  -3  -6   0  119.98    5.97
   3  -6   0  127.11    6.53
   3  -6   0  123.10    6.26
   3  -6   0  124.81    6.45
  -3  -6   0  127.28    6.15
  -3  -6   0  125.27    6.72
   3  -6   0  133.54    6.47
   3  -6   0  132.82    6.48
   3  -6   0  115.70    5.36
  -3  -6   0  126.33    7.18
  -3  -6   0  122.75    5.66
   3  -6   1  297.06    9.35
  -3  -6  -1  296.34    9.26
  -3  -6  -1  291.28    8.88
  -3  -6  -1  305.18    8.97
   3  -6   1  300.58    9.95
  -3  -6  -1  305.18   10.01
   3  -6   1  265.52    4.25
  -3  -6  -1  312.67   10.90
   3  -6   1  304.08    9.84
  -3  -6  -1  304.33    8.95
   3  -6   2  696.38    9.66
   3  -6   2  740.08   15.26
  -3  -6  -2  709.15   14.79
   3  -6   2  739.96   16.19
  -3  -6  -2  710.50   14.83
  -3  -6  -2  697.19   16.27
  -3  -6  -2  699.51   14.02
   3  -6   2  699.07   15.10
  -3  -6  -2  726.08   14.32
   3  -6   3  520.76   13.50
  -3  -6  -3  519.47   13.29
  -3  -6  -3  511.34   12.56
   3  -6   3  522.15   14.45
   3  -6   3  524.79   13.67
   3  -6   3  507.06   10.01
  -3  -6  -4    7.00    2.89
  -3  -6  -4    5.53    2.09
   3  -6   4    8.08    2.06
   3  -6   4    8.39    2.33
   3  -6   4    7.92    3.14
  -3  -6  -5   90.62    6.54
  -3  -6  -5   83.39    5.91
   3  -6   5   91.20    7.22
   3  -6   5   91.93    5.65
  -3  -6  -6   40.26    4.96
   3  -6   6   39.91    5.55
  -3  -6  -6   43.68    4.94
   3  -6   6   53.39    4.95
  -3  -6  -7   84.87    7.10
   3  -6   7   78.29    7.34
  -3  -6  -7   78.98    6.57
  -3  -6  -8  457.62   16.79
   3  -6   8  467.88   17.92
  -3  -6  -8  475.01   16.11
   3  -6   9   23.80    5.07
  -3  -6  -9   23.55    4.50
  -3  -6  -9   20.93    4.62
  -3  -6 -10   60.20    7.39
   3  -6  10   55.23    7.32
  -3  -6 -10   61.19    7.01
   3  -6  11    7.19    4.02
  -3  -6 -11   10.77    3.53
  -3  -6 -11    5.29    3.53
  -3  -6 -12   24.59    5.64
  -3  -6 -12   28.21    5.58
   3  -6  12   21.47    5.78
  -3  -6 -13   48.70    7.63
  -3  -6 -13   50.62    7.32
  -3  -6 -14   23.74    5.73
  -3  -5  15   15.15    4.34
  -3  -5  14   89.10    8.73
  -3  -5  14  106.08   11.26
  -3  -5  14  105.78   10.99
   3  -5 -14  103.76   10.82
  -3  -5  13   64.89    7.23
  -3  -5  13   62.56    8.09
   3  -5 -13   54.95    7.98
  -3  -5  13   52.06    8.08
  -3  -5  12   39.26    5.41
  -3  -5  12   27.14    6.12
  -3  -5  12   47.30    7.24
   3  -5 -12   36.67    6.37
  -3  -5  11   70.08    6.68
  -3  -5  11   84.35    8.93
   3  -5 -11   62.71    7.62
  -3  -5  11   81.62    8.90
  -3  -5  10   84.05    8.48
  -3  -5  10   74.92    6.61
   3  -5 -10   81.09    7.99
  -3  -5  10   82.98    8.55
  -3  -5   9   60.08    5.67
  -3  -5   9   69.28    7.48
   3  -5  -9   70.22    4.69
  -3  -5   9   65.26    7.34
   3  -5  -9   71.37    7.06
  -3  -5   8  299.92   13.83
   3  -5  -8  284.89   12.79
  -3  -5   8  293.17   11.22
   3  -5  -8  300.59    9.36
  -3  -5   8  261.34   13.30
  -3  -5   7   14.22    4.38
   3  -5  -7   17.77    2.85
   3  -5  -7   22.01    4.21
  -3  -5   7   16.37    3.10
  -3  -5   7   19.33    4.38
   3  -5  -6  123.62    6.98
  -3  -5   6  122.60    8.36
  -3  -5   6  110.66    6.36
   3  -5  -6  120.15    7.65
  -3  -5   6  123.86    7.35
   3  -5  -6  118.79    6.06
  -3  -5   6  121.53    8.48
  -3  -5   6  116.04    7.26
   3  -5  -5  456.63   12.29
  -3  -5   5  439.10   14.06
  -3  -5   5  448.40   11.64
   3  -5  -5  438.55   13.14
  -3  -5   5  465.48   15.03
  -3  -5   5  438.55   12.61
  -3  -5   5  441.33   12.84
  -3  -5   4   84.83    5.47
  -3  -5   4   75.69    5.88
  -3  -5   4   85.61    6.29
  -3  -5   4   86.97    6.58
   3  -5  -4   89.13    6.11
   3  -5  -4   84.23    5.72
  -3  -5   4   84.30    6.21
  -3  -5   4   81.74    5.13
   3  -5  -4   86.07    5.30
   3  -5  -4   77.32    5.90
   3  -5  -3  203.55    8.11
  -3  -5   3  197.31    8.93
  -3  -5   3  201.10    8.65
   3  -5  -3  203.92    7.72
   3  -5  -3  203.11    8.11
  -3  -5   3  194.85    8.85
  -3  -5   3  198.15    7.37
  -3  -5   3  200.26    9.21
   3  -5  -3  200.75    6.11
   3  -5  -3  205.52    8.56
   3  -5  -3  214.84    9.24
  -3  -5   3  193.98    7.65
   3  -5  -2  239.22    8.28
   3  -5  -2  243.09    8.50
   3  -5  -2  246.61    8.52
  -3  -5   2  238.50    9.01
   3  -5  -2  240.22    8.37
   3  -5  -2  232.38    6.66
  -3  -5   2  255.26    9.72
  -3  -5   2  235.77    9.47
  -3  -5   2  244.50    9.79
  -3  -5   2  246.64    7.66
   3  -5  -2  236.80    8.67
   3  -5  -2  244.66    9.78
  -3  -5   1  810.70   15.30
   3  -5  -1  805.62   15.49
   3  -5  -1  806.44   14.93
  -3  -5   1  790.54   16.93
   3  -5  -1  811.01   15.44
   3  -5  -1  805.68   14.80
  -3  -5   1  824.39   16.80
  -3  -5   1  811.43   17.34
   3  -5  -1  796.52   12.92
  -3  -5   1  805.05   13.08
   3  -5  -1  804.54   17.54
   3  -5  -1  814.39   14.79
   3  -5   0  290.97    9.05
  -3  -5   0  267.31    8.72
   3  -5   0  281.60    8.55
   3  -5   0  278.34    8.66
   3  -5   0  279.01    9.23
  -3  -5   0  290.81    9.81
   3  -5   0  276.93    8.34
   3  -5   0  281.77    8.30
  -3  -5   0  288.91    7.84
  -3  -5   0  268.83    9.93
   3  -5   0  275.86    9.39
  -3  -5   0  285.16    7.67
  -3  -5   0  275.09    8.70
   3  -5   1   92.64    5.41
   3  -5   1   77.21    2.15
  -3  -5  -1   82.40    5.11
   3  -5   1   87.28    5.12
  -3  -5  -1   91.94    4.56
  -3  -5  -1   83.05    5.59
   3  -5   1   84.93    4.84
  -3  -5  -1   83.85    4.85
  -3  -5  -1   88.89    5.44
  -3  -5  -1   86.92    4.42
   3  -5   2   52.28    4.31
  -3  -5  -2   47.02    4.12
  -3  -5  -2   58.43    4.95
  -3  -5  -2   42.33    3.37
  -3  -5  -2   50.25    3.54
   3  -5   2   47.00    4.24
   3  -5   2   52.99    4.03
   3  -5   2   49.46    2.63
   3  -5   3  577.51   14.24
  -3  -5  -3  568.40   13.92
  -3  -5  -3  553.15   12.08
   3  -5   3  561.75   14.33
   3  -5   3  572.17   13.24
   3  -5   3  571.36   10.56
   3  -5   4   90.51    6.28
   3  -5   4   85.73    5.62
  -3  -5  -4   85.05    6.05
   3  -5   4   76.02    5.90
  -3  -5  -4   82.39    5.27
   3  -5   4   93.44    5.07
  -3  -5  -5   24.61    3.90
  -3  -5  -5   17.76    3.10
   3  -5   5   26.48    3.41
   3  -5   5   20.08    3.32
   3  -5   5   26.89    4.27
  -3  -5  -6  167.85    9.22
  -3  -5  -6  171.84    8.53
   3  -5   6  176.76    9.99
   3  -5   6  170.41    8.30
  -3  -5  -7  613.19   18.45
  -3  -5  -7  610.26   16.73
   3  -5   7  655.71   19.68
  -3  -5  -8   27.95    4.97
   3  -5   8   26.25    4.79
  -3  -5  -8   22.45    4.27
  -3  -5  -9    5.30    3.48
  -3  -5  -9    4.77    2.79
  -3  -5 -10   50.44    6.94
   3  -5  10   47.09    6.98
  -3  -5 -10   38.16    5.53
  -3  -5 -11   35.80    6.32
   3  -5  11   42.79    7.03
  -3  -5 -11   30.16    5.31
  -3  -5 -12   28.84    5.88
   3  -5  12   32.68    6.74
  -3  -5 -12   34.32    5.86
  -3  -5 -13   47.66    7.50
  -3  -5 -13   66.34    8.35
   3  -5  13   69.31    9.26
  -3  -5 -14   -2.10    3.93
  -3  -4  15   30.66    5.64
   3  -4 -14  169.33   13.28
  -3  -4  14  185.59   12.16
  -3  -4  14  162.04   13.36
  -3  -4  13   13.97    5.13
  -3  -4  13   17.27    5.19
   3  -4 -13   14.73    4.91
  -3  -4  13   15.90    4.09
  -3  -4  12  238.36   14.48
  -3  -4  12  215.18   11.70
   3  -4 -12  246.54   14.64
  -3  -4  12  218.10   14.18
  -3  -4  11   94.17    9.10
  -3  -4  11   82.57    7.02
   3  -4 -11   82.37    8.24
  -3  -4  11   82.87    8.68
  -3  -4  10  262.54   13.94
  -3  -4  10  256.11   11.36
   3  -4 -10  277.55   13.93
  -3  -4  10  255.62   13.99
  -3  -4   9  224.01   12.45
  -3  -4   9  222.42    9.95
  -3  -4   9  215.56   12.21
   3  -4  -9  233.55   11.99
   3  -4  -9  207.81    8.04
  -3  -4   8  248.10   12.49
  -3  -4   8  257.82   10.03
   3  -4  -8  252.92   11.85
   3  -4  -8  261.47    8.90
  -3  -4   8  256.01   12.79
  -3  -4   7  172.50    9.99
  -3  -4   7  163.73    9.89
   3  -4  -7  157.30    8.82
   3  -4  -7  165.92    7.03
   3  -4  -7  173.81    8.18
  -3  -4   7  146.93    7.18
   3  -4  -6  134.03    6.34
   3  -4  -6  148.25    7.55
  -3  -4   6  141.48    8.56
  -3  -4   6  140.55    6.66
  -3  -4   6  141.82    7.98
   3  -4  -6  126.00    7.49
  -3  -4   6  141.68    7.52
  -3  -4   6  136.87    8.63
   3  -4  -6  142.16    7.53
   3  -4  -5   86.23    5.91
   3  -4  -5   93.87    5.88
  -3  -4   5   95.57    6.80
   3  -4  -5   84.82    6.01
  -3  -4   5   84.45    4.89
  -3  -4   5   99.26    5.86
  -3  -4   5   88.09    6.36
  -3  -4   5   90.59    6.86
   3  -4  -5   93.34    5.39
  -3  -4   5   91.48    6.10
  -3  -4   5   92.85    6.42
  -3  -4   4  684.07   16.22
   3  -4  -4  651.95   14.14
  -3  -4   4  632.45   15.50
  -3  -4   4  670.50   13.62
   3  -4  -4  644.73   14.28
  -3  -4   4  673.21   16.09
   3  -4  -4  664.89   15.57
  -3  -4   4  662.54   16.61
   3  -4  -4  633.25   11.75
   3  -4  -4  647.16   15.41
  -3  -4   4  667.20   14.91
  -3  -4   3  104.94    6.29
   3  -4  -3  106.70    5.98
  -3  -4   3  123.69    6.85
   3  -4  -3  109.39    5.66
  -3  -4   3  109.00    5.15
   3  -4  -3  105.00    4.73
  -3  -4   3  107.61    6.34
  -3  -4   3  107.69    5.87
   3  -4  -3  101.70    6.12
   3  -4  -3   95.20    6.12
  -3  -4   3  102.94    6.50
   3  -4  -3  113.03    5.83
   3  -4  -2  249.35    8.50
   3  -4  -2  238.28    7.72
  -3  -4   2  242.32    8.83
   3  -4  -2  244.62    8.38
  -3  -4   2  231.02    6.75
  -3  -4   2  247.31    9.63
   3  -4  -2  232.80    6.93
   3  -4  -2  235.56    8.58
   3  -4  -2  251.18    9.54
  -3  -4   2  242.16    9.12
  -3  -4   2  240.57    9.08
   3  -4  -1   96.23    5.27
   3  -4  -1   93.95    5.53
  -3  -4   1  102.81    6.03
   3  -4  -1  109.99    5.76
   3  -4  -1   96.94    4.73
  -3  -4   1  105.96    5.70
  -3  -4   1   98.08    5.72
   3  -4  -1  102.66    4.84
  -3  -4   1  108.51    6.37
  -3  -4   1  100.43    4.18
   3  -4  -1   99.37    6.18
   3  -4  -1  100.05    4.74
   3  -4   0  145.43    6.43
  -3  -4   0  129.20    6.11
  -3  -4   0  129.56    6.13
   3  -4   0  129.44    5.26
   3  -4   0  135.68    5.53
  -3  -4   0  140.61    4.79
  -3  -4   0  145.07    6.76
   3  -4   0  141.14    6.60
   3  -4   0  136.24    6.48
   3  -4   0  142.88    6.03
  -3  -4   0  146.41    7.24
  -3  -4   0  135.90    4.62
   3  -4   0  152.62    7.61
   3  -4   0  139.07    5.47
   3  -4   1  389.94   10.58
  -3  -4  -1  385.37   10.51
  -3  -4  -1  368.28    7.84
   3  -4   1  389.24   11.24
   3  -4   1  386.18    9.66
  -3  -4  -1  370.50    7.82
  -3  -4  -1  362.51   11.12
   3  -4   1  370.58    8.96
   3  -4   1  356.19    4.96
   3  -4   1  382.25   11.64
  -3  -4  -1  391.41   10.08
   3  -4   2   33.60    3.88
   3  -4   2   27.44    3.23
  -3  -4  -2   28.25    3.51
   3  -4   2   28.99    3.28
   3  -4   2   29.86    2.19
   3  -4   2   24.94    2.66
  -3  -4  -2   31.52    2.70
   3  -4   3  120.38    6.61
  -3  -4  -3  110.75    6.41
  -3  -4  -3  108.26    5.03
   3  -4   3  104.13    5.38
   3  -4   3  100.12    6.00
   3  -4   3  109.18    4.76
   3  -4   4  123.33    7.11
  -3  -4  -4  106.85    6.77
   3  -4   4  120.64    7.09
  -3  -4  -4  114.46    5.64
   3  -4   4  113.69    6.03
   3  -4   4  114.49    5.64
  -3  -4  -5  180.85    9.14
   3  -4   5  205.17    9.73
   3  -4   5  206.53    8.26
   3  -4   5  194.02    8.40
  -3  -4  -5  197.93    8.07
  -3  -4  -6  105.06    7.64
   3  -4   6   97.11    7.39
  -3  -4  -6   90.93    6.01
   3  -4   6  112.51    6.92
   3  -4   6  100.97    6.54
  -3  -4  -7   49.65    6.07
   3  -4   7   41.73    5.60
  -3  -4  -7   52.37    5.16
  -3  -4  -8  300.03   13.57
   3  -4   8  307.30   14.01
  -3  -4  -8  280.02   12.03
   3  -4   9   27.08    4.96
  -3  -4  -9   27.91    5.41
  -3  -4  -9   27.31    4.51
  -3  -4 -10  239.95   13.82
   3  -4  10  253.25   14.18
  -3  -4 -10  238.01   12.45
  -3  -4 -11   20.40    4.78
   3  -4  11   30.84    6.02
  -3  -4 -11   26.60    4.88
  -3  -4 -12   15.42    4.99
   3  -4  12   20.75    5.16
  -3  -4 -12    9.79    3.86
  -3  -4 -13   49.56    7.59
   3  -4  13   55.93    8.47
  -3  -4 -13   49.26    7.30
  -3  -4 -14    4.68    4.01
  -3  -3  15   80.62   10.02
  -3  -3  15   69.90    7.97
  -3  -3  14   15.97    3.78
  -3  -3  14   13.37    5.67
   3  -3 -14   15.39    4.66
  -3  -3  14   17.65    5.33
  -3  -3  13   35.37    6.42
  -3  -3  13   53.13    6.27
   3  -3 -13   44.45    6.92
  -3  -3  13   46.72    7.19
  -3  -3  12   18.59    5.23
  -3  -3  12   21.19    4.41
  -3  -3  12   18.39    5.20
  -3  -3  12    9.31    4.06
   3  -3 -12   12.43    4.37
  -3  -3  11  173.46   11.73
  -3  -3  11  161.85    9.44
  -3  -3  11  159.21   10.93
  -3  -3  11  171.15   11.84
   3  -3 -11  161.82   11.12
  -3  -3  10   60.98    6.81
  -3  -3  10   62.11    7.18
   3  -3 -10   73.40    7.59
  -3  -3  10   66.98    7.46
  -3  -3  10   55.18    5.40
   3  -3  -9  589.00   18.62
  -3  -3   9  628.42   19.94
  -3  -3   9  607.72   19.29
   3  -3  -9  639.41   14.31
  -3  -3   9  616.63   19.83
   3  -3  -9  586.36   14.30
  -3  -3   9  629.56   16.05
   3  -3  -8    4.20    2.41
  -3  -3   8    1.37    3.45
   3  -3  -8    5.06    2.32
   3  -3  -8   -1.50    2.86
  -3  -3   8    1.66    3.23
  -3  -3   8    7.29    3.98
  -3  -3   8    2.60    1.99
  -3  -3   7  256.51   11.76
  -3  -3   7  273.72    9.21
  -3  -3   7  249.22   11.53
   3  -3  -7  253.56   10.82
   3  -3  -7  255.78    8.82
  -3  -3   7  260.87   11.90
   3  -3  -7  273.88    9.87
   3  -3  -6    7.71    2.49
  -3  -3   6    7.55    2.66
   3  -3  -6    5.59    2.24
  -3  -3   6    7.09    1.91
  -3  -3   6    8.07    3.56
  -3  -3   6   12.83    2.71
  -3  -3   6   11.89    3.64
   3  -3  -6    6.48    2.39
  -3  -3   6    8.12    2.68
   3  -3  -6    8.49    2.48
  -3  -3   6    7.93    3.17
   3  -3  -5  558.32   13.81
  -3  -3   5  561.37   15.26
  -3  -3   5  572.15   15.04
  -3  -3   5  540.55   15.21
   3  -3  -5  563.15   13.69
  -3  -3   5  574.43   13.33
   3  -3  -5  579.74   13.98
   3  -3  -5  551.07   12.58
  -3  -3   5  555.73   15.38
   3  -3  -5  581.60   12.34
  -3  -3   5  613.37   15.25
  -3  -3   5  578.66   14.81
  -3  -3   5  561.21   11.03
   3  -3  -5  572.59   15.68
  -3  -3   4  172.46    7.95
   3  -3  -4  192.10    7.88
  -3  -3   4  183.64    8.46
   3  -3  -4  191.78    8.76
   3  -3  -4  186.55    7.42
  -3  -3   4  198.52    8.92
   3  -3  -4  181.46    8.30
  -3  -3   4  195.38    7.08
  -3  -3   4  188.17    8.31
   3  -3  -4  185.92    6.20
  -3  -3   4  180.67    8.57
   3  -3  -4  191.67    7.01
   3  -3  -4  190.68    8.10
  -3  -3   4  193.80    8.15
   3  -3  -3  166.70    7.28
  -3  -3   3  168.82    7.48
  -3  -3   3  157.20    7.02
   3  -3  -3  172.27    7.22
  -3  -3   3  174.69    5.98
   3  -3  -3  161.17    6.11
   3  -3  -3  170.07    7.72
  -3  -3   3  171.92    7.90
   3  -3  -3  155.51    6.19
  -3  -3   3  168.16    7.65
   3  -3  -3  157.97    7.42
  -3  -3   3  172.42    8.05
   3  -3  -3  166.49    4.93
   3  -3  -3  164.38    7.44
  -3  -3   3  174.41    7.74
   3  -3  -2  257.66    8.69
  -3  -3   2  249.89    8.91
   3  -3  -2  260.73    8.67
   3  -3  -2  242.63    7.04
   3  -3  -2  254.60    8.92
  -3  -3   2  252.18    8.43
  -3  -3   2  255.86    9.03
  -3  -3   2  231.68    6.05
  -3  -3   2  260.58    8.85
  -3  -3   2  244.21    9.21
   3  -3  -2  245.54    7.43
   3  -3  -2  251.69    4.68
   3  -3  -2  250.89    9.11
   3  -3  -2  244.88    8.67
   3  -3  -1  505.18   11.82
   3  -3  -1  493.71   11.98
  -3  -3   1  478.07   11.67
   3  -3  -1  492.38   11.76
   3  -3  -1  480.64    9.15
  -3  -3   1  479.27   11.80
  -3  -3   1  477.54   12.03
   3  -3  -1  472.72    7.83
  -3  -3   1  485.82   12.54
   3  -3  -1  485.22   10.57
   3  -3  -1  497.83   12.70
  -3  -3   1  469.09    7.53
   3  -3  -1  477.12    9.03
   3  -3   0 1019.78   16.71
  -3  -3   0  973.25   16.40
   3  -3   0  982.64   12.77
  -3  -3   0 1009.80   16.30
   3  -3   0  993.25   16.84
  -3  -3   0  994.42   10.21
   3  -3   0  991.70   15.64
  -3  -3   0  978.69   17.75
   3  -3   0 1020.05   17.09
  -3  -3   0  982.87   10.24
   3  -3   0  960.04   12.38
   3  -3   0  986.73   17.82
   3  -3   0  987.00   12.64
   3  -3   1   62.23    4.40
  -3  -3  -1   61.49    4.47
  -3  -3  -1   66.62    2.90
  -3  -3  -1   61.54    4.32
   3  -3   1   61.79    4.59
  -3  -3  -1   64.35    4.96
   3  -3   1   60.98    2.44
   3  -3   1   58.50    3.24
   3  -3   1   74.22    5.12
  -3  -3  -1   65.25    2.83
   3  -3   1   65.87    3.97
   3  -3   2   70.04    4.95
  -3  -3  -2   67.20    4.94
  -3  -3  -2   66.39    3.24
   3  -3   2   64.19    3.61
   3  -3   2   67.30    3.30
   3  -3   2   72.02    4.59
   3  -3   2   69.52    5.03
   3  -3   3   16.38    2.87
   3  -3   3   17.13    3.08
  -3  -3  -3   13.90    2.79
   3  -3   3   13.05    2.67
   3  -3   3   14.17    2.09
  -3  -3  -3   14.81    2.03
   3  -3   3   13.03    2.10
   3  -3   4  139.08    7.60
  -3  -3  -4  114.92    6.87
   3  -3   4  127.67    7.10
  -3  -3  -4  123.49    5.59
   3  -3   4  128.41    6.03
   3  -3   4  139.85    6.28
   3  -3   4  137.44    6.76
  -3  -3  -5   81.88    6.26
   3  -3   5   79.71    6.11
  -3  -3  -5   82.32    5.21
   3  -3   5   88.57    5.50
   3  -3   5   87.12    5.59
  -3  -3  -6  145.33    8.83
   3  -3   6  138.73    7.37
   3  -3   6  140.16    8.50
  -3  -3  -6  143.45    7.34
   3  -3   6  156.50    8.11
  -3  -3  -7  100.54    7.92
   3  -3   7   98.68    7.79
  -3  -3  -7   94.28    6.54
  -3  -3  -8  258.65   12.72
  -3  -3  -8  255.07   11.26
   3  -3   8  248.67   12.50
  -3  -3  -9   38.45    6.00
   3  -3   9   45.16    6.26
  -3  -3  -9   33.68    4.87
  -3  -3 -10  445.11   18.52
   3  -3  10  476.77   19.00
  -3  -3 -10  474.18   17.32
  -3  -3 -11   96.72    9.42
   3  -3  11   97.72    9.28
  -3  -3 -11   87.62    8.15
   3  -3  12   -0.77    3.50
  -3  -3 -12   -3.46    4.42
  -3  -3 -12    2.05    3.15
  -3  -3 -13   -1.34    4.49
  -3  -3 -13    4.77    3.55
  -3  -3 -14   84.33    9.54
  -3  -2  15    1.61    3.12
  -3  -2  15    2.33    4.24
  -3  -2  15   -4.22    3.41
  -3  -2  14   69.13    9.05
  -3  -2  14   54.21    6.75
  -3  -2  14   50.20    7.37
   3  -2 -14   51.42    7.60
  -3  -2  14   55.65    8.03
  -3  -2  13   20.47    4.26
  -3  -2  13   14.27    5.09
  -3  -2  13   13.51    4.04
   3  -2 -13   17.03    4.50
  -3  -2  13   23.01    5.75
  -3  -2  12   40.89    5.26
  -3  -2  12   50.56    7.04
  -3  -2  12   44.10    6.24
   3  -2 -12   39.11    6.30
  -3  -2  12   41.63    6.60
  -3  -2  11   63.83    7.39
  -3  -2  11   47.37    5.44
  -3  -2  11   51.65    6.73
   3  -2 -11   54.15    6.75
  -3  -2  11   49.08    6.93
  -3  -2  10   60.91    6.70
  -3  -2  10   69.34    5.89
   3  -2 -10   69.80    6.93
  -3  -2  10   61.89    6.91
  -3  -2  10   54.42    6.63
   3  -2 -10   60.39    4.62
   3  -2  -9   25.00    3.40
  -3  -2   9   24.87    4.68
   3  -2  -9   15.63    4.13
  -3  -2   9   25.11    3.74
   3  -2  -9   18.60    4.03
  -3  -2   9   22.84    4.90
  -3  -2   9   26.02    5.15
   3  -2  -8   39.47    3.94
   3  -2  -8   41.86    4.92
   3  -2  -8   43.94    4.39
  -3  -2   8   39.44    5.35
  -3  -2   8   41.27    5.36
   3  -2  -8   41.44    5.30
  -3  -2   8   44.13    4.18
  -3  -2   8   38.10    5.35
  -3  -2   7  311.74   12.57
  -3  -2   7  291.16    9.04
   3  -2  -7  298.74   11.44
  -3  -2   7  282.99   12.00
  -3  -2   7  320.15   11.55
   3  -2  -7  302.19    9.82
  -3  -2   7  319.97   11.41
   3  -2  -7  296.82   10.98
  -3  -2   7  313.93   12.58
   3  -2  -7  294.83    9.84
  -3  -2   6   21.93    3.71
  -3  -2   6   20.11    3.61
  -3  -2   6   15.49    2.19
   3  -2  -6   20.42    3.23
  -3  -2   6   17.19    3.64
  -3  -2   6   25.60    3.28
   3  -2  -6   15.94    2.81
   3  -2  -6   19.69    3.25
  -3  -2   6   18.24    3.23
  -3  -2   6   13.08    3.30
  -3  -2   6   19.33    3.33
   3  -2  -6   18.10    2.86
  -3  -2   5  529.10   13.88
   3  -2  -5  526.83   13.63
  -3  -2   5  479.41   13.79
  -3  -2   5  484.08    9.38
   3  -2  -5  529.65   14.67
   3  -2  -5  494.20   12.32
  -3  -2   5  506.34   12.20
  -3  -2   5  490.66   13.73
   3  -2  -5  494.49   11.91
  -3  -2   5  478.45   13.04
  -3  -2   5  480.23   14.09
  -3  -2   5  489.39   14.16
   3  -2  -5  469.68   11.39
   3  -2  -5  494.12   12.54
  -3  -2   4  576.26   13.51
   3  -2  -4  551.32   13.22
   3  -2  -4  570.12   14.47
  -3  -2   4  573.35   14.54
   3  -2  -4  571.74   11.99
  -3  -2   4  586.22   14.42
  -3  -2   4  567.80   11.54
   3  -2  -4  576.96   12.71
  -3  -2   4  578.98   13.91
  -3  -2   4  579.68   14.52
   3  -2  -4  563.10   12.28
   3  -2  -4  566.82   11.11
  -3  -2   4  556.18    8.86
   3  -2  -4  560.19   13.23
  -3  -2   4  584.15   14.13
   3  -2  -4  549.59   14.13
  -3  -2   3   99.97    5.48
  -3  -2   3   94.47    5.81
  -3  -2   3   93.48    5.54
   3  -2  -3   94.10    5.62
   3  -2  -3   98.58    5.84
   3  -2  -3   98.27    4.58
   3  -2  -3   91.64    5.34
  -3  -2   3   87.28    4.06
  -3  -2   3   95.28    5.84
  -3  -2   3   84.92    5.43
   3  -2  -3   98.71    5.91
  -3  -2   3   91.99    5.81
   3  -2  -3   92.97    4.98
   3  -2  -3   93.56    4.02
   3  -2  -3   94.93    5.56
   3  -2  -2  126.71    6.21
  -3  -2   2  113.18    5.52
  -3  -2   2  115.13    6.09
  -3  -2   2  115.34    5.84
   3  -2  -2  126.51    4.56
   3  -2  -2  130.54    6.21
  -3  -2   2  124.88    6.31
   3  -2  -2  137.73    6.62
  -3  -2   2  126.63    4.05
  -3  -2   2  122.05    6.10
  -3  -2   2  122.28    6.48
   3  -2  -2  129.19    5.70
   3  -2  -2  127.73    6.17
   3  -2  -2  124.15    3.91
   3  -2  -2  126.20    6.39
   3  -2  -1  151.34    4.39
   3  -2  -1  160.84    6.75
   3  -2  -1  154.99    4.52
  -3  -2   1  144.95    6.62
   3  -2  -1  145.75    3.69
  -3  -2   1  155.08    6.24
   3  -2  -1  149.33    6.51
  -3  -2   1  152.92    6.67
   3  -2  -1  149.09    6.17
  -3  -2   1  141.00    6.19
  -3  -2   1  141.93    3.37
  -3  -2   1  152.41    6.96
   3  -2  -1  148.20    6.08
   3  -2  -1  150.73    6.74
   3  -2  -1  154.90    6.98
   3  -2  -1  150.07    3.67
   3  -2   0  162.31    6.78
  -3  -2   0  156.55    6.81
   3  -2   0  152.38    3.71
  -3  -2   0  159.64    6.68
   3  -2   0  152.43    5.72
   3  -2   0  156.76    4.71
  -3  -2   0  149.74    6.94
   3  -2   0  155.51    6.46
  -3  -2   0  137.91    2.78
   3  -2   0  172.72    7.11
   3  -2   0  153.20    4.16
   3  -2   0  160.88    6.97
   3  -2   0  154.06    4.21
   3  -2   1  685.21   13.91
  -3  -2  -1  634.48   13.56
   3  -2   1  636.88    8.70
   3  -2   1  632.66   10.85
  -3  -2  -1  612.59    6.72
   3  -2   1  658.80   13.87
  -3  -2  -1  633.94   14.22
   3  -2   1  656.46   13.53
  -3  -2  -1  630.21   13.08
   3  -2   1  634.58   13.67
   3  -2   2  447.62   11.78
  -3  -2  -2  415.82   11.40
  -3  -2  -2  420.45    6.97
   3  -2   2  421.23   10.02
   3  -2   2  413.52    7.91
   3  -2   2  442.34   11.42
   3  -2   3  522.27   13.40
  -3  -2  -3  506.53   13.14
  -3  -2  -3  517.68    9.38
   3  -2   3  491.11    9.84
   3  -2   3  499.05   12.15
   3  -2   3  493.21   10.59
   3  -2   3  500.29   12.13
   3  -2   4  594.16   15.17
  -3  -2  -4  583.47   14.84
  -3  -2  -4  588.36   11.51
   3  -2   4  593.66   14.35
   3  -2   4  590.12   12.04
   3  -2   4  597.43   12.93
   3  -2   4  596.07   13.17
  -3  -2  -5  734.52   17.82
   3  -2   5  770.23   17.72
   3  -2   5  744.42   15.05
  -3  -2  -5  762.69   14.78
   3  -2   5  733.57   14.53
   3  -2   5  740.35   15.99
  -3  -2  -6  159.14    9.19
  -3  -2  -6  164.41    7.69
   3  -2   6  177.64    8.16
   3  -2   6  175.84    9.39
   3  -2   6  183.83    8.92
  -3  -2  -7   19.18    4.16
   3  -2   7   12.51    3.91
  -3  -2  -7   12.17    2.99
   3  -2   8   95.58    8.02
  -3  -2  -8   96.74    8.23
  -3  -2  -8   86.05    6.66
  -3  -2  -9  375.13   16.09
   3  -2   9  364.54   15.77
  -3  -2  -9  355.28   13.91
  -3  -2 -10    4.52    3.78
  -3  -2 -10   -2.31    3.10
   3  -2  10   -1.01    2.96
  -3  -2 -11  137.86   10.92
   3  -2  11  142.49   11.20
  -3  -2 -11  135.55    9.94
  -3  -2 -12   57.26    8.13
   3  -2  12   71.04    8.64
  -3  -2 -12   60.50    7.29
  -3  -2 -13   -0.58    3.16
   3  -2  13   -5.71    4.08
  -3  -2 -13    3.54    3.37
  -3  -2 -14   -4.46    4.00
  -3  -1  16   67.24    8.96
  -3  -1  15   -3.50    3.04
  -3  -1  15    7.13    4.47
  -3  -1  15    9.64    4.20
  -3  -1  15   -0.78    3.51
  -3  -1  14    4.13    3.57
  -3  -1  14    2.22    2.85
  -3  -1  14    4.63    3.41
   3  -1 -14    2.64    3.51
  -3  -1  14    5.12    3.85
  -3  -1  13    7.66    2.53
   3  -1 -13   13.45    4.85
  -3  -1  13    9.06    4.38
  -3  -1  13    3.16    4.10
  -3  -1  13    4.10    3.18
  -3  -1  12  108.97    9.62
  -3  -1  12  104.89    9.33
   3  -1 -12  111.56    9.83
  -3  -1  12  108.94    8.10
  -3  -1  12  105.32    9.50
  -3  -1  11   67.79    7.39
  -3  -1  11   70.64    7.43
  -3  -1  11   65.70    6.01
   3  -1 -11   74.57    7.81
   3  -1 -11   83.04    8.02
  -3  -1  11   83.29    8.15
  -3  -1  10  261.25   13.17
  -3  -1  10  278.97   10.98
  -3  -1  10  258.59   13.01
  -3  -1  10  249.43   12.75
   3  -1 -10  268.13   13.07
   3  -1 -10  248.29   12.67
   3  -1 -10  247.79    8.82
  -3  -1   9  122.43    8.85
  -3  -1   9  119.76    6.91
   3  -1  -9  114.62    6.21
  -3  -1   9  141.71    9.53
   3  -1  -9  117.00    8.51
   3  -1  -9  112.79    8.18
  -3  -1   9  122.71    8.86
   3  -1  -8    8.11    2.90
  -3  -1   8    6.52    2.30
   3  -1  -8    6.94    3.45
  -3  -1   8    9.67    2.75
  -3  -1   8    5.30    3.38
   3  -1  -8    9.87    2.84
  -3  -1   8    5.29    3.41
  -3  -1   8    3.35    3.24
   3  -1  -8    4.31    2.04
  -3  -1   7  941.75   21.04
  -3  -1   7  965.50   19.70
  -3  -1   7  923.74   21.09
   3  -1  -7  930.82   19.64
   3  -1  -7  931.15   17.57
  -3  -1   7  959.16   18.85
  -3  -1   7  938.47   15.35
  -3  -1   7  930.02   20.77
   3  -1  -7  961.77   19.89
   3  -1  -7  911.98   16.84
  -3  -1   6  187.93    8.24
  -3  -1   6  183.05    8.97
  -3  -1   6  204.93    9.66
  -3  -1   6  193.33    8.20
   3  -1  -6  188.52    8.38
   3  -1  -6  195.26    7.97
  -3  -1   6  204.87    6.45
  -3  -1   6  195.44    9.25
  -3  -1   6  197.33    9.41
   3  -1  -6  199.27    8.51
   3  -1  -6  201.35    8.00
  -3  -1   6  207.07    9.06
  -3  -1   5   47.21    4.24
   3  -1  -5   52.71    4.34
   3  -1  -5   62.40    5.16
  -3  -1   5   44.36    2.68
   3  -1  -5   52.52    4.85
  -3  -1   5   41.28    3.64
  -3  -1   5   40.58    4.45
  -3  -1   5   46.95    4.67
  -3  -1   5   50.65    4.40
  -3  -1   5   55.70    4.98
   3  -1  -5   42.87    3.90
  -3  -1   5   53.60    4.79
   3  -1  -5   49.87    4.20
   3  -1  -5   50.06    4.17
  -3  -1   4  128.24    6.23
  -3  -1   4  132.25    7.00
  -3  -1   4  120.86    5.25
   3  -1  -4  119.02    6.42
  -3  -1   4  121.46    3.58
   3  -1  -4  133.33    6.95
  -3  -1   4  123.19    6.80
   3  -1  -4  127.12    5.70
   3  -1  -4  116.60    5.97
  -3  -1   4  126.33    6.79
   3  -1  -4  122.92    6.14
   3  -1  -4  130.79    5.69
   3  -1  -4  121.90    6.85
  -3  -1   4  129.34    6.51
   3  -1  -4  120.73    6.15
  -3  -1   4  127.72    6.81
  -3  -1   3  255.79    8.09
  -3  -1   3  255.35    9.01
   3  -1  -3  272.95    9.07
  -3  -1   3  255.65    9.10
   3  -1  -3  258.34    9.17
  -3  -1   3  254.16    6.49
   3  -1  -3  257.03    8.97
   3  -1  -3  251.53    8.48
   3  -1  -3  253.54    6.79
  -3  -1   3  251.84    9.02
   3  -1  -3  253.99    8.40
  -3  -1   3  252.95    9.03
   3  -1  -3  260.63    7.08
   3  -1  -3  262.18    8.80
   3  -1  -2  839.47   15.53
  -3  -1   2  816.26   14.91
  -3  -1   2  805.04   13.39
   3  -1  -2  834.78   15.20
  -3  -1   2  819.42    9.36
   3  -1  -2  814.11   10.14
  -3  -1   2  831.98   15.45
  -3  -1   2  856.30   15.51
   3  -1  -2  838.06   15.05
  -3  -1   2  822.74   15.65
   3  -1  -2  848.67   14.68
   3  -1  -2  834.06   15.52
   3  -1  -2  856.17   15.81
   3  -1  -2  845.30   11.27
   3  -1  -1 1912.87   15.63
   3  -1  -1 1966.53   23.02
  -3  -1   1 1897.51   23.05
  -3  -1   1 1926.24   22.84
   3  -1  -1 1934.10   22.99
  -3  -1   1 1900.16   19.63
   3  -1  -1 1957.37   21.13
   3  -1  -1 1911.41   12.63
   3  -1  -1 1913.19   23.32
  -3  -1   1 1928.24   21.22
  -3  -1   1 1929.06   23.48
   3  -1  -1 1981.62   22.31
   3  -1  -1 1954.98   23.46
  -3  -1   1 1932.78   23.20
   3  -1   0  608.07   12.98
  -3  -1   0  596.07   12.83
   3  -1   0  632.80   13.11
  -3  -1   0  616.48   12.79
   3  -1   0  596.36   10.71
  -3  -1   0  606.70   10.95
   3  -1   0  548.93    5.86
   3  -1   0  578.77    8.62
   3  -1   0  592.89    8.35
  -3  -1   0  599.81   13.09
   3  -1   0  614.66   12.74
   3  -1   0  578.77    5.79
  -3  -1   0  602.26   12.82
   3  -1   0  615.04   13.14
   3  -1   1 1517.62   20.76
  -3  -1  -1 1525.49   20.81
   3  -1   1 1521.84   16.16
   3  -1   1 1531.16   20.91
   3  -1   1 1512.60   15.17
   3  -1   1 1475.99   10.67
   3  -1   1 1562.03   20.97
  -3  -1  -1 1546.67   20.25
   3  -1   1 1538.65   20.57
   3  -1   2  380.45   10.90
  -3  -1  -2  389.56   11.09
   3  -1   2  374.26    6.70
   3  -1   2  370.11    9.22
  -3  -1  -2  367.83    5.99
  -3  -1  -2  384.49   10.15
   3  -1   2  379.69   10.29
   3  -1   3   26.39    3.34
  -3  -1  -3   28.19    3.65
  -3  -1  -3   25.27    2.17
   3  -1   3   26.33    2.37
   3  -1   3   23.21    3.03
   3  -1   3   28.86    3.13
   3  -1   4  285.64   10.49
  -3  -1  -4  259.66   10.16
  -3  -1  -4  284.47   10.01
   3  -1   4  281.97    9.86
  -3  -1  -4  279.29    7.74
   3  -1   4  279.67    8.02
   3  -1   4  276.57    8.72
   3  -1   5   -0.67    1.72
  -3  -1  -5   -0.75    2.89
   3  -1   5    0.89    2.32
   3  -1   5   -0.44    1.34
  -3  -1  -5   -0.42    1.59
   3  -1   5    1.26    2.06
  -3  -1  -5   -1.00    1.95
   3  -1   6    1.74    1.71
  -3  -1  -6    0.29    2.93
   3  -1   6   -1.19    2.44
   3  -1   6    2.58    2.28
   3  -1   6    1.65    1.65
  -3  -1  -6   -1.53    1.92
  -3  -1  -7  128.82    8.89
  -3  -1  -7  132.71    7.52
   3  -1   7  124.48    7.28
   3  -1   7  137.77    6.07
   3  -1   7  136.10    8.77
  -3  -1  -8  121.36    9.00
  -3  -1  -8  133.31    8.18
   3  -1   8  128.68    9.02
  -3  -1  -9  108.01    9.17
   3  -1   9  104.36    8.82
  -3  -1  -9  105.32    7.74
  -3  -1 -10  157.86   11.20
   3  -1  10  169.04   11.38
  -3  -1 -10  176.90   10.58
  -3  -1 -11  124.59   10.62
   3  -1  11  138.59   10.89
  -3  -1 -11  127.65    9.72
  -3  -1 -12   15.14    5.45
   3  -1  12   15.87    5.29
  -3  -1 -12   16.14    4.44
  -3  -1 -13   63.99    9.17
   3  -1  13   53.11    8.15
  -3  -1 -13   55.07    7.30
  -3  -1 -14    1.56    3.58
  -3   0  16   17.29    4.99
  -3   0  15    2.36    3.62
  -3   0  15    2.05    2.87
  -3   0  15    2.74    3.89
  -3   0  15   -4.91    4.33
  -3   0  14    3.40    2.95
  -3   0  14    4.26    3.60
  -3   0  14   -0.18    3.16
   3   0 -14    2.65    3.59
  -3   0  14    1.51    3.29
  -3   0  13  116.71   10.19
  -3   0  13  117.24   10.03
   3   0 -13  111.69   10.10
  -3   0  13  117.38   10.25
  -3   0  13  113.26    8.56
  -3   0  12  526.78   19.94
  -3   0  12  491.02   16.57
   3   0 -12  505.44   19.96
   3   0 -12  524.90   20.46
  -3   0  12  505.84   19.49
  -3   0  12  508.35   19.54
  -3   0  11    9.82    3.03
   3   0 -11    3.76    3.09
  -3   0  11    4.13    3.07
  -3   0  11    1.66    3.28
   3   0 -11    5.43    3.25
  -3   0  11    2.56    2.72
  -3   0  10  204.36   11.49
  -3   0  10  201.79    9.32
  -3   0  10  209.35   11.69
   3   0 -10  207.50   11.50
   3   0 -10  209.90   11.72
  -3   0  10  227.72   11.91
   3   0 -10  217.60    8.29
   3   0  -9  309.45   10.59
  -3   0   9  302.88   13.27
  -3   0   9  319.48   10.75
  -3   0   9  299.58   13.39
   3   0  -9  317.49   13.42
  -3   0   9  305.53   11.02
   3   0  -9  313.01   13.47
  -3   0   9  319.72   13.56
   3   0  -9  323.44   10.20
  -3   0   8   -8.67    4.11
   3   0  -8   -0.87    3.01
  -3   0   8    1.02    1.78
  -3   0   8    2.73    2.30
   3   0  -8   -1.29    2.61
   3   0  -8   -0.80    1.55
  -3   0   8    1.10    2.69
   3   0  -8   -0.71    1.54
  -3   0   8    3.29    3.03
  -3   0   7  157.80    8.88
  -3   0   7  158.49    8.97
  -3   0   7  167.52    8.49
  -3   0   7  165.32    6.39
   3   0  -7  170.87    8.01
   3   0  -7  155.60    8.22
  -3   0   7  173.19    7.88
  -3   0   7  168.11    8.81
   3   0  -7  164.92    8.59
   3   0  -7  160.00    7.19
   3   0  -7  166.58    6.39
  -3   0   7  178.98    8.93
   3   0  -6   38.26    4.22
   3   0  -6   34.95    2.63
  -3   0   6   35.97    3.80
  -3   0   6   39.11    4.60
   3   0  -6   36.25    3.98
  -3   0   6   30.81    2.65
  -3   0   6   32.90    3.61
   3   0  -6   30.10    3.68
  -3   0   6   35.00    3.97
  -3   0   6   29.74    3.94
   3   0  -6   35.82    3.70
  -3   0   6   30.32    4.18
   3   0  -5  869.80   17.93
  -3   0   5  852.06   18.24
   3   0  -5  860.69   18.29
  -3   0   5  858.44   15.62
   3   0  -5  852.14   10.35
   3   0  -5  880.80   15.73
   3   0  -5  867.02   16.45
  -3   0   5  848.56   10.38
  -3   0   5  874.67   17.32
  -3   0   5  849.14   17.64
   3   0  -5  858.92   16.35
  -3   0   5  889.00   18.51
  -3   0   5  847.86   15.86
   3   0  -5  871.29   16.21
  -3   0   5  879.01   16.53
   3   0  -4    1.30    1.39
   3   0  -4    3.58    0.70
  -3   0   4    1.85    0.46
   3   0  -4    5.34    1.98
  -3   0   4    3.11    2.03
  -3   0   4    2.32    2.04
  -3   0   4    4.97    1.47
  -3   0   4    2.21    2.03
   3   0  -4    4.92    2.77
   3   0  -4    6.27    2.01
   3   0  -4    4.63    2.24
   3   0  -4    2.61    1.53
  -3   0   4    4.09    2.12
   3   0  -4    7.99    2.31
  -3   0   4    2.52    1.70
  -3   0   4    3.48    1.94
   3   0  -4    3.98    1.72
  -3   0   3 1922.10   20.53
  -3   0   3 2005.88   25.15
   3   0  -3 1972.76   24.51
   3   0  -3 2058.17   24.94
  -3   0   3 1941.61   24.47
  -3   0   3 1947.05   17.89
  -3   0   3 1986.52   24.50
   3   0  -3 1986.42   18.23
  -3   0   3 1956.00   23.71
   3   0  -3 1949.61   24.69
   3   0  -3 2007.30   24.00
  -3   0   3 2001.21   23.86
   3   0  -3 1976.44   23.90
   3   0  -3 1995.15   21.01
   3   0  -3 1966.25   23.49
   3   0  -2  407.27   10.82
  -3   0   2  405.53    8.64
  -3   0   2  400.98   10.74
   3   0  -2  399.72   10.31
  -3   0   2  397.42   10.30
   3   0  -2  402.24   10.55
  -3   0   2  396.76    6.60
   3   0  -2  404.45   10.71
  -3   0   2  399.82   10.50
   3   0  -2  418.12   10.80
  -3   0   2  402.36   10.73
   3   0  -2  403.90   10.79
   3   0  -2  397.95   10.73
   3   0  -2  391.45    6.59
  -3   0   2  419.72   11.04
   3   0  -2  400.47    8.68
   3   0  -1  116.25    4.57
   3   0  -1  132.05    6.19
  -3   0   1  120.96    6.20
   3   0  -1  116.86    2.71
   3   0  -1  115.15    5.76
  -3   0   1   97.12    2.30
  -3   0   1  116.76    5.93
   3   0  -1  120.03    5.30
  -3   0   1  112.34    5.20
  -3   0   1  108.80    4.43
   3   0  -1  108.66    2.39
   3   0  -1  125.70    6.17
  -3   0   1  123.23    5.92
   3   0  -1  113.67    5.74
  -3   0   1  128.41    6.19
   3   0  -1  124.50    6.11
   3   0   0  308.97    6.04
   3   0   0  315.17    9.38
  -3   0   0  305.81    9.44
   3   0   0  314.11    7.25
  -3   0   0  308.43    9.22
  -3   0   0  308.75    7.65
  -3   0   0  316.81    9.42
   3   0   0  327.88    9.58
  -3   0   0  303.06    9.22
   3   0   0  307.45    7.58
   3   0   0  307.21    9.30
   3   0   0  316.55    9.26
   3   0   1   35.28    3.60
   3   0   1   29.24    2.45
   3   0   1   36.45    3.45
  -3   0  -1   31.28    2.37
  -3   0  -1   30.93    3.52
   3   0   1   33.98    3.47
   3   0   1   28.09    2.20
  -3   0  -1   31.28    3.33
   3   0   1   28.26    3.23
  -3   0  -1   30.42    2.51
   3   0   2  776.78   15.46
  -3   0  -2  739.06   15.12
  -3   0  -2  698.84    8.56
  -3   0  -2  737.22   12.92
   3   0   2  722.84   12.77
   3   0   2  731.89   14.78
   3   0   2  717.94    8.62
   3   0   2  736.68    8.53
   3   0   2  730.42   15.36
  -3   0  -2  727.02    8.48
  -3   0  -2  733.11   13.90
   3   0   2  722.43   13.91
  -3   0  -3   21.85    2.73
   3   0   3   28.58    3.62
   3   0   3   21.31    2.99
  -3   0  -3   23.74    3.41
   3   0   3   18.61    1.92
  -3   0  -3   20.90    2.07
  -3   0  -3   24.04    2.94
   3   0   3   25.85    2.93
   3   0   4   56.38    5.01
  -3   0  -4   55.28    5.01
  -3   0  -4   49.45    4.39
   3   0   4   48.24    4.43
   3   0   4   44.44    3.23
  -3   0  -4   46.35    3.68
   3   0   4   44.18    3.58
  -3   0  -4   45.51    3.40
  -3   0  -5    0.23    2.61
  -3   0  -5    1.69    1.84
   3   0   5    1.53    2.55
   3   0   5    0.78    1.42
  -3   0  -5    1.20    1.55
  -3   0  -5    1.25    1.50
   3   0   5    0.44    1.37
   3   0   6    2.01    1.60
   3   0   6    2.50    2.56
  -3   0  -6    2.04    3.24
   3   0   6    5.63    2.62
   3   0   6    4.80    2.07
  -3   0  -6    2.42    2.28
  -3   0  -6    3.23    1.67
   3   0   7    6.14    2.00
  -3   0  -7    0.41    3.24
   3   0   7    1.82    2.89
   3   0   7    5.89    2.33
  -3   0  -7    1.48    2.06
  -3   0  -8  159.34   10.45
   3   0   8  155.14    9.84
  -3   0  -8  156.38    8.71
  -3   0  -9    2.77    3.50
   3   0   9   10.87    3.99
  -3   0  -9    9.66    3.36
  -3   0 -10  141.42   10.84
   3   0  10  163.79   11.39
  -3   0 -10  143.62    9.60
  -3   0 -11   55.65    7.49
   3   0  11   66.57    8.10
  -3   0 -11   54.58    6.38
  -3   0 -12  139.34   11.79
   3   0  12  119.31   10.79
  -3   0 -12  151.05   10.94
  -3   0 -13  214.09   14.92
  -3   0 -13  225.10   14.28
   3   0  13  194.24   14.16
  -3   0 -14   25.58    5.60
  -3   1  16   64.55    8.72
  -3   1  16   75.62    9.29
  -3   1  15   -1.33    2.89
  -3   1  15   -3.54    5.03
  -3   1  15   -2.76    3.95
  -3   1  15    1.48    3.35
  -3   1  14   12.30    4.44
  -3   1  14    2.01    3.26
  -3   1  14   -2.03    3.47
   3   1 -14    4.20    3.72
  -3   1  14    8.83    3.97
  -3   1  13    0.70    3.13
  -3   1  13    6.73    3.01
  -3   1  13   12.15    4.41
   3   1 -13   10.56    4.16
   3   1 -13    5.30    3.03
  -3   1  13   12.73    4.43
  -3   1  12  105.99    9.12
  -3   1  12   98.43    7.71
  -3   1  12  111.90    9.57
   3   1 -12  107.88    9.69
   3   1 -12  116.67    9.96
  -3   1  12  115.79    9.26
  -3   1  11   80.22    7.65
  -3   1  11   69.90    5.98
  -3   1  11   67.82    7.13
   3   1 -11   68.31    7.40
   3   1 -11   77.32    7.84
  -3   1  11   79.89    7.53
  -3   1  10  237.85   12.14
  -3   1  10  256.47   10.39
  -3   1  10  263.02   13.09
   3   1 -10  277.31   13.33
  -3   1  10  256.57   12.29
   3   1 -10  277.28   13.59
   3   1 -10  255.11    9.10
  -3   1   9  116.42    8.37
   3   1  -9  120.82    6.83
   3   1  -9  117.08    8.30
  -3   1   9  114.18    8.08
  -3   1   9  119.70    8.68
   3   1  -9  123.16    8.92
  -3   1   9  110.97    6.44
   3   1  -9  108.00    6.11
  -3   1   8    8.90    2.38
   3   1  -8    9.32    3.20
  -3   1   8   12.20    3.74
   3   1  -8    9.47    3.57
  -3   1   8    7.99    3.32
   3   1  -8    7.58    2.18
  -3   1   8   12.07    3.48
   3   1  -8    5.43    1.90
  -3   1   7  929.04   20.08
   3   1  -7  906.52   15.09
   3   1  -7  943.01   18.88
  -3   1   7  985.22   20.13
  -3   1   7  941.12   21.18
   3   1  -7  923.68   19.41
  -3   1   7  943.67   14.89
  -3   1   7  918.80   19.44
   3   1  -7  948.92   20.64
  -3   1   7  909.60   16.75
[truncated: 456,224 more chars]
