# Supplementary material for: Functionalized Cytisine Squaramides: Synthesis, Structural Elucidation, and Co-Crystallization
Source: Molecules. 2026 Jun 4;31(11):1961. doi: 10.3390/molecules31111961 (PMC13257630; doi:10.3390/molecules31111961)
Supplement: Supplementary file 1 [file molecules-31-01961-s001.zip › 3DMSO.cif]

 
data_3dmso

_publ_contact_author
;
    Jan Janczak
    Institute  of Low Temperature and Structure Research 
    Polish Academy of Sciences
    Okolna 2 str., 50-422 Wroc\/law
    Poland
;
_publ_contact_author_email        j.janczak@intibs.pl
 
_audit_creation_method            'SHELXL-2018/3'
_shelx_SHELXL_version_number      '2018/3'
_chemical_name_systematic         ?
_chemical_name_common             ?
_chemical_melting_point           ?
_chemical_formula_moiety          
 'C15 H14 N2 O4, C2 H6 O S'
_chemical_formula_sum
 'C17 H20 N2 O5 S' 
_chemical_formula_weight          364.41

loop_
 _atom_type_symbol
 _atom_type_description
 _atom_type_scat_dispersion_real
 _atom_type_scat_dispersion_imag
 _atom_type_scat_source
 'C'  'C'   0.0033   0.0016
 'International Tables Vol C Tables 4.2.6.8 and 6.1.1.4'
 'H'  'H'   0.0000   0.0000
 'International Tables Vol C Tables 4.2.6.8 and 6.1.1.4'
 'N'  'N'   0.0061   0.0033
 'International Tables Vol C Tables 4.2.6.8 and 6.1.1.4'
 'O'  'O'   0.0106   0.0060
 'International Tables Vol C Tables 4.2.6.8 and 6.1.1.4'
 'S'  'S'   0.1246   0.1234
 'International Tables Vol C Tables 4.2.6.8 and 6.1.1.4'
 
_space_group_crystal_system       monoclinic
_space_group_IT_number            4
_space_group_name_H-M_alt         'P 21'
_space_group_name_Hall            'P 2yb'
 
_shelx_space_group_comment
;
The symmetry employed for this shelxl refinement is uniquely defined
by the following loop, which should always be used as a source of
symmetry information in preference to the above space-group names.
They are only intended as comments.
;
 
loop_
 _space_group_symop_operation_xyz
 'x, y, z'
 '-x, y+1/2, -z'
 
_cell_length_a                    8.5773(4)
_cell_length_b                    8.4952(5)
_cell_length_c                    11.7978(6)
_cell_angle_alpha                 90
_cell_angle_beta                  101.924(5)
_cell_angle_gamma                 90
_cell_volume                      841.11(8)
_cell_formula_units_Z             2
_cell_measurement_temperature     100(2)
_cell_measurement_reflns_used     5202
_cell_measurement_theta_min       2.688
_cell_measurement_theta_max       29.129
 
_exptl_crystal_description        'parallelepiped'
_exptl_crystal_colour             'colourless'
_exptl_crystal_density_meas       ?
_exptl_crystal_density_method     ?
_exptl_crystal_density_diffrn     1.439          
_exptl_crystal_F_000              384
_exptl_transmission_factor_min    ?
_exptl_transmission_factor_max    ?
_exptl_crystal_size_max           0.323
_exptl_crystal_size_mid           0.272
_exptl_crystal_size_min           0.126
_exptl_absorpt_coefficient_mu     0.224
_shelx_estimated_absorpt_T_min    0.931
_shelx_estimated_absorpt_T_max    0.972
_exptl_absorpt_correction_type    multi-scan
_exptl_absorpt_correction_T_min   0.9574
_exptl_absorpt_correction_T_max   1.0000
_exptl_absorpt_process_details    
;
CrysAlisPro 1.171.42.93a (Rigaku Oxford Diffraction, 2023)
Empirical absorption correction using spherical harmonics,
implemented in SCALE3 ABSPACK scaling algorithm.
;
_exptl_absorpt_special_details    
;
Empirical correction (ABSPACK) includes:
- Absorption correction using spherical harmonics
- Frame scaling
;
_diffrn_ambient_temperature       100(2)
_diffrn_radiation_wavelength      0.71073
_diffrn_radiation_type            MoK\a
_diffrn_source                    'fine-focus sealed X-ray tube'
_diffrn_measurement_device        'four-circle diffractometer'
_diffrn_measurement_device_type   'Xcalibur, Atlas'
_diffrn_detector                  'CCD plate'
_diffrn_measurement_method        '\w-scan'
_diffrn_detector_area_resol_mean  10.6249
_diffrn_reflns_number             11223
_diffrn_reflns_av_unetI/netI      0.0479
_diffrn_reflns_av_R_equivalents   0.0211
_diffrn_reflns_limit_h_min        -11
_diffrn_reflns_limit_h_max        11
_diffrn_reflns_limit_k_min        -11
_diffrn_reflns_limit_k_max        11
_diffrn_reflns_limit_l_min        -16
_diffrn_reflns_limit_l_max        16
_diffrn_reflns_theta_min          2.690
_diffrn_reflns_theta_max          29.306
_diffrn_reflns_theta_full         25.242
_diffrn_measured_fraction_theta_max   0.927
_diffrn_measured_fraction_theta_full  0.999
_diffrn_reflns_Laue_measured_fraction_max    0.927
_diffrn_reflns_Laue_measured_fraction_full   0.999
_diffrn_reflns_point_group_measured_fraction_max   0.876
_diffrn_reflns_point_group_measured_fraction_full  0.999
_reflns_number_total              4041
_reflns_number_gt                 3537
_reflns_threshold_expression      'I > 2\s(I)'
_reflns_Friedel_coverage          0.779
_reflns_Friedel_fraction_max      0.819
_reflns_Friedel_fraction_full     1.000
 
_reflns_special_details
;
 Reflections were merged by SHELXL according to the crystal
 class for the calculation of statistics and refinement.
 
 _reflns_Friedel_fraction is defined as the number of unique
 Friedel pairs measured divided by the number that would be
 possible theoretically, ignoring centric projections and
 systematic absences.
;
 
_computing_data_collection                                                                                                                                                                    
;
CrysAlisPro 1.171.42.93a (Rigaku Oxford Diffraction, 2023)
;
_computing_cell_refinement        
;
CrysAlisPro 1.171.42.93a (Rigaku Oxford Diffraction, 2023)
;
_computing_data_reduction         
;
CrysAlisPro 1.171.42.93a (Rigaku Oxford Diffraction, 2023)
;
_computing_structure_solution     'SHELXT 2014/5 (Sheldrick, 2014)'
_computing_structure_refinement 'SHELXL-2018/3 (Sheldrick, 2018)'
_computing_molecular_graphics     
;
Brandenburg & Putz (2006). Diamond 3.0. Crystal and Molecular
Structure Visualisation, University of Bonn, Germany
;
_refine_special_details           
;
 Refinement of F^2^ against ALL reflections.  The weighted R-factor wR and 
 goodness of fit S are based on F^2^, conventional R-factors R are based 
 on F, with F set to zero for negative F^2^. The threshold expression of 
 F^2^ > 2sigma(F^2^) is used only for calculating R-factors(gt) etc. and is 
 not relevant to the choice of reflections for refinement.  R-factors based 
 on F^2^ are statistically about twice as large as those based on F, and R- 
 factors based on ALL data will be even larger. 
;
_refine_ls_structure_factor_coef  Fsqd
_refine_ls_matrix_type            full
_refine_ls_weighting_scheme       calc
_refine_ls_weighting_details
'w=1/[\s^2^(Fo^2^)+(0.0396P)^2^+0.1347P] where P=(Fo^2^+2Fc^2^)/3'
_atom_sites_solution_primary      direct 
_atom_sites_solution_secondary    difmap
_atom_sites_solution_hydrogens    mixed
_refine_ls_hydrogen_treatment     mixed
_refine_ls_extinction_method      none
_refine_ls_extinction_coef        .
_refine_ls_abs_structure_details
;
 Flack x determined using 1379 quotients [(I+)-(I-)]/[(I+)+(I-)]
 (Parsons, Flack and Wagner, Acta Cryst. B69 (2013) 249-259).
;
_refine_ls_abs_structure_Flack    -0.05(4)
_chemical_absolute_configuration  'rm'
_refine_ls_number_reflns          4041
_refine_ls_number_parameters      241
_refine_ls_number_restraints      2
_refine_ls_R_factor_all           0.0496
_refine_ls_R_factor_gt            0.0389
_refine_ls_wR_factor_ref          0.0845
_refine_ls_wR_factor_gt           0.0788
_refine_ls_goodness_of_fit_ref    1.002
_refine_ls_restrained_S_all       1.002
_refine_ls_shift/su_max           0.009
_refine_ls_shift/su_mean          0.001
 
loop_
 _atom_site_label
 _atom_site_type_symbol
 _atom_site_fract_x
 _atom_site_fract_y
 _atom_site_fract_z
 _atom_site_U_iso_or_equiv
 _atom_site_adp_type
 _atom_site_occupancy
 _atom_site_site_symmetry_order  
 _atom_site_calc_flag
 _atom_site_refinement_flags_posn
 _atom_site_refinement_flags_adp
 _atom_site_refinement_flags_occupancy
 _atom_site_disorder_assembly
 _atom_site_disorder_group
C21 C 0.1069(4) 0.5377(5) -0.1152(3) 0.0378(9) Uani 1 1 d . . . . .
H21D H 0.162760 0.492906 -0.041346 0.057 Uiso 0.949(3) 1 calc R U P A 1
H21E H 0.104973 0.652652 -0.109008 0.057 Uiso 0.949(3) 1 calc R U P A 1
H21F H 0.162537 0.507601 -0.176612 0.057 Uiso 0.949(3) 1 calc R U P A 1
H21A H 0.038089 0.628599 -0.110945 0.057 Uiso 0.051(3) 1 calc R U P A 2
H21B H 0.200398 0.571396 -0.144642 0.057 Uiso 0.051(3) 1 calc R U P A 2
H21C H 0.141586 0.492124 -0.037754 0.057 Uiso 0.051(3) 1 calc R U P A 2
C22 C -0.0440(5) 0.2615(4) -0.1650(4) 0.0479(10) Uani 1 1 d . . . . .
H22D H 0.018111 0.251575 -0.225705 0.072 Uiso 0.949(3) 1 calc R U P A 1
H22E H -0.142221 0.199808 -0.186518 0.072 Uiso 0.949(3) 1 calc R U P A 1
H22F H 0.018927 0.222181 -0.091599 0.072 Uiso 0.949(3) 1 calc R U P A 1
H22A H 0.047643 0.190424 -0.145528 0.072 Uiso 0.051(3) 1 calc R U P A 2
H22B H -0.127620 0.211560 -0.223096 0.072 Uiso 0.051(3) 1 calc R U P A 2
H22C H -0.085135 0.284011 -0.095202 0.072 Uiso 0.051(3) 1 calc R U P A 2
S1 S -0.09297(8) 0.46426(9) -0.14919(6) 0.0221(2) Uani 0.949(3) 1 d . . P A 1
S2 S 0.002(2) 0.3969(18) -0.2081(13) 0.031(5) Uani 0.051(3) 1 d . . P A 2
O1 O -0.1647(3) 0.5200(3) -0.26879(19) 0.0375(6) Uani 1 1 d . . . . .
C1 C 0.7814(3) 0.5346(3) 0.4606(2) 0.0179(6) Uani 1 1 d . . . . .
H1 H 0.813173 0.610509 0.526056 0.021 Uiso 1 1 calc R U . . .
C2 C 0.6543(3) 0.4212(3) 0.4894(2) 0.0185(6) Uani 1 1 d . . . . .
H2A H 0.697527 0.365119 0.562719 0.022 Uiso 1 1 calc R U . . .
H2B H 0.559398 0.481542 0.499440 0.022 Uiso 1 1 calc R U . . .
N3 N 0.6092(2) 0.3072(3) 0.39504(18) 0.0171(5) Uani 1 1 d . . . . .
C4 C 0.7449(3) 0.2167(3) 0.3700(2) 0.0178(6) Uani 1 1 d . . . . .
H4A H 0.707404 0.146926 0.302651 0.021 Uiso 1 1 calc R U . . .
H4B H 0.790354 0.149828 0.437451 0.021 Uiso 1 1 calc R U . . .
C5 C 0.8745(3) 0.3280(3) 0.3436(2) 0.0183(6) Uani 1 1 d . . . . .
H5 H 0.968264 0.263071 0.334160 0.022 Uiso 1 1 calc R U . . .
C6 C 0.8165(3) 0.4205(3) 0.2322(2) 0.0172(6) Uani 1 1 d . . . . .
H6A H 0.910283 0.454525 0.201559 0.021 Uiso 1 1 calc R U . . .
H6B H 0.752289 0.349705 0.173998 0.021 Uiso 1 1 calc R U . . .
N7 N 0.7181(2) 0.5633(3) 0.24597(19) 0.0160(5) Uani 1 1 d . . . . .
C8 C 0.6418(3) 0.6326(3) 0.1426(2) 0.0173(6) Uani 1 1 d . . . . .
O8 O 0.6646(2) 0.5715(2) 0.04928(16) 0.0227(4) Uani 1 1 d . . . . .
C9 C 0.5450(3) 0.7662(3) 0.1499(3) 0.0212(6) Uani 1 1 d . . . . .
H9 H 0.486283 0.813346 0.081189 0.025 Uiso 1 1 calc R U . . .
C10 C 0.5361(3) 0.8276(3) 0.2560(2) 0.0226(6) Uani 1 1 d . . . . .
H10 H 0.472307 0.917796 0.260571 0.027 Uiso 1 1 calc R U . . .
C11 C 0.6209(3) 0.7575(3) 0.3574(2) 0.0219(6) Uani 1 1 d . . . . .
H11 H 0.617550 0.803048 0.430410 0.026 Uiso 1 1 calc R U . . .
C12 C 0.7081(3) 0.6245(3) 0.3527(2) 0.0178(6) Uani 1 1 d . . . . .
C13 C 0.9284(3) 0.4417(4) 0.4451(2) 0.0207(6) Uani 1 1 d . . . . .
H13A H 0.973473 0.382373 0.516622 0.025 Uiso 1 1 calc R U . . .
H13B H 1.011175 0.514040 0.428192 0.025 Uiso 1 1 calc R U . . .
C14 C 0.4754(3) 0.3250(3) 0.3151(2) 0.0158(5) Uani 1 1 d . . . . .
C15 C 0.3261(3) 0.4128(3) 0.3129(2) 0.0186(6) Uani 1 1 d . . . . .
O15 O 0.2771(2) 0.5021(3) 0.37884(17) 0.0268(5) Uani 1 1 d . . . . .
C16 C 0.2621(3) 0.3441(3) 0.1931(2) 0.0168(6) Uani 1 1 d . . . . .
O16 O 0.1379(2) 0.3523(2) 0.12124(17) 0.0230(4) Uani 1 1 d . . . . .
C17 C 0.4166(3) 0.2635(3) 0.2033(2) 0.0158(5) Uani 1 1 d . . . . .
O17 O 0.4821(2) 0.1726(2) 0.13796(16) 0.0205(4) Uani 1 1 d D . . . .
H17 H 0.417(3) 0.144(4) 0.0768(19) 0.031 Uiso 1 1 d D U . . .
 
loop_
 _atom_site_aniso_label
 _atom_site_aniso_U_11
 _atom_site_aniso_U_22
 _atom_site_aniso_U_33
 _atom_site_aniso_U_23
 _atom_site_aniso_U_13
 _atom_site_aniso_U_12
C21 0.0273(16) 0.047(2) 0.0370(19) 0.0163(17) 0.0014(15) -0.0121(15)
C22 0.060(2) 0.029(2) 0.047(2) -0.0025(17) -0.007(2) 0.0101(17)
S1 0.0211(4) 0.0248(4) 0.0207(4) -0.0032(3) 0.0053(3) 0.0022(3)
S2 0.053(11) 0.020(8) 0.018(8) 0.003(6) 0.002(7) -0.009(7)
O1 0.0439(13) 0.0327(13) 0.0278(12) -0.0043(10) -0.0114(11) 0.0096(11)
C1 0.0153(12) 0.0260(15) 0.0123(12) -0.0043(11) 0.0029(11) -0.0046(11)
C2 0.0152(12) 0.0264(15) 0.0134(12) -0.0009(11) 0.0018(11) -0.0037(11)
N3 0.0155(11) 0.0226(12) 0.0136(10) -0.0001(10) 0.0037(9) -0.0015(9)
C4 0.0154(13) 0.0196(14) 0.0175(13) 0.0022(11) 0.0012(11) 0.0033(11)
C5 0.0125(12) 0.0240(15) 0.0182(13) 0.0025(12) 0.0028(11) 0.0011(11)
C6 0.0150(12) 0.0215(14) 0.0161(12) -0.0006(11) 0.0056(11) 0.0045(10)
N7 0.0148(11) 0.0173(11) 0.0164(11) 0.0000(9) 0.0044(9) 0.0010(9)
C8 0.0149(13) 0.0229(15) 0.0156(13) 0.0034(11) 0.0066(11) -0.0006(11)
O8 0.0277(11) 0.0260(11) 0.0154(9) 0.0027(9) 0.0067(8) 0.0069(9)
C9 0.0225(14) 0.0196(14) 0.0225(14) 0.0042(12) 0.0068(12) 0.0018(11)
C10 0.0213(13) 0.0185(15) 0.0302(15) 0.0005(13) 0.0107(12) 0.0032(12)
C11 0.0237(14) 0.0234(15) 0.0206(14) -0.0049(12) 0.0096(12) -0.0028(12)
C12 0.0138(13) 0.0222(14) 0.0191(13) 0.0000(12) 0.0072(11) -0.0040(11)
C13 0.0136(12) 0.0313(17) 0.0156(12) 0.0016(12) -0.0007(10) -0.0025(12)
C14 0.0166(12) 0.0161(13) 0.0155(12) 0.0016(11) 0.0053(11) -0.0035(11)
C15 0.0166(13) 0.0238(15) 0.0173(13) 0.0024(11) 0.0080(11) -0.0037(11)
O15 0.0193(9) 0.0382(14) 0.0240(10) -0.0089(9) 0.0071(9) 0.0035(9)
C16 0.0163(13) 0.0178(14) 0.0166(12) 0.0005(11) 0.0039(11) -0.0012(11)
O16 0.0167(9) 0.0281(11) 0.0222(10) 0.0006(9) -0.0004(8) 0.0000(8)
C17 0.0176(13) 0.0142(13) 0.0161(12) 0.0017(11) 0.0046(11) -0.0016(10)
O17 0.0201(10) 0.0230(11) 0.0171(10) -0.0052(9) 0.0010(8) 0.0019(8)
 
_geom_special_details
;
 All esds (except the esd in the dihedral angle between two l.s. planes)
 are estimated using the full covariance matrix.  The cell esds are taken
 into account individually in the estimation of esds in distances, angles
 and torsion angles; correlations between esds in cell parameters are only
 used when they are defined by crystal symmetry.  An approximate (isotropic)
 treatment of cell esds is used for estimating esds involving l.s. planes.
;
 
loop_
 _geom_bond_atom_site_label_1
 _geom_bond_atom_site_label_2
 _geom_bond_distance
 _geom_bond_site_symmetry_2
 _geom_bond_publ_flag
C21 S2 1.744(15) . ?
C21 S1 1.791(3) . ?
C21 H21D 0.9800 . ?
C21 H21E 0.9800 . ?
C21 H21F 0.9800 . ?
C21 H21A 0.9800 . ?
C21 H21B 0.9800 . ?
C21 H21C 0.9800 . ?
C22 S2 1.348(16) . ?
C22 S1 1.792(4) . ?
C22 H22D 0.9800 . ?
C22 H22E 0.9800 . ?
C22 H22F 0.9800 . ?
C22 H22A 0.9800 . ?
C22 H22B 0.9800 . ?
C22 H22C 0.9800 . ?
S1 O1 1.495(2) . ?
S2 O1 1.794(17) . ?
C1 C12 1.506(4) . ?
C1 C13 1.530(4) . ?
C1 C2 1.544(4) . ?
C1 H1 1.0000 . ?
C2 N3 1.466(3) . ?
C2 H2A 0.9900 . ?
C2 H2B 0.9900 . ?
N3 C14 1.334(3) . ?
N3 C4 1.475(3) . ?
C4 C5 1.539(4) . ?
C4 H4A 0.9900 . ?
C4 H4B 0.9900 . ?
C5 C6 1.524(4) . ?
C5 C13 1.533(4) . ?
C5 H5 1.0000 . ?
C6 N7 1.505(3) . ?
C6 H6A 0.9900 . ?
C6 H6B 0.9900 . ?
N7 C12 1.381(3) . ?
N7 C8 1.390(3) . ?
C8 O8 1.269(3) . ?
C8 C9 1.419(4) . ?
C9 C10 1.372(4) . ?
C9 H9 0.9500 . ?
C10 C11 1.398(4) . ?
C10 H10 0.9500 . ?
C11 C12 1.363(4) . ?
C11 H11 0.9500 . ?
C13 H13A 0.9900 . ?
C13 H13B 0.9900 . ?
C14 C17 1.412(4) . ?
C14 C15 1.478(4) . ?
C15 O15 1.222(3) . ?
C15 C16 1.523(4) . ?
C16 O16 1.218(3) . ?
C16 C17 1.474(4) . ?
C17 O17 1.298(3) . ?
O17 H17 0.851(13) . ?
 
loop_
 _geom_angle_atom_site_label_1
 _geom_angle_atom_site_label_2
 _geom_angle_atom_site_label_3
 _geom_angle
 _geom_angle_site_symmetry_1
 _geom_angle_site_symmetry_3
 _geom_angle_publ_flag
S1 C21 H21D 109.5 . . ?
S1 C21 H21E 109.5 . . ?
H21D C21 H21E 109.5 . . ?
S1 C21 H21F 109.5 . . ?
H21D C21 H21F 109.5 . . ?
H21E C21 H21F 109.5 . . ?
S2 C21 H21A 109.5 . . ?
S2 C21 H21B 109.5 . . ?
H21A C21 H21B 109.5 . . ?
S2 C21 H21C 109.5 . . ?
H21A C21 H21C 109.5 . . ?
H21B C21 H21C 109.5 . . ?
S1 C22 H22D 109.4 . . ?
S1 C22 H22E 109.2 . . ?
H22D C22 H22E 109.5 . . ?
S1 C22 H22F 109.8 . . ?
H22D C22 H22F 109.5 . . ?
H22E C22 H22F 109.5 . . ?
S2 C22 H22A 109.0 . . ?
S2 C22 H22B 110.8 . . ?
H22A C22 H22B 108.1 . . ?
S2 C22 H22C 110.8 . . ?
H22A C22 H22C 110.0 . . ?
H22B C22 H22C 108.1 . . ?
O1 S1 C21 106.81(15) . . ?
O1 S1 C22 105.41(16) . . ?
C21 S1 C22 97.11(19) . . ?
C22 S2 C21 120.1(10) . . ?
C22 S2 O1 112.3(11) . . ?
C21 S2 O1 96.7(8) . . ?
C12 C1 C13 111.8(2) . . ?
C12 C1 C2 108.2(2) . . ?
C13 C1 C2 109.9(2) . . ?
C12 C1 H1 109.0 . . ?
C13 C1 H1 109.0 . . ?
C2 C1 H1 109.0 . . ?
N3 C2 C1 109.4(2) . . ?
N3 C2 H2A 109.8 . . ?
C1 C2 H2A 109.8 . . ?
N3 C2 H2B 109.8 . . ?
C1 C2 H2B 109.8 . . ?
H2A C2 H2B 108.2 . . ?
C14 N3 C2 121.0(2) . . ?
C14 N3 C4 121.1(2) . . ?
C2 N3 C4 113.6(2) . . ?
N3 C4 C5 110.7(2) . . ?
N3 C4 H4A 109.5 . . ?
C5 C4 H4A 109.5 . . ?
N3 C4 H4B 109.5 . . ?
C5 C4 H4B 109.5 . . ?
H4A C4 H4B 108.1 . . ?
C6 C5 C13 109.9(2) . . ?
C6 C5 C4 111.7(2) . . ?
C13 C5 C4 110.0(2) . . ?
C6 C5 H5 108.3 . . ?
C13 C5 H5 108.3 . . ?
C4 C5 H5 108.3 . . ?
N7 C6 C5 114.3(2) . . ?
N7 C6 H6A 108.7 . . ?
C5 C6 H6A 108.7 . . ?
N7 C6 H6B 108.7 . . ?
C5 C6 H6B 108.7 . . ?
H6A C6 H6B 107.6 . . ?
C12 N7 C8 122.2(2) . . ?
C12 N7 C6 122.9(2) . . ?
C8 N7 C6 114.8(2) . . ?
O8 C8 N7 117.3(2) . . ?
O8 C8 C9 125.2(2) . . ?
N7 C8 C9 117.5(2) . . ?
C10 C9 C8 120.1(3) . . ?
C10 C9 H9 119.9 . . ?
C8 C9 H9 119.9 . . ?
C9 C10 C11 120.1(3) . . ?
C9 C10 H10 119.9 . . ?
C11 C10 H10 119.9 . . ?
C12 C11 C10 120.7(3) . . ?
C12 C11 H11 119.6 . . ?
C10 C11 H11 119.6 . . ?
C11 C12 N7 119.2(2) . . ?
C11 C12 C1 121.5(2) . . ?
N7 C12 C1 119.1(2) . . ?
C1 C13 C5 107.2(2) . . ?
C1 C13 H13A 110.3 . . ?
C5 C13 H13A 110.3 . . ?
C1 C13 H13B 110.3 . . ?
C5 C13 H13B 110.3 . . ?
H13A C13 H13B 108.5 . . ?
N3 C14 C17 135.0(2) . . ?
N3 C14 C15 133.2(2) . . ?
C17 C14 C15 91.7(2) . . ?
O15 C15 C14 135.5(3) . . ?
O15 C15 C16 136.3(2) . . ?
C14 C15 C16 88.2(2) . . ?
O16 C16 C17 136.5(2) . . ?
O16 C16 C15 136.0(2) . . ?
C17 C16 C15 87.5(2) . . ?
O17 C17 C14 131.3(2) . . ?
O17 C17 C16 136.1(2) . . ?
C14 C17 C16 92.7(2) . . ?
C17 O17 H17 113(2) . . ?
 
loop_
 _geom_torsion_atom_site_label_1
 _geom_torsion_atom_site_label_2
 _geom_torsion_atom_site_label_3
 _geom_torsion_atom_site_label_4
 _geom_torsion
 _geom_torsion_site_symmetry_1
 _geom_torsion_site_symmetry_2
 _geom_torsion_site_symmetry_3
 _geom_torsion_site_symmetry_4
 _geom_torsion_publ_flag
C12 C1 C2 N3 62.8(3) . . . . ?
C13 C1 C2 N3 -59.5(3) . . . . ?
C1 C2 N3 C14 -100.4(3) . . . . ?
C1 C2 N3 C4 56.7(3) . . . . ?
C14 N3 C4 C5 101.3(3) . . . . ?
C2 N3 C4 C5 -55.8(3) . . . . ?
N3 C4 C5 C6 -65.7(3) . . . . ?
N3 C4 C5 C13 56.7(3) . . . . ?
C13 C5 C6 N7 -40.9(3) . . . . ?
C4 C5 C6 N7 81.5(3) . . . . ?
C5 C6 N7 C12 12.8(3) . . . . ?
C5 C6 N7 C8 -169.3(2) . . . . ?
C12 N7 C8 O8 176.8(2) . . . . ?
C6 N7 C8 O8 -1.2(3) . . . . ?
C12 N7 C8 C9 -3.1(4) . . . . ?
C6 N7 C8 C9 179.0(2) . . . . ?
O8 C8 C9 C10 -176.3(3) . . . . ?
N7 C8 C9 C10 3.5(4) . . . . ?
C8 C9 C10 C11 -0.8(4) . . . . ?
C9 C10 C11 C12 -2.5(4) . . . . ?
C10 C11 C12 N7 3.0(4) . . . . ?
C10 C11 C12 C1 -171.4(2) . . . . ?
C8 N7 C12 C11 -0.1(4) . . . . ?
C6 N7 C12 C11 177.7(2) . . . . ?
C8 N7 C12 C1 174.4(2) . . . . ?
C6 N7 C12 C1 -7.9(3) . . . . ?
C13 C1 C12 C11 -154.0(3) . . . . ?
C2 C1 C12 C11 84.8(3) . . . . ?
C13 C1 C12 N7 31.6(3) . . . . ?
C2 C1 C12 N7 -89.6(3) . . . . ?
C12 C1 C13 C5 -59.1(3) . . . . ?
C2 C1 C13 C5 61.1(3) . . . . ?
C6 C5 C13 C1 64.0(3) . . . . ?
C4 C5 C13 C1 -59.5(3) . . . . ?
C2 N3 C14 C17 162.3(3) . . . . ?
C4 N3 C14 C17 6.9(4) . . . . ?
C2 N3 C14 C15 -21.4(4) . . . . ?
C4 N3 C14 C15 -176.8(3) . . . . ?
N3 C14 C15 O15 3.8(5) . . . . ?
C17 C14 C15 O15 -178.8(3) . . . . ?
N3 C14 C15 C16 -176.6(3) . . . . ?
C17 C14 C15 C16 0.8(2) . . . . ?
O15 C15 C16 O16 -1.4(6) . . . . ?
C14 C15 C16 O16 179.0(3) . . . . ?
O15 C15 C16 C17 178.8(3) . . . . ?
C14 C15 C16 C17 -0.8(2) . . . . ?
N3 C14 C17 O17 -4.7(5) . . . . ?
C15 C14 C17 O17 178.0(3) . . . . ?
N3 C14 C17 C16 176.5(3) . . . . ?
C15 C14 C17 C16 -0.9(2) . . . . ?
O16 C16 C17 O17 2.3(6) . . . . ?
C15 C16 C17 O17 -177.9(3) . . . . ?
O16 C16 C17 C14 -179.0(3) . . . . ?
C15 C16 C17 C14 0.8(2) . . . . ?
 
loop_
 _geom_hbond_atom_site_label_D 
 _geom_hbond_atom_site_label_H 
 _geom_hbond_atom_site_label_A 
 _geom_hbond_distance_DH 
 _geom_hbond_distance_HA 
 _geom_hbond_distance_DA 
 _geom_hbond_angle_DHA 
 _geom_hbond_site_symmetry_A 
 _geom_hbond_publ_flag
C1 H1 O1  1.00 2.51 3.132(3) 120.1 1_656 yes
C2 H2A O1  0.99 2.47 3.070(3) 118.5 1_656 yes
C2 H2B O15  0.99 2.55 3.301(3) 132.8 . yes
C4 H4A O17  0.99 2.45 3.188(3) 130.9 . yes
C6 H6A O16  0.99 2.50 3.337(3) 142.7 1_655 yes
O17 H17 O8  0.851(13) 1.628(16) 2.460(3) 165(3) 2_645 yes
 
_refine_diff_density_max    0.300
_refine_diff_density_min   -0.227
_refine_diff_density_rms    0.051

_shelx_res_file
;
TITL ap_am_cyt_sq_ome_dsmo_100_a.res in P2(1)
    .\3DMSO.res
    created by SHELXL-2025/1 at 16:05:28 on 21-May-2026
CELL 0.71073 8.5773 8.4952 11.7978 90 101.924 90
ZERR 2 0.0004 0.0005 0.0006 0 0.005 0
LATT -1
SYMM -X,0.5+Y,-Z
SFAC C H N O S
UNIT 34 40 4 10 2
EQIV $1 1+X,+Y,1+Z
EQIV $2 1+X,+Y,+Z
EQIV $3 1-X,-0.5+Y,-Z
DFIX 0.85 0.01 O17 H17

L.S. 6 0 0
PLAN  2
SIZE 0.323 0.272 0.126
TEMP -173.15
CONF
HTAB C1 O1_$1
HTAB C2 O1_$1
HTAB C2 O15
HTAB C4 O17
HTAB C6 O16_$2
HTAB O17 O8_$3
BOND $H
list 4
MORE -1
HTAB 2
fmap 2 53
acta
REM <olex2.extras>
REM <HklSrc "%.\\3DMSO.hkl">
REM </olex2.extras>

WGHT    0.039600    0.134700
FVAR       1.32087   0.94935
C21   1    0.106949    0.537661   -0.115192    11.00000    0.02729    0.04665 =
         0.03704    0.01632    0.00137   -0.01215
PART 1
AFIX 137
H21D  2    0.162760    0.492906   -0.041346    21.00000   -1.50000
H21E  2    0.104973    0.652652   -0.109008    21.00000   -1.50000
H21F  2    0.162537    0.507601   -0.176612    21.00000   -1.50000
AFIX 137
PART 2
H21A  2    0.038089    0.628599   -0.110945   -21.00000   -1.50000
H21B  2    0.200398    0.571396   -0.144642   -21.00000   -1.50000
H21C  2    0.141586    0.492124   -0.037754   -21.00000   -1.50000
AFIX   0
PART 0
C22   1   -0.043990    0.261485   -0.165050    11.00000    0.05983    0.02902 =
         0.04708   -0.00246   -0.00662    0.01007
PART 1
AFIX 137
H22D  2    0.018111    0.251575   -0.225705    21.00000   -1.50000
H22E  2   -0.142221    0.199808   -0.186518    21.00000   -1.50000
H22F  2    0.018927    0.222181   -0.091599    21.00000   -1.50000
AFIX 137
PART 2
H22A  2    0.047643    0.190424   -0.145528   -21.00000   -1.50000
H22B  2   -0.127620    0.211560   -0.223096   -21.00000   -1.50000
H22C  2   -0.085135    0.284011   -0.095202   -21.00000   -1.50000
AFIX   0
PART 1
S1    5   -0.092971    0.464258   -0.149191    21.00000    0.02113    0.02479 =
         0.02074   -0.00319    0.00526    0.00215
PART 2
S2    5    0.001582    0.396870   -0.208121   -21.00000    0.05261    0.01954 =
         0.01805    0.00273    0.00244   -0.00885
PART 0
O1    4   -0.164672    0.520048   -0.268792    11.00000    0.04393    0.03267 =
         0.02779   -0.00429   -0.01137    0.00965

C1    1    0.781384    0.534553    0.460602    11.00000    0.01530    0.02602 =
         0.01229   -0.00434    0.00292   -0.00463
AFIX  13
H1    2    0.813173    0.610509    0.526056    11.00000   -1.20000
AFIX   0
C2    1    0.654329    0.421165    0.489383    11.00000    0.01517    0.02641 =
         0.01337   -0.00090    0.00180   -0.00367
AFIX  23
H2A   2    0.697527    0.365119    0.562719    11.00000   -1.20000
H2B   2    0.559398    0.481542    0.499440    11.00000   -1.20000
AFIX   0
N3    3    0.609196    0.307215    0.395038    11.00000    0.01549    0.02261 =
         0.01357   -0.00015    0.00366   -0.00151
C4    1    0.744896    0.216695    0.369979    11.00000    0.01545    0.01962 =
         0.01752    0.00215    0.00122    0.00326
AFIX  23
H4A   2    0.707404    0.146926    0.302651    11.00000   -1.20000
H4B   2    0.790354    0.149828    0.437451    11.00000   -1.20000
AFIX   0
C5    1    0.874529    0.327989    0.343608    11.00000    0.01253    0.02398 =
         0.01818    0.00248    0.00282    0.00105
AFIX  13
H5    2    0.968264    0.263071    0.334160    11.00000   -1.20000
AFIX   0
C6    1    0.816546    0.420516    0.232152    11.00000    0.01495    0.02153 =
         0.01615   -0.00059    0.00556    0.00448
AFIX  23
H6A   2    0.910283    0.454525    0.201559    11.00000   -1.20000
H6B   2    0.752289    0.349705    0.173998    11.00000   -1.20000
AFIX   0
N7    3    0.718143    0.563251    0.245967    11.00000    0.01478    0.01728 =
         0.01637    0.00002    0.00440    0.00101
C8    1    0.641783    0.632648    0.142626    11.00000    0.01493    0.02287 =
         0.01556    0.00340    0.00658   -0.00056
O8    4    0.664621    0.571482    0.049278    11.00000    0.02773    0.02597 =
         0.01539    0.00268    0.00671    0.00692
C9    1    0.545031    0.766244    0.149908    11.00000    0.02245    0.01956 =
         0.02247    0.00421    0.00683    0.00178
AFIX  43
H9    2    0.486283    0.813346    0.081189    11.00000   -1.20000
AFIX   0
C10   1    0.536143    0.827558    0.256019    11.00000    0.02131    0.01847 =
         0.03025    0.00051    0.01066    0.00318
AFIX  43
H10   2    0.472307    0.917796    0.260571    11.00000   -1.20000
AFIX   0
C11   1    0.620859    0.757461    0.357416    11.00000    0.02375    0.02338 =
         0.02065   -0.00495    0.00958   -0.00282
AFIX  43
H11   2    0.617550    0.803048    0.430410    11.00000   -1.20000
AFIX   0
C12   1    0.708130    0.624466    0.352711    11.00000    0.01378    0.02215 =
         0.01908   -0.00004    0.00724   -0.00404
C13   1    0.928430    0.441665    0.445110    11.00000    0.01365    0.03129 =
         0.01557    0.00162   -0.00066   -0.00249
AFIX  23
H13A  2    0.973473    0.382373    0.516622    11.00000   -1.20000
H13B  2    1.011175    0.514040    0.428192    11.00000   -1.20000
AFIX   0
C14   1    0.475442    0.324956    0.315149    11.00000    0.01661    0.01611 =
         0.01552    0.00162    0.00527   -0.00348
C15   1    0.326135    0.412784    0.312909    11.00000    0.01657    0.02383 =
         0.01729    0.00239    0.00802   -0.00369
O15   4    0.277093    0.502119    0.378837    11.00000    0.01931    0.03816 =
         0.02399   -0.00890    0.00713    0.00352
C16   1    0.262099    0.344104    0.193068    11.00000    0.01625    0.01784 =
         0.01661    0.00049    0.00388   -0.00116
O16   4    0.137928    0.352349    0.121244    11.00000    0.01671    0.02809 =
         0.02217    0.00063   -0.00039    0.00002
C17   1    0.416562    0.263458    0.203293    11.00000    0.01763    0.01417 =
         0.01608    0.00166    0.00456   -0.00164
O17   4    0.482126    0.172555    0.137956    11.00000    0.02012    0.02300 =
         0.01709   -0.00516    0.00096    0.00187
H17   2    0.417481    0.143532    0.076805    11.00000   -1.50000
HKLF 4


REM  ap_am_cyt_sq_ome_dsmo_100_a.res in P2(1)
REM wR2 = 0.0845, GooF = S = 1.002, Restrained GooF = 1.002 for all data
REM R1 = 0.0389 for 3537 Fo > 4sig(Fo) and 0.0496 for all 4041 data
REM 241 parameters refined using 2 restraints

END

WGHT      0.0361      0.1218

REM Instructions for potential hydrogen bonds
HTAB C21 O16
EQIV $4 -x, y+1/2, -z
HTAB C21 O16_$4
HTAB C21 O16
HTAB C1 O1_$1
HTAB C2 O1_$1
HTAB C2 O15
HTAB C4 O17
HTAB C6 O16_$2
HTAB O17 O8_$3

REM Highest difference peak  0.300,  deepest hole -0.227,  1-sigma level  0.051
Q1    1   0.2677  0.3775  0.2576  11.00000  0.05    0.23
Q2    1  -0.1819  0.4550 -0.2189  11.00000  0.05    0.23
;
_shelx_res_checksum   53249

_shelx_hkl_file
;
   0 -11   0  -21.22   14.45
   0 -11   1   62.49   18.34
   0 -11   2   36.65   14.24
   0 -11   3   13.07   10.81
   0 -11   4   59.13   11.19
   0 -11   5  163.98   27.06
   0 -10   0  264.92   31.27
   0 -10  -1  475.24   41.83
   0 -10   1  485.68   40.92
   0 -10   2   -3.87   11.99
   0 -10  -2   12.52   12.73
   0 -10   3  458.77   39.38
   0 -10  -3  578.83   47.28
   0 -10  -4   91.07   21.51
   0 -10   4   69.42   17.72
   0 -10  -5   39.92   17.43
   0 -10   5   43.67   14.69
   0 -10  -6   74.77   20.93
   0 -10   6   84.31   18.48
   0 -10  -7  137.18   24.83
   0 -10   7  119.95   21.24
   0  -9   0    0.74   10.60
   0  -9  -1  214.96   27.26
   0  -9   1  207.24   25.67
   0  -9   2   82.37   18.57
   0  -9  -2   84.93   18.90
   0  -9   3  107.07   19.80
   0  -9  -3  119.30   21.74
   0  -9  -4   62.06   17.73
   0  -9   4   43.05   13.97
   0  -9  -5  452.03   39.54
   0  -9   5  502.76   37.64
   0  -9  -6   78.10   19.14
   0  -9   6   63.58   16.03
   0  -9  -7   98.84   21.61
   0  -9   7   79.69   17.52
   0  -9  -8   20.89   12.55
   0  -9   8   40.77   12.79
   0  -9  -9  140.67   24.40
   0  -8   0   74.37   16.73
   0  -8  -1   74.19   16.01
   0  -8   1   63.86   15.20
   0  -8  -2   15.06   10.08
   0  -8   2    0.53   10.36
   0  -8  -3    6.68    9.61
   0  -8   3   -4.32    8.72
   0  -8   4  292.19   27.48
   0  -8  -5   55.16   15.51
   0  -8   5   51.27   13.32
   0  -8  -6  110.29   19.89
   0  -8   6  113.76   17.94
   0  -8  -7   13.99   11.38
   0  -8   7   13.51    8.82
   0  -8  -8    6.32   11.31
   0  -8   8    6.90    7.55
   0  -8  -9   17.80   10.80
   0  -8   9   17.53    8.81
   0  -7   0    0.71    6.18
   0  -7   0    0.95    8.58
   0  -7   1   61.89   11.74
   0  -7   1   61.54   13.70
   0  -7  -1   62.55    9.49
   0  -7  -1   61.26   13.97
   0  -7   2  100.86   16.91
   0  -7  -2   98.16   16.39
   0  -7  -2   97.83   11.98
   0  -7  -3  334.39   20.04
   0  -7   3  336.14   27.09
   0  -7  -3  334.78   29.07
   0  -7  -4  114.93   19.24
   0  -7  -4  103.26   10.84
   0  -7   4  112.56   16.61
   0  -7  -5 1233.53   54.88
   0  -7   5 1321.94   52.13
   0  -7  -6   -1.69    8.57
   0  -7   6    7.20    8.12
   0  -7  -7   21.41    9.33
   0  -7   7   17.85    9.80
   0  -7  -8    5.34    9.64
   0  -7   8   13.10    9.95
   0  -7  -9  -15.33   10.27
   0  -7   9   25.57   10.42
   0  -7  10   18.84    9.31
   0  -7  11    0.44   14.11
   0  -6   0  271.83   19.25
   0  -6   0  281.55   23.25
   0  -6  -1   -2.94    5.14
   0  -6   1   -4.28    5.19
   0  -6  -1    1.34    8.46
   0  -6  -1    0.92    3.70
   0  -6   1   -2.11    8.88
   0  -6  -2   62.24   14.14
   0  -6   2   73.18   13.52
   0  -6  -2   71.88    9.37
   0  -6  -3  184.97   13.62
   0  -6   3  193.59   19.21
   0  -6  -3  195.54   21.68
   0  -6  -4  962.74   29.82
   0  -6   4  991.75   41.00
   0  -6  -4  979.59   46.42
   0  -6  -5  102.60   17.14
   0  -6   5   83.73   14.09
   0  -6  -5   86.80    9.68
   0  -6  -6  427.07   30.22
   0  -6  -6  438.63   21.37
   0  -6   6  401.46   27.69
   0  -6  -7  432.03   30.64
   0  -6   7  428.83   29.14
   0  -6  -8   64.37   13.67
   0  -6   8   61.74   13.39
   0  -6  -9   34.45   11.28
   0  -6   9   43.15   12.62
   0  -6 -10  104.43   16.46
   0  -6  10  101.11   16.22
   0  -6  11  115.12   24.14
   0  -6  11  148.35   19.51
   0  -5   0    0.96    4.95
   0  -5   0    9.63    7.58
   0  -5   1 1870.39   43.07
   0  -5  -1 1916.25   47.06
   0  -5  -1 1797.91   39.80
   0  -5  -1 1923.49   53.86
   0  -5   1 1886.50   50.68
   0  -5  -2 2166.32   52.56
   0  -5  -2 2041.54   40.50
   0  -5   2 2068.26   53.09
   0  -5  -3  543.20   28.57
   0  -5  -3  485.95   19.60
   0  -5  -3  541.68   31.65
   0  -5   3  547.50   27.87
   0  -5  -4   71.16    8.00
   0  -5   4   55.27   10.78
   0  -5  -5  888.34   38.53
   0  -5  -5  847.87   26.92
   0  -5   5  855.68   35.57
   0  -5  -6  325.42   24.55
   0  -5  -6  351.67   18.74
   0  -5   6  323.74   22.92
   0  -5  -7  153.23   17.62
   0  -5  -7  162.95   13.79
   0  -5   7  158.35   17.51
   0  -5  -8  317.53   24.51
   0  -5   8  367.62   26.00
   0  -5  -9  693.68   34.94
   0  -5   9  716.28   37.04
   0  -5 -10   16.63    8.61
   0  -5  10    7.54    7.65
   0  -5  11  361.34   37.03
   0  -5  11  317.50   27.42
   0  -5  12  177.16   27.64
   0  -5  12  189.98   22.14
   0  -4   0 1174.10   31.25
   0  -4   0 1212.37   37.38
   0  -4  -1   76.96    9.84
   0  -4   1   66.68    8.27
   0  -4  -1   78.29   11.60
   0  -4   1   72.89   10.32
   0  -4  -2  173.28   14.60
   0  -4  -2  153.57   10.34
   0  -4  -2  179.67   16.58
   0  -4   2  151.39   13.95
   0  -4  -3 1273.47   40.66
   0  -4  -3 1265.65   39.46
   0  -4  -3 1203.07   27.68
   0  -4  -3 1301.67   42.71
   0  -4   3 1224.78   36.40
   0  -4  -4  378.76   23.81
   0  -4  -4  373.58   23.67
   0  -4  -4  332.94   15.26
   0  -4   4  341.77   20.32
   0  -4  -5  443.63   24.79
   0  -4  -5  445.50   19.02
   0  -4   5  429.44   23.70
   0  -4  -6  548.51   27.65
   0  -4  -6  555.48   23.08
   0  -4   6  603.44   28.36
   0  -4  -7  238.68   18.82
   0  -4  -7  299.90   18.66
   0  -4   7  261.03   20.61
   0  -4  -8  116.23   14.17
   0  -4   8  105.02   14.60
   0  -4  -9  298.91   21.43
   0  -4   9  307.01   23.82
   0  -4 -10  100.72   12.59
   0  -4  10  108.70   16.73
   0  -4  11  262.35   31.86
   0  -4  11  265.55   23.42
   0  -4  12   19.54   11.41
   0  -4  12   18.55   13.32
   0  -4  13  364.57   38.90
   0  -3   0    4.87    4.04
   0  -3   0   -0.90    6.08
   0  -3  -1 1464.18   33.48
   0  -3   1 1479.15   29.05
   0  -3  -1 1469.32   26.17
   0  -3  -1 1471.04   36.77
   0  -3   1 1475.76   33.61
   0  -3  -2  881.73   28.64
   0  -3  -2  844.48   27.42
   0  -3  -2  844.94   19.60
   0  -3   2  834.77   25.87
   0  -3  -2  842.39   30.09
   0  -3  -3  166.69   14.18
   0  -3  -3  168.10   14.78
   0  -3  -3  166.72    9.30
   0  -3  -3  167.76   15.16
   0  -3   3  167.71   12.14
   0  -3  -4   81.09   13.80
   0  -3  -4   82.32   12.19
   0  -3  -4   85.43    9.43
   0  -3  -5 1638.77   40.26
   0  -3  -5 1668.76   36.04
   0  -3   5 1694.05   41.44
   0  -3  -6  654.97   25.99
   0  -3   6  687.62   28.89
   0  -3  -7   31.85    7.82
   0  -3   7   39.58    9.32
   0  -3  -8  178.03   14.58
   0  -3   8  197.81   17.74
   0  -3  -9  127.80   12.59
   0  -3   9  135.25   16.62
   0  -3  10   70.93   12.97
   0  -3  10   83.46   18.05
   0  -3 -10   71.55    9.65
   0  -3  10   73.63   10.05
   0  -3  11   20.48    9.11
   0  -3  11   19.27   10.60
   0  -3  12   52.97   13.05
   0  -3  12   43.01   15.16
   0  -3  13   48.82   12.31
   0  -3  13   57.78   18.91
   0  -3  14   89.53   23.54
   0  -2   0 2911.26   34.50
   0  -2   0 2898.03   39.44
   0  -2  -1  949.51   23.81
   0  -2  -1  999.29   23.14
   0  -2  -1  936.18   17.36
   0  -2   1  954.83   22.33
   0  -2  -1  989.87   24.97
   0  -2  -2 1589.88   32.99
   0  -2  -2 1528.29   23.10
   0  -2  -2 1632.93   34.83
   0  -2   2 1524.57   29.10
   0  -2  -3  583.50   22.38
   0  -2  -3  588.55   16.72
   0  -2   3  576.61   19.64
   0  -2  -4 1682.16   45.92
   0  -2  -4 1682.29   36.90
   0  -2  -4 1684.97   35.63
   0  -2   4 1682.11   39.14
   0  -2  -5  418.07   23.71
   0  -2  -5  423.13   17.79
   0  -2  -5  419.34   18.50
   0  -2  -5  414.33   17.57
   0  -2   5  420.23   19.72
   0  -2  -6  531.89   29.06
   0  -2  -6  534.61   20.41
   0  -2  -6  538.36   20.68
   0  -2   6  529.42   23.67
   0  -2  -7  257.80   14.98
   0  -2  -7  258.11   16.31
   0  -2   7  258.16   18.04
   0  -2   8  108.41    9.47
   0  -2  -8  110.47   10.03
   0  -2  -8  110.24   12.23
   0  -2   8  110.80   14.09
   0  -2   9  101.18   15.25
   0  -2   9   86.68    9.03
   0  -2  -9  113.81   10.20
   0  -2   9  125.56   18.32
   0  -2  -9  120.13   13.47
   0  -2 -10  521.46   19.40
   0  -2  10  480.97   18.73
   0  -2  10  568.06   38.51
   0  -2 -10  565.03   28.91
   0  -2  10  537.37   31.86
   0  -2  11   76.37   14.31
   0  -2  11   76.02   17.24
   0  -2 -11   77.21   14.07
   0  -2  12   49.46   11.76
   0  -2 -12   42.98   11.11
   0  -2  12   47.95   14.10
   0  -2  13  105.30   18.64
   0  -2  13  105.23   20.30
   0  -2  14   16.96   10.11
   0  -2  14   21.42   14.47
   0  -1  -1 1886.08   17.87
   0  -1  -1 1902.91   26.14
   0  -1   1 1902.24   22.84
   0  -1  -2 6563.76   57.62
   0  -1  -2 6514.28   46.38
   0  -1  -2 6582.63   45.22
   0  -1  -2 6530.46   44.75
   0  -1   2 6540.27   49.10
   0  -1   3  629.04   24.88
   0  -1  -3  634.73   24.64
   0  -1  -3  631.90   17.13
   0  -1  -3  633.16   18.30
   0  -1  -3  632.79   20.06
   0  -1   3  627.41   21.22
   0  -1  -4   10.12    5.70
   0  -1   4    9.57    5.47
   0  -1   4   15.13    6.74
   0  -1  -4   12.55    4.36
   0  -1  -4   13.71    3.80
   0  -1  -5 1089.26   35.55
   0  -1   5 1026.31   35.32
   0  -1  -5 1024.14   26.81
   0  -1  -5  994.63   21.52
   0  -1   6 1299.17   42.80
   0  -1  -6 1255.21   32.83
   0  -1   6 1163.20   23.88
   0  -1  -6 1221.85   24.55
   0  -1   7  195.47   19.45
   0  -1   7  194.55   19.09
   0  -1  -7  219.57   15.54
   0  -1   7  173.95    9.93
   0  -1  -7  189.10   10.24
   0  -1   8 1263.51   50.10
   0  -1  -8 1241.54   37.93
   0  -1   8 1287.11   48.06
   0  -1   8 1153.49   24.76
   0  -1   9  394.25   30.60
   0  -1   9  369.81   14.00
   0  -1   9  468.44   32.04
   0  -1  -9  436.71   24.76
   0  -1  10  113.18   19.74
   0  -1  10  130.37   17.88
   0  -1  10  122.08    7.63
   0  -1 -10  165.79   16.59
   0  -1  10  153.58   20.76
   0  -1  11  776.35   47.45
   0  -1 -11  844.61   37.57
   0  -1  11  754.35   44.88
   0  -1  11  846.26   42.55
   0  -1  12    1.59   10.00
   0  -1  12    9.97    8.27
   0  -1 -12    3.35    6.80
   0  -1  12   10.95   10.37
   0  -1  13   21.53   10.09
   0  -1  13    5.03   10.34
   0  -1  13   17.70   13.50
   0  -1  14   33.19   12.72
   0  -1  14   43.23   16.27
   0  -1  15  340.83   37.21
   0   0  -2 6531.19   53.30
   0   0   2 6647.84   53.31
   0   0   2 6505.40   44.12
   0   0   3 3569.02   48.85
   0   0  -3 3682.62   48.75
   0   0   3 3451.96   39.45
   0   0  -3 3560.37   40.09
   0   0   3 3612.15   45.47
   0   0  -4 5039.84   66.74
   0   0   4 5000.15   67.30
   0   0   4 4767.08   53.06
   0   0  -4 5069.36   55.02
   0   0   4 5120.91   62.40
   0   0  -5   43.16    8.55
   0   0   5   42.52    9.42
   0   0  -5   39.19    6.97
   0   0   5   40.65    8.29
   0   0   5   36.41    6.39
   0   0   5   33.37    4.25
   0   0   6  921.82   35.87
   0   0  -6  921.65   29.42
   0   0   6  937.72   33.87
   0   0   6  856.26   17.87
   0   0   7  193.26   18.64
   0   0  -7  180.71   14.75
   0   0   7  191.07   17.70
   0   0   7  136.98    7.91
   0   0   8 1203.37   47.88
   0   0  -8 1231.53   39.53
   0   0   8 1281.48   46.39
   0   0   9   99.83   17.42
   0   0  -9   71.16   11.80
   0   0   9   82.95   15.30
   0   0  10 1338.06   57.95
   0   0 -10 1414.38   48.03
   0   0  10 1310.16   53.69
   0   0  11  243.07   28.14
   0   0 -11  236.14   21.82
   0   0  11  239.64   25.43
   0   0  12  132.82   22.67
   0   0 -12  134.14   18.04
   0   0  12   88.39   17.79
   0   0  13   93.80   20.49
   0   0 -13   86.14   14.97
   0   0  13   68.47   17.11
   0   0  14   29.50   12.93
   0   0  14   20.06   10.96
   0   0  14   30.52   15.98
   0   0  15   48.72   15.82
   0   0  15   26.30   14.15
   0   1   1 1910.88   25.22
   0   1   2 6650.39   58.03
   0   1  -2 6664.40   58.91
   0   1   2 6480.29   45.41
   0   1   2 6567.00   44.56
   0   1  -3  630.95   25.06
   0   1   3  625.83   24.18
   0   1   3  630.90   18.78
   0   1   3  628.64   20.40
   0   1   4   10.40    6.57
   0   1  -4   11.21    5.99
   0   1  -4   11.01    5.60
   0   1   4   11.13    4.43
   0   1   4   11.17    4.90
   0   1  -5 1128.41   36.68
   0   1   5 1030.99   34.67
   0   1   5 1023.31   26.64
   0   1   5 1064.48   30.60
   0   1  -5 1065.16   31.61
   0   1   6 1366.68   43.90
   0   1  -6 1370.03   43.93
   0   1   6 1394.84   38.92
   0   1   6 1296.60   33.16
   0   1  -6 1375.31   38.81
   0   1   7  198.62   19.03
   0   1  -7  205.90   16.79
   0   1   7  206.23   14.76
   0   1   7  209.31   17.65
   0   1   8 1274.48   49.45
   0   1   8 1294.17   44.45
   0   1   8 1245.94   37.81
   0   1  -8 1332.03   43.48
   0   1   9  352.79   28.81
   0   1  -9  422.76   26.64
   0   1   9  435.39   28.63
   0   1  10  141.10   20.68
   0   1 -10  141.69   17.40
   0   1  10  144.62   18.93
   0   1  11  778.98   46.22
   0   1  11  774.80   41.70
   0   1 -11  779.07   40.42
   0   1  12    8.52   11.04
   0   1 -12    1.31    7.17
   0   1  12   -1.16    8.49
   0   1  13   11.34   11.42
   0   1 -13   15.84   10.49
   0   1  13   15.56   12.87
   0   1  14   15.82   13.31
   0   1  14   48.84   15.97
   0   1  15  382.63   37.97
   0   2   0 2923.38   34.34
   0   2   0 2923.40   39.27
   0   2  -1  967.63   18.95
   0   2   1 1035.49   24.95
   0   2  -1  993.29   22.86
   0   2   1  971.87   25.00
   0   2   2 1523.72   32.58
   0   2   2 1523.03   23.03
   0   2   2 1524.02   33.57
   0   2  -2 1523.94   29.28
   0   2   3  573.68   22.67
   0   2   3  607.95   18.74
   0   2   3  568.16   16.59
   0   2  -3  574.37   20.32
   0   2   3  572.37   22.76
   0   2   4 1626.98   45.41
   0   2  -4 1629.09   46.93
   0   2   4 1626.58   35.31
   0   2   4 1632.93   35.65
   0   2  -4 1630.25   40.14
   0   2   4 1629.73   46.06
   0   2   5  438.90   24.30
   0   2  -5  472.24   25.48
   0   2   5  409.57   17.70
   0   2   5  401.02   18.18
   0   2   5  421.08   23.26
   0   2  -6  553.22   29.38
   0   2   6  478.33   27.03
   0   2   6  493.00   22.65
   0   2   6  488.24   20.74
   0   2  -6  556.61   27.35
   0   2   7  253.94   21.62
   0   2   7  254.39   16.10
   0   2  -7  276.11   21.01
   0   2   7  296.45   19.61
   0   2   8  111.57   16.54
   0   2   8  109.02   13.81
   0   2   8  108.05   11.81
   0   2  -8  110.23   15.32
   0   2   9  114.34   17.82
   0   2   9  116.92   13.10
   0   2  -9  116.40   16.40
   0   2   9  122.17   15.17
   0   2  10  622.09   40.41
   0   2  10  601.13   34.37
   0   2 -10  621.95   35.87
   0   2  10  569.29   28.90
   0   2  11   65.34   16.70
   0   2 -11   68.67   14.23
   0   2  11   70.57   15.00
   0   2  12   63.10   16.30
   0   2 -12   38.51   12.68
   0   2  12   52.38   13.32
   0   2  13  101.17   20.83
   0   2 -13  100.98   18.07
   0   2  13  100.04   17.94
   0   2  14   38.31   12.57
   0   2  14   38.34   14.65
   0   2  15   45.69   14.80
   0   3   0   -4.31    5.22
   0   3   0    1.23    4.78
   0   3  -1 1511.24   28.96
   0   3   1 1515.36   33.24
   0   3   1 1527.58   36.46
   0   3   1 1517.97   36.24
   0   3  -1 1527.96   35.06
   0   3  -2  866.51   22.24
   0   3   2  886.80   29.09
   0   3  -2  839.46   26.55
   0   3   2  890.46   29.80
   0   3   3  166.19   14.47
   0   3   3  147.77    9.59
   0   3   3  184.97   15.23
   0   3  -3  174.20   12.88
   0   3   4   92.61   10.70
   0   3   4   92.53   10.42
   0   3   4   92.49   10.81
   0   3   4   92.79   10.16
   0   3  -4   92.17   10.51
   0   3  -5 1588.99   52.11
   0   3   5 1589.34   49.52
   0   3   5 1588.90   36.34
   0   3   5 1588.72   39.58
   0   3   5 1586.10   51.05
   0   3  -5 1589.21   43.91
   0   3   6  601.45   25.51
   0   3   6  602.08   25.95
   0   3   6  609.97   25.98
   0   3   7   34.87    7.95
   0   3   7   33.28    7.42
   0   3  -7   34.80    7.16
   0   3   7   34.13    7.44
   0   3   8  185.83   15.71
   0   3   8  186.82   15.57
   0   3   8  186.04   15.16
   0   3  -8  185.94   15.66
   0   3   9  136.48   15.44
   0   3   9  135.56   15.77
   0   3   9  136.49   15.07
   0   3  -9  136.72   15.16
   0   3  10   85.11   15.61
   0   3 -10   86.00   17.32
   0   3  10   85.03   12.28
   0   3  10   85.70   13.63
   0   3  11   16.66   10.82
   0   3 -11   16.32    8.22
   0   3  11   15.81   10.57
   0   3  12   72.65   17.61
   0   3 -12   44.43   13.48
   0   3  12   52.61   12.50
   0   3  13   67.97   19.23
   0   3 -13   58.76   15.33
   0   3  13   67.20   15.32
   0   3  14  129.78   25.10
   0   3 -14  115.70   21.92
   0   4   0 1214.85   31.69
   0   4   0 1235.28   37.11
   0   4   1   53.84    8.92
   0   4  -1   66.81    8.59
   0   4   1   72.83   10.36
   0   4  -1   88.37   11.20
   0   4   1   88.68   11.47
   0   4  -2  165.52   11.86
   0   4   2  159.23   15.19
   0   4  -2  171.61   14.29
   0   4   2  171.75   15.47
   0   4  -3 1214.41   30.62
   0   4   3 1306.47   41.12
   0   4   3 1308.26   42.46
   0   4  -3 1257.75   38.02
   0   4   4  370.79   24.04
   0   4   4  385.16   20.64
   0   4   4  343.72   15.99
   0   4  -4  368.12   21.28
   0   4   4  376.25   24.57
   0   4   5  434.94   27.31
   0   4   5  454.95   22.87
   0   4  -5  455.97   24.81
   0   4   6  565.70   32.81
   0   4   6  551.57   23.38
   0   4   6  567.85   26.02
   0   4  -6  572.88   28.95
   0   4   7  252.84   23.53
   0   4   7  239.13   17.06
   0   4   7  278.11   19.35
   0   4   8  115.11   17.74
   0   4   8  101.32   12.27
   0   4   8  104.04   12.77
   0   4  -8  105.42   18.09
   0   4   9  299.10   28.40
   0   4   9  307.76   21.39
   0   4   9  299.01   21.77
   0   4  -9  329.94   29.03
   0   4  10  109.88   18.58
   0   4 -10  110.10   20.50
   0   4  10  105.87   14.92
   0   4  11  239.94   28.45
   0   4 -11  234.08   27.00
   0   4  11  247.53   22.58
   0   4  12   24.55   14.53
   0   4 -12   26.00   12.67
   0   4  12   26.28    8.01
   0   4  13  277.15   37.33
   0   4 -13  270.93   36.29
   0   4 -14  394.89   38.24
   0   5   0   -1.93    6.36
   0   5   0    0.93    6.18
   0   5  -1 1925.46   43.23
   0   5   1 1899.94   47.18
   0   5   1 1956.89   53.12
   0   5   1 1942.29   53.31
   0   5  -1 1963.27   51.95
   0   5  -2 2097.26   44.43
   0   5   2 2267.80   57.97
   0   5  -2 2252.57   56.19
   0   5  -3  493.01   21.94
   0   5   3  545.03   29.73
   0   5  -3  555.31   28.41
   0   5  -4   62.57    9.36
   0   5   4   60.15   12.14
   0   5  -4   80.72   12.08
   0   5   5  931.28   41.44
   0   5  -5  910.91   31.95
   0   5   5  937.95   36.02
   0   5  -5  897.25   36.79
   0   5   6  349.78   27.82
   0   5   6  372.02   23.51
   0   5   6  362.69   19.40
   0   5   7  166.14   20.86
   0   5   7  154.62   14.05
   0   5   7  163.80   16.06
   0   5   8  380.00   31.18
   0   5   8  389.23   25.19
   0   5   8  365.10   22.38
   0   5   9  756.48   45.93
   0   5  -9  759.60   46.36
   0   5   9  737.85   32.60
   0   5  10   13.65   10.15
   0   5 -10   19.08   11.86
   0   5  10   -3.27    6.15
   0   5  11  354.90   34.51
   0   5 -11  359.30   35.30
   0   5  12  171.36   30.57
   0   5 -12  171.94   28.31
   0   5  13   64.21   18.79
   0   5 -13   25.87   13.14
   0   5 -14   26.63   14.77
   0   6   0  272.62   19.84
   0   6   0  305.92   23.71
   0   6  -1    3.66    5.83
   0   6   1    0.11    7.87
   0   6  -2   71.36   10.41
   0   6   2   91.06   14.47
   0   6  -3  189.28   15.65
   0   6   3  175.83   19.27
   0   6  -4 1003.34   34.39
   0   6   4  971.59   44.56
   0   6  -5  104.64   12.80
   0   6   5   97.25   16.32
   0   6  -6  462.57   25.01
   0   6   6  443.17   33.56
   0   6  -7  466.32   26.81
   0   6   7  499.36   35.74
   0   6  -8   74.03   12.15
   0   6   8   70.76   15.19
   0   6   8   68.19   10.34
   0   6   9   50.05   15.02
   0   6  -9   24.67   13.22
   0   6  10   88.04   18.94
   0   6 -10   96.82   19.58
   0   6  11  128.72   23.19
   0   6 -11  148.35   25.21
   0   6  12  100.95   23.48
   0   6 -12   97.87   21.39
   0   6 -13   82.04   20.73
   0   7   0   -0.82    9.62
   0   7   0    6.02    6.79
   0   7   1   71.68   14.27
   0   7  -1   69.38   12.02
   0   7   2  100.32   16.22
   0   7  -2   99.36   13.34
   0   7   3  337.38   28.52
   0   7  -3  312.84   21.16
   0   7   4   91.06   16.70
   0   7  -4  109.11   13.71
   0   7   5 1307.33   57.37
   0   7  -5 1323.50   42.82
   0   7   6   -0.25    9.32
   0   7  -6    7.26    5.74
   0   7   7   22.63   12.38
   0   7  -7   13.37    7.01
   0   7   8   22.92   10.59
   0   7  -8   27.37    7.82
   0   7   9   27.97   11.76
   0   7  10    7.32   10.97
   0   7 -10   21.38   13.82
   0   7  11   10.44   14.93
   0   7 -11   13.70   12.01
   0   8   0   90.09   16.44
   0   8  -1   85.76   14.88
   0   8  -1   88.40   15.03
   0   8   1   89.31   17.52
   0   8  -2    8.15    7.47
   0   8   2    9.32    8.41
   0   8  -3    4.08    7.32
   0   8   3    3.39   10.39
   0   8  -4  321.60   23.34
   0   8   4  310.29   28.87
   0   8  -5   47.27    9.89
   0   8   5   47.99   15.25
   0   8  -6  146.27   16.00
   0   8   6  132.66   21.65
   0   8   7   22.28   11.44
   0   8   8   18.26   11.02
   0   8   9   23.85   11.31
   0   8  10   47.75   14.36
   0   9   0    0.69   10.97
   0   9   1  202.21   26.24
   0   9  -1  201.79   26.00
   0   9  -2   70.66   12.88
   0   9   2   68.85   16.33
   0   9  -2   68.61   16.08
   0   9  -3  122.15   17.03
   0   9   3  122.69   19.92
   0   9   4   49.05   14.03
   0   9   5  451.48   43.43
   0   9   6   31.85   15.05
   0   9   7  128.10   23.64
   0   9   8   78.00   18.89
   0   9   9  169.28   27.21
   0  10   0  288.17   33.09
   0  10   1  521.14   43.12
   0  10  -1  479.37   41.51
   0  10   2   12.96   13.24
   0  10  -2   26.49   13.95
   0  10   3  524.75   43.41
   0  10  -3  578.17   45.56
   0  10   4   68.33   18.78
   0  10   5   28.87   14.22
   0  10   6   47.21   16.53
   0  10   7  134.17   26.02
   0  11   0  -22.73   14.93
   0  11   1   95.90   21.96
   0  11  -1   81.78   20.24
   0  11   2   26.08   15.01
   0  11  -2   70.98   20.32
   0  11   3   19.84   13.82
   1 -11  -1   34.57   15.22
   1 -11   0   74.95   19.38
   1 -11   1  160.55   26.42
   1 -11   2  117.35   21.52
   1 -11   3   26.79   10.88
   1 -11   4   74.92   19.05
  -1 -10   8   20.94   13.15
   1 -10  -7   50.51   16.57
  -1 -10   7   84.98   19.38
   1 -10  -6    5.10   12.62
  -1 -10   6   19.66   11.17
   1 -10  -5  204.63   30.45
  -1 -10   5  236.43   29.89
   1 -10  -4  224.32   31.42
  -1 -10   4  279.97   32.21
   1 -10  -3   59.32   18.67
  -1 -10   3   10.84   13.65
   1 -10  -2  108.59   24.57
  -1 -10   2  163.77   25.63
   1 -10  -1   28.97   14.33
  -1 -10   1   17.07   12.76
   1 -10  -1   38.41   16.19
   1 -10   0   40.30   15.65
  -1 -10   0   31.58   13.69
   1 -10   1   73.52   17.70
  -1 -10  -1   58.25   19.00
  -1 -10  -2   16.68   13.00
   1 -10   2   13.84   13.23
  -1 -10  -3   73.63   20.84
   1 -10   3   64.87   16.54
   1 -10   4   21.96   10.73
  -1 -10  -4   68.37   20.89
  -1 -10  -5   49.71   17.77
   1 -10   5   25.37   12.33
  -1 -10  -6   16.26   15.32
  -1 -10  -7   66.42   20.93
   1  -9  -9  -11.77   11.26
  -1  -9   9   14.49   10.63
   1  -9  -8   64.07   18.33
  -1  -9   8   74.30   18.87
   1  -9  -7   21.75   13.58
  -1  -9   7   57.46   18.48
   1  -9  -6   12.24   14.37
  -1  -9   6   -7.51   10.05
   1  -9  -5   55.37   17.51
  -1  -9   5   75.29   16.50
   1  -9  -4   94.52   20.38
  -1  -9   4   90.22   18.95
   1  -9  -3   48.21   15.46
  -1  -9   3   32.20   14.81
   1  -9  -2   85.20   19.19
   1  -9  -2   96.61   19.85
  -1  -9   2   72.49   17.45
   1  -9  -1   81.27   18.31
  -1  -9   1   74.21   17.49
  -1  -9   0  220.65   28.23
   1  -9   0  232.45   27.29
  -1  -9  -1  147.87   23.14
   1  -9   1  147.67   22.00
  -1  -9  -2  105.75   21.51
   1  -9   2   59.61   16.11
   1  -9   3   12.36    9.64
  -1  -9  -3   29.17   13.12
   1  -9   4   87.97   17.09
  -1  -9  -4   66.96   19.89
   1  -9   5   -2.77   11.07
  -1  -9  -6   31.79   13.71
   1  -9   6    9.88    9.38
  -1  -9  -7  156.16   26.07
  -1  -9  -8   69.84   19.54
   1  -8 -10   31.77   11.52
  -1  -8  10   31.26   12.70
   1  -8  -9   23.66   13.49
  -1  -8   9   23.24   11.33
   1  -8  -8   15.38   11.37
  -1  -8   8    4.40    9.04
   1  -8  -7  111.89   21.75
  -1  -8   7  104.22   18.00
   1  -8  -6   48.17   16.00
  -1  -8   6   34.29   13.03
   1  -8  -5  158.98   24.02
  -1  -8   5  149.11   21.39
   1  -8  -4 1060.48   55.81
  -1  -8   4 1112.25   53.11
   1  -8  -3   68.75   16.55
  -1  -8   3   93.86   17.10
   1  -8  -2  248.24   27.23
  -1  -8   2  209.24   25.67
   1  -8  -1  256.93   26.64
  -1  -8   1  234.41   25.71
   1  -8   0  230.15   25.06
  -1  -8   0  237.79   26.55
   1  -8   1   48.72   13.35
  -1  -8  -1   57.66   15.29
   1  -8   2  246.76   24.96
  -1  -8  -2  254.91   28.16
  -1  -8  -3  396.10   35.23
   1  -8   3  396.40   30.83
   1  -8   4   79.01   15.54
  -1  -8  -4   71.44   18.89
   1  -8   5  415.58   31.44
  -1  -8  -6  578.36   40.88
   1  -8   6  600.05   37.01
  -1  -8  -7   89.12   18.88
   1  -8   7  106.14   16.86
  -1  -8  -8   30.66   12.59
   1  -8   8   22.58   10.39
  -1  -8  -9   74.03   18.17
   1  -8   9  148.22   26.89
  -1  -7  11  144.91   21.97
   1  -7 -10   89.44   17.39
  -1  -7  10   54.64   14.26
   1  -7  -9   67.55   16.61
  -1  -7   9   70.02   14.92
   1  -7  -8  118.28   19.26
  -1  -7   8  134.19   19.94
   1  -7  -7   13.70   10.46
  -1  -7   7   35.08   12.37
   1  -7  -6  630.60   40.64
  -1  -7   6  665.33   39.33
   1  -7  -5  603.80   40.05
  -1  -7   5  616.83   37.50
   1  -7  -4  318.17   30.03
   1  -7  -4  375.44   15.85
  -1  -7   4  334.93   28.37
   1  -7  -3  237.97   26.11
   1  -7  -3  215.43   13.56
  -1  -7   3  203.48   22.36
   1  -7  -2   96.19   10.37
   1  -7  -2   85.11   16.32
  -1  -7   2   90.99   16.44
  -1  -7   1   17.99    7.09
  -1  -7   1   35.76   12.53
   1  -7  -1   18.21    9.77
  -1  -7   0  246.69   19.09
   1  -7   0  264.65   24.58
  -1  -7   0  291.91   26.84
  -1  -7  -1  133.97   15.58
  -1  -7  -1   96.91   18.00
   1  -7   1  114.27   17.00
  -1  -7  -2  132.33   14.75
  -1  -7  -2  100.26   17.84
   1  -7   2  119.79   17.01
  -1  -7  -3  317.81   21.71
  -1  -7  -3  318.21   29.34
   1  -7   3  340.53   26.20
  -1  -7  -4  804.05   33.93
  -1  -7  -4  813.17   46.66
   1  -7   4  794.04   38.77
   1  -7   5  450.57   29.69
   1  -7   6   75.63   13.29
  -1  -7  -7   45.04   13.04
   1  -7   7   44.95   11.62
  -1  -7  -8  234.16   24.97
   1  -7   8  251.91   22.96
  -1  -7  -9   82.51   16.70
   1  -7   9  109.21   23.02
   1  -7   9  116.77   16.37
   1  -7  10   43.73   17.09
  -1  -6  12   11.73    9.46
  -1  -6  11   17.74   10.90
   1  -6 -10  238.38   24.74
  -1  -6  10  273.03   26.90
   1  -6  -9   74.14   14.63
  -1  -6   9   92.02   16.70
   1  -6  -8    3.13    9.78
  -1  -6   8   -3.13    8.88
   1  -6  -7  398.39   30.70
  -1  -6   7  427.08   30.74
   1  -6  -6  286.91   25.85
   1  -6  -6  309.46   13.10
  -1  -6   6  311.18   25.88
   1  -6  -5   60.69   14.46
   1  -6  -5   58.35    6.10
  -1  -6   5   55.68   14.10
   1  -6  -4   45.27   12.43
   1  -6  -4   62.71    6.30
  -1  -6   4   51.23   11.94
   1  -6  -3   42.70   13.08
   1  -6  -3   63.92    6.97
  -1  -6   3   57.86   13.14
   1  -6  -2  211.91   13.20
  -1  -6   2  233.15   21.70
   1  -6  -2  264.93   23.15
  -1  -6   1  478.74   22.36
   1  -6  -1  524.26   31.26
  -1  -6   1  487.70   30.48
   1  -6   0    8.01    5.91
  -1  -6   0   22.92    6.91
   1  -6   0    8.77    7.98
  -1  -6   0   14.62    6.49
  -1  -6   0   15.75   10.32
  -1  -6  -1  313.64   20.69
  -1  -6  -1  293.00   20.14
  -1  -6  -1  332.69   26.24
   1  -6   1  307.31   23.16
  -1  -6  -2   72.91   12.09
  -1  -6  -2   71.94   10.33
   1  -6   2   64.34   12.04
  -1  -6  -2   55.05   13.29
   1  -6   3   96.76   14.06
  -1  -6  -3   85.42   10.94
  -1  -6  -3  100.37   16.88
   1  -6   4    9.29    7.66
  -1  -6  -4   29.05   12.95
  -1  -6  -4   13.26    6.16
   1  -6   5   86.30   13.47
  -1  -6  -5   79.11   11.23
   1  -6   6   71.27   12.42
  -1  -6  -6   64.75   10.50
  -1  -6  -7   20.79    9.56
   1  -6   7   21.22    8.84
  -1  -6  -8   32.24   11.04
   1  -6   8   28.63    9.12
  -1  -6  -9  197.97   20.80
   1  -6   9  189.73   26.88
   1  -6   9  192.44   20.00
   1  -6  10  116.11   23.47
   1  -6  11    7.93   13.83
  -1  -5  13  -19.00   16.23
  -1  -5  13  -18.69   11.03
  -1  -5  12   64.39   16.14
   1  -5 -11   15.72    9.40
  -1  -5  11   -1.79    9.28
   1  -5 -10   34.63   10.82
  -1  -5  10   37.88   12.64
   1  -5  -9   80.68   13.85
  -1  -5   9   58.67   14.36
   1  -5  -8  284.86   23.90
  -1  -5   8  271.05   24.30
   1  -5  -7  532.68   32.14
  -1  -5   7  549.95   32.36
   1  -5  -6  318.10   24.99
  -1  -5   6  304.33   23.90
   1  -5  -5  235.10   21.40
   1  -5  -5  238.71   10.93
  -1  -5   5  242.16   21.27
   1  -5  -4  240.50   21.57
   1  -5  -4  219.87    9.99
  -1  -5   4  243.62   20.65
   1  -5  -3  517.56   30.20
   1  -5  -3  490.38   15.39
  -1  -5   3  519.21   28.46
   1  -5  -2  430.05   25.52
   1  -5  -2  393.18   15.37
  -1  -5   2  387.80   24.74
   1  -5  -2  392.54   25.46
  -1  -5   1   27.72    5.89
   1  -5  -1   36.40    8.44
  -1  -5   1   36.56   10.28
   1  -5  -1   35.08    9.08
  -1  -5   0  474.35   21.05
   1  -5   0  479.49   24.79
   1  -5   0  488.62   26.13
  -1  -5   0  457.80   27.07
  -1  -5  -1  408.09   21.25
  -1  -5  -1  404.76   21.20
  -1  -5  -1  376.12   25.41
   1  -5   1  399.60   23.38
  -1  -5  -2  363.90   21.45
  -1  -5  -2  298.44   18.16
  -1  -5  -2  320.88   24.08
   1  -5   2  326.81   20.91
  -1  -5  -3  979.12   37.72
  -1  -5  -3  883.15   30.77
   1  -5   3  946.22   34.08
  -1  -5  -3  939.03   40.90
  -1  -5  -4 1310.35   38.02
  -1  -5  -4 1366.91   50.92
   1  -5   4 1342.43   40.66
  -1  -5  -5  364.46   21.27
   1  -5   5  352.39   21.91
  -1  -5  -6  134.13   14.07
   1  -5   6  111.63   13.34
  -1  -5  -7  297.52   22.73
  -1  -5  -7  282.41   20.78
   1  -5   7  313.20   21.77
  -1  -5  -8  171.75   17.50
   1  -5   8  204.08   25.13
   1  -5   8  176.27   17.50
  -1  -5  -9   39.18    9.97
   1  -5   9   55.28   16.39
   1  -5   9   56.26   11.16
   1  -5  10   -3.91   12.21
   1  -5  10  -18.29    8.28
   1  -5  11   67.32   18.96
   1  -5  12   15.31   13.24
  -1  -4  14   -1.97    9.46
  -1  -4  13  246.97   32.39
  -1  -4  13  251.52   28.57
  -1  -4  12   83.91   16.98
   1  -4 -11  410.25   25.57
  -1  -4  11  416.53   32.97
   1  -4 -10  255.59   20.43
  -1  -4  10  251.71   25.00
   1  -4  -9    6.96    7.49
  -1  -4   9    8.09    8.62
   1  -4  -8  104.20   14.57
  -1  -4   8  104.63   15.48
   1  -4  -7  259.70   20.35
  -1  -4   7  261.59   21.91
   1  -4  -6  321.74   22.82
  -1  -4   6  323.69   22.75
   1  -4  -5  501.53   29.98
  -1  -4   5  501.99   29.21
   1  -4  -4  249.29   22.08
   1  -4  -4  245.73   21.49
   1  -4  -4  240.35   21.74
   1  -4  -4  247.63   10.04
  -1  -4   4  249.16   20.60
   1  -4  -3  585.05   28.82
   1  -4  -3  568.26   28.12
   1  -4  -3  568.54   29.44
   1  -4  -3  568.59   13.34
  -1  -4   3  568.90   25.61
   1  -4  -2  143.89   14.33
   1  -4  -2  143.02    7.50
  -1  -4   2  143.18   14.30
   1  -4  -2  143.65   15.83
  -1  -4   1  908.89   22.69
   1  -4  -1  911.80   32.60
  -1  -4   1  905.66   33.23
   1  -4  -1  899.21   32.51
   1  -4   0 1066.41   32.94
  -1  -4   0 1025.58   27.20
  -1  -4   0 1030.47   35.66
   1  -4   0 1097.04   33.84
  -1  -4  -1  230.81   14.77
  -1  -4  -1  221.38   14.62
  -1  -4  -1  224.09   18.09
   1  -4   1  239.31   16.06
  -1  -4  -2  137.16   12.86
  -1  -4  -2  123.65   11.18
  -1  -4  -2  118.50   13.86
   1  -4   2   97.44   10.78
  -1  -4  -3   99.09   11.51
  -1  -4  -3   92.92   10.13
  -1  -4  -3  107.45   14.18
   1  -4   3   86.61   10.26
  -1  -4  -4   12.60    6.09
  -1  -4  -4   15.44    8.72
   1  -4   4   26.18    6.94
  -1  -4  -4   21.84    6.02
  -1  -4  -5  378.61   24.23
  -1  -4  -5  390.17   21.01
   1  -4   5  396.35   20.73
  -1  -4  -6   30.65    8.69
   1  -4   6   27.42    7.65
  -1  -4  -6   17.20    6.09
  -1  -4  -7  539.80   26.48
  -1  -4  -7  564.12   28.35
   1  -4   7  549.34   26.24
  -1  -4  -8  479.82   24.81
   1  -4   8  443.17   34.36
   1  -4   8  473.20   25.94
  -1  -4  -9  463.19   23.89
   1  -4   9  468.29   36.71
   1  -4   9  494.35   27.73
   1  -4  10  202.94   27.25
   1  -4  10  222.82   20.02
   1  -4  11   57.62   11.39
   1  -4  11   30.35   14.00
   1  -4  12  246.31   32.40
   1  -4  13  114.09   24.96
  -1  -3  14   62.86   15.53
  -1  -3  14   78.46   19.84
  -1  -3  13    8.79   10.67
  -1  -3  13    1.91   10.88
  -1  -3  12  156.73   21.78
   1  -3 -12  189.94   20.69
  -1  -3  12  187.82   26.37
   1  -3 -11  169.75   16.10
   1  -3 -11  226.63   21.03
  -1  -3  11  196.26   21.81
  -1  -3  10  107.89   16.91
  -1  -3  10   98.11   12.94
   1  -3 -10  104.49   13.14
   1  -3 -10  133.93   16.40
   1  -3  -9  588.04   28.31
   1  -3  -9  653.86   32.45
  -1  -3   9  631.11   34.39
   1  -3  -8  325.34   21.07
   1  -3  -8  361.67   23.74
  -1  -3   8  338.04   24.26
   1  -3  -7  759.73   31.05
  -1  -3   7  758.53   34.13
   1  -3  -6  628.21   26.69
  -1  -3   6  631.43   30.34
   1  -3  -5  831.98   35.82
   1  -3  -5  831.56   30.87
   1  -3  -5  824.52   34.25
  -1  -3   5  825.50   31.78
   1  -3  -4  760.05   30.42
   1  -3  -4  762.47   33.73
   1  -3  -4  766.67   33.08
  -1  -3   4  765.09   30.55
   1  -3  -3 2684.57   54.71
   1  -3  -3 2656.63   54.15
   1  -3  -3 2593.00   52.22
  -1  -3   3 2589.28   50.53
   1  -3  -2 4531.33   67.16
   1  -3  -2 4669.11   66.38
   1  -3  -2 4558.24   67.53
  -1  -3   2 4540.23   64.48
  -1  -3   1  644.42   14.17
   1  -3  -1  644.29   22.44
   1  -3  -1  644.00   22.15
  -1  -3   0 1315.70   25.82
   1  -3   0 1324.11   32.52
   1  -3   0 1288.16   31.37
  -1  -3   0 1279.66   34.07
  -1  -3  -1 3157.04   46.63
  -1  -3  -1 3034.41   46.79
  -1  -3  -1 3149.79   55.22
   1  -3   1 3137.91   46.20
  -1  -3  -2  821.67   26.24
  -1  -3  -2  838.39   25.14
  -1  -3  -2  845.50   30.36
   1  -3   2  815.82   23.22
  -1  -3  -3 1747.97   40.94
  -1  -3  -3 1767.39   37.85
  -1  -3  -3 1767.28   45.09
   1  -3   3 1653.20   33.44
  -1  -3  -4 1000.41   36.67
  -1  -3  -4 1000.41   31.98
   1  -3   4 1000.40   28.21
  -1  -3  -5 1285.44   37.23
   1  -3   5 1286.50   32.42
  -1  -3  -6  502.76   30.16
  -1  -3  -6  502.27   22.52
  -1  -3  -6  502.20   28.06
   1  -3   6  502.74   22.94
   1  -3   7   64.04    9.97
   1  -3   7   68.12   14.32
  -1  -3  -7   69.86   11.14
  -1  -3  -7   67.63    8.89
   1  -3   8   83.26   11.99
  -1  -3  -8   98.77   10.16
   1  -3   8  117.58   18.74
  -1  -3  -9  705.88   24.24
   1  -3   9  806.38   46.27
   1  -3   9  836.34   34.77
   1  -3  10   20.82    8.78
   1  -3  10   16.78   12.52
   1  -3  11  125.57   16.11
   1  -3  11  121.12   21.68
   1  -3  12   41.92   11.28
   1  -3  12   -2.43   10.99
   1  -3  13   35.80   17.84
  -1  -2  15  237.20   28.74
  -1  -2  15  178.47   28.28
  -1  -2  14  341.25   36.47
  -1  -2  14  293.89   30.98
  -1  -2  13   72.82   15.91
   1  -2 -13   56.60   12.86
  -1  -2  13   69.36   17.28
  -1  -2  12   95.33   17.76
   1  -2 -12   97.97   15.63
  -1  -2  12   62.25   17.09
  -1  -2  11  141.43   19.40
  -1  -2  11  124.30   20.05
   1  -2 -11  130.74   16.76
  -1  -2  10  849.99   46.87
   1  -2 -10  868.94   30.97
  -1  -2  10  826.86   30.60
   1  -2 -10  956.26   40.56
  -1  -2  10  899.98   43.15
  -1  -2   9  178.34   21.85
   1  -2  -9  162.20   14.00
  -1  -2   9  167.41   14.32
   1  -2  -9  201.18   18.59
  -1  -2   9  189.47   19.58
  -1  -2   8  918.76   43.03
  -1  -2   8  930.75   31.30
   1  -2  -8 1004.69   32.47
   1  -2  -8  995.35   37.28
  -1  -2   8  961.52   40.16
  -1  -2   7  470.98   29.12
   1  -2  -7  455.78   21.62
   1  -2  -7  480.97   24.98
  -1  -2   7  509.65   27.80
   1  -2  -6  173.21   16.88
   1  -2  -6  162.00   13.37
   1  -2  -6  156.51   14.17
  -1  -2   6  169.06   16.06
   1  -2  -5 2136.54   52.28
   1  -2  -5 2164.87   43.82
   1  -2  -5 2149.94   51.61
   1  -2  -5 2060.28   44.77
  -1  -2   5 2043.42   47.67
   1  -2  -4  664.85   27.12
   1  -2  -4  631.45   23.10
   1  -2  -4  675.43   26.90
   1  -2  -4  607.23   23.34
  -1  -2   4  569.96   23.88
   1  -2  -3  505.89   20.76
   1  -2  -3  505.05   22.03
   1  -2  -3  500.85   21.71
  -1  -2   3  488.39   20.33
   1  -2  -2 7520.16   78.60
   1  -2  -2 7527.17   77.69
   1  -2  -2 7527.38   80.09
  -1  -2   2 7529.01   77.04
   1  -2  -1 7897.51   73.75
   1  -2  -1 7903.91   71.44
  -1  -2   1 7905.51   71.19
   1  -2   0 7208.40   65.12
  -1  -2   0 7181.50   62.44
   1  -2   0 7159.72   58.57
  -1  -2   0 7182.84   67.51
  -1  -2  -1  337.41   12.95
  -1  -2  -1  337.53   13.85
   1  -2   1  330.27   12.15
  -1  -2  -1  329.46   16.11
  -1  -2  -2 1013.43   26.11
  -1  -2  -2 1026.72   26.69
   1  -2   2 1018.97   20.85
  -1  -2  -2 1026.63   29.75
  -1  -2  -3 4154.74   57.78
  -1  -2  -3 4154.35   54.91
   1  -2   3 4155.88   43.20
  -1  -2  -3 4155.52   60.87
  -1  -2  -4 3004.06   56.98
  -1  -2  -4 3008.69   53.21
  -1  -2  -5 2475.09   57.31
  -1  -2  -5 2471.79   39.18
   1  -2   5 2418.68   61.29
  -1  -2  -5 2445.15   54.45
   1  -2   5 2469.82   43.67
  -1  -2  -6  348.88   22.61
  -1  -2  -6  327.23   13.83
   1  -2   6  370.21   25.13
  -1  -2  -6  382.34   21.96
   1  -2   6  310.41   17.32
  -1  -2  -7 1584.58   29.57
  -1  -2  -7 1782.92   50.39
  -1  -2  -7 1663.22   34.54
   1  -2   7 1756.35   56.96
   1  -2   7 1665.39   42.11
   1  -2   8   91.21    7.18
  -1  -2  -8  127.29    8.36
  -1  -2  -8  104.19   10.12
   1  -2   8  140.64   19.17
   1  -2   8  133.33   14.16
  -1  -2  -9   65.95    5.21
   1  -2   9  107.00   13.64
  -1  -2  -9   88.95   10.31
   1  -2   9   94.36   17.95
  -1  -2 -10  626.16   26.45
   1  -2  10  631.83   32.32
   1  -2  11   23.05    8.98
   1  -2  11   36.75   15.37
   1  -2  12   36.97   12.13
   1  -2  12   63.31   17.97
   1  -2  13  247.33   31.88
   1  -2  14  115.80   24.46
  -1  -1  15    8.04   11.95
  -1  -1  15   37.78   17.81
  -1  -1  14   33.76   15.21
  -1  -1  14   32.39   12.87
  -1  -1  14   32.21   13.39
  -1  -1  13   20.19   12.83
  -1  -1  13   32.47   11.75
   1  -1 -13   33.27   10.99
  -1  -1  13   33.72   13.55
  -1  -1  12  858.18   49.39
   1  -1 -12  849.87   43.27
  -1  -1  12  851.80   48.53
  -1  -1  12  845.53   47.37
  -1  -1  11  159.76   22.83
  -1  -1  11  157.79   22.05
   1  -1 -11  168.74   18.99
  -1  -1  11  159.78   21.38
  -1  -1  10  788.63   44.26
  -1  -1  10  798.90   26.86
   1  -1 -10  796.89   38.29
  -1  -1  10  792.62   41.94
  -1  -1  10  791.97   41.31
  -1  -1   9  288.88   26.33
  -1  -1   9  288.15   15.95
   1  -1  -9  296.99   22.52
  -1  -1   9  295.03   24.45
  -1  -1   8  178.58   17.79
   1  -1  -8  178.52   11.65
   1  -1  -8  178.03   15.75
  -1  -1   8  177.94   12.20
  -1  -1   7  140.76   15.67
   1  -1  -7  151.05   15.05
   1  -1  -7  141.44   12.28
  -1  -1   7  143.15   10.90
  -1  -1   6   50.57   11.13
   1  -1  -6   51.26    9.18
  -1  -1   6   50.92    6.89
   1  -1  -6   50.38    7.77
   1  -1  -6   50.74    8.83
   1  -1  -5  593.81   26.44
  -1  -1   5  593.93   26.20
  -1  -1   5  584.60   20.32
   1  -1  -5  594.56   20.95
   1  -1  -5  592.39   23.25
  -1  -1   5  592.68   24.80
  -1  -1   4 1553.99   37.97
   1  -1  -4 1661.10   39.48
   1  -1  -4 1667.59   32.15
   1  -1  -4 1653.65   35.51
  -1  -1   4 1650.10   37.54
  -1  -1   3 1491.49   30.52
   1  -1  -3 1491.70   31.68
   1  -1  -3 1490.10   30.74
   1  -1  -3 1498.46   28.38
   1  -1  -3 1496.23   28.81
  -1  -1   3 1491.98   31.29
  -1  -1   3 1497.59   30.91
   1  -1  -2  639.24   19.03
  -1  -1   2  639.05   17.49
   1  -1  -2  684.94   19.36
   1  -1  -2  674.93   18.94
   1  -1  -2  646.24   19.22
  -1  -1   2  654.36   19.28
   1  -1  -1 3331.09   38.25
   1  -1  -1 3273.51   37.36
   1  -1  -1 3241.92   36.71
  -1  -1   1 3313.47   37.45
   1  -1   0 5870.04   47.68
  -1  -1   0 5949.75   48.43
   1  -1   0 5840.33   37.54
  -1  -1   0 5986.98   47.23
  -1  -1  -1 1649.39   21.42
   1  -1   1 1669.60   24.27
   1  -1   1 1710.40   27.84
  -1  -1  -1 1699.64   27.44
  -1  -1  -1 1800.78   27.05
  -1  -1  -2 1458.36   26.26
   1  -1   2 1465.74   21.62
  -1  -1  -2 1521.25   28.96
   1  -1   2 1517.78   30.93
  -1  -1  -2 1472.15   27.79
   1  -1   2 1455.66   17.22
  -1  -1  -3  539.57   19.56
   1  -1   3  526.65   21.36
  -1  -1  -3  488.21    9.94
  -1  -1  -3  568.01   20.27
   1  -1   3  504.80   13.62
  -1  -1  -4 3782.27   58.87
   1  -1   4 3733.66   62.21
  -1  -1  -4 3755.06   57.23
  -1  -1  -4 3515.16   34.12
  -1  -1  -4 3565.76   30.66
  -1  -1  -5  838.32   30.98
   1  -1   5  789.80   31.42
  -1  -1  -5  743.79   13.52
   1  -1   5  859.86   33.08
  -1  -1  -5  799.26   29.53
  -1  -1  -5  770.56   19.26
  -1  -1  -6   30.17    8.03
   1  -1   6   23.77    8.86
  -1  -1  -6   27.15    2.82
  -1  -1  -6   35.13    5.63
  -1  -1  -6   17.34    6.20
   1  -1   6   26.55    9.50
   1  -1   7  227.60   20.69
  -1  -1  -7  201.67   13.16
   1  -1   7  231.41   20.92
   1  -1   8  831.76   40.95
  -1  -1  -8  867.47   28.68
   1  -1   8  945.51   43.47
   1  -1   9  423.84   32.02
  -1  -1  -9  462.70   22.81
   1  -1   9  462.91   33.40
   1  -1  10 1146.67   54.67
   1  -1  10 1247.98   55.82
  -1  -1 -10 1196.40   38.30
   1  -1  10 1151.68   43.93
  -1  -1 -11  183.30   16.33
   1  -1  11  181.47   24.52
   1  -1  11  167.71   18.70
   1  -1  12   84.31   14.06
   1  -1  12  100.55   20.13
   1  -1  13  114.56   17.99
   1  -1  13  128.63   22.70
   1  -1  14   31.72   14.14
  -1   0  16   24.08   12.35
  -1   0  16   -7.50   12.98
  -1   0  15   28.89   14.74
  -1   0  15    5.73   10.16
  -1   0  14   28.96   13.82
  -1   0  14  -16.58   11.76
   1   0 -14    9.39    7.19
  -1   0  14   15.98   13.68
  -1   0  13   29.45   13.89
   1   0 -13    2.62    6.80
  -1   0  13   11.29    9.60
  -1   0  12   -0.93   10.79
   1   0 -12   -0.53    7.85
  -1   0  12   11.35    8.92
  -1   0  11  538.83   38.25
  -1   0  11  539.67   37.50
   1   0 -11  539.50   33.13
  -1   0  10  127.14   20.35
   1   0 -10  128.82   16.24
  -1   0  10  128.27   17.41
  -1   0  10  124.61   11.49
  -1   0   9  161.74   20.57
  -1   0   9  168.94   18.65
   1   0  -9  165.29   17.81
  -1   0   9  161.52   12.03
  -1   0   8  527.37   32.53
  -1   0   8  525.33   27.71
  -1   0   8  534.28   29.42
   1   0  -8  531.13   28.59
  -1   0   8  534.95   20.55
   1   0  -7  306.20   15.40
  -1   0   7  306.90   15.62
  -1   0   7  306.33   15.16
   1   0  -7  306.27   15.80
  -1   0   7  306.55   15.26
   1   0  -6  570.52   22.79
  -1   0   6  569.25   22.18
  -1   0   6  572.12   22.80
   1   0  -6  571.51   22.81
  -1   0   6  572.64   22.39
   1   0  -5 1326.33   40.77
  -1   0   5 1324.74   40.34
  -1   0   5 1321.81   37.11
   1   0  -5 1329.90   37.45
  -1   0   5 1321.60   29.94
   1   0  -4  355.51   13.72
  -1   0   4  351.37   17.74
   1   0  -4  351.32   17.46
  -1   0   4  352.32   16.03
   1   0  -4  351.70   16.55
  -1   0   4  350.90   13.80
  -1   0   3 6028.39   62.22
   1   0  -3 6031.86   62.46
  -1   0   3 6017.20   60.80
   1   0  -3 6005.29   61.46
  -1   0   3 5990.33   53.48
   1   0  -3 5863.18   53.31
   1   0  -2 3196.64   36.78
  -1   0   2 3159.84   36.48
   1   0  -2 3237.36   39.02
  -1   0   2 3136.83   38.89
  -1   0   2 3133.58   35.81
   1   0  -2 3166.75   35.63
   1   0  -2 3144.79   33.04
   1   0  -1   14.65    2.31
  -1   0  -1 1414.50   23.38
   1   0   1 1319.48   15.87
   1   0   2 1299.85   24.96
  -1   0  -2 1307.11   25.28
   1   0   2 1283.62   27.27
  -1   0  -2 1309.13   27.03
  -1   0  -3   94.58    8.20
   1   0   3   94.27    8.66
  -1   0  -3   94.54    5.53
  -1   0  -3   94.12    9.15
   1   0   3   94.61    8.81
   1   0   4   -0.23    6.04
  -1   0  -4   -0.42    4.46
  -1   0  -4    0.85    4.56
  -1   0  -4    0.20    3.16
   1   0   4   -0.06    5.63
   1   0   5  574.69   24.81
  -1   0  -5  574.75   24.86
   1   0   5  574.12   24.91
  -1   0  -5  572.16   17.77
  -1   0  -6  453.97   25.50
   1   0   6  422.96   24.96
   1   0   6  450.18   25.31
  -1   0  -6  432.59   18.48
   1   0   7  372.55   25.63
   1   0   7  359.99   24.67
  -1   0  -7  375.33   19.23
   1   0   8  537.68   32.98
   1   0   8  574.42   32.92
  -1   0  -8  609.47   25.97
   1   0   9 1078.87   49.09
   1   0   9 1106.32   48.08
  -1   0  -9 1129.59   37.64
   1   0  10   92.78   18.21
  -1   0 -10  107.55   13.28
   1   0  10   89.15   17.16
   1   0  11   -3.94    8.82
  -1   0 -11   -6.23    6.79
   1   0  11    5.33    9.21
   1   0  12   -2.26   10.19
  -1   0 -12    2.37    6.00
   1   0  12   -3.05   11.97
   1   0  13   -1.95   12.93
   1   0  13    8.06    8.41
   1   0  14   24.67   13.27
   1   0  14    8.31   11.30
   1   0  15    2.42    9.68
  -1   1  15   42.65   14.74
  -1   1  14   35.61   14.98
   1   1 -14   41.26   13.93
  -1   1  14   30.48   12.50
  -1   1  13   38.23   14.21
   1   1 -13   33.89   12.51
  -1   1  13   16.85    9.16
  -1   1  12  766.36   49.79
   1   1 -12  867.21   45.70
  -1   1  12  847.05   45.00
  -1   1  11  168.17   23.59
   1   1 -11  170.88   20.61
  -1   1  11  190.43   21.16
  -1   1  10  802.02   44.97
   1   1 -10  819.13   40.35
  -1   1  10  796.37   38.94
  -1   1  10  783.77   27.05
  -1   1   9  295.78   26.38
  -1   1   9  300.82   22.04
  -1   1   9  306.48   23.28
   1   1  -9  306.72   25.07
  -1   1   9  306.35   16.69
  -1   1   8  197.27   19.40
  -1   1   8  193.85   16.45
   1   1  -8  195.81   17.63
  -1   1   8  197.05   16.32
  -1   1   8  198.77   11.92
  -1   1   7  148.83   16.61
  -1   1   7  150.60   14.48
   1   1  -7  165.30   16.38
  -1   1   7  171.76   14.95
  -1   1   7  161.03   12.13
  -1   1   6   56.67   11.28
   1   1  -6   56.40   10.47
  -1   1   6   56.98    7.45
  -1   1   6   56.34    9.10
   1   1  -6   58.72   10.92
  -1   1   6   57.12    7.10
   1   1  -5  571.22   26.03
  -1   1   5  579.93   25.59
  -1   1   5  578.68   20.56
  -1   1   5  572.47   23.02
   1   1  -5  585.89   26.18
  -1   1   5  565.41   19.93
  -1   1   4 1665.13   39.96
   1   1  -4 1576.14   37.79
   1   1  -4 1665.87   39.01
  -1   1   4 1639.32   35.73
  -1   1   4 1604.65   31.65
  -1   1   3 1425.48   32.60
   1   1  -3 1384.18   30.52
  -1   1   3 1352.70   27.71
   1   1  -3 1410.06   32.28
  -1   1   3 1382.26   29.92
   1   1  -2  684.21   17.83
  -1   1   2  682.37   19.92
  -1   1   2  690.53   19.74
  -1   1   2  690.28   18.78
   1   1  -2  705.52   20.61
  -1   1   2  680.07   19.12
   1   1  -2  670.57   20.06
  -1   1   1 3270.37   37.14
  -1   1   1 3358.25   37.90
  -1   1   1 3240.18   37.88
   1   1  -1 3360.82   37.27
  -1   1   1 3288.72   38.12
   1   1  -1 3119.33   37.12
  -1   1   0 5687.96   37.39
   1   1   0 5684.68   46.60
   1   1   1 1706.09   21.67
  -1   1  -1 1735.16   27.52
   1   1   1 1759.63   28.27
   1   1   1 1740.24   26.56
   1   1   2 1474.34   26.59
   1   1   2 1534.17   29.78
   1   1   2 1478.01   27.17
   1   1   3  518.65   19.22
  -1   1  -3  543.31   21.53
   1   1   3  498.98   10.06
   1   1   3  548.07   20.17
   1   1   3  518.22   18.18
   1   1   4 3616.51   57.45
   1   1   4 3651.49   56.41
   1   1   4 3485.13   33.70
   1   1   4 3542.85   52.18
   1   1   5  791.49   30.62
  -1   1  -5  832.24   32.41
   1   1   5  865.06   30.75
   1   1   5  795.20   27.80
  -1   1  -6   28.76    8.53
   1   1   6   29.26    8.94
  -1   1  -6   38.32    7.65
   1   1   6   25.05    8.16
   1   1   7  194.19   19.13
   1   1   7  182.76   18.14
  -1   1  -7  207.02   16.08
   1   1   8  876.31   41.67
   1   1   8  903.84   39.74
  -1   1  -8  844.98   33.62
   1   1   9  465.57   33.26
  -1   1  -9  451.15   26.07
   1   1   9  454.22   30.34
   1   1  10 1162.62   53.78
  -1   1 -10 1173.20   43.80
   1   1  10 1164.13   50.85
   1   1  11  173.92   23.50
  -1   1 -11  161.89   18.26
   1   1  11  165.69   21.87
   1   1  12   74.88   17.92
  -1   1 -12   73.29   13.62
   1   1  12   85.88   17.79
   1   1  13   96.19   21.89
   1   1  13   81.33   17.78
   1   1  14   24.18   15.90
   1   1  14   30.65   12.56
   1   1  15  115.50   22.98
  -1   2  14  348.73   37.69
   1   2 -14  329.35   32.39
  -1   2  14  338.88   30.95
  -1   2  13   84.78   20.25
   1   2 -13   56.16   14.78
  -1   2  13   77.78   15.54
  -1   2  12   72.47   17.90
   1   2 -12   84.48   16.01
  -1   2  12   84.25   15.58
  -1   2  11  136.72   21.59
  -1   2  11  156.17   18.59
   1   2 -11  114.80   18.87
  -1   2  10  906.92   48.36
  -1   2  10  918.04   39.68
   1   2 -10  919.84   45.12
  -1   2   9  209.83   23.74
  -1   2   9  203.81   18.12
   1   2  -9  197.46   20.95
  -1   2   9  173.83   17.32
  -1   2   8  994.40   44.74
   1   2  -8  962.44   41.73
  -1   2   8 1010.53   35.56
  -1   2   8 1003.47   37.58
  -1   2   7  493.25   29.54
  -1   2   7  493.33   22.29
   1   2  -7  492.18   29.00
  -1   2   7  492.60   25.07
   1   2  -6  164.53   15.75
  -1   2   6  174.54   17.79
   1   2  -6  165.88   17.14
  -1   2   6  173.53   14.73
  -1   2   6  167.85   11.07
  -1   2   6  165.84   13.09
   1   2  -5 2145.90   51.58
  -1   2   5 2145.22   52.21
  -1   2   5 2133.04   42.52
   1   2  -5 2146.04   51.94
  -1   2   5 2138.14   35.21
  -1   2   5 2149.43   46.60
   1   2  -4  637.21   25.68
  -1   2   4  645.66   26.96
  -1   2   4  603.26   22.52
   1   2  -4  661.92   27.01
  -1   2   4  608.35   15.73
  -1   2   4  605.11   23.04
   1   2  -4  608.38   24.71
  -1   2   3  505.56   22.51
   1   2  -3  516.20   20.97
  -1   2   3  513.14   20.83
  -1   2   3  504.68   10.26
   1   2  -3  508.45   21.21
  -1   2   2 7321.23   80.19
  -1   2   2 7327.98   79.54
  -1   2   2 7320.73   76.31
  -1   2   2 7326.78   78.84
   1   2  -2 7327.54   78.26
  -1   2   1 7844.16   70.46
  -1   2   1 7993.66   73.56
  -1   2   1 7793.69   67.70
  -1   2   0 6999.03   57.27
   1   2   0 6919.52   66.60
   1   2   1  321.61   12.75
  -1   2  -1  325.92   14.71
   1   2   1  323.71   14.23
  -1   2  -1  325.98   11.84
   1   2   1  323.90   15.98
   1   2   2 1073.54   26.02
   1   2   2 1077.24   25.99
  -1   2  -2 1079.57   21.02
   1   2   2 1084.62   28.97
   1   2   3 4020.90   57.19
   1   2   3 4028.86   37.56
   1   2   3 4028.51   55.05
  -1   2  -3 4021.99   44.15
   1   2   3 4019.62   58.99
   1   2   4 3010.41   56.72
  -1   2  -4 3012.80   63.00
   1   2   4 3015.04   53.35
   1   2   4 3016.71   56.82
   1   2   5 2457.25   58.02
  -1   2  -5 2451.19   63.18
   1   2   5 2452.43   35.78
   1   2   5 2454.95   54.67
   1   2   5 2458.05   56.24
   1   2   6  317.64   22.26
   1   2   6  318.01   13.98
   1   2   6  314.62   20.28
   1   2   6  355.71   22.18
   1   2   7 1712.49   53.94
   1   2   7 1656.22   34.34
  -1   2  -7 1717.09   48.70
   1   2   7 1746.19   49.93
   1   2   7 1722.82   50.76
   1   2   8  138.38   18.42
   1   2   8  126.88   10.95
  -1   2  -8  144.69   16.20
   1   2   8   99.80   14.91
   1   2   9   91.13   16.19
  -1   2  -9  116.92   15.86
   1   2   9   79.25   14.59
   1   2  10  671.87   42.30
  -1   2 -10  624.17   35.23
   1   2  10  672.85   38.11
   1   2  11   42.19   13.91
  -1   2 -11   20.56   10.03
   1   2  11   32.21   12.28
   1   2  12   50.52   15.07
  -1   2 -12   40.24   11.69
   1   2  12   49.79   15.29
   1   2  13  243.34   31.08
   1   2  13  223.78   26.89
   1   2  14  172.39   28.65
   1   2  14  138.41   23.05
   1   2  15   58.44   17.49
   1   3 -15  202.42   29.07
  -1   3  14   44.47   17.31
   1   3 -14   34.42   13.53
  -1   3  13   13.88   12.09
   1   3 -13   33.09   13.71
  -1   3  13   14.46    8.93
  -1   3  12  148.76   24.19
  -1   3  12  174.25   20.00
   1   3 -12  141.79   21.44
  -1   3  11  220.81   27.72
   1   3 -11  173.84   23.00
  -1   3  11  209.11   20.12
  -1   3  10  116.91   18.69
   1   3 -10  124.69   19.24
  -1   3  10  100.16   13.69
  -1   3   9  628.89   39.65
  -1   3   9  670.22   29.95
   1   3  -9  651.07   38.62
  -1   3   9  657.56   32.94
  -1   3   8  376.75   28.71
  -1   3   8  352.27   20.26
   1   3  -8  326.52   26.84
  -1   3   8  388.62   24.07
  -1   3   7  772.59   38.56
  -1   3   7  736.64   25.88
  -1   3   7  765.49   32.40
   1   3  -7  781.03   38.35
  -1   3   6  644.62   32.78
  -1   3   6  655.97   28.50
  -1   3   6  626.39   21.23
   1   3  -6  615.34   32.28
   1   3  -5  804.75   33.78
  -1   3   5  801.11   34.35
  -1   3   5  802.58   30.33
  -1   3   5  800.74   20.48
  -1   3   5  802.99   35.13
   1   3  -5  789.33   31.22
   1   3  -4  757.05   32.63
  -1   3   4  752.71   33.23
  -1   3   4  753.10   29.75
  -1   3   4  755.51   16.44
   1   3  -4  753.12   31.33
  -1   3   4  759.05   33.29
  -1   3   3 2573.68   53.31
   1   3  -3 2613.22   30.05
  -1   3   3 2612.91   51.47
   1   3  -3 2612.75   52.09
  -1   3   3 2613.13   54.59
  -1   3   2 4635.39   66.33
  -1   3   2 4802.59   69.76
  -1   3   2 4679.77   67.34
   1   3  -2 4734.00   67.13
   1   3  -1  620.41   14.09
  -1   3   1  623.60   21.32
  -1   3   1  623.95   22.39
  -1   3   1  629.11   21.90
   1   3  -1  625.78   22.56
  -1   3   0 1303.87   32.34
   1   3   0 1302.63   35.04
  -1   3   0 1300.33   31.16
  -1   3  -1 3171.06   49.39
   1   3   1 3178.67   48.86
  -1   3  -1 3171.50   46.56
   1   3   1 3178.00   54.45
   1   3   2  845.24   26.44
  -1   3  -2  836.67   26.91
   1   3   2  837.85   24.83
  -1   3  -2  836.85   23.70
   1   3   2  846.05   30.05
   1   3   3 1554.09   40.29
   1   3   3 1555.63   37.36
   1   3   3 1558.50   44.87
  -1   3  -3 1550.50   35.26
   1   3   4  915.69   35.60
   1   3   4  920.61   26.13
   1   3   4  923.23   31.91
  -1   3  -4  921.84   29.75
   1   3   4  919.47   37.87
   1   3   5 1343.66   42.53
  -1   3  -5 1351.60   45.70
   1   3   5 1283.35   28.68
   1   3   5 1342.08   37.81
   1   3   5 1343.91   43.79
   1   3   6  502.82   29.67
   1   3   6  504.33   19.74
   1   3   6  500.23   26.91
   1   3   6  502.51   30.57
   1   3   7   67.53   12.47
   1   3   7   76.13    8.40
   1   3   7   71.84   11.50
   1   3   8   90.25   15.59
   1   3   8  103.88   10.44
  -1   3  -8  115.33   16.36
   1   3   8   85.29   13.57
   1   3   9  771.51   43.11
   1   3   9  827.71   39.17
  -1   3  -9  771.28   39.97
   1   3   9  793.98   27.76
   1   3  10    2.35    7.82
  -1   3 -10   15.33    9.57
   1   3  10    1.40    7.82
   1   3  11   96.36   19.18
  -1   3 -11  128.07   19.45
   1   3  11   86.02   16.35
  -1   3 -12   16.62   10.05
   1   3  12   19.53    9.97
   1   3  13   35.26   15.14
  -1   3 -13   22.08   10.97
   1   3  13   -5.21   10.47
   1   3  14  249.94   32.94
   1   3  14  222.53   28.15
   1   4 -15  104.88   22.22
   1   4 -14   -1.02   11.19
  -1   4  13  242.49   29.86
   1   4 -13  240.45   32.08
  -1   4  12   69.81   18.97
   1   4 -12   68.20   17.52
  -1   4  11  488.46   40.73
   1   4 -11  481.60   37.33
  -1   4  11  478.25   28.05
  -1   4  10  282.95   29.34
  -1   4  10  294.63   21.35
   1   4 -10  286.46   28.38
  -1   4   9    1.05    9.07
   1   4  -9    1.65    9.47
  -1   4   9    1.11    5.43
  -1   4   8  107.37   17.22
   1   4  -8  108.10   18.99
  -1   4   8  106.64   13.53
  -1   4   8  115.13   12.16
  -1   4   7  309.49   26.04
  -1   4   7  271.72   15.13
   1   4  -7  305.26   26.42
  -1   4   7  322.24   22.73
  -1   4   6  336.88   25.94
  -1   4   6  344.34   22.69
  -1   4   6  340.06   14.68
   1   4  -6  331.67   23.32
  -1   4   5  521.02   34.35
  -1   4   5  524.18   17.23
  -1   4   5  527.98   30.62
   1   4  -5  520.99   31.38
  -1   4   4  261.73   23.84
   1   4  -4  261.64   12.81
  -1   4   4  261.71   21.03
  -1   4   4  261.47   22.96
   1   4  -4  261.36   21.63
   1   4  -3  597.20   17.02
  -1   4   3  602.81   29.67
  -1   4   3  597.69   29.16
   1   4  -3  595.89   28.54
   1   4  -2  120.14    8.54
  -1   4   2  153.49   15.06
  -1   4   2  151.16   15.24
   1   4  -2  160.62   14.86
  -1   4   2  143.72   14.12
  -1   4   1  917.69   31.65
   1   4  -1  911.20   23.13
  -1   4   1  940.24   34.67
  -1   4   1  931.45   32.37
   1   4  -1  976.13   34.46
  -1   4   0 1089.21   33.49
  -1   4   0 1022.71   32.99
   1   4   0 1057.75   36.60
  -1   4  -1  221.50   15.61
   1   4   1  237.98   16.30
   1   4   1  241.09   18.16
  -1   4  -1  216.23   14.94
  -1   4  -2  122.79   12.21
   1   4   2  119.10   12.46
   1   4   2  136.33   14.59
  -1   4  -2  131.85   11.79
   1   4   3   74.63   11.00
  -1   4  -3   92.62   11.22
   1   4   3   92.01   10.38
   1   4   3   99.00   12.82
  -1   4  -3   95.71   10.50
  -1   4  -4   29.85    6.72
   1   4   4   31.71    8.88
   1   4   4   17.93    6.33
   1   4   4   16.40    7.00
   1   4   5  405.91   25.93
   1   4   5  400.03   21.87
   1   4   5  396.54   19.03
  -1   4  -5  369.97   20.58
   1   4   6   22.38    8.91
   1   4   6   24.76    5.47
   1   4   6   26.60    8.14
   1   4   7  583.06   34.56
   1   4   7  564.88   28.70
   1   4   7  589.08   23.79
   1   4   8  497.83   33.86
   1   4   8  509.24   29.12
   1   4   8  446.13   21.26
   1   4   9  473.35   34.65
  -1   4  -9  442.41   32.48
   1   4   9  472.43   29.67
   1   4  10  230.69   26.34
   1   4  10  227.45   22.38
  -1   4 -10  196.13   23.87
   1   4  11   41.40   14.97
  -1   4 -11   48.81   14.59
   1   4  11   27.57   10.53
   1   4  12  279.50   32.24
   1   4  12  253.11   26.42
  -1   4 -12  213.93   26.11
   1   4  13  142.25   26.59
  -1   4 -13  118.05   21.74
   1   5 -14  198.76   30.18
  -1   5  13    6.67   10.72
   1   5 -13   30.09   14.13
  -1   5  12   78.52   19.04
   1   5 -12   65.58   19.08
  -1   5  11   14.44   10.79
   1   5 -11   10.18   10.44
  -1   5  10   37.76   14.07
   1   5 -10   48.83   16.24
  -1   5   9   93.58   18.14
   1   5  -9   65.78   17.22
  -1   5   9   79.72   10.31
  -1   5   8  320.16   29.48
  -1   5   8  304.76   16.81
   1   5  -8  361.52   31.69
  -1   5   7  557.22   36.73
  -1   5   7  547.82   20.35
  -1   5   6  293.94   26.19
   1   5  -6  264.02   15.69
  -1   5   5  261.38   23.72
  -1   5   5  247.74   20.19
   1   5  -5  210.57   13.36
  -1   5   4  245.81   21.94
  -1   5   4  264.09   20.80
   1   5  -4  212.95   12.65
   1   5  -3  507.67   18.62
  -1   5   3  508.24   29.72
  -1   5   2  411.92   25.09
   1   5  -2  351.94   16.30
  -1   5   2  425.26   26.58
  -1   5   2  388.82   24.93
   1   5  -2  414.55   25.56
  -1   5   1   35.91    9.18
  -1   5   1   28.13    9.47
   1   5  -1   46.35    9.43
  -1   5   1   36.02    8.97
  -1   5   0  461.13   24.26
   1   5   0  474.28   25.14
  -1   5   0  424.48   24.10
   1   5   0  452.13   26.54
  -1   5  -1  409.17   23.07
   1   5   1  396.15   23.52
  -1   5  -1  415.49   23.29
  -1   5  -2  310.78   19.88
   1   5   2  351.82   22.56
  -1   5  -2  330.34   20.92
  -1   5  -3  896.04   33.13
   1   5   3  890.76   36.78
  -1   5  -3  908.57   34.04
  -1   5  -4 1331.22   41.58
   1   5   4 1361.82   46.91
  -1   5  -4 1335.10   41.32
   1   5   5  427.73   28.00
  -1   5  -5  368.76   23.41
   1   5   5  387.00   22.37
   1   5   5  394.23   21.80
  -1   5  -5  364.20   22.66
   1   5   6  112.97   16.69
  -1   5  -6  109.49   14.11
   1   5   6  122.68   14.26
   1   5   6  119.04   12.51
   1   5   7  303.20   26.64
   1   5   7  327.22   20.08
   1   5   7  333.14   23.12
   1   5   8  210.25   23.71
   1   5   8  214.19   19.73
   1   5   9   52.23   14.43
   1   5   9   58.14   11.81
   1   5  10    2.61    8.25
  -1   5 -10  -19.97   12.12
   1   5  10    0.09    5.30
   1   5  11   56.22   15.66
  -1   5 -11   66.80   16.24
   1   5  11   37.65   10.45
   1   5  12   37.38   14.00
  -1   5 -12   41.05   15.51
   1   5  13   21.88   13.13
  -1   5 -13   -9.21   12.72
   1   6 -13  125.72   25.48
  -1   6  12   20.89   15.12
   1   6 -12   -6.05   14.06
  -1   6  11   20.36   14.15
   1   6 -11   27.50   15.75
  -1   6  10  281.23   32.06
   1   6 -10  279.06   32.78
  -1   6   9   73.05   17.68
   1   6  -9   82.46   19.02
  -1   6   8    0.93    8.17
   1   6  -8    3.58    8.39
   1   6  -8    1.90    5.31
  -1   6   7  439.06   34.85
   1   6  -7  431.27   21.93
  -1   6   6  385.29   30.97
   1   6  -6  343.37   18.68
  -1   6   5   55.94   14.56
   1   6  -5   39.91    7.72
  -1   6   4   50.73   12.77
   1   6  -4   47.95    8.40
  -1   6   3   59.08   13.46
   1   6  -3   46.00    7.81
  -1   6   2  204.31   20.90
  -1   6   2  244.23   21.61
  -1   6   1  480.03   30.70
  -1   6   1  524.69   29.28
  -1   6   0   13.30    8.34
   1   6   0    6.74    6.92
  -1   6   0   15.62    7.62
   1   6   1  314.20   23.74
  -1   6  -1  330.47   22.43
   1   6   2   51.78   11.82
  -1   6  -2   57.63   10.83
   1   6   3  103.46   14.78
  -1   6  -3  111.38   13.83
   1   6   4   12.03    9.30
  -1   6  -4    5.88    6.41
   1   6   5   59.03   13.89
   1   6   5   75.28   11.85
  -1   6  -5   60.31   11.37
   1   6   6   81.12   15.52
  -1   6  -6   58.65   11.95
   1   6   6   69.91   11.13
  -1   6  -7   29.93    9.20
   1   6   7   10.15   10.10
   1   6   7   29.98    9.33
   1   6   8   16.91   10.98
   1   6   8   21.16    8.12
   1   6   9  214.78   26.10
   1   6   9  192.71   19.51
   1   6  10  116.70   21.09
  -1   6 -10  113.86   22.34
   1   6  11    5.19   11.61
  -1   6 -11   17.49   13.43
   1   6  12   68.24   18.95
  -1   6 -12   49.30   17.62
  -1   6 -13   41.76   16.21
  -1   7  11  237.89   32.37
   1   7 -11  155.29   26.84
  -1   7  10   60.35   17.15
   1   7 -10   70.65   19.13
  -1   7   9   90.51   20.44
   1   7  -9   88.53   19.70
  -1   7   8  161.18   23.97
  -1   7   7   13.40   10.62
   1   7  -7    6.96    4.65
  -1   7   6  619.42   41.84
   1   7  -6  723.03   27.59
  -1   7   5  618.50   40.94
   1   7  -5  634.29   25.40
  -1   7   4  349.94   31.17
   1   7  -4  347.20   19.07
  -1   7   3  182.61   22.21
   1   7  -3  240.11   16.68
  -1   7   2   64.32   14.82
  -1   7   1   23.35   10.93
  -1   7   1   37.04   11.45
  -1   7   0  260.81   25.36
   1   7   0  260.47   23.84
  -1   7   0  255.57   22.32
   1   7   1  123.15   17.23
  -1   7  -1  130.96   16.51
   1   7   2  128.67   18.34
  -1   7  -2   94.59   13.89
   1   7   3  324.37   27.58
  -1   7  -3  341.55   24.58
   1   7   4  843.67   45.94
  -1   7  -4  820.21   39.26
   1   7   5  520.38   35.95
  -1   7  -5  522.83   30.24
   1   7   6   60.62   15.17
  -1   7  -6   49.27   10.46
   1   7   7   28.32   10.69
  -1   7  -7   45.41   11.38
   1   7   8  259.30   28.72
  -1   7  -8  216.81   21.72
   1   7   9  139.21   21.46
  -1   7  -9  107.31   16.36
   1   7  10   12.07   11.61
   1   7  11   90.73   20.05
  -1   7 -11   73.95   19.99
  -1   8  10    6.90   11.23
  -1   8   9   48.50   15.96
   1   8  -9   23.96   12.98
  -1   8   8   39.31   16.15
  -1   8   7  139.84   22.51
  -1   8   6   35.86   14.08
  -1   8   5  148.00   22.31
   1   8  -4 1152.90   36.64
  -1   8   4 1108.17   56.48
  -1   8   3   91.97   17.82
  -1   8   2  280.97   29.20
  -1   8   1  220.61   22.90
  -1   8   1  220.41   25.97
   1   8  -1  219.54   24.46
  -1   8   0  209.22   21.89
   1   8   0  206.38   23.84
  -1   8   0  230.67   25.40
  -1   8  -1   44.85   11.64
  -1   8  -1   54.33   13.26
   1   8   1   45.67   13.31
  -1   8  -2  238.00   22.32
   1   8   2  251.58   25.58
  -1   8  -3  410.35   28.23
   1   8   3  416.32   32.77
  -1   8  -4   70.47   13.45
   1   8   4   69.25   15.93
  -1   8  -5  437.06   29.49
   1   8   5  443.46   35.82
  -1   8  -6  581.93   34.54
   1   8   6  569.38   41.20
  -1   8  -7  162.12   19.48
   1   8   7  131.57   20.77
   1   8   8   17.89   11.52
   1   8   9  127.56   22.73
   1   8  10  144.82   25.39
  -1   9   8  105.96   22.48
  -1   9   7   34.29   15.56
  -1   9   6   -1.66    9.65
  -1   9   5   58.51   17.70
  -1   9   4  127.88   22.08
  -1   9   3   40.83    9.26
   1   9  -2   82.30   17.24
  -1   9   2   80.95   18.37
  -1   9   1   53.82   16.74
   1   9  -1   73.20   16.52
  -1   9   0  197.59   23.43
   1   9   0  193.97   24.76
  -1   9  -1  168.07   21.13
   1   9   1  154.37   22.88
  -1   9  -1  153.57   23.66
  -1   9  -2   82.27   15.22
   1   9   2  111.63   20.58
  -1   9  -3   49.33   11.81
   1   9   3   12.86   11.09
  -1   9  -4   91.08   15.85
   1   9   4   92.67   18.98
   1   9   5  -11.22    9.31
   1   9   6   17.52   11.31
   1   9   7  211.39   28.74
   1   9   8   93.08   19.50
   1   9   9   18.72   16.85
  -1  10   6   -6.69   11.18
  -1  10   5  284.37   34.60
  -1  10   4  273.76   33.12
   1  10  -3   55.85   16.58
  -1  10   3   21.99   13.51
   1  10  -2  101.93   20.24
  -1  10   2  167.95   26.75
  -1  10   1    7.98   12.06
   1  10  -1   45.09   14.82
  -1  10   0   30.20   15.41
   1  10   0    9.68   10.32
  -1  10  -1   76.41   15.82
  -1  10  -1   84.79   19.87
   1  10   1   77.18   17.59
  -1  10  -2   35.46   12.34
   1  10   2    5.91    9.41
  -1  10  -2   12.38   11.16
   1  10   3   44.32   14.89
   1  10   4   40.04   11.90
   1  10   5   38.20   16.81
   1  10   6   49.38   16.19
   1  10   7   67.47   19.69
   1  11  -3   27.66   14.12
   1  11  -2  150.67   24.94
   1  11  -1    5.33   12.39
   1  11   0   47.00   14.76
   1  11   1  120.06   22.02
   1  11   2   79.90   18.71
   1  11   3    1.54   10.39
   1  11   4   74.55   19.10
   2 -11   1   59.59   16.00
   2 -11   2   77.81   18.01
  -2 -10   7   45.45   15.93
  -2 -10   6   84.93   19.95
   2 -10  -5   94.27   23.10
  -2 -10   5  110.71   22.36
   2 -10  -4   86.57   22.60
  -2 -10   4  100.07   21.60
   2 -10  -3   35.03   16.76
  -2 -10   3   23.21   13.73
   2 -10  -2   42.94   16.88
  -2 -10   2   38.23   15.09
   2 -10  -1   83.26   18.32
  -2 -10   1   82.88   23.53
   2 -10   0  150.42   24.78
   2 -10   0  142.70   26.00
  -2 -10   0  146.36   23.26
   2 -10   1   96.17   19.75
  -2 -10  -1   91.72   22.25
   2 -10   1   97.24   20.07
   2 -10   2   57.63   17.93
  -2 -10  -2   74.61   19.36
   2 -10   2   73.59   17.14
   2 -10   3  150.67   25.96
   2 -10   3  130.88   21.32
  -2 -10  -3  177.05   29.81
   2 -10   4  165.26   27.68
   2 -10   4  213.09   26.94
   2 -10   4  171.30   23.62
   2 -10   5  109.91   24.16
   2 -10   5  109.49   22.39
  -2 -10  -6  194.83   27.36
   2 -10   6  191.78   30.42
   2 -10   6  188.83   30.29
   2 -10   7   25.95   12.44
  -2 -10  -7   27.19   14.45
   2 -10   7   22.06   18.63
   2  -9 -10   41.05   17.22
  -2  -9  10   19.29   12.81
   2  -9  -9   52.44   17.45
  -2  -9   9   64.55   16.64
   2  -9  -8   15.25   11.62
  -2  -9   8   15.29   10.08
   2  -9  -7   98.31   21.40
  -2  -9   7  118.93   22.82
   2  -9  -6  254.73   31.50
  -2  -9   6  287.00   31.38
   2  -9  -5  214.43   30.02
  -2  -9   5  165.44   24.32
   2  -9  -4  164.75   26.61
  -2  -9   4  169.42   24.39
   2  -9  -3  239.41   30.66
  -2  -9   3  238.02   29.44
   2  -9  -2  195.41   27.97
  -2  -9   2  192.12   27.05
   2  -9  -1   92.70   21.63
  -2  -9   1  107.75   20.68
   2  -9   0   86.46   19.64
   2  -9   0   78.92   17.96
  -2  -9   0   97.17   20.61
   2  -9   1   58.42   17.15
   2  -9   1   27.73   12.01
  -2  -9  -1   38.24   14.35
   2  -9   2  122.50   22.82
  -2  -9  -2  158.73   25.31
   2  -9   2  156.07   21.39
   2  -9   3  147.86   23.32
   2  -9   3  134.02   19.99
  -2  -9  -3  135.08   24.45
   2  -9   4  310.15   33.17
   2  -9   4  301.75   30.38
  -2  -9  -4  278.70   34.61
   2  -9   4  309.39   28.66
   2  -9   5   39.59   13.68
   2  -9   5   31.68   15.51
  -2  -9  -5   28.17   16.93
   2  -9   5   17.45   10.08
   2  -9   6   76.73   18.86
   2  -9   6  102.52   22.62
   2  -9   7   17.03   13.23
  -2  -9  -7    5.12   12.44
   2  -9   7    5.89   14.46
   2  -9   8  238.07   29.74
   2  -9   8  257.61   34.57
  -2  -8  11   87.28   18.82
   2  -8 -10   26.82   15.23
  -2  -8  10   22.02   10.80
   2  -8  -9   63.35   16.77
  -2  -8   9   51.13   14.79
   2  -8  -8  130.19   21.96
  -2  -8   8  126.42   20.71
   2  -8  -7   22.47   10.89
  -2  -8   7   32.28   13.31
   2  -8  -6  167.59   24.78
  -2  -8   6  161.12   22.99
   2  -8  -5  260.69   29.61
  -2  -8   5  308.32   30.54
   2  -8  -4  184.07   25.85
  -2  -8   4  189.43   24.90
   2  -8  -3  113.92   21.36
  -2  -8   3   87.58   16.98
   2  -8  -2  345.89   33.36
  -2  -8   2  292.66   29.04
   2  -8  -1  147.01   22.34
  -2  -8   1  188.81   24.44
   2  -8  -1  183.16   23.43
   2  -8   0   21.24   11.58
   2  -8   0   16.35   10.52
  -2  -8   0    3.88   11.05
   2  -8   1  284.35   29.74
   2  -8   1  285.11   26.83
  -2  -8  -1  338.92   32.01
   2  -8   2  305.83   30.28
  -2  -8  -2  300.10   30.70
   2  -8   2  330.34   27.70
  -2  -8  -3   45.83   15.92
   2  -8   3   31.92   11.49
  -2  -8  -4  197.70   28.36
   2  -8   4  258.35   24.19
   2  -8   5  181.47   24.58
   2  -8   5  198.67   20.58
  -2  -8  -5  216.20   29.02
   2  -8   6   73.14   15.89
   2  -8   6   67.66   20.37
   2  -8   6   67.60   13.99
   2  -8   7   52.26   14.06
  -2  -8  -7   68.45   16.45
   2  -8   7   69.02   20.50
   2  -8   8   -1.43    9.41
  -2  -8  -8   14.30    9.57
   2  -8   8   14.94   12.07
   2  -8   9   13.02   13.58
  -2  -7  12   12.36   11.40
   2  -7 -11   21.46   13.21
  -2  -7  11   20.80   12.13
   2  -7 -10  124.73   21.57
  -2  -7  10  142.92   22.14
   2  -7  -9  175.08   24.14
  -2  -7   9  176.86   23.77
   2  -7  -8    9.21    8.66
  -2  -7   8    8.98    9.12
   2  -7  -7  236.56   26.69
  -2  -7   7  215.21   24.98
   2  -7  -6  166.46   22.80
  -2  -7   6  142.91   20.88
   2  -7  -5  235.42   26.54
  -2  -7   5  256.36   26.36
   2  -7  -4  352.02   31.39
  -2  -7   4  317.37   28.54
   2  -7  -3   37.09   13.73
   2  -7  -3   28.86    4.54
  -2  -7   3   27.25   12.11
   2  -7  -2  210.78   25.19
   2  -7  -2  231.75   13.73
  -2  -7   2  234.96   24.38
  -2  -7   1  208.01   15.46
   2  -7  -1  210.13   25.10
  -2  -7   1  203.63   23.19
   2  -7  -1  193.03   21.26
   2  -7   0   23.68   11.85
  -2  -7   0   19.38    6.81
  -2  -7   0   36.51   12.76
   2  -7   0   23.36   10.62
   2  -7   1   42.14   12.92
  -2  -7  -1   61.91   11.35
   2  -7   1   46.45   12.05
  -2  -7  -1   44.48   14.04
  -2  -7  -2    4.17   10.52
   2  -7   2    3.85    7.95
  -2  -7  -3  751.32   45.19
   2  -7   3  718.01   35.86
  -2  -7  -4   57.53   16.21
   2  -7   4   49.76   11.63
   2  -7   5  119.42   19.68
  -2  -7  -5  135.87   22.36
   2  -7   5  149.87   17.35
   2  -7   6  225.85   26.25
   2  -7   6  264.54   21.95
   2  -7   7   94.16   17.50
   2  -7   7   80.31   19.03
   2  -7   7  104.96   14.40
  -2  -7  -8   33.82   11.88
   2  -7   8   13.48    9.52
   2  -7   8    5.68   13.54
   2  -7   9  123.45   23.48
   2  -7  10  170.01   29.11
  -2  -6  13   49.59   16.03
  -2  -6  12  195.90   26.88
   2  -6 -11   82.31   16.74
  -2  -6  11  101.32   18.46
   2  -6 -10   94.94   16.80
  -2  -6  10   45.96   13.77
   2  -6  -9   80.42   15.91
  -2  -6   9   70.80   15.31
   2  -6  -8  229.25   24.94
  -2  -6   8  260.26   25.87
   2  -6  -7   73.23   15.69
  -2  -6   7   90.00   16.19
   2  -6  -6  234.89   25.20
  -2  -6   6  220.77   23.73
   2  -6  -5  552.37   35.96
  -2  -6   5  525.01   33.76
   2  -6  -4   94.00   16.48
  -2  -6   4  115.65   17.39
   2  -6  -3   38.48   12.60
   2  -6  -3   39.04    4.00
  -2  -6   3   33.54   12.69
   2  -6  -2   13.18    9.63
  -2  -6   2   15.72    9.64
  -2  -6   1  209.78   13.94
   2  -6  -1  229.55   23.28
   2  -6  -1  213.89   20.55
  -2  -6   1  224.47   22.77
   2  -6   0  711.05   38.98
  -2  -6   0  721.89   27.50
  -2  -6   0  739.77   38.71
   2  -6   0  691.19   34.04
   2  -6   1  176.03   20.79
  -2  -6  -1  201.34   16.23
  -2  -6  -1  162.92   20.05
   2  -6   1  174.54   17.81
  -2  -6  -2  338.03   22.63
  -2  -6  -2  269.70   25.46
   2  -6   2  275.18   20.72
   2  -6   3  905.30   35.94
  -2  -6  -3  923.56   45.51
  -2  -6  -4  362.63   30.26
   2  -6   4  373.95   23.30
   2  -6   5 1230.33   52.02
  -2  -6  -5 1151.33   53.34
   2  -6   5 1178.40   40.03
   2  -6   6  111.06   19.25
   2  -6   6  123.35   14.18
   2  -6   7  158.48   23.80
   2  -6   7  159.03   15.78
  -2  -6  -8  125.81   17.06
   2  -6   8  101.36   15.64
   2  -6   8  130.72   23.02
   2  -6   8  130.92   14.93
   2  -6   9  273.73   23.63
   2  -6   9  375.10   37.00
   2  -6  10  113.28   22.64
   2  -6  11  373.15   40.40
  -2  -5  14   74.73   16.64
  -2  -5  13  103.08   21.79
  -2  -5  12   41.56   14.12
   2  -5 -11   19.22   10.60
  -2  -5  11   25.38   11.33
   2  -5 -10  229.73   23.71
  -2  -5  10  241.03   25.75
   2  -5  -9  217.34   22.62
  -2  -5   9  158.36   21.29
   2  -5  -8  126.69   17.39
  -2  -5   8  119.62   18.07
   2  -5  -7   73.28   14.89
  -2  -5   7   54.11   13.06
   2  -5  -6  473.78   31.46
  -2  -5   6  528.60   32.47
   2  -5  -5 1659.12   56.48
  -2  -5   5 1725.67   56.03
   2  -5  -4  894.87   40.78
  -2  -5   4  940.22   40.56
   2  -5  -3 1191.15   47.03
  -2  -5   3 1125.59   43.73
   2  -5  -2  419.63   28.26
  -2  -5   2  417.54   26.83
   2  -5  -1  425.55   26.01
   2  -5  -1  426.41   27.91
  -2  -5   1  395.30   16.46
  -2  -5   1  384.78   25.64
  -2  -5   0 1720.37   37.81
   2  -5   0 1722.08   53.79
   2  -5   0 1773.06   51.48
  -2  -5   0 1803.84   49.08
   2  -5   0 1828.71   48.57
  -2  -5   0 1817.43   54.17
   2  -5   1  948.31   40.08
  -2  -5  -1  950.78   31.45
  -2  -5  -1  998.74   37.19
   2  -5   1 1000.50   35.08
  -2  -5  -1  969.00   40.73
  -2  -5  -2   81.49   11.21
  -2  -5  -2  109.23   15.88
   2  -5   2   72.07   10.53
  -2  -5  -2   81.31   11.85
  -2  -5  -3  136.08   14.18
  -2  -5  -3  145.27   18.34
   2  -5   3  163.39   14.32
  -2  -5  -4  418.70   25.32
   2  -5   4  415.73   28.21
  -2  -5  -4  446.22   25.73
  -2  -5  -4  392.44   29.34
   2  -5   4  414.67   21.61
   2  -5   5  796.25   40.06
  -2  -5  -5  698.55   39.54
   2  -5   5  812.00   29.54
   2  -5   6   44.74   13.84
   2  -5   6   52.12    9.04
   2  -5   7   85.80   12.77
   2  -5   7   68.76   15.73
   2  -5   7   97.81   12.11
   2  -5   8  281.18   21.52
  -2  -5  -8  313.18   22.28
   2  -5   8  344.97   32.80
   2  -5   8  305.06   20.02
   2  -5   9   62.20   11.06
   2  -5   9   76.58   18.55
   2  -5   9   57.20   10.02
   2  -5  10  283.18   32.99
   2  -5  11  114.32   24.26
  -2  -4  15  444.24   41.62
  -2  -4  14  232.06   28.82
  -2  -4  14  200.99   30.67
  -2  -4  13  -12.43    9.75
  -2  -4  12   63.57   15.42
   2  -4 -11  413.25   29.09
  -2  -4  11  414.83   33.50
   2  -4 -10  349.79   26.29
  -2  -4  10  328.49   29.34
   2  -4  -9   56.25   12.05
  -2  -4   9   62.17   14.92
   2  -4  -8   22.51   10.12
  -2  -4   8    5.09    8.14
   2  -4  -7  655.46   34.05
  -2  -4   7  614.81   34.59
   2  -4  -6  339.38   24.29
  -2  -4   6  304.96   23.78
   2  -4  -5  901.38   38.20
  -2  -4   5  948.35   38.77
   2  -4  -4   90.18   13.45
  -2  -4   4   93.24   13.70
   2  -4  -3 2043.65   53.83
   2  -4  -3 1969.01   53.97
  -2  -4   3 1994.51   52.64
   2  -4  -2  919.09   35.76
   2  -4  -2  891.12   36.54
  -2  -4   2  864.15   34.42
   2  -4  -1  950.53   34.64
  -2  -4   1  871.55   20.32
   2  -4  -1  953.55   37.00
   2  -4  -1  887.64   21.01
  -2  -4   1  893.42   34.47
   2  -4   0  393.24   22.54
   2  -4   0  398.06   24.14
  -2  -4   0  363.74   15.85
  -2  -4   0  375.71   21.51
   2  -4   0  375.08   16.59
   2  -4   0  353.49   19.34
  -2  -4   0  355.17   22.42
   2  -4   1  737.79   31.73
  -2  -4  -1  741.73   29.30
   2  -4   1  732.23   26.20
  -2  -4  -1  716.62   31.76
   2  -4   1  705.22   25.43
   2  -4   2   24.16    8.86
   2  -4   2   10.52    6.73
   2  -4   2   13.69    5.76
  -2  -4  -2   18.08    6.24
  -2  -4  -2   19.63    8.25
  -2  -4  -3  691.10   27.75
  -2  -4  -3  725.38   30.13
   2  -4   3  690.57   30.65
  -2  -4  -3  705.12   32.98
   2  -4   3  660.63   23.08
  -2  -4  -4   90.42   11.67
   2  -4   4   98.83   14.19
  -2  -4  -4   99.55   12.19
  -2  -4  -4  102.39   15.09
   2  -4   4   83.74    9.14
  -2  -4  -5 1073.51   39.75
   2  -4   5 1109.09   45.92
  -2  -4  -5 1138.16   40.06
  -2  -4  -5 1089.16   43.91
   2  -4   5 1051.42   29.39
   2  -4   6  336.70   21.06
   2  -4   6  322.19   26.85
   2  -4   6  298.20   16.66
   2  -4   7    9.31    6.43
  -2  -4  -7    9.45    6.72
   2  -4   7   -0.04    9.74
   2  -4   7    0.37    4.74
  -2  -4  -8  439.45   22.77
   2  -4   8  462.48   23.35
   2  -4   8  474.98   36.27
   2  -4   8  475.71   23.10
   2  -4   9   23.37    6.99
  -2  -4  -9   17.27    6.25
   2  -4   9   32.72    8.20
   2  -4  10  122.03   22.17
   2  -4  11   43.52   17.15
   2  -4  12   75.36   21.12
  -2  -3  15  111.24   21.61
  -2  -3  14   38.59   13.28
  -2  -3  14   32.52   14.98
  -2  -3  13  179.55   23.87
   2  -3 -13  186.17   22.06
  -2  -3  12   49.98   14.91
   2  -3 -12   60.40   13.98
   2  -3 -11  717.67   34.81
   2  -3 -11  681.65   39.68
  -2  -3  11  683.10   41.45
   2  -3 -10  486.23   28.30
   2  -3 -10  484.12   33.62
  -2  -3  10  481.16   32.17
  -2  -3   9  297.26   21.48
   2  -3  -9  290.23   22.67
   2  -3  -9  299.09   24.04
  -2  -3   9  293.97   27.29
   2  -3  -8  403.61   25.95
   2  -3  -8  405.06   27.37
  -2  -3   8  395.52   27.60
   2  -3  -7  884.10   36.96
   2  -3  -7  874.10   37.04
  -2  -3   7  871.95   39.05
   2  -3  -6  114.22   13.88
  -2  -3   6  117.72   15.32
   2  -3  -5   37.87    9.55
   2  -3  -5   37.55    9.69
   2  -3  -5   38.04    9.56
  -2  -3   5   37.15   10.20
   2  -3  -4 1525.02   43.56
   2  -3  -4 1526.94   45.78
   2  -3  -4 1527.54   45.80
  -2  -3   4 1528.83   43.53
   2  -3  -3 2897.11   58.89
   2  -3  -3 2859.58   58.28
   2  -3  -3 2869.79   59.28
  -2  -3   3 2739.86   56.12
   2  -3  -2 1229.97   40.77
   2  -3  -2 1221.60   41.41
  -2  -3   2 1222.63   39.36
   2  -3  -1 1252.08   37.82
   2  -3  -1 1286.09   36.71
  -2  -3   1 1193.32   19.28
   2  -3  -1 1229.25   21.29
  -2  -3   1 1289.36   36.83
   2  -3   0 1990.25   44.94
   2  -3   0 1980.82   46.14
   2  -3   0 1888.31   33.16
  -2  -3   0 1864.84   43.14
  -2  -3   0 1935.11   44.70
   2  -3   1  130.52   13.30
   2  -3   1  152.82   11.77
  -2  -3  -1  160.90   13.40
   2  -3   1  136.83   10.02
  -2  -3  -1  142.04   13.46
  -2  -3  -2 1304.05   31.05
   2  -3   2 1337.92   36.59
   2  -3   2 1324.46   36.81
  -2  -3  -2 1379.83   37.71
   2  -3   2 1334.47   26.88
  -2  -3  -2 1366.96   39.00
  -2  -3  -3  288.82   16.64
   2  -3   3  242.37   15.84
  -2  -3  -3  300.69   18.69
   2  -3   3  282.77   19.83
  -2  -3  -3  241.09   17.98
   2  -3   3  254.98   11.75
  -2  -3  -4  479.06   23.10
   2  -3   4  404.33   19.83
   2  -3   4  420.16   25.06
  -2  -3  -4  461.49   24.02
  -2  -3  -4  462.37   25.67
   2  -3   4  449.94   15.73
   2  -3   5    3.26    5.11
  -2  -3  -5    1.95    4.78
   2  -3   5   -1.16    3.60
  -2  -3  -5   -2.70    4.77
   2  -3   5   -1.75    7.39
  -2  -3  -6  200.00   18.62
   2  -3   6  152.54   12.46
  -2  -3  -6  202.03   17.98
   2  -3   6  207.45   21.20
   2  -3   6  153.45   11.11
  -2  -3  -7  839.21   26.18
   2  -3   7  797.33   25.67
   2  -3   7  891.99   44.96
   2  -3   7  885.79   27.72
  -2  -3  -8  132.73   10.45
   2  -3   8  121.15   10.24
   2  -3   8  143.40   12.71
   2  -3   8  149.40   21.06
  -2  -3  -9  197.36   11.05
   2  -3   9  195.87   10.75
   2  -3   9  264.13   27.91
   2  -3   9  270.16   18.25
   2  -3  10  110.77   21.15
   2  -3  10  145.75   14.84
   2  -3  11   25.84   13.45
   2  -3  12  325.52   36.17
   2  -3  13  301.75   35.98
  -2  -2  16    5.66    1.29
  -2  -2  15   40.52   13.70
  -2  -2  15   10.33   15.20
  -2  -2  14   -6.63   12.38
  -2  -2  14   25.41   13.54
   2  -2 -14   14.57    9.71
  -2  -2  13  110.02   19.55
  -2  -2  13  100.47   20.45
   2  -2 -13  128.14   19.43
  -2  -2  12   30.90   14.11
  -2  -2  12   38.48   12.50
   2  -2 -12   12.19    9.61
   2  -2 -11  211.66   18.48
  -2  -2  11  227.01   26.48
  -2  -2  11  218.21   18.87
   2  -2 -11  268.14   24.98
  -2  -2  11  251.13   25.80
  -2  -2  10  345.28   30.98
  -2  -2  10  412.48   25.19
   2  -2 -10  414.46   24.87
   2  -2 -10  396.80   28.48
  -2  -2  10  431.82   32.12
  -2  -2   9   67.70   14.35
  -2  -2   9   71.17   14.99
   2  -2  -9   86.46   12.20
  -2  -2   9   83.72   12.17
   2  -2  -9   93.82   14.86
  -2  -2   8  113.09   16.64
  -2  -2   8  127.02   14.02
   2  -2  -8  135.87   14.65
   2  -2  -8  148.37   16.89
  -2  -2   8  154.06   17.94
  -2  -2   7  812.62   37.12
  -2  -2   7  859.09   33.23
   2  -2  -7  847.92   32.84
   2  -2  -7  889.88   36.59
  -2  -2   7  881.53   37.67
   2  -2  -6  723.49   33.69
  -2  -2   6  668.90   31.37
   2  -2  -6  733.48   29.82
   2  -2  -6  797.16   34.31
   2  -2  -6  723.54   31.54
  -2  -2   6  732.92   32.42
   2  -2  -5  472.81   25.27
  -2  -2   5  435.69   22.74
   2  -2  -5  458.63   23.11
   2  -2  -5  485.10   25.02
   2  -2  -5  454.25   24.13
  -2  -2   5  453.25   24.34
   2  -2  -4  136.36   13.59
   2  -2  -4  132.17   13.01
   2  -2  -4  125.03   12.87
   2  -2  -4  128.82   13.35
  -2  -2   4  122.30   13.21
   2  -2  -3 3832.95   61.84
   2  -2  -3 3833.31   61.96
   2  -2  -3 3831.45   62.90
   2  -2  -3 3831.19   61.45
  -2  -2   3 3833.53   61.61
   2  -2  -2 3830.12   58.43
   2  -2  -2 3828.77   59.22
   2  -2  -2 3833.99   56.47
  -2  -2   2 3828.96   57.60
   2  -2  -1 1526.80   36.65
   2  -2  -1 1524.82   35.81
   2  -2  -1 1523.67   21.26
  -2  -2   1 1522.17   35.32
  -2  -2   1 1531.60   35.17
   2  -2   0 5588.76   66.70
  -2  -2   0 5588.24   67.14
   2  -2   0 5588.30   51.60
  -2  -2   0 5587.76   65.46
  -2  -2  -1  107.91    5.90
   2  -2   1  108.47    8.87
   2  -2   1  108.37    8.31
  -2  -2  -1  107.75    9.17
  -2  -2  -1  108.12    9.43
  -2  -2  -2 1012.54   23.56
   2  -2   2 1012.76   26.46
  -2  -2  -2 1012.70   25.40
   2  -2   2 1012.65   25.41
  -2  -2  -2 1012.31   25.27
   2  -2   2 1012.69   25.65
  -2  -2  -3  631.83   22.94
   2  -2   3  632.34   21.67
  -2  -2  -3  632.35   27.22
   2  -2   3  631.81   27.96
  -2  -2  -3  632.48   26.44
   2  -2   3  632.09   13.12
  -2  -2  -4  971.68   32.49
   2  -2   4  974.21   26.06
   2  -2   4  973.31   38.66
  -2  -2  -4  966.98   36.18
   2  -2   4  965.95   19.60
  -2  -2  -5  195.58   16.44
   2  -2   5  194.74   10.14
   2  -2   5  195.20   19.31
  -2  -2  -5  195.50   16.91
   2  -2   5  195.37   10.11
  -2  -2  -6  239.19   19.12
   2  -2   6  225.47   10.70
   2  -2   6  231.83   21.76
  -2  -2  -6  226.41   20.56
   2  -2   6  235.32   12.39
   2  -2   7  356.55   11.03
  -2  -2  -7  359.22   11.25
   2  -2   7  355.10   17.19
   2  -2   8  344.23   28.22
   2  -2   8  341.40   19.77
   2  -2   9   37.67    8.33
   2  -2   9   55.05   15.05
   2  -2  10  135.74   14.50
   2  -2  10  138.17   22.16
   2  -2  11  222.14   19.63
   2  -2  11  212.77   27.63
   2  -2  12   59.58   18.22
   2  -2  13   14.51   14.36
  -2  -1  16   90.11   20.98
  -2  -1  15   -0.95   11.17
  -2  -1  15   23.43   12.58
  -2  -1  14   33.25   12.79
  -2  -1  14   56.79   19.15
   2  -1 -14   67.25   14.68
  -2  -1  14   60.26   16.74
  -2  -1  13  299.75   33.60
  -2  -1  13  338.36   32.51
   2  -1 -13  301.33   28.82
  -2  -1  13  373.69   34.04
  -2  -1  12  269.57   30.87
  -2  -1  12  258.55   27.54
   2  -1 -12  298.48   26.96
  -2  -1  12  323.09   30.90
  -2  -1  11   68.61   15.43
  -2  -1  11   64.54   16.00
  -2  -1  11   56.16   10.59
   2  -1 -11   66.72   14.29
  -2  -1  10  202.66   23.76
  -2  -1  10  223.51   17.98
   2  -1 -10  226.22   22.27
  -2  -1  10  225.58   24.26
   2  -1  -9  564.63   26.91
  -2  -1   9  533.92   34.34
  -2  -1   9  590.11   27.78
   2  -1  -9  631.51   34.66
  -2  -1   9  632.66   35.45
  -2  -1   8  247.43   21.65
   2  -1  -8  246.72   17.81
  -2  -1   8  247.50   17.98
   2  -1  -8  244.99   21.18
  -2  -1   8  254.78   22.83
  -2  -1   7  683.20   33.02
   2  -1  -7  680.33   27.51
   2  -1  -7  677.30   32.28
  -2  -1   7  675.19   27.54
  -2  -1   7  681.45   33.29
   2  -1  -7  679.27   32.10
  -2  -1   7  685.75   33.27
   2  -1  -6  313.28   22.17
  -2  -1   6  312.80   21.27
   2  -1  -6  312.67   18.09
  -2  -1   6  316.30   18.54
   2  -1  -6  315.72   20.77
  -2  -1   6  319.27   21.37
   2  -1  -6  319.07   21.04
  -2  -1   6  313.35   22.05
  -2  -1   5  488.50   22.29
   2  -1  -5  488.72   22.86
   2  -1  -5  489.45   21.75
   2  -1  -5  483.89   20.12
  -2  -1   5  485.31   20.26
   2  -1  -5  488.89   22.54
  -2  -1   5  481.04   22.96
  -2  -1   5  481.63   23.07
  -2  -1   4  356.32   19.05
  -2  -1   4  351.66   19.22
   2  -1  -4  350.46   20.31
   2  -1  -4  353.68   19.65
   2  -1  -4  353.43   19.77
   2  -1  -4  350.96   21.47
  -2  -1   4  351.46   21.38
  -2  -1   4  350.66   21.90
   2  -1  -3  231.25   13.33
  -2  -1   3  242.62   13.17
   2  -1  -3  237.94   15.22
   2  -1  -3  236.70   13.97
  -2  -1   3  243.67   15.26
   2  -1  -3  245.35   15.48
  -2  -1   3  242.39   16.20
   2  -1  -2 8253.77   71.14
  -2  -1   2 8148.75   56.51
   2  -1  -2 8152.16   78.43
  -2  -1   2 8155.03   44.30
   2  -1  -2 8154.10   73.56
  -2  -1   2 8149.73   77.12
   2  -1  -2 8143.35   78.38
  -2  -1   2 8146.69   76.56
   2  -1  -1 8152.34   75.22
   2  -1  -1 8005.76   78.73
   2  -1  -1 8003.89   56.17
  -2  -1   1 8001.51   75.84
   2  -1  -1 8000.04   77.59
  -2  -1   1 8006.02   73.53
   2  -1   0 5352.65   57.56
  -2  -1   0 5241.76   46.80
  -2  -1   0 5460.42   59.76
   2  -1   0 5201.04   49.84
  -2  -1   0 5430.37   52.48
  -2  -1  -1 2021.43   22.36
   2  -1   1 2152.67   34.59
  -2  -1  -1 2156.02   39.03
  -2  -1  -1 2067.77   23.20
   2  -1   1 2064.41   36.24
  -2  -1  -1 2136.18   32.42
  -2  -1  -2 1248.71   24.31
   2  -1   2 1304.06   25.44
   2  -1   2 1254.57   31.95
  -2  -1  -2 1372.22   33.48
  -2  -1  -2 1355.89   27.09
  -2  -1  -3  188.40   12.08
   2  -1   3  179.55    9.19
   2  -1   3  172.75   14.63
  -2  -1  -3  207.20   14.83
  -2  -1  -3  214.13   12.44
  -2  -1  -4  632.47   24.57
   2  -1   4  559.13   13.95
  -2  -1  -4  640.47   27.11
   2  -1   4  620.62   27.76
   2  -1   4  526.85   13.84
  -2  -1  -5   13.16    5.56
   2  -1   5   11.22    2.40
  -2  -1  -5   14.82    2.58
  -2  -1  -5   12.73    2.43
   2  -1   5   17.32    8.20
  -2  -1  -5   15.04    6.19
  -2  -1  -6 1231.20   41.92
  -2  -1  -6 1281.48   44.20
   2  -1   6 1296.08   46.77
  -2  -1  -6 1138.90   20.58
   2  -1   7  314.44   25.44
  -2  -1  -7  275.36   12.16
  -2  -1  -8   90.03    8.31
   2  -1   8  101.40   16.93
   2  -1   9  383.39   32.59
  -2  -1  -9  370.35   17.27
   2  -1   9  371.74   22.50
   2  -1  10 1132.21   55.13
  -2  -1 -10 1128.90   31.73
   2  -1  10 1152.64   41.54
   2  -1  11   31.54   10.24
   2  -1  11   18.07   11.96
   2  -1  12   60.98   17.89
   2  -1  13  205.26   29.21
   2  -1  14  135.45   25.06
  -2   0  16   34.40   12.95
  -2   0  16   23.39   13.12
  -2   0  15  343.19   35.29
   2   0 -15  365.67   34.31
  -2   0  15  315.30   33.57
  -2   0  14   25.30   11.04
  -2   0  14  -11.16   11.27
   2   0 -14    1.83    7.68
  -2   0  14  -10.10   10.84
  -2   0  13   -9.40   13.06
   2   0 -13   -1.23    9.77
  -2   0  13   -7.95    9.18
  -2   0  12   47.79   14.72
  -2   0  12   42.35   13.35
   2   0 -12   16.63   10.59
  -2   0  11  818.22   47.75
   2   0 -11  872.93   44.96
  -2   0  11  773.13   41.38
  -2   0  11  808.13   32.85
  -2   0  10  239.02   25.62
   2   0 -10  237.16   23.56
  -2   0  10  233.46   17.74
  -2   0   9 1604.20   59.48
   2   0  -9 1609.60   54.97
  -2   0   9 1591.41   43.80
   2   0  -8 1304.07   46.89
  -2   0   8 1292.13   38.55
   2   0  -7  797.14   35.86
  -2   0   7  798.78   35.47
   2   0  -7  796.88   35.65
  -2   0   7  801.46   34.72
  -2   0   7  807.60   29.64
  -2   0   6   24.53    9.15
   2   0  -6   24.44    7.56
   2   0  -6   20.05    7.68
  -2   0   6   26.41    7.32
  -2   0   6   20.78    6.50
   2   0  -5 2086.61   48.04
  -2   0   5 2088.01   47.83
   2   0  -5 2084.47   43.25
   2   0  -5 2087.65   49.03
  -2   0   5 2086.20   49.01
   2   0  -5 2092.66   42.41
  -2   0   5 2085.64   44.43
   2   0  -4  888.59   25.77
  -2   0   4  889.42   26.28
   2   0  -4  881.93   25.69
  -2   0   4  886.44   27.04
   2   0  -4  889.89   28.25
  -2   0   4  881.87   25.74
   2   0  -4  881.98   23.46
   2   0  -3  468.25   17.77
  -2   0   3  476.99   18.21
  -2   0   3  472.15   20.26
   2   0  -3  465.67   20.46
  -2   0   3  461.66   19.57
  -2   0   3  491.70   17.09
   2   0  -3  491.42   20.34
   2   0  -3  456.93   16.15
   2   0  -2 1469.06   25.59
  -2   0   2 1461.78   25.74
   2   0  -2 1524.89   32.24
  -2   0   2 1526.01   32.32
   2   0  -2 1512.01   26.14
  -2   0   2 1506.16   26.31
   2   0  -2 1521.50   32.45
  -2   0   2 1482.90   31.88
   2   0  -1 9487.51   51.54
  -2   0   1 9422.93   51.17
   2   0  -1 9655.27   77.08
  -2   0   1 9594.16   76.80
  -2   0   1 9772.97   64.58
  -2   0   1 9466.66   66.82
   2   0  -1 9517.35   66.89
   2   0  -1 9718.74   72.58
  -2   0   1 9411.42   71.96
  -2   0   1 9999.00   68.74
  -2   0   0  353.27   14.25
   2   0   0  363.53   14.55
  -2   0   0  316.72   12.27
   2   0   0  326.43   12.20
  -2   0   0  338.93   13.88
   2   0   0  351.23   14.19
   2   0   0  340.33   11.15
  -2   0   0  335.97   10.98
   2   0   1   13.42    2.88
   2   0   1   18.75    4.78
  -2   0  -1   17.14    4.50
  -2   0  -1   17.74    3.71
   2   0   1   16.69    5.67
  -2   0  -1   20.44    3.31
  -2   0  -1   17.62    5.11
  -2   0  -2 2336.87   35.36
  -2   0  -2 2214.43   28.98
  -2   0  -2 2413.70   43.51
   2   0   2 2314.73   42.53
  -2   0  -2 2227.41   24.20
   2   0   2 2200.42   23.53
  -2   0  -3 5262.01   62.81
   2   0   3 5289.75   61.95
   2   0   3 5201.86   71.65
  -2   0  -3 5202.03   70.72
   2   0   3 4900.36   42.11
  -2   0  -4  360.04   20.09
  -2   0  -4  365.72   22.59
   2   0   4  361.80   22.00
   2   0   4  362.52   13.95
  -2   0  -5   28.84    7.54
   2   0   5   30.21    8.41
  -2   0  -5   23.88    4.40
  -2   0  -5   26.33    7.23
   2   0   5   25.51    8.68
   2   0   5   20.87    5.71
  -2   0  -6  813.04   34.65
   2   0   6  771.70   33.88
   2   0   6  820.69   36.53
  -2   0  -6  790.81   22.57
   2   0   6  756.47   25.46
   2   0   7 2401.93   64.13
   2   0   7 2467.51   65.97
  -2   0  -7 2424.43   43.13
   2   0   7 2337.93   48.92
   2   0   8 2127.22   64.68
  -2   0  -8 2195.35   44.44
   2   0   8 2132.13   65.94
   2   0   8 2166.81   51.21
   2   0   9  890.59   45.14
   2   0   9  932.11   46.61
  -2   0  -9  917.11   30.97
   2   0   9  862.64   35.35
   2   0  10   69.75   15.65
  -2   0 -10   77.34   10.87
   2   0  10   73.50   16.31
   2   0  11    7.27   10.35
   2   0  11   12.79   11.80
   2   0  12  389.45   36.28
   2   0  12  442.06   38.02
   2   0  13   29.41   15.31
   2   0  14  166.89   26.22
   2   1 -15    3.09    7.95
  -2   1  15    3.09    7.72
  -2   1  14   30.99   15.02
   2   1 -14   49.33   14.64
  -2   1  14   35.54   13.46
  -2   1  13  363.65   36.70
   2   1 -13  373.48   33.03
  -2   1  13  313.13   28.58
  -2   1  12  273.69   31.47
   2   1 -12  286.92   28.77
  -2   1  12  292.57   26.70
  -2   1  11   51.44   14.68
  -2   1  11   52.40   10.50
   2   1 -11   54.30   13.60
  -2   1  11   77.71   14.58
  -2   1  10  233.77   25.72
   2   1 -10  198.89   22.30
  -2   1  10  220.75   20.43
  -2   1  10  223.07   17.48
  -2   1   9  561.10   35.81
   2   1  -9  623.64   35.05
  -2   1   9  590.16   29.96
  -2   1   9  596.97   27.53
  -2   1   8  249.63   22.71
   2   1  -8  264.44   22.21
  -2   1   8  291.31   22.39
  -2   1   8  292.54   19.10
  -2   1   7  703.92   33.16
   2   1  -7  714.46   33.84
   2   1  -7  706.07   34.38
  -2   1   7  709.03   32.33
  -2   1   7  700.24   27.89
   2   1  -6  298.02   20.81
  -2   1   6  294.68   21.24
  -2   1   6  324.68   21.25
   2   1  -6  320.68   21.89
  -2   1   6  324.30   18.68
  -2   1   5  421.52   22.33
   2   1  -5  437.09   22.40
   2   1  -5  424.63   24.22
  -2   1   5  426.55   22.42
  -2   1   5  439.29   21.04
  -2   1   4  357.42   19.65
   2   1  -4  357.12   19.19
  -2   1   4  356.31   21.01
   2   1  -4  358.51   21.51
   2   1  -4  357.22   14.68
  -2   1   4  351.54   20.24
  -2   1   3  258.24   14.87
   2   1  -3  254.27   13.55
  -2   1   3  267.57   15.29
  -2   1   3  266.05   15.35
   2   1  -3  251.93    9.49
   2   1  -3  260.14   15.89
  -2   1   3  260.75   16.10
   2   1  -2 8062.40   56.39
  -2   1   2 8138.51   71.81
  -2   1   2 8137.72   73.43
  -2   1   2 8117.53   77.88
   2   1  -2 8071.02   44.75
  -2   1   2 8191.83   78.83
   2   1  -2 8168.24   76.33
  -2   1   2 8077.99   49.63
   2   1  -2 8143.63   78.54
  -2   1   1 8147.49   69.42
  -2   1   1 8100.76   74.26
  -2   1   1 8183.41   77.20
   2   1  -1 8109.16   70.83
  -2   1   1 8183.06   56.05
  -2   1   1 8155.03   76.45
   2   1  -1 8181.47   74.94
  -2   1   0 5200.08   57.04
  -2   1   0 5368.04   58.44
   2   1   0 5402.66   58.85
   2   1   0 5260.09   46.55
  -2   1   0 5218.77   55.52
  -2   1   0 5128.43   49.34
   2   1   0 5363.73   53.20
   2   1   1 2083.79   22.54
  -2   1  -1 2053.36   33.56
  -2   1  -1 2080.72   36.63
   2   1   1 2086.59   38.66
   2   1   1 1994.74   22.75
   2   1   1 2045.19   31.96
   2   1   2 1304.44   24.80
  -2   1  -2 1288.79   24.81
   2   1   2 1333.44   33.63
  -2   1  -2 1325.36   33.03
   2   1   2 1260.47   25.71
  -2   1  -3  189.14   13.86
   2   1   3  181.86   11.71
  -2   1  -3  191.54   14.52
   2   1   3  180.11   14.42
   2   1   3  192.76   11.43
   2   1   4  584.88   23.17
  -2   1  -4  587.39   26.22
  -2   1  -4  596.76   26.95
   2   1   4  587.18   26.67
   2   1   4  592.59   20.94
  -2   1  -5   12.13    5.87
   2   1   5   11.68    6.24
   2   1   5   17.23    6.39
   2   1   5   17.87    7.93
  -2   1  -6 1048.41   44.46
   2   1   6 1051.08   41.56
   2   1   6 1047.42   41.95
   2   1   6 1045.41   34.64
   2   1   7  335.48   24.49
   2   1   7  304.12   24.04
  -2   1  -7  295.58   18.21
   2   1   7  288.16   19.21
   2   1   8   96.71   15.17
  -2   1  -8   88.31   11.54
   2   1   8   99.54   12.90
   2   1   8   89.15   15.54
   2   1   9  370.96   29.26
   2   1   9  378.23   29.69
  -2   1  -9  388.36   23.41
   2   1  10 1196.96   55.37
   2   1  10 1130.46   53.50
  -2   1 -10 1145.55   41.03
   2   1  11    5.59    9.41
  -2   1 -11   26.83    8.77
   2   1  11   23.02   11.16
   2   1  12   43.94   15.47
   2   1  12   63.70   16.92
   2   1  13  202.79   29.48
   2   1  13  219.75   28.66
   2   1  14  187.11   29.76
   2   1  14  146.06   25.87
   2   2 -15   62.84   17.55
  -2   2  14   24.75   13.78
   2   2 -14   16.02   11.25
  -2   2  14   10.97    8.69
  -2   2  13   86.01   20.47
   2   2 -13   95.00   18.06
  -2   2  13  106.04   16.74
  -2   2  12    9.64   11.27
  -2   2  12   29.32   10.12
  -2   2  11  282.84   29.44
  -2   2  11  257.63   22.37
   2   2 -11  263.01   27.86
  -2   2  10  373.77   31.96
  -2   2  10  413.99   25.23
  -2   2  10  415.77   25.81
   2   2 -10  450.42   32.97
  -2   2   9   76.66   15.73
  -2   2   9   91.59   12.83
   2   2  -9  100.82   16.77
  -2   2   9   98.38   13.01
  -2   2   8  109.18   16.40
   2   2  -8  138.99   18.14
  -2   2   8  134.64   12.96
  -2   2   8  129.95   14.12
  -2   2   7  838.19   39.11
  -2   2   7  963.00   37.67
  -2   2   7  909.40   28.49
   2   2  -7  992.02   41.48
  -2   2   7  876.89   33.24
  -2   2   6  709.53   33.50
   2   2  -6  745.27   32.73
   2   2  -6  733.31   34.01
  -2   2   6  716.18   22.02
  -2   2   6  748.68   31.90
  -2   2   6  760.84   29.86
  -2   2   5  408.40   23.81
   2   2  -5  440.47   23.21
  -2   2   5  432.14   22.25
   2   2  -5  450.96   25.81
  -2   2   5  465.06   24.10
  -2   2   5  420.79   14.31
   2   2  -4  127.17   12.01
  -2   2   4  120.02   12.73
  -2   2   4  122.84   12.19
  -2   2   4  107.50   12.53
   2   2  -4  145.30   14.36
  -2   2   4  122.56   12.25
   2   2  -4  134.94   13.51
  -2   2   3 3688.50   62.15
  -2   2   3 3672.69   62.28
  -2   2   3 3677.12   62.15
   2   2  -3 3639.91   65.42
  -2   2   3 3620.29   63.84
   2   2  -3 3628.56   63.45
  -2   2   2 3868.82   57.79
   2   2  -2 3710.86   43.59
  -2   2   2 3834.06   58.54
  -2   2   2 3835.35   57.32
  -2   2   2 3835.89   59.71
   2   2  -2 3839.51   56.87
   2   2  -2 3835.48   59.01
  -2   2   1 1422.23   35.78
  -2   2   1 1427.36   36.75
  -2   2   1 1421.55   36.81
  -2   2   1 1424.86   22.03
   2   2  -1 1424.70   34.59
   2   2  -1 1427.14   36.27
   2   2   0 5483.21   40.01
  -2   2   0 5486.39   66.86
  -2   2   0 5473.65   65.50
   2   2   0 5485.42   66.22
   2   2   0 5471.84   56.21
  -2   2   0 5450.08   51.39
  -2   2   0 5453.04   50.14
   2   2   0 5485.83   65.41
   2   2   1   92.32    5.67
   2   2   1   91.67    6.64
  -2   2  -1   92.02    5.25
   2   2   1   92.23    8.20
   2   2   1   91.91    9.53
   2   2   2  975.00   23.34
   2   2   2  961.29   30.22
   2   2   2  978.32   28.53
  -2   2  -2  964.11   15.47
   2   2   3  650.01   22.47
   2   2   3  682.67   27.13
   2   2   3  667.17   24.53
  -2   2  -4  952.52   38.45
   2   2   4  954.88   31.93
   2   2   4  959.58   36.70
   2   2   4  959.57   32.51
  -2   2  -5  183.88   17.45
   2   2   5  192.78   16.03
   2   2   5  190.92   16.90
   2   2   5  200.30   15.85
   2   2   6  249.17   20.09
   2   2   6  233.99   19.63
   2   2   6  232.15   17.86
   2   2   7  408.77   27.30
   2   2   7  352.82   25.23
   2   2   7  361.25   23.37
   2   2   8  322.70   26.60
   2   2   8  339.43   26.15
  -2   2  -8  360.78   23.86
   2   2   9   21.01   11.05
  -2   2  -9   27.06    9.24
   2   2   9   53.28   13.83
   2   2  10  125.30   19.64
  -2   2 -10  134.48   16.47
   2   2  10  136.33   19.62
   2   2  11  208.11   25.93
   2   2  11  195.67   25.14
  -2   2 -11  194.69   20.58
   2   2  12   35.85   13.71
   2   2  12   39.01   13.30
   2   2  13   -9.65   10.22
   2   2  13   24.98   12.45
   2   2  14  176.36   29.43
   2   2  14  191.38   27.57
   2   3 -15  117.12   22.41
  -2   3  14   23.94   15.81
   2   3 -14   38.12   13.90
  -2   3  13  182.32   27.76
   2   3 -13  226.47   27.78
  -2   3  12   87.80   19.03
   2   3 -12   60.44   16.17
  -2   3  12   70.18   12.59
  -2   3  11  705.70   46.95
  -2   3  11  714.96   33.67
   2   3 -11  702.29   44.38
  -2   3  10  503.73   37.86
  -2   3  10  487.75   25.69
   2   3 -10  490.12   35.86
  -2   3   9  338.16   29.95
  -2   3   9  336.06   19.84
   2   3  -9  363.58   29.78
  -2   3   8  432.04   31.91
  -2   3   8  425.86   19.89
   2   3  -8  414.22   30.36
  -2   3   7  849.97   41.29
  -2   3   7  896.99   24.76
   2   3  -7  933.11   42.81
   2   3  -6  120.74   11.61
  -2   3   6  121.58   11.99
  -2   3   6  117.94   11.62
   2   3  -6  120.45   11.31
  -2   3   6  120.28   11.97
  -2   3   6  121.49   11.34
  -2   3   5   40.35    8.41
   2   3  -5   38.72    8.11
   2   3  -5   38.81    8.13
  -2   3   5   38.32    8.62
   2   3  -5   41.29    8.89
  -2   3   5   38.94    8.52
  -2   3   5   37.79    8.63
  -2   3   4 1546.13   45.22
   2   3  -4 1530.07   40.91
  -2   3   4 1543.49   44.46
  -2   3   4 1538.09   43.79
   2   3  -4 1520.51   47.45
  -2   3   4 1547.93   44.85
   2   3  -4 1543.78   44.89
  -2   3   3 2866.23   58.85
   2   3  -3 2870.61   50.55
  -2   3   3 2884.47   58.47
  -2   3   3 2980.84   59.43
   2   3  -3 2915.83   59.38
  -2   3   3 2780.25   56.78
   2   3  -3 2815.79   59.72
  -2   3   2 1214.67   39.46
  -2   3   2 1214.17   40.87
  -2   3   2 1218.09   37.49
   2   3  -2 1217.03   40.82
  -2   3   1 1226.50   35.96
  -2   3   1 1216.43   36.94
   2   3  -1 1225.91   36.42
  -2   3   1 1218.18   32.04
  -2   3   0 1951.73   44.27
   2   3   0 1951.05   33.42
  -2   3   0 1955.01   36.94
   2   3   0 1950.07   45.69
   2   3   1  129.67    9.85
  -2   3  -1  123.15   12.76
   2   3   1  133.94   12.40
  -2   3  -1  136.15    9.47
   2   3   1  134.57   12.98
   2   3   2 1315.16   31.38
   2   3   2 1330.82   37.15
   2   3   2 1335.95   38.49
  -2   3  -2 1294.13   26.35
   2   3   3  265.06   16.13
   2   3   3  281.18   18.42
   2   3   3  281.20   18.70
  -2   3  -3  264.13   12.22
   2   3   4  458.10   23.01
   2   3   4  473.65   24.58
   2   3   4  425.44   13.03
  -2   3  -4  413.06   16.18
   2   3   4  481.82   25.08
   2   3   5    2.15    5.75
   2   3   5    3.54    2.07
   2   3   5   -0.32    6.41
   2   3   5    4.53    6.89
   2   3   6  224.33   19.46
   2   3   6  187.99    8.06
   2   3   6  202.21   18.43
   2   3   7  905.95   40.48
   2   3   7  929.47   40.17
   2   3   8  152.05   19.27
   2   3   8  154.64   18.81
   2   3   9  241.73   25.00
  -2   3  -9  245.60   23.08
   2   3   9  245.10   24.31
   2   3  10  143.07   21.07
  -2   3 -10  149.71   18.93
   2   3  10  131.68   19.42
   2   3  11   24.51   12.06
  -2   3 -11   -0.22    8.17
   2   3  11    9.57    9.93
   2   3  12  295.97   32.62
  -2   3 -12  273.19   27.12
   2   3  12  294.54   30.71
   2   3  13  338.05   36.50
   2   3  13  346.38   34.03
   2   3  14  322.83   33.90
   2   4 -14  242.88   31.39
  -2   4  13   13.31   11.89
   2   4 -13  -24.47   13.72
  -2   4  12   55.50   16.22
   2   4 -12   76.37   18.87
  -2   4  11  414.30   36.57
   2   4 -11  416.86   36.50
  -2   4  10  332.29   31.91
  -2   4  10  342.98   19.95
   2   4 -10  336.68   31.78
  -2   4   9   73.50   15.86
   2   4  -9   64.52   15.95
  -2   4   9   61.97    8.30
  -2   4   8   24.89   11.37
   2   4  -8   15.45   11.10
  -2   4   8   20.61    5.20
  -2   4   7  629.74   36.87
  -2   4   7  610.88   16.98
   2   4  -7  593.42   36.59
  -2   4   6  358.60   27.17
  -2   4   6  292.20    8.08
   2   4  -6  341.49   26.84
   2   4  -5  942.73   37.71
  -2   4   5  934.59   40.58
   2   4  -5  817.06   16.96
   2   4  -5  926.15   41.11
  -2   4   5  984.57   39.58
  -2   4   4   62.26   12.21
   2   4  -4   91.52   13.23
   2   4  -4   86.10   11.55
  -2   4   4   87.08   13.85
  -2   4   4   97.33   12.65
  -2   4   4   91.73   13.17
  -2   4   3 2030.56   54.77
  -2   4   3 2024.94   53.93
  -2   4   3 2172.58   55.62
  -2   4   3 1892.55   51.31
   2   4  -3 2048.82   54.31
  -2   4   2  788.99   32.65
  -2   4   2  831.28   34.66
  -2   4   2  880.02   33.27
   2   4  -2  918.84   35.72
  -2   4   1  922.23   34.24
  -2   4   1  968.19   36.88
   2   4  -1  955.64   36.42
  -2   4   1  939.65   32.41
  -2   4   0  381.43   22.10
   2   4   0  348.49   17.93
  -2   4   0  399.72   20.05
   2   4   0  411.81   24.14
  -2   4  -1  752.03   30.73
   2   4   1  793.16   33.20
  -2   4  -1  717.31   25.24
  -2   4  -2   18.31    7.08
   2   4   2   10.03    5.64
  -2   4  -2   19.17    5.47
   2   4   2   24.64    8.86
   2   4   3  661.22   27.42
  -2   4  -3  672.91   30.39
   2   4   3  683.99   29.54
   2   4   3  673.78   32.02
  -2   4  -3  632.57   22.87
   2   4   4  107.72   12.99
   2   4   4   94.11   12.74
  -2   4  -4   77.46    9.17
   2   4   5 1085.93   40.20
   2   4   5 1006.92   25.31
  -2   4  -5 1036.40   30.54
   2   4   6  348.07   25.20
   2   4   6  323.77   14.03
   2   4   6  364.69   24.27
   2   4   7   -1.82    6.46
   2   4   7    5.22    3.11
   2   4   7    3.89    7.53
   2   4   8  482.90   33.17
   2   4   8  459.89   30.19
   2   4   8  520.26   16.10
   2   4   9   46.13   13.52
   2   4   9   16.47    9.61
   2   4  10  105.16   18.47
  -2   4 -10  135.91   19.66
   2   4  10  124.63   18.47
   2   4  11   71.97   17.31
  -2   4 -11   67.04   15.77
   2   4  11   57.52   15.37
   2   4  12  123.79   22.74
  -2   4 -12   87.03   17.99
   2   4  12   97.84   19.20
   2   4  13    3.11    8.69
   2   4  13   33.52   14.17
  -2   5  13  112.99   24.19
   2   5 -13   73.12   19.24
  -2   5  12   70.97   19.30
   2   5 -12   37.20   16.29
  -2   5  11   23.85   12.19
   2   5 -11   27.95   13.68
  -2   5  10  274.57   30.62
   2   5 -10  268.06   30.29
  -2   5   9  208.02   25.34
   2   5  -9  220.49   26.47
  -2   5   8  151.27   21.31
   2   5  -8  150.20   21.74
  -2   5   8  136.25    7.67
  -2   5   7   74.22   15.42
   2   5  -7   80.20   17.06
   2   5  -7   54.88    7.67
  -2   5   6  595.83   36.66
   2   5  -6  560.97   36.81
   2   5  -6  497.23   15.89
   2   5  -5 1510.77   23.14
  -2   5   5 1689.92   59.24
  -2   5   4  944.30   41.80
  -2   5   4  965.06   43.69
  -2   5   3 1142.34   44.17
  -2   5   3 1229.84   47.18
  -2   5   2  471.68   27.94
  -2   5   2  459.74   29.06
  -2   5   2  472.90   27.35
  -2   5   1  404.48   25.56
  -2   5   1  374.69   26.34
  -2   5   1  428.56   24.72
  -2   5   0 1723.99   49.97
   2   5   0 1858.20   46.43
  -2   5   0 1850.68   48.11
  -2   5  -1 1004.56   38.47
   2   5   1  967.54   34.34
  -2   5  -1 1031.86   34.93
  -2   5  -2   87.05   12.92
   2   5   2   96.08   12.21
  -2   5  -2   73.46    9.74
  -2   5  -3  143.78   15.85
   2   5   3  140.88   14.96
  -2   5  -3  155.11   14.20
   2   5   4  445.41   26.42
  -2   5  -4  396.74   25.97
   2   5   4  437.86   25.66
  -2   5  -4  392.24   21.26
   2   5   5  822.26   37.54
   2   5   5  754.89   26.81
   2   5   5  773.41   34.74
  -2   5  -5  820.88   30.98
   2   5   6   25.92    9.77
  -2   5  -6   50.43    9.12
   2   5   6   43.71    7.45
   2   5   6   52.52   11.64
   2   5   7   60.30   13.24
   2   5   7   81.44    8.74
   2   5   7   92.59   14.69
   2   5   8  307.91   27.90
   2   5   8  340.81   26.52
   2   5   9   92.67   17.40
   2   5   9   92.60   15.98
   2   5  10  327.19   32.13
   2   5  10  339.14   28.80
  -2   5 -10  275.36   28.95
   2   5  11  185.08   26.56
  -2   5 -11  166.72   24.47
   2   5  11  125.33   19.10
   2   5  12  312.14   34.65
  -2   5 -12  321.66   33.86
   2   5  13   58.34   18.04
  -2   6  12  178.36   28.35
   2   6 -12  219.53   31.57
  -2   6  11  116.08   22.35
   2   6 -11  102.66   22.44
  -2   6  10  102.89   19.77
   2   6 -10   95.09   22.41
  -2   6   9   63.29   14.66
   2   6  -9   67.93   19.46
  -2   6   8  244.67   28.07
   2   6  -8  280.26   30.06
  -2   6   7   64.85   15.61
   2   6  -7  103.18   19.66
   2   6  -7   83.58    8.14
   2   6  -6  181.02    9.91
  -2   6   6  256.63   26.92
   2   6  -5  562.37   15.56
  -2   6   5  569.39   37.63
  -2   6   4   91.70   16.22
  -2   6   3   27.78   10.89
  -2   6   3   57.83   13.59
  -2   6   2   15.80    9.02
  -2   6   2   11.91    9.96
  -2   6   1  228.72   21.39
  -2   6   1  244.95   23.35
  -2   6   0  727.43   35.88
   2   6   0  722.26   33.29
  -2   6   0  740.69   39.23
  -2   6  -1  180.48   18.39
   2   6   1  189.10   18.06
  -2   6  -1  165.11   16.66
  -2   6  -2  308.38   23.86
   2   6   2  325.85   23.22
  -2   6  -2  326.46   22.40
  -2   6  -3  859.48   38.67
   2   6   3  898.73   39.07
  -2   6  -3  908.43   36.56
  -2   6  -4  387.39   27.04
   2   6   4  359.73   26.01
  -2   6  -4  357.53   23.41
  -2   6  -5 1240.75   48.31
   2   6   5 1233.35   48.99
  -2   6  -5 1109.90   40.19
  -2   6  -6  109.10   16.64
   2   6   6  110.60   17.21
   2   6   6  104.68   14.82
   2   6   7  133.06   19.24
  -2   6  -7  166.84   19.97
   2   6   7  178.79   19.04
   2   6   8  130.17   19.41
   2   6   8  122.94   17.37
   2   6   9  322.80   31.13
   2   6   9  342.97   28.08
   2   6  10  141.38   21.93
   2   6  10  147.99   20.86
   2   6  11  385.29   37.51
  -2   6 -11  344.77   35.02
   2   6  12  132.98   24.98
  -2   6 -12  104.63   22.13
  -2   7  11   46.17   16.71
   2   7 -11   43.79   16.03
  -2   7  10  174.61   26.55
   2   7 -10  138.08   27.58
  -2   7   9  222.58   29.43
   2   7  -9  156.84   25.54
  -2   7   8    3.06    9.43
   2   7  -8    6.99   13.44
  -2   7   7  290.33   31.03
   2   7  -7  336.51   34.43
  -2   7   6  167.95   23.26
  -2   7   5  266.60   28.21
  -2   7   4  394.53   32.81
  -2   7   3   36.44   12.36
  -2   7   3   24.12   12.30
  -2   7   2  223.60   25.07
  -2   7   2  198.62   21.91
  -2   7   1  218.26   24.55
   2   7  -1  192.65   19.88
  -2   7   1  205.62   21.33
  -2   7   0   17.94   10.53
   2   7   0   22.25    9.34
  -2   7   0   32.58   12.26
   2   7   1   52.12   12.35
  -2   7  -1   51.00   12.43
   2   7   2    4.93    8.11
  -2   7  -2    5.46    8.11
   2   7   3  693.38   37.91
  -2   7  -3  744.02   38.35
   2   7   4   51.34   12.90
  -2   7  -4   44.31   12.09
   2   7   5  135.77   19.20
  -2   7  -5  151.11   18.54
   2   7   6  229.01   24.71
  -2   7  -6  257.52   24.29
   2   7   7   90.66   17.25
  -2   7  -7  105.29   17.41
   2   7   8   -3.86    7.77
  -2   7  -8   37.95   11.39
   2   7   9  156.97   23.64
  -2   7  -9  161.86   21.82
   2   7  10  176.20   26.05
  -2   7 -10  202.53   25.22
   2   7  11  119.50   22.27
  -2   7 -11  103.92   23.32
  -2   8  10   16.11   12.71
  -2   8   9   73.09   18.08
   2   8  -9   44.41   19.26
  -2   8   8  104.89   20.83
   2   8  -8  118.50   23.43
  -2   8   7   29.40   14.36
   2   8  -7   30.46   13.68
  -2   8   6  252.83   29.80
  -2   8   5  324.70   32.87
  -2   8   4  160.07   23.87
  -2   8   3  104.00   19.91
  -2   8   2  329.05   29.68
  -2   8   2  353.39   32.39
  -2   8   1  143.51   19.32
  -2   8   1  183.77   24.13
   2   8  -1  172.25   21.38
  -2   8   0   22.51   11.06
  -2   8   0    8.36   10.65
   2   8   0   10.70    9.45
  -2   8  -1  288.18   26.42
   2   8   1  315.65   27.57
  -2   8  -1  330.70   31.40
  -2   8  -2  313.41   26.81
   2   8   2  303.11   26.89
  -2   8  -3   31.01   11.63
   2   8   3   43.52   12.04
  -2   8  -4  213.70   23.18
   2   8   4  224.22   24.52
  -2   8  -5  190.22   21.66
   2   8   5  198.51   24.13
  -2   8  -6   75.38   15.36
   2   8   6   66.06   14.90
  -2   8  -7   69.41   15.50
   2   8   7   44.53   13.84
  -2   8  -8   12.89    8.16
   2   8   8   18.44   11.73
   2   8   9   37.44   14.53
   2   8  10  139.96   22.84
  -2   9   8   37.17   17.48
  -2   9   7  122.14   23.97
  -2   9   6  244.21   36.56
  -2   9   5  199.37   28.34
  -2   9   4  190.91   27.61
  -2   9   3  265.63   31.15
   2   9  -2  165.70   22.19
  -2   9   2  191.59   26.67
  -2   9   1  120.28   19.72
   2   9  -1   99.15   19.40
  -2   9   1   89.64   19.45
  -2   9   0  109.71   18.93
   2   9   0   75.25   16.95
  -2   9   0  117.98   21.50
  -2   9  -1   27.03   11.26
   2   9   1   18.17   11.31
  -2   9  -1   41.44   14.93
  -2   9  -2  160.59   21.37
   2   9   2  172.76   22.63
  -2   9  -3  180.03   22.15
   2   9   3  138.58   21.60
  -2   9  -4  288.94   27.95
   2   9   4  337.67   32.03
  -2   9  -5   26.51   14.12
   2   9   5   26.62   15.78
   2   9   6  104.53   19.45
   2   9   7   24.85   11.08
   2   9   8  286.22   32.76
   2   9   9  195.79   27.75
  -2  10   5  100.44   23.28
  -2  10   4   97.64   20.98
   2  10  -3    9.12    9.63
  -2  10   3   19.71   13.84
  -2  10   2   55.71   17.51
   2  10  -2   47.44   14.94
   2  10  -1   86.58   17.78
  -2  10   1   93.32   22.14
  -2  10   0  192.45   25.16
  -2  10   0  232.23   31.57
   2  10   0  168.24   23.84
  -2  10  -1  101.40   19.02
   2  10   1   81.08   18.83
  -2  10  -1  129.24   24.40
  -2  10  -2  102.02   19.65
  -2  10  -2   77.68   20.77
   2  10   2   96.13   19.89
  -2  10  -3  190.39   23.58
   2  10   3  172.88   24.92
   2  10   4  170.85   25.07
   2  10   5  133.71   23.52
   2  10   6  242.25   29.31
   2  10   7   53.30   16.89
   2  11  -4   35.95   14.90
   2  11  -3  186.89   26.04
   2  11  -2   -8.58    9.92
   2  11  -1   -2.62   11.54
   2  11   0   78.34   17.59
   2  11   1    6.09    9.81
   2  11   2   86.14   20.41
   2  11   3  108.59   23.06
  -3 -10   5  -32.68   14.06
   3 -10  -4   13.88   14.36
  -3 -10   4   34.83   15.56
   3 -10  -3   32.56   15.70
  -3 -10   3   49.00   16.18
   3 -10  -2   26.13   16.35
  -3 -10   2   50.17   18.01
   3 -10  -1  119.00   23.91
  -3 -10   1  114.34   23.38
   3 -10   0    7.79   11.09
  -3 -10   0    5.61   12.44
   3 -10   1   99.66   20.85
  -3 -10  -1   98.89   22.46
   3 -10   2  307.05   35.86
  -3 -10  -2  280.44   35.61
   3 -10   3   82.01   20.87
   3 -10   4  382.51   39.79
   3 -10   5   10.85   10.54
   3 -10   6   -2.45   11.75
   3 -10   6   28.96   14.76
   3  -9  -9   51.64   18.51
  -3  -9   9   47.37   17.43
   3  -9  -8   -1.96   11.51
  -3  -9   8   32.41   14.77
   3  -9  -7   80.82   21.02
  -3  -9   7   83.54   19.64
   3  -9  -6  224.83   30.77
  -3  -9   6  277.22   32.41
   3  -9  -5   70.75   19.15
  -3  -9   5   98.17   20.99
   3  -9  -4  137.73   24.31
  -3  -9   4   93.28   19.53
   3  -9  -3  236.17   31.05
  -3  -9   3  191.50   26.55
   3  -9  -2   70.82   18.85
  -3  -9   2   73.76   18.72
   3  -9  -1    5.85    9.15
  -3  -9   1    4.48   10.42
   3  -9   0   28.19   15.14
  -3  -9   0   25.46   14.67
   3  -9   1   73.82   20.31
  -3  -9  -1  101.39   21.53
   3  -9   2   96.17   21.01
  -3  -9  -2   80.68   19.71
   3  -9   2  112.90   18.19
   3  -9   2   79.57   15.13
   3  -9   3   85.89   18.58
   3  -9   3  115.75   17.83
  -3  -9  -3  104.35   22.29
   3  -9   3   67.52   15.18
   3  -9   4   10.98   10.42
   3  -9   4  -19.27   12.07
  -3  -9  -4   -5.32   11.53
   3  -9   5   37.94   14.82
  -3  -9  -5   51.40   19.32
   3  -9   5   77.33   18.24
   3  -9   6   66.18   17.77
   3  -9   6   72.48   19.15
   3  -9   7   35.84   14.85
   3  -9   7   34.57   15.57
   3  -8 -11    8.31   12.56
  -3  -8  11   18.23   12.10
   3  -8 -10   92.43   20.36
  -3  -8  10   -0.78    9.21
   3  -8  -9   78.93   18.61
  -3  -8   9  114.87   21.92
   3  -8  -8  145.01   24.44
  -3  -8   8  130.51   22.76
   3  -8  -7   -4.64   11.59
  -3  -8   7   30.26   14.28
   3  -8  -6  340.17   34.41
  -3  -8   6  346.89   33.82
   3  -8  -5  227.67   29.54
  -3  -8   5  182.46   25.35
   3  -8  -4  218.08   28.89
  -3  -8   4  173.74   24.78
   3  -8  -3   81.42   19.57
  -3  -8   3   71.06   17.44
   3  -8  -2  245.65   29.25
  -3  -8   2  243.71   27.49
   3  -8  -1  121.14   21.99
   3  -8  -1  127.73   12.70
  -3  -8   1  134.67   22.22
   3  -8   0   43.77   14.83
  -3  -8   0   60.87   18.03
   3  -8   0   51.85   10.45
   3  -8   1   -0.56    7.10
   3  -8   1    6.49    6.55
  -3  -8  -1   15.21   13.67
   3  -8   2   53.45   15.36
   3  -8   2   60.14   12.81
   3  -8   2   56.37   13.64
  -3  -8  -2   46.65   16.63
   3  -8   3  204.32   25.82
   3  -8   3  178.13   21.25
   3  -8   3  185.33   20.39
  -3  -8  -3  184.61   26.48
   3  -8   4   88.82   19.06
   3  -8   4   66.96   15.53
   3  -8   4   49.52   11.92
  -3  -8  -4   62.91   17.86
   3  -8   5  456.23   37.03
   3  -8   5  462.14   37.31
  -3  -8  -5  526.67   43.40
   3  -8   6   10.82   10.49
   3  -8   6   12.62   13.14
   3  -8   7   44.01   13.55
   3  -8   7   31.11   15.05
   3  -8   8  162.12   26.94
  -3  -7  12   19.07   11.60
   3  -7 -11   29.82   13.22
  -3  -7  11   37.16   14.86
   3  -7 -10  206.36   27.02
  -3  -7  10  175.73   25.81
   3  -7  -9    9.50   10.54
  -3  -7   9    8.14    9.59
   3  -7  -8    2.05   10.28
  -3  -7   8  -11.87   11.48
   3  -7  -7  101.97   18.86
  -3  -7   7   79.46   17.99
   3  -7  -6  316.26   31.66
  -3  -7   6  374.77   32.76
   3  -7  -5  141.60   21.50
  -3  -7   5  123.55   20.64
   3  -7  -4  580.17   40.71
  -3  -7   4  611.94   39.98
   3  -7  -3  429.42   34.88
  -3  -7   3  393.31   32.55
   3  -7  -2  184.18   23.79
   3  -7  -2  161.45   10.16
  -3  -7   2  162.37   21.53
   3  -7  -1   81.69   17.31
  -3  -7   1   65.75    8.54
  -3  -7   1   68.92   16.48
   3  -7  -1   56.97    8.48
  -3  -7   0  635.32   27.38
   3  -7   0  646.72   41.17
   3  -7   0  651.59   28.50
  -3  -7   0  708.48   42.74
  -3  -7  -1   70.04   11.64
   3  -7   1   54.23   14.69
   3  -7   1   45.91   11.84
   3  -7   1   45.16   10.08
  -3  -7  -1   39.08   13.93
   3  -7   2   39.51   12.87
   3  -7   2   41.13   10.66
  -3  -7  -2   62.63   16.15
   3  -7   2   45.87   10.95
   3  -7   3  368.42   31.49
   3  -7   3  386.83   28.69
   3  -7   3  390.05   25.82
  -3  -7  -3  388.53   33.38
   3  -7   4  122.28   19.44
   3  -7   4  131.12   15.31
   3  -7   4  156.68   20.52
  -3  -7  -4  118.65   20.83
   3  -7   5  104.58   17.95
  -3  -7  -5   95.17   19.91
   3  -7   5   95.27   13.25
   3  -7   5   95.48   17.94
   3  -7   6   15.21    9.70
   3  -7   6   16.31   12.50
   3  -7   7   48.99   12.80
   3  -7   7   47.15   18.60
   3  -7   8   21.68    9.34
   3  -7   8   16.47   13.39
   3  -7   9   11.25   15.63
  -3  -6  13   68.04   15.08
  -3  -6  12   36.62   15.25
   3  -6 -11    2.05    9.97
  -3  -6  11    6.86    9.88
   3  -6 -10   98.69   19.14
  -3  -6  10   85.22   18.04
   3  -6  -9   29.77   12.24
  -3  -6   9   13.73   10.51
   3  -6  -8  181.61   23.96
  -3  -6   8  158.31   22.13
   3  -6  -7  215.65   25.15
  -3  -6   7  144.03   21.41
   3  -6  -6  808.27   45.51
  -3  -6   6  788.04   43.98
   3  -6  -5  642.47   40.27
  -3  -6   5  613.22   38.17
   3  -6  -4   81.61   16.39
  -3  -6   4   86.17   16.56
   3  -6  -3   83.76   16.47
  -3  -6   3   89.78   16.23
  -3  -6   2  669.63   18.00
   3  -6  -2  706.57   40.74
   3  -6  -2  676.98   18.48
  -3  -6   2  653.14   37.79
  -3  -6   1  199.39   12.61
   3  -6  -1  219.01   23.72
   3  -6  -1  163.70   12.37
  -3  -6   1  201.13   22.27
   3  -6   0 1131.86   50.00
  -3  -6   0 1242.83   34.87
   3  -6   0 1164.62   35.84
  -3  -6   0 1179.82   49.95
   3  -6   1  132.62   19.23
  -3  -6  -1  143.17   14.10
   3  -6   1  134.31   14.29
   3  -6   1  141.02   15.65
  -3  -6  -1  124.57   19.12
  -3  -6  -2  446.73   25.98
   3  -6   2  396.60   30.15
   3  -6   2  412.25   25.96
   3  -6   2  408.80   24.32
  -3  -6  -2  413.07   31.40
   3  -6   3  196.31   21.78
   3  -6   3  179.96   19.02
   3  -6   3  179.83   16.34
  -3  -6  -3  186.85   23.26
   3  -6   4   96.41   16.11
   3  -6   4  119.90   12.83
  -3  -6  -4  103.47   18.60
   3  -6   4  100.20   16.65
   3  -6   5  603.14   36.40
   3  -6   5  600.18   37.62
  -3  -6  -5  585.38   39.82
   3  -6   5  597.48   26.63
   3  -6   6  120.64   17.37
   3  -6   6  125.03   13.02
   3  -6   6   96.37   19.28
   3  -6   7   71.27   13.39
   3  -6   7   68.16   17.22
   3  -6   8   -0.86    5.68
   3  -6   8    6.77   13.57
   3  -6   9    7.21   12.53
   3  -6  10    0.48   11.64
  -3  -5  14   20.18   12.04
  -3  -5  13   99.12   21.17
   3  -5 -12   14.11    8.45
  -3  -5  12   14.15    8.17
   3  -5 -11   97.97   17.73
  -3  -5  11   58.38   16.60
   3  -5 -10   70.34   15.84
  -3  -5  10   88.20   18.06
   3  -5  -9   52.84   13.90
  -3  -5   9   67.74   15.41
   3  -5  -8  481.69   34.20
  -3  -5   8  389.47   31.55
   3  -5  -7 2480.41   74.35
  -3  -5   7 2364.01   72.66
   3  -5  -6  662.06   38.60
  -3  -5   6  690.66   38.96
   3  -5  -5 2410.69   71.04
  -3  -5   5 2480.89   70.23
   3  -5  -4 1376.54   53.34
  -3  -5   4 1483.17   53.27
   3  -5  -3   89.58   15.41
  -3  -5   3  119.71   17.63
   3  -5  -2  135.89   18.77
  -3  -5   2  122.82    6.57
   3  -5  -2  128.75    7.46
  -3  -5   2  135.18   17.68
   3  -5  -1  217.79   21.90
  -3  -5   1  233.52   12.30
   3  -5  -1  255.80   13.73
  -3  -5   1  245.94   22.08
  -3  -5   0  882.16   27.38
   3  -5   0  879.57   40.26
   3  -5   0  890.66   29.03
  -3  -5   0  867.33   39.24
   3  -5   1  164.83   19.20
   3  -5   1  139.60   13.62
  -3  -5  -1  165.36   18.96
   3  -5   2  135.27   17.04
   3  -5   2  148.19   15.95
   3  -5   2  143.81   13.33
  -3  -5  -2  141.62   18.06
   3  -5   3 1997.18   59.27
   3  -5   3 2019.30   57.45
  -3  -5  -3 2009.84   62.03
   3  -5   3 1932.94   42.95
   3  -5   4   45.86   11.54
  -3  -5  -4   50.82    9.38
   3  -5   4   41.52    7.93
   3  -5   4   37.87   12.21
  -3  -5  -4   41.90   13.32
   3  -5   5  115.10   15.92
  -3  -5  -5   95.85   17.25
   3  -5   5  120.84   18.74
   3  -5   5  118.67   11.01
   3  -5   6  350.04   24.70
   3  -5   6  368.80   31.41
   3  -5   6  339.26   17.17
   3  -5   7  594.64   30.95
   3  -5   7  597.06   41.22
   3  -5   7  526.91   21.08
  -3  -5  -8   67.36   11.22
   3  -5   8   76.55   12.21
   3  -5   8   80.47   18.43
   3  -5   9  147.05   24.58
   3  -5  10  449.26   42.19
   3  -5  11  159.28   27.73
  -3  -4  15  101.38   21.17
  -3  -4  14   30.73   11.82
  -3  -4  13   27.99   12.84
   3  -4 -12   27.94    9.75
  -3  -4  12   39.41   14.50
   3  -4 -11   14.80    8.99
  -3  -4  11   12.69   10.30
   3  -4 -10   66.50   13.74
  -3  -4  10   51.46   14.62
   3  -4  -9  298.59   26.10
  -3  -4   9  325.43   29.13
   3  -4  -8  229.34   23.11
  -3  -4   8  269.11   26.10
   3  -4  -7   86.33   15.29
  -3  -4   7   77.55   15.60
   3  -4  -6  430.21   29.31
  -3  -4   6  448.20   30.67
   3  -4  -5 3312.62   76.80
  -3  -4   5 3417.85   77.13
   3  -4  -4 1213.50   45.73
  -3  -4   4 1124.99   43.23
   3  -4  -3  508.43   29.75
  -3  -4   3  499.91   28.80
   3  -4  -2  526.95   28.56
   3  -4  -2  528.06   29.89
   3  -4  -2  483.81   12.93
  -3  -4   2  486.25   27.67
   3  -4  -1   20.21    8.12
   3  -4  -1   20.02    7.98
  -3  -4   1   20.30    4.54
  -3  -4   1   20.93    7.67
  -3  -4   1   20.62    7.84
   3  -4  -1   20.56    4.54
   3  -4   0   45.33   11.47
   3  -4   0   45.76    6.57
  -3  -4   0   45.92   11.27
  -3  -4   0   45.63    8.58
   3  -4   1 1852.48   51.58
   3  -4   1 1854.69   43.71
  -3  -4  -1 1856.99   51.23
  -3  -4  -1 1850.06   52.29
   3  -4   2  507.96   27.95
   3  -4   2  502.20   26.11
  -3  -4  -2  507.25   27.65
  -3  -4  -2  511.18   28.58
  -3  -4  -3  224.01   15.85
   3  -4   3  224.24   18.95
   3  -4   3  226.68   18.45
   3  -4   3  222.51   12.29
  -3  -4  -3  222.08   21.09
   3  -4   4   82.21   13.44
  -3  -4  -4   83.24   11.02
   3  -4   4   81.52    7.80
   3  -4   4   81.97   14.02
  -3  -4  -4   81.14   13.61
   3  -4   5   85.11   11.14
  -3  -4  -5   84.86   10.30
   3  -4   5   84.90   13.75
  -3  -4  -5   84.52   12.07
   3  -4   5   85.53    6.64
   3  -4   6   11.14    6.56
   3  -4   6   11.16    4.52
   3  -4   6   11.50   10.81
   3  -4   7  378.08   19.92
   3  -4   7  376.34   29.44
   3  -4   7  377.84   14.34
   3  -4   8  232.15   16.18
  -3  -4  -8  237.34   15.37
   3  -4   8  230.17   27.69
   3  -4   8  237.21   12.28
   3  -4   9   65.85   17.66
   3  -4  10  142.63   25.39
   3  -4  11   81.49   21.37
  -3  -3  15   84.48   20.78
  -3  -3  14  127.20   22.87
   3  -3 -14  170.53   24.07
  -3  -3  13  165.10   24.53
   3  -3 -13  164.50   23.19
  -3  -3  12   49.46   14.12
   3  -3 -12   71.53   15.66
   3  -3 -12   51.71   12.75
  -3  -3  11   89.72   18.22
   3  -3 -11   91.06   15.60
   3  -3 -11   89.96   16.05
   3  -3 -10  529.12   32.63
   3  -3 -10  527.91   33.33
  -3  -3  10  528.32   35.51
  -3  -3   9  141.17   19.66
   3  -3  -9  143.18   19.23
   3  -3  -9  144.76   17.12
  -3  -3   8   -0.79   10.28
   3  -3  -8    0.15    7.80
   3  -3  -8    0.80    7.43
   3  -3  -7  316.14   24.63
   3  -3  -7  315.36   25.93
  -3  -3   7  323.66   25.13
  -3  -3   6   98.90   13.68
   3  -3  -6   96.03   15.64
   3  -3  -6  105.09   14.95
   3  -3  -5  155.22   16.64
  -3  -3   5  160.08   17.26
   3  -3  -4  229.21   18.47
   3  -3  -4  230.16   18.21
   3  -3  -4  222.40   20.08
  -3  -3   4  225.08   20.17
   3  -3  -3  398.71   23.07
   3  -3  -3  395.53   22.94
   3  -3  -3  391.26   22.74
  -3  -3   3  390.99   22.21
   3  -3  -2 1057.96   41.28
   3  -3  -2 1057.97   42.11
   3  -3  -2 1053.58   20.47
  -3  -3   2 1051.93   39.27
   3  -3  -1  823.34   37.29
   3  -3  -1  822.81   36.91
  -3  -3   1  823.18   35.73
   3  -3  -1  822.34   23.44
  -3  -3   1  822.81   34.80
   3  -3   0 3000.88   42.40
   3  -3   0 3001.37   42.33
  -3  -3   0 3001.21   41.61
  -3  -3   0 2971.82   42.48
   3  -3   1  113.64   12.57
   3  -3   1  106.62   10.93
  -3  -3  -1  110.60   13.12
  -3  -3  -1  105.41   12.65
  -3  -3  -2  111.04    9.02
   3  -3   2  101.17   12.60
  -3  -3  -2  104.38   12.92
  -3  -3  -2  103.15   12.69
   3  -3   2  103.51   11.33
  -3  -3  -3  225.90   14.16
   3  -3   3  220.04   17.08
   3  -3   3  219.71   17.49
  -3  -3  -3  232.96   18.80
  -3  -3  -3  222.26   18.05
  -3  -3  -4  578.33   24.73
   3  -3   4  579.30   24.89
   3  -3   4  571.46   31.41
  -3  -3  -4  570.18   30.61
   3  -3   4  574.17   11.77
  -3  -3  -4  578.54   28.98
  -3  -3  -5  237.99   18.54
   3  -3   5  242.31   16.22
  -3  -3  -5  234.57   19.40
   3  -3   5  237.21    8.50
  -3  -3  -6  449.82   26.54
   3  -3   6  435.82   19.68
   3  -3   6  432.12   31.94
   3  -3   6  434.69   12.90
   3  -3   7  273.23   14.50
   3  -3   7  270.06   25.60
   3  -3   7  277.88   11.28
   3  -3   8  117.84    7.84
  -3  -3  -8  118.37    8.15
   3  -3   8  120.65    9.03
   3  -3   8  118.53   18.91
   3  -3   9  117.85    9.44
   3  -3   9  111.52   20.88
   3  -3  10  120.95   22.39
   3  -3  11   26.43   12.42
   3  -3  12   17.70   13.74
  -3  -2  15  144.54   25.94
   3  -2 -15  151.91   23.20
  -3  -2  15  136.02   24.23
  -3  -2  14   -3.57   10.87
   3  -2 -14   29.51   11.99
  -3  -2  14   -3.79   10.30
  -3  -2  13  -10.38   11.55
  -3  -2  13   31.12   12.47
   3  -2 -13   19.71   10.93
  -3  -2  12  290.35   31.74
   3  -2 -12  316.90   29.43
  -3  -2  12  344.50   32.73
   3  -2 -11 1156.13   46.02
  -3  -2  11 1136.78   56.55
   3  -2 -11 1170.53   53.70
  -3  -2  11 1194.14   55.99
  -3  -2  10  701.63   42.05
   3  -2 -10  761.99   37.04
   3  -2 -10  748.90   41.46
  -3  -2  10  686.96   41.57
  -3  -2   9  341.68   26.81
   3  -2  -9  342.50   25.30
   3  -2  -9  345.21   27.43
  -3  -2   9  345.32   29.23
  -3  -2   8  154.53   17.89
  -3  -2   8  169.05   18.25
   3  -2  -8  162.67   17.35
   3  -2  -8  169.41   19.87
  -3  -2   8  160.47   19.28
  -3  -2   7   33.26   10.81
  -3  -2   7   33.50   10.97
  -3  -2   7   33.26    9.45
   3  -2  -7   33.56    9.11
   3  -2  -7   33.55   10.42
   3  -2  -6  157.70   17.00
  -3  -2   6  153.26   15.75
  -3  -2   6  154.99   15.44
   3  -2  -6  151.20   15.37
   3  -2  -6  166.48   17.04
   3  -2  -6  168.02   17.99
  -3  -2   6  165.32   17.79
  -3  -2   5  437.95   22.39
   3  -2  -5  478.19   26.06
   3  -2  -5  475.71   25.98
   3  -2  -5  470.55   25.88
  -3  -2   5  431.71   25.94
   3  -2  -5  469.81   26.86
  -3  -2   5  479.67   26.98
   3  -2  -4  401.96   23.11
   3  -2  -4  398.04   22.21
   3  -2  -4  399.96   23.68
   3  -2  -4  399.59   24.00
  -3  -2   4  389.16   23.61
  -3  -2   4  399.71   23.64
   3  -2  -3  249.92   19.84
  -3  -2   3  245.98    8.84
   3  -2  -3  247.25   21.00
   3  -2  -3  249.83   19.66
   3  -2  -3  243.88   21.59
  -3  -2   3  243.18   20.21
  -3  -2   3  247.88   20.63
  -3  -2   2 4604.86   36.00
   3  -2  -2 4608.48   69.85
   3  -2  -2 4606.26   73.90
  -3  -2   2 4606.14   71.25
  -3  -2   2 4617.39   67.38
   3  -2  -2 4610.15   43.91
  -3  -2   2 4615.37   69.53
   3  -2  -1 2261.56   51.82
   3  -2  -1 2263.90   53.52
   3  -2  -1 2261.59   36.69
  -3  -2   1 2260.77   52.27
  -3  -2   1 2260.71   48.77
   3  -2   0  656.85   26.26
   3  -2   0  655.45   21.88
  -3  -2   0  697.71   27.46
  -3  -2   0  653.74   24.54
  -3  -2  -1  129.56    6.42
   3  -2   1  123.51   11.65
  -3  -2  -1  151.50   13.75
   3  -2   1  123.00   11.63
  -3  -2  -1  149.37   12.35
  -3  -2  -2  430.41   15.93
   3  -2   2  438.67   22.02
   3  -2   2  431.89   24.05
  -3  -2  -2  430.38   26.32
  -3  -2  -2  435.24   22.22
  -3  -2  -3  496.42   19.17
   3  -2   3  497.02   20.24
  -3  -2  -3  491.72   26.20
   3  -2   3  492.69   25.36
  -3  -2  -3  504.07   22.48
   3  -2   4    1.52    4.59
  -3  -2  -4    1.81    4.75
  -3  -2  -4    1.13    5.36
   3  -2   4    2.07    7.78
  -3  -2  -4   11.09    6.23
  -3  -2  -5  210.46   16.62
   3  -2   5  212.61   12.35
   3  -2   5  212.07   21.01
  -3  -2  -6  782.76   34.26
   3  -2   6  789.59   21.01
   3  -2   6  784.27   39.87
   3  -2   6  783.50   16.80
   3  -2   7   70.27    5.14
  -3  -2  -7   75.96    5.47
  -3  -2  -7   75.27    5.63
   3  -2   7   73.69   16.44
   3  -2   7   71.65    6.82
   3  -2   8  439.34   33.71
   3  -2   8  425.99   17.50
   3  -2   9  202.21   25.50
   3  -2   9  158.63   12.49
   3  -2  10   50.15   16.51
   3  -2  11   16.53   12.01
   3  -2  12  190.67   27.86
  -3  -1  16    1.84    1.16
  -3  -1  15    0.23    1.11
  -3  -1  15   -0.03    1.17
   3  -1 -15    0.80    1.18
  -3  -1  14   46.70   14.98
  -3  -1  14   46.32   16.44
  -3  -1  14   46.48   14.88
   3  -1 -14   47.24   16.89
  -3  -1  13  145.19   22.87
  -3  -1  13  133.77   21.76
   3  -1 -13  138.80   21.83
  -3  -1  13  138.96   21.61
  -3  -1  12   95.98   18.73
  -3  -1  12   73.09   17.07
   3  -1 -12   83.06   16.19
  -3  -1  11  118.00   20.51
  -3  -1  11  111.13   19.13
   3  -1 -11  130.81   19.44
  -3  -1  10  351.81   30.43
   3  -1 -10  384.74   29.92
  -3  -1  10  373.01   30.73
   3  -1  -9  350.04   23.91
  -3  -1   9  354.96   28.51
  -3  -1   9  325.56   23.33
   3  -1  -9  376.99   28.70
  -3  -1   9  365.38   29.05
  -3  -1   8  424.45   28.95
   3  -1  -8  424.60   25.49
  -3  -1   8  439.36   26.09
   3  -1  -8  483.04   30.30
  -3  -1   8  421.77   28.99
  -3  -1   7  171.51   17.63
   3  -1  -7  147.30   15.30
  -3  -1   7  166.31   16.07
   3  -1  -7  164.48   16.48
   3  -1  -7  176.58   19.02
  -3  -1   7  192.06   19.70
   3  -1  -6  583.38   29.59
  -3  -1   6  573.85   28.34
  -3  -1   6  603.04   28.90
   3  -1  -6  595.13   28.55
   3  -1  -6  620.93   28.50
  -3  -1   6  621.66   31.81
   3  -1  -6  631.64   31.45
  -3  -1   6  600.47   31.28
   3  -1  -5 1359.48   40.98
  -3  -1   5 1379.45   38.74
  -3  -1   5 1388.17   42.16
   3  -1  -5 1418.98   42.57
   3  -1  -5 1415.77   40.12
  -3  -1   5 1423.90   44.78
   3  -1  -5 1424.08   44.11
  -3  -1   5 1377.98   43.84
  -3  -1   4  474.54   20.55
   3  -1  -4  495.45   22.78
  -3  -1   4  465.85   23.98
   3  -1  -4  482.62   24.13
   3  -1  -4  481.34   22.16
  -3  -1   4  482.03   25.00
   3  -1  -4  505.09   25.44
  -3  -1   4  483.59   24.63
   3  -1  -3  408.26   19.03
  -3  -1   3  401.11   16.03
  -3  -1   3  407.99   21.60
   3  -1  -3  411.34   21.81
   3  -1  -3  407.99   19.95
  -3  -1   3  410.00   14.26
  -3  -1   3  434.29   21.95
   3  -1  -3  403.63   21.63
  -3  -1   3  393.05   21.00
   3  -1  -2  138.98   10.78
  -3  -1   2  151.84   13.40
  -3  -1   2  144.44    7.85
   3  -1  -2  123.17   12.83
  -3  -1   2  140.71    8.76
   3  -1  -2  138.75   11.52
  -3  -1   2  151.07   12.38
   3  -1  -2  145.35    9.60
  -3  -1   2  146.23   12.22
   3  -1  -2  138.65   13.43
  -3  -1   2  145.00   12.53
  -3  -1   1 3911.31   60.19
   3  -1  -1 3868.98   59.74
  -3  -1   1 3859.07   53.96
   3  -1  -1 3786.15   48.65
  -3  -1   1 4035.87   59.90
   3  -1  -1 3876.00   57.92
  -3  -1   1 3977.35   54.75
  -3  -1   0  918.07   28.29
   3  -1   0  902.33   28.87
   3  -1   0  928.44   26.36
  -3  -1   0  985.29   30.30
  -3  -1   0  915.90   23.61
  -3  -1   0  942.76   25.42
  -3  -1  -1 2508.60   25.28
  -3  -1  -1 2720.17   46.50
   3  -1   1 2659.57   46.06
  -3  -1  -1 2530.60   33.58
   3  -1   1 2649.52   48.14
  -3  -1  -1 2745.71   52.45
  -3  -1  -1 2684.89   40.67
  -3  -1  -2  691.25   18.51
  -3  -1  -2  695.59   22.77
   3  -1   2  691.29   22.60
   3  -1   2  719.96   27.94
  -3  -1  -2  690.91   14.25
  -3  -1  -2  788.89   29.63
  -3  -1  -2  750.93   21.74
  -3  -1  -3  566.97   20.40
   3  -1   3  520.59   18.54
  -3  -1  -3  524.76   18.63
  -3  -1  -3  568.13   26.76
   3  -1   3  551.39   26.73
  -3  -1  -3  538.32   19.48
  -3  -1  -4 1845.08   42.31
   3  -1   4 1757.98   31.09
  -3  -1  -4 1803.15   31.52
  -3  -1  -4 1979.28   52.48
   3  -1   4 1909.09   51.86
  -3  -1  -5  214.87   16.62
   3  -1   5  199.09    9.53
  -3  -1  -5  222.37    9.96
   3  -1   5  223.42   20.75
   3  -1   5  217.12    8.55
   3  -1   5  211.98    8.63
  -3  -1  -6  512.73   27.99
   3  -1   6  481.97   30.70
   3  -1   6  430.88   15.11
   3  -1   6  440.75   15.40
   3  -1   7  197.84   22.17
   3  -1   7  170.71   11.73
   3  -1   7  175.99   11.62
   3  -1   8  435.49   33.23
   3  -1   8  442.75   19.88
   3  -1   8  416.05   19.47
   3  -1   9  822.74   46.78
   3  -1   9  841.23   29.73
   3  -1   9  835.51   30.11
   3  -1  10   70.94   10.82
   3  -1  10  131.97   22.68
   3  -1  11    4.07    9.79
   3  -1  12   74.56   20.18
   3  -1  13  149.99   26.75
  -3   0  15   24.99   12.51
   3   0 -15  -14.20   10.59
  -3   0  15   11.00   11.12
  -3   0  14   58.88   11.47
  -3   0  14   58.36   11.18
   3   0 -14   58.31   11.75
  -3   0  14   58.51   11.85
  -3   0  13   52.75   16.52
  -3   0  13   53.12   17.70
   3   0 -13   53.64   17.67
  -3   0  13   53.03   10.92
  -3   0  12  187.61   26.01
  -3   0  12  185.96   22.27
  -3   0  11  102.74   18.52
   3   0 -11  102.73   18.79
  -3   0  10  136.43   20.80
  -3   0  10  134.36   16.39
  -3   0   9    4.36    8.83
   3   0  -9    2.37    8.29
  -3   0   9   -3.36    7.29
  -3   0   8  100.25   14.50
   3   0  -8  100.86   16.17
  -3   0   8  100.82   14.27
   3   0  -8   97.67   12.79
   3   0  -7  422.61   29.29
  -3   0   7  411.57   28.73
   3   0  -7  411.34   30.95
   3   0  -7  413.38   25.40
  -3   0   7  410.27   27.30
  -3   0   6   76.74   11.85
   3   0  -6   84.19   11.78
   3   0  -6   78.01   13.04
  -3   0   6   83.83   12.37
   3   0  -6   82.30   10.40
  -3   0   6   82.19   11.55
   3   0  -6   68.65   11.17
   3   0  -5  232.63   11.07
  -3   0   5  231.42   11.74
   3   0  -5  232.74   11.16
  -3   0   5  230.29   11.26
   3   0  -5  235.03   11.49
  -3   0   5  238.24   11.98
   3   0  -5  234.00   11.30
  -3   0   4   86.71    7.46
   3   0  -4   86.44    7.05
  -3   0   4   86.33    8.25
   3   0  -4   86.65   10.02
   3   0  -4   86.82    9.14
  -3   0   4   86.44    8.92
   3   0  -4   86.18    7.18
  -3   0   4   86.98    7.66
  -3   0   3   99.20    7.35
   3   0  -3   98.91    7.05
   3   0  -3   99.29    7.22
   3   0  -3   98.75    7.86
  -3   0   3   98.41    7.30
  -3   0   3   99.01    7.59
  -3   0   3   99.17    7.87
  -3   0   3   98.86    7.25
   3   0  -3   98.60    7.27
  -3   0   2 7430.30   63.29
   3   0  -2 7525.05   63.06
   3   0  -2 7526.99   63.04
  -3   0   2 7527.13   64.67
  -3   0   2 7532.13   63.36
   3   0  -2 7538.77   64.37
  -3   0   2 7528.24   63.24
  -3   0   2 7527.65   63.04
   3   0  -2 7534.93   62.25
  -3   0   2 7525.81   63.69
  -3   0   1  212.10    9.17
  -3   0   1  208.56   14.34
   3   0  -1  220.47   15.04
  -3   0   1  205.43   12.77
   3   0  -1  208.82   13.08
  -3   0   1  205.68   12.78
  -3   0   1  192.04   12.64
   3   0  -1  207.44   13.26
  -3   0   1  232.41   12.90
   3   0   0   44.96    5.68
  -3   0   0   53.52    7.67
   3   0   0   44.33    7.79
  -3   0   0   43.12    6.28
   3   0   0   44.22    6.56
  -3   0   0   52.62    6.15
  -3   0   0   51.10    7.78
   3   0   0   27.39    6.91
   3   0   1 2160.86   39.61
  -3   0  -1 2219.64   40.21
   3   0   1 2186.11   44.78
  -3   0  -1 2280.39   45.55
  -3   0  -1 2115.10   34.09
   3   0   1 2035.63   28.73
  -3   0  -1 2163.59   28.46
  -3   0  -2   70.44    7.39
  -3   0  -2   62.73    7.09
  -3   0  -2   61.63    6.05
  -3   0  -2   67.08    5.33
   3   0   2   64.45    5.20
  -3   0  -2   73.70    9.95
   3   0   2   60.38   10.30
  -3   0  -3 2054.75   41.08
  -3   0  -3 1953.87   33.16
  -3   0  -3 1922.43   28.55
  -3   0  -3 2097.82   50.69
   3   0   3 2086.64   50.78
   3   0   3 1914.17   26.14
  -3   0  -4   48.01    5.23
  -3   0  -4   54.35    8.45
   3   0   4   36.62    9.44
   3   0   4   46.93    5.17
  -3   0  -4   58.86   10.39
  -3   0  -5 1142.69   38.34
  -3   0  -5 1043.66   16.83
   3   0   5 1104.16   42.50
   3   0   5 1050.95   24.75
  -3   0  -6  608.51   30.84
   3   0   6  548.57   32.14
  -3   0  -6  554.89   17.48
   3   0   6  533.23   19.88
   3   0   7 1185.11   49.30
  -3   0  -7 1152.51   26.89
   3   0   7 1149.70   31.81
  -3   0  -8  305.65   15.09
   3   0   8  329.31   28.35
   3   0   8  302.59   18.45
   3   0   9  736.92   43.39
  -3   0  -9  745.73   24.63
   3   0   9  767.04   30.90
   3   0  10    4.66   10.68
   3   0  11   54.16   16.62
   3   0  12  117.59   21.82
   3   0  13   -0.06   14.28
   3   1 -16   24.66   11.46
   3   1 -15   25.25   11.67
  -3   1  14   74.55   19.39
   3   1 -14   64.17   18.07
  -3   1  14   52.23   14.53
  -3   1  13  151.75   24.78
   3   1 -13  115.29   21.03
  -3   1  13  135.48   20.01
  -3   1  12   84.19   19.53
   3   1 -12   81.72   16.88
  -3   1  12   82.79   14.50
  -3   1  11  108.78   19.99
  -3   1  11  130.72   17.01
   3   1 -11  141.98   21.32
  -3   1  10  345.31   30.70
   3   1 -10  353.59   29.78
  -3   1   9  356.06   28.70
   3   1  -9  359.61   28.48
   3   1  -9  342.93   23.44
  -3   1   9  357.23   24.42
  -3   1   8  428.47   29.28
   3   1  -8  426.71   29.94
  -3   1   8  456.35   26.40
   3   1  -8  426.60   23.81
  -3   1   7  175.75   18.30
   3   1  -7  176.57   17.56
   3   1  -7  167.85   18.37
  -3   1   7  178.65   16.90
   3   1  -7  175.17   14.33
  -3   1   6  594.91   30.05
   3   1  -6  582.27   28.26
  -3   1   6  610.49   30.71
   3   1  -6  608.57   31.65
  -3   1   6  631.32   29.51
   3   1  -6  557.76   22.23
   3   1  -5 1327.80   38.18
  -3   1   5 1405.27   41.83
  -3   1   5 1471.00   45.39
   3   1  -5 1432.99   44.82
  -3   1   5 1502.51   43.22
   3   1  -5 1346.44   30.65
  -3   1   4  444.26   21.73
   3   1  -4  474.74   20.39
  -3   1   4  497.68   25.16
   3   1  -4  441.47   23.75
   3   1  -4  468.10   16.41
  -3   1   4  474.14   24.05
  -3   1   4  496.89   22.76
   3   1  -3  381.99   15.49
  -3   1   3  389.46   18.75
  -3   1   3  413.27   21.74
   3   1  -3  394.60   13.91
  -3   1   3  396.86   19.63
  -3   1   3  371.73   14.60
  -3   1   3  404.74   21.53
   3   1  -3  408.48   21.73
   3   1  -2  121.45    7.13
  -3   1   2  146.91   11.10
  -3   1   2  144.18   12.32
  -3   1   2  153.98   13.17
  -3   1   2  161.45   13.27
  -3   1   2  138.28    9.34
   3   1  -2  140.10   12.31
   3   1  -2  146.74   12.37
  -3   1   1 3889.24   49.72
  -3   1   1 3917.32   61.08
  -3   1   1 3879.70   57.20
  -3   1   1 3881.72   49.43
   3   1  -1 3891.60   58.45
   3   1  -1 3936.91   54.31
  -3   1   1 3961.16   58.97
   3   1  -1 4003.25   56.13
  -3   1   0  922.91   28.32
  -3   1   0  945.74   26.54
   3   1   0 1006.55   30.79
   3   1   0  929.41   23.91
  -3   1   0  911.70   27.24
   3   1   0  964.16   26.10
  -3   1  -1 2670.33   45.83
  -3   1  -1 2613.34   44.03
  -3   1  -1 2622.86   48.31
   3   1   1 2759.63   52.47
   3   1   1 2537.99   33.47
  -3   1  -1 2534.25   23.90
   3   1   1 2599.23   40.82
  -3   1  -2  741.56   23.11
   3   1   2  782.06   29.78
  -3   1  -2  797.04   29.34
   3   1   2  741.89   21.58
  -3   1  -3  544.25   23.40
   3   1   3  552.52   20.10
  -3   1  -3  541.02   18.56
   3   1   3  601.01   27.76
  -3   1  -3  520.01   25.64
   3   1   3  525.28   18.81
   3   1   4 1798.61   41.23
  -3   1  -4 1981.53   48.15
  -3   1  -4 1932.17   52.67
   3   1   4 1917.84   52.77
   3   1   4 1809.30   36.27
   3   1   5  233.89   17.33
  -3   1  -5  274.55   20.11
   3   1   5  247.59   21.30
   3   1   5  234.21   14.35
   3   1   6  502.06   27.46
   3   1   6  480.25   30.11
   3   1   6  466.42   21.67
   3   1   7  193.47   19.44
   3   1   7  178.77   20.36
  -3   1  -7  200.68   14.86
   3   1   7  197.14   15.78
   3   1   8  455.70   30.72
   3   1   8  486.80   33.73
  -3   1  -8  431.50   22.24
   3   1   8  463.67   25.03
   3   1   9  814.45   43.22
   3   1   9  815.72   45.47
  -3   1  -9  802.91   31.18
   3   1   9  809.72   34.74
   3   1  10   97.43   17.92
  -3   1 -10   95.45   12.26
   3   1  10  101.95   19.14
   3   1  11   10.02    9.97
   3   1  11   12.16   11.34
   3   1  12   76.38   18.68
   3   1  12   96.12   20.93
   3   1  13  136.86   23.65
   3   2 -15  128.71   24.47
  -3   2  14   23.29   13.04
   3   2 -14   19.70   13.85
  -3   2  13   28.63   13.13
   3   2 -13   12.64   11.83
  -3   2  13   26.16    9.50
  -3   2  12  313.82   32.55
  -3   2  12  355.02   26.63
   3   2 -12  328.20   32.28
  -3   2  11 1120.62   57.65
  -3   2  11 1234.56   45.28
   3   2 -11 1294.89   59.43
  -3   2  10  712.57   43.58
  -3   2  10  771.75   33.51
   3   2 -10  765.68   44.26
   3   2 -10  715.32   33.76
  -3   2   9  386.31   30.64
   3   2  -9  390.59   31.21
  -3   2   9  364.09   21.55
   3   2  -9  359.42   22.44
  -3   2   8  167.19   20.48
   3   2  -8  163.16   19.73
   3   2  -8  163.78   14.18
  -3   2   8  176.53   17.86
  -3   2   7   26.44   11.05
   3   2  -7   38.08   11.20
  -3   2   7   33.20    9.23
   3   2  -7   40.64    7.32
   3   2  -6  153.74   15.42
  -3   2   6  152.31   17.30
  -3   2   6  148.24   15.82
   3   2  -6  157.02   17.33
   3   2  -6  145.77   10.47
  -3   2   6  143.31   14.93
  -3   2   5  459.43   25.98
   3   2  -5  452.52   23.15
  -3   2   5  461.89   25.97
  -3   2   5  452.50   25.47
   3   2  -5  460.73   14.19
   3   2  -5  465.92   27.79
  -3   2   5  502.84   27.30
  -3   2   4  402.88   22.14
   3   2  -4  410.89   18.92
   3   2  -4  405.97   10.99
  -3   2   4  419.35   22.90
  -3   2   4  417.16   24.33
   3   2  -4  414.76   24.82
  -3   2   4  416.79   24.59
  -3   2   4  412.70   12.58
   3   2  -4  415.17   24.99
  -3   2   3  263.63   19.54
   3   2  -3  263.38   14.73
  -3   2   3  263.74   21.05
  -3   2   3  264.06   19.86
   3   2  -3  264.08   20.68
  -3   2   3  264.01   20.45
  -3   2   3  263.80   11.05
   3   2  -3  263.94   20.70
   3   2  -2 4299.73   43.44
  -3   2   2 4773.09   67.26
  -3   2   2 4593.84   69.26
  -3   2   2 4598.20   71.65
  -3   2   2 4454.85   43.83
   3   2  -2 4681.93   68.22
  -3   2   2 4694.69   72.75
   3   2  -2 4740.77   71.27
  -3   2   1 2335.20   48.19
  -3   2   1 2336.43   51.35
  -3   2   1 2332.32   52.52
  -3   2   1 2334.09   52.32
  -3   2   1 2330.93   37.25
   3   2  -1 2330.40   46.51
   3   2  -1 2331.96   51.20
  -3   2   0  663.27   26.46
  -3   2   0  664.26   26.12
  -3   2   0  657.09   21.83
   3   2   0  659.95   21.32
   3   2   0  660.10   28.28
   3   2   0  663.42   25.74
   3   2   1  128.18    6.17
  -3   2  -1  127.17   11.58
   3   2   1  128.15   13.58
   3   2   1  132.97    8.74
  -3   2  -1  127.94   11.56
  -3   2  -1  129.38    6.64
   3   2   1  124.90   11.87
   3   2   2  419.94   15.86
  -3   2  -2  411.24   21.18
  -3   2  -2  410.22   24.06
   3   2   2  418.94   25.86
   3   2   2  413.31   12.44
   3   2   2  414.75   21.53
   3   2   3  496.95   19.33
   3   2   3  506.17   26.19
  -3   2  -3  492.94   25.67
   3   2   3  494.39   22.31
   3   2   4    2.66    4.50
  -3   2  -4    2.63    5.38
   3   2   4    2.63    4.96
   3   2   4    2.60    6.68
   3   2   5  172.14   17.21
   3   2   5  171.38   19.47
   3   2   5  171.84   15.97
   3   2   6  783.89   34.09
   3   2   6  840.47   39.06
   3   2   6  780.84   31.32
   3   2   7   73.99   13.10
   3   2   7   82.22   12.13
   3   2   7   90.04   15.77
   3   2   8  405.21   29.16
   3   2   8  430.09   31.41
   3   2   9  198.38   22.39
   3   2   9  206.86   24.63
  -3   2  -9  173.49   17.39
   3   2  10   78.61   15.99
  -3   2 -10   47.45   11.00
   3   2  10   50.97   14.36
   3   2  11   25.48   12.58
   3   2  11   16.52   10.32
   3   2  12  182.30   25.89
   3   2  12  229.95   29.49
   3   2  13   49.11   16.63
   3   2  13   37.56   16.27
   3   3 -15  137.13   24.38
  -3   3  14  166.05   28.20
   3   3 -14  164.77   25.29
  -3   3  13  171.96   27.84
   3   3 -13  156.72   25.37
  -3   3  12   49.38   17.37
   3   3 -12   59.27   16.76
  -3   3  11   80.90   18.37
   3   3 -11   73.55   16.59
  -3   3  11   92.62   12.19
  -3   3  10  521.49   38.20
  -3   3  10  481.33   23.86
   3   3 -10  494.75   37.07
  -3   3   9  138.74   20.92
  -3   3   9  148.30   12.69
   3   3  -9  175.74   22.91
  -3   3   8    7.36    9.93
   3   3  -8   11.94    6.20
   3   3  -8    2.37    8.40
  -3   3   8   10.40    4.69
  -3   3   7  343.94   27.16
  -3   3   7  299.63   12.96
   3   3  -7  342.50   27.19
   3   3  -7  310.20   14.73
   3   3  -6  116.67   13.86
  -3   3   6   98.35   14.86
   3   3  -6   92.47   15.21
  -3   3   6   93.45    5.93
   3   3  -6   82.91    6.50
  -3   3   5  164.42   17.57
   3   3  -5  157.87   14.59
  -3   3   5  152.42   17.35
  -3   3   5  164.25   17.18
   3   3  -5  167.92   18.43
  -3   3   5  173.94   17.23
  -3   3   4  205.28   18.04
   3   3  -4  202.29   14.70
  -3   3   4  199.93   18.23
  -3   3   4  211.19   18.81
   3   3  -4  190.81   18.28
  -3   3   4  219.39   18.53
   3   3  -4  208.32   18.92
  -3   3   3  403.34   21.93
   3   3  -3  408.24   16.43
  -3   3   3  405.78   21.72
  -3   3   3  409.49   22.51
   3   3  -3  403.94   23.12
  -3   3   3  408.60   22.60
   3   3  -3  409.08   22.52
  -3   3   2 1053.58   39.56
   3   3  -2 1059.63   27.14
  -3   3   2 1055.54   40.35
  -3   3   2 1055.41   41.78
  -3   3   2 1059.69   42.99
   3   3  -2 1056.44   38.35
  -3   3   2 1056.81   35.89
   3   3  -2 1058.92   41.68
  -3   3   1  870.66   35.84
  -3   3   1  824.36   36.51
  -3   3   1  832.56   36.81
   3   3  -1  868.44   33.18
  -3   3   1  828.63   30.24
   3   3  -1  826.50   36.09
   3   3   0 2916.65   35.13
  -3   3   0 2923.43   61.09
   3   3   0 2922.23   50.05
  -3   3   0 2923.74   44.60
   3   3   0 2924.34   60.38
   3   3   1  106.31    7.57
  -3   3  -1  105.58   13.15
   3   3   1  106.22    9.81
   3   3   1  111.40   13.73
  -3   3  -1  110.63    8.42
   3   3   1  100.00   12.14
   3   3   2   90.83    8.49
   3   3   2  101.18   12.81
   3   3   2   95.34    7.83
   3   3   2  127.63   13.34
  -3   3  -2   96.32    6.77
   3   3   3  187.29   13.33
   3   3   3  199.52    8.72
   3   3   3  230.68   19.17
  -3   3  -3  202.53    8.42
   3   3   3  205.21   16.86
   3   3   4  636.81   25.89
   3   3   4  602.09   30.81
   3   3   4  642.48   29.44
   3   3   5  242.81   18.27
   3   3   5  268.56   21.96
   3   3   5  251.17   19.66
   3   3   6  478.07   27.55
   3   3   6  473.58   29.93
   3   3   7  275.61   23.13
   3   3   7  252.37   23.74
   3   3   8  109.75   16.63
   3   3   8  107.06   17.69
   3   3   9  111.39   18.07
   3   3   9  117.30   18.92
   3   3  10  129.52   19.74
  -3   3 -10  155.61   19.29
   3   3  10  165.38   23.81
   3   3  11   28.80   11.28
   3   3  11   28.01   12.77
   3   3  12   27.29   12.12
   3   3  12   33.44   14.74
   3   3  13   19.71   10.59
   3   3  13   13.54   12.53
   3   4 -14   47.21   15.36
  -3   4  13   32.99   15.17
   3   4 -13   63.11   17.65
  -3   4  12   29.64   12.94
   3   4 -12   40.39   14.17
  -3   4  11    1.59    9.69
   3   4 -11   21.26   14.26
  -3   4  10   56.23   16.93
   3   4 -10   51.31   16.08
  -3   4   9  268.94   27.99
  -3   4   9  283.54   13.47
   3   4  -9  334.69   31.24
  -3   4   8  271.33   27.10
  -3   4   8  268.00   10.01
   3   4  -8  290.15   28.10
   3   4  -8  241.28   13.16
   3   4  -7   91.87   16.94
   3   4  -7   76.78    6.30
  -3   4   6  494.66   32.81
   3   4  -6  460.73   32.03
  -3   4   5 3391.63   78.89
   3   4  -5 3432.85   69.00
   3   4  -5 3282.27   79.66
  -3   4   5 3406.49   78.36
  -3   4   4 1138.79   44.47
   3   4  -4 1093.61   36.42
  -3   4   4 1100.60   43.48
   3   4  -4 1097.76   43.77
  -3   4   3  541.88   29.54
  -3   4   3  544.90   29.67
   3   4  -3  543.15   29.96
  -3   4   3  539.80   28.06
  -3   4   2  545.51   29.47
  -3   4   2  545.10   29.32
   3   4  -2  539.28   27.08
  -3   4   2  540.15   26.44
   3   4  -2  539.57   30.55
  -3   4   1   20.71    8.56
   3   4  -1   21.69    9.94
  -3   4   1   20.79    9.30
   3   4  -1   20.88    7.39
  -3   4   1   20.86    6.45
  -3   4   0   49.80   10.91
   3   4   0   42.92    6.92
  -3   4   0   44.76    7.81
   3   4   0   46.70   10.31
  -3   4  -1 1782.93   51.69
   3   4   1 1790.33   36.66
  -3   4  -1 1782.22   37.84
   3   4   1 1790.91   52.49
   3   4   2  490.29   20.43
  -3   4  -2  496.24   28.35
   3   4   2  489.13   26.82
   3   4   2  482.78   28.48
  -3   4  -2  489.77   18.91
   3   4   3  215.04   15.83
  -3   4  -3  211.83   19.93
   3   4   3  216.00   18.88
  -3   4  -3  212.81   11.78
   3   4   4   87.21   10.94
  -3   4  -4   78.19    7.58
   3   4   4   83.16   14.42
   3   4   5  117.70   10.64
   3   4   5  118.54    4.02
   3   4   5  114.89   13.18
   3   4   6   13.55    7.17
   3   4   6   13.04    9.62
   3   4   7  397.20   27.86
   3   4   7  348.81   28.11
   3   4   8  224.35   23.22
   3   4   8  215.94   23.87
   3   4   9   45.89   13.39
   3   4   9   35.93   11.58
   3   4  10  145.75   21.43
  -3   4 -10  162.24   21.51
   3   4  10  164.80   21.97
   3   4  11   94.67   18.30
  -3   4 -11   73.14   14.90
   3   4  11   57.34   15.68
   3   4  12   99.73   20.31
   3   4  12   48.86   14.75
   3   4  13  -19.99   12.15
   3   4  13  -69.93   17.44
   3   5 -13   75.76   21.49
  -3   5  12   -1.50    8.54
   3   5 -12   29.84   14.12
  -3   5  11   81.50   18.97
   3   5 -11   75.54   19.70
  -3   5  10   92.62   20.72
   3   5 -10   88.47   18.77
  -3   5   9   64.87   17.11
   3   5  -9   67.16   16.79
  -3   5   8  453.50   36.71
   3   5  -8  453.34   38.40
   3   5  -8  457.49   11.84
  -3   5   7 2567.39   79.39
   3   5  -7 2557.05   81.15
  -3   5   6  720.23   40.94
   3   5  -6  725.32   42.33
  -3   5   5 2436.11   71.78
   3   5  -5 2437.89   72.40
  -3   5   5 2435.38   71.40
  -3   5   4 1328.86   54.30
   3   5  -4 1321.33   46.11
   3   5  -4 1328.83   54.72
  -3   5   4 1324.59   54.25
  -3   5   3  109.38   16.33
  -3   5   3   93.86   15.52
   3   5  -3   89.34   14.90
  -3   5   2  123.58   16.30
  -3   5   2  133.57   17.27
  -3   5   2  126.23   14.78
  -3   5   1  218.21   21.17
  -3   5   1  244.68   22.50
   3   5  -1  231.15   16.16
  -3   5   1  241.15   18.79
  -3   5   0  899.60   39.31
   3   5   0  883.47   30.56
  -3   5   0  877.14   32.82
  -3   5  -1  170.85   18.79
   3   5   1  165.41   14.01
  -3   5  -1  172.53   14.56
  -3   5  -2  147.56   17.81
   3   5   2  140.33   13.66
  -3   5  -2  155.08   13.27
   3   5   3 2023.29   50.69
  -3   5  -3 1948.27   59.30
   3   5   3 2087.30   59.53
  -3   5  -3 1906.82   42.38
  -3   5  -4   58.64   13.01
   3   5   4   64.70   11.09
  -3   5  -4   49.24    8.03
   3   5   4   45.03   11.59
   3   5   5  151.02   16.69
   3   5   5  112.80    9.29
  -3   5  -5  126.18   11.47
   3   5   5  127.34   16.91
   3   5   6  426.04   28.35
   3   5   6  418.59   29.91
   3   5   7  643.03   36.36
   3   5   7  638.13   37.61
   3   5   8   85.75   15.54
   3   5   8   99.46   17.29
   3   5   9  160.55   22.06
   3   5   9  182.13   22.66
   3   5  10  508.21   39.65
   3   5  10  441.00   35.61
   3   5  11  141.77   22.67
  -3   5 -11  133.58   22.41
   3   5  11  135.49   21.98
   3   5  12  128.04   24.49
   3   5  12  161.57   23.36
  -3   6  12   40.00   18.25
   3   6 -12   88.17   22.31
  -3   6  11    2.94   11.60
   3   6 -11   13.13   13.94
  -3   6  10  158.29   24.76
   3   6 -10  126.81   24.08
  -3   6   9   16.78   11.41
   3   6  -9   16.95   13.01
  -3   6   8  186.29   25.61
   3   6  -8  192.92   26.32
  -3   6   7  187.00   24.13
   3   6  -7  160.79   23.51
  -3   6   6  836.20   47.29
   3   6  -6  846.69   47.91
  -3   6   5  671.45   41.18
   3   6  -5  622.67   40.25
  -3   6   4   79.78   16.09
   3   6  -4  100.48   17.50
  -3   6   4  107.44   18.16
  -3   6   3   91.59   16.37
  -3   6   3   96.86   17.08
  -3   6   2  746.48   39.46
  -3   6   2  750.41   41.56
  -3   6   1  200.87   21.28
   3   6  -1  188.96   17.06
  -3   6   1  205.71   22.13
  -3   6   0 1183.69   48.35
  -3   6   0 1204.77   51.26
   3   6   0 1205.39   40.57
  -3   6  -1  128.86   17.69
   3   6   1  137.93   14.66
  -3   6  -1  123.66   14.35
  -3   6  -2  398.58   28.66
   3   6   2  440.05   25.68
  -3   6  -2  408.19   23.74
  -3   6  -3  180.51   19.97
   3   6   3  216.55   18.90
  -3   6  -3  189.38   16.30
   3   6   4  125.46   15.28
  -3   6  -4  104.00   12.40
  -3   6  -4   89.33   16.26
   3   6   5  669.42   35.28
  -3   6  -5  652.14   38.44
   3   6   5  602.84   35.34
  -3   6  -6  100.11   16.69
   3   6   6  136.16   18.53
   3   6   6  105.31   16.51
  -3   6  -7  105.94   17.45
   3   6   7   70.29   14.78
   3   6   7   72.47   14.53
   3   6   8    7.21    7.47
   3   6   8  -24.30   10.23
   3   6   9   -5.16    9.86
   3   6   9    7.50    7.29
   3   6  10   12.86   10.75
   3   6  10   22.13    9.09
   3   6  11  145.14   24.36
  -3   6 -11  106.96   22.84
   3   6  12   -6.76    9.27
  -3   7  11   43.65   16.57
   3   7 -11   62.08   18.73
  -3   7  10  238.74   31.06
   3   7 -10  216.96   32.19
  -3   7   9   20.17   11.91
   3   7  -9   -0.75   13.02
  -3   7   8    6.49   11.90
   3   7  -8    3.69    9.88
  -3   7   7   97.78   19.30
   3   7  -7   89.82   19.51
  -3   7   6  348.04   33.45
   3   7  -6  358.95   34.02
  -3   7   5  111.57   19.06
   3   7  -5  137.09   22.06
  -3   7   4  667.66   42.28
  -3   7   4  622.17   41.92
  -3   7   3  408.06   33.08
  -3   7   3  438.59   34.66
  -3   7   2  166.13   21.38
  -3   7   2  183.91   23.88
  -3   7   1   77.79   16.42
  -3   7   1   66.61   15.89
   3   7  -1   69.12   12.79
  -3   7   0  616.92   37.83
  -3   7   0  703.99   42.72
   3   7   0  672.26   34.16
  -3   7  -1   73.55   14.98
   3   7   1   38.31    9.99
  -3   7  -2   71.58   15.07
   3   7   2   49.24   11.34
  -3   7  -3  401.83   30.69
   3   7   3  414.67   28.17
  -3   7  -4  145.20   20.33
   3   7   4  130.85   17.21
  -3   7  -5  103.45   17.84
   3   7   5  107.55   16.46
  -3   7  -6    2.10    7.06
   3   7   6   23.14    9.35
  -3   7  -7   27.51   10.64
   3   7   7   52.75   13.15
   3   7   8   18.53   11.27
   3   7   8    4.25    7.60
   3   7   9   18.99   10.54
  -3   7  -9    7.57    8.44
   3   7  10   20.83   12.81
  -3   7 -10    4.60   10.84
  -3   8   9  123.16   23.71
   3   8  -9   81.48   20.28
  -3   8   8  197.96   29.29
   3   8  -8  158.62   27.18
  -3   8   7   19.80   13.34
   3   8  -7   -3.85   12.54
  -3   8   6  406.17   37.52
   3   8  -6  336.10   36.13
  -3   8   5  256.37   29.73
   3   8  -5  212.09   28.03
  -3   8   4  210.51   26.77
  -3   8   4  242.13   28.00
  -3   8   3   87.40   18.50
  -3   8   3   81.95   17.83
  -3   8   2  266.06   29.58
   3   8  -2  267.67   24.86
  -3   8   2  273.70   28.44
   3   8  -1  130.17   18.14
  -3   8   1  150.39   22.81
  -3   8   1  129.33   20.55
   3   8   0   77.64   14.72
  -3   8   0   51.38   15.66
  -3   8   0   75.88   15.64
   3   8   1    2.37    7.53
  -3   8  -1    2.26   10.04
  -3   8  -1   13.91   10.44
   3   8   2   46.38   12.73
  -3   8  -2   59.73   14.97
   3   8   3  205.88   22.41
  -3   8  -3  187.65   23.20
   3   8   4   67.40   15.25
  -3   8  -4   68.35   16.18
   3   8   5  590.13   37.92
  -3   8  -5  514.03   37.13
   3   8   6   23.78   10.02
  -3   8  -6   23.77    9.70
   3   8   7   20.69   12.21
  -3   8  -7   35.55   12.14
   3   8   8  116.06   20.53
  -3   8  -8  161.14   23.65
  -3   9   7  120.24   26.12
   3   9  -7  120.32   24.38
  -3   9   6  269.24   32.74
   3   9  -6  282.15   34.59
  -3   9   5   75.75   20.16
   3   9  -5   81.81   20.33
  -3   9   4  132.38   22.79
  -3   9   3  224.96   29.78
   3   9  -3  234.31   25.89
  -3   9   3  223.22   27.31
  -3   9   2   90.13   20.64
   3   9  -2   73.23   16.03
  -3   9   2   50.10   15.15
   3   9  -1    1.48    7.30
  -3   9   1   -0.16    9.72
  -3   9   1    2.58    8.27
  -3   9   0   11.03   13.54
   3   9   0   39.90   12.58
  -3   9   0   59.73   15.00
  -3   9  -1  113.58   22.07
   3   9   1   86.00   16.07
  -3   9  -1   85.49   17.39
   3   9   2  100.15   17.57
  -3   9  -2  117.17   20.94
  -3   9  -2   96.36   19.19
   3   9   3  102.87   18.37
  -3   9  -3  129.46   21.10
   3   9   4   14.70    9.90
  -3   9  -4   11.08   10.01
   3   9   5   79.46   15.78
  -3   9  -5   77.85   16.83
   3   9   6   92.83   17.56
  -3   9  -6   65.78   16.17
   3  10  -5    2.44   12.02
  -3  10   4   -2.86   12.22
   3  10  -4   13.72    9.87
  -3  10   3   31.05   12.96
   3  10  -3   57.99   14.97
  -3  10   2   40.49   16.47
   3  10  -2   65.84   15.68
  -3  10   2   35.86   17.77
  -3  10   1  123.34   23.20
   3  10  -1   95.28   18.83
  -3  10   1   93.23   21.34
  -3  10   0    4.27    9.77
   3  10   0   19.72   10.30
  -3  10   0   39.29   15.82
  -3  10  -1  107.46   19.30
   3  10   1   92.04   18.49
  -3  10  -1   87.77   22.15
  -3  10  -2  319.74   31.87
   3  10   2  304.46   30.96
  -3  10  -2  332.53   37.29
  -3  10  -3  102.03   20.20
  -3  10  -4  355.15   34.64
  -3  11   1   61.17   16.43
  -3  11   0   25.81   13.95
  -3  11  -1  -13.46   11.95
   4 -10   1   -6.94   11.39
   4  -9  -7   77.89   20.59
  -4  -9   7   79.35   19.94
   4  -9  -6   85.52   20.80
  -4  -9   6   35.10   15.31
   4  -9  -5   34.90   15.77
  -4  -9   5   39.56   15.93
   4  -9  -4   42.24   15.86
  -4  -9   4   74.50   20.23
   4  -9  -3   13.16   14.25
  -4  -9   3   71.36   18.23
   4  -9  -2   93.65   20.98
  -4  -9   2   78.43   19.15
   4  -9  -1   99.22   21.60
  -4  -9   1  125.13   24.52
   4  -9   0  334.32   35.93
  -4  -9   0  310.23   35.57
   4  -9   1   33.16   13.95
  -4  -9  -1   59.99   18.34
   4  -9   2   71.55   19.85
  -4  -9  -2   70.07   19.96
   4  -9   3   75.98   17.75
  -4  -9  -3   97.82   22.07
   4  -9   3   96.25   17.73
   4  -9   4  105.89   22.02
  -4  -9  -4  139.88   25.58
   4  -9   4   94.55   18.78
   4  -9   5   67.48   16.81
  -4  -9  -5   54.04   19.66
   4  -9   5   65.42   17.89
   4  -9   6   32.43   13.47
   4  -9   6   12.35   13.39
   4  -9   7   11.97   11.76
   4  -8 -11   28.15   14.36
   4  -8 -10   61.60   18.58
  -4  -8  10   17.72   13.68
   4  -8  -9   58.21   20.16
  -4  -8   9   -4.61   13.11
   4  -8  -8    4.07   12.28
  -4  -8   8   46.85   16.20
   4  -8  -7  234.70   30.99
  -4  -8   7  209.27   29.34
   4  -8  -6   92.05   20.76
  -4  -8   6   75.24   18.52
   4  -8  -5   77.65   19.59
  -4  -8   5   68.01   18.24
   4  -8  -4   15.59   11.95
  -4  -8   4    3.08   11.54
   4  -8  -3  197.52   27.37
  -4  -8   3  178.11   25.70
   4  -8  -2  165.74   24.92
  -4  -8   2  118.88   21.58
   4  -8  -1   65.36   16.20
  -4  -8   1   97.82   20.07
   4  -8   0    2.41    9.81
  -4  -8   0   23.24   13.90
   4  -8   0    2.14    5.62
   4  -8   1  155.30   23.57
   4  -8   1  144.51   16.79
  -4  -8  -1  140.17   24.09
   4  -8   2  211.59   27.27
   4  -8   2  188.43   20.58
  -4  -8  -2  233.28   28.91
   4  -8   3  156.41   23.63
   4  -8   3  154.23   20.57
  -4  -8  -3  191.04   28.28
   4  -8   4  221.21   26.89
   4  -8   4  177.42   23.65
  -4  -8  -4  184.81   27.91
   4  -8   5   79.40   17.20
  -4  -8  -5   43.44   16.28
   4  -8   5   41.76   15.42
   4  -8   6   -6.13    7.65
  -4  -8  -6   10.07   12.12
   4  -8   7   73.14   20.48
   4  -8   8   71.64   21.05
   4  -7 -12  114.74   22.87
   4  -7 -11   41.32   15.14
  -4  -7  11   42.57   15.37
   4  -7 -10   61.87   17.62
  -4  -7  10  111.22   21.76
   4  -7  -9   -1.76    8.93
  -4  -7   9   -0.42   10.64
   4  -7  -8  163.62   25.90
  -4  -7   8  173.00   25.93
   4  -7  -7  611.72   45.49
  -4  -7   7  568.08   42.47
   4  -7  -6  259.34   29.63
  -4  -7   6  252.67   29.78
   4  -7  -5  559.60   42.30
  -4  -7   5  444.93   36.37
   4  -7  -4  211.05   26.94
  -4  -7   4  169.12   23.75
   4  -7  -3   71.05   17.68
  -4  -7   3   96.76   18.26
   4  -7  -2  390.02   33.85
   4  -7  -2  368.28   14.44
  -4  -7   2  386.44   33.13
   4  -7  -1   52.05   16.10
  -4  -7   1   36.61   14.27
   4  -7  -1   24.93    6.30
   4  -7   0  379.20   33.16
   4  -7   0  348.13   21.62
  -4  -7   0  337.26   30.99
   4  -7   1   39.54   13.62
  -4  -7  -1    5.60   11.28
   4  -7   1   22.86    7.89
   4  -7   2  543.87   38.62
   4  -7   2  487.62   30.69
  -4  -7  -2  518.37   39.25
   4  -7   3   14.90   11.05
   4  -7   3   29.22   10.81
  -4  -7  -3   12.15   12.03
   4  -7   4    6.21    8.30
   4  -7   4    3.54   10.13
  -4  -7  -4   23.63   13.68
   4  -7   5   11.99    9.05
  -4  -7  -5    7.28   11.04
   4  -7   5    9.96    9.71
   4  -7   6  220.94   24.88
  -4  -7  -6  173.77   26.14
   4  -7   6  189.80   26.12
   4  -7   7   23.81   10.42
   4  -7   7   18.46   17.88
   4  -7   8   18.96   14.50
   4  -7   9  130.95   26.28
   4  -6 -12   59.11   17.07
  -4  -6  12   58.18   17.43
   4  -6 -11  -14.61   11.00
  -4  -6  11    7.00   11.84
   4  -6 -10  110.85   19.89
  -4  -6  10  105.11   20.17
   4  -6  -9  194.30   25.57
  -4  -6   9  171.70   24.92
   4  -6  -8  183.47   24.85
  -4  -6   8  141.13   22.20
   4  -6  -7  211.06   25.54
  -4  -6   7  203.92   25.25
   4  -6  -6  360.15   32.11
  -4  -6   6  401.78   33.30
   4  -6  -5  523.43   38.21
  -4  -6   5  548.33   37.61
   4  -6  -4   64.74   15.29
  -4  -6   4   59.65   14.50
   4  -6  -3  199.62   23.78
  -4  -6   3  197.92   22.82
  -4  -6   2  335.09   10.06
   4  -6  -2  379.99   32.19
   4  -6  -2  388.96   14.83
  -4  -6   2  393.24   31.74
   4  -6  -1  316.39   28.26
  -4  -6   1  262.87   14.29
   4  -6  -1  278.97   16.18
  -4  -6   1  281.45   27.49
  -4  -6   0  370.86   19.87
   4  -6   0  397.76   31.44
   4  -6   0  374.90   21.35
  -4  -6   0  352.19   29.69
   4  -6   1   34.48   12.82
  -4  -6  -1   32.25    8.34
  -4  -6  -1   43.40   13.98
   4  -6   1   21.83    7.92
   4  -6   2  255.66   25.04
   4  -6   2  254.36   21.56
  -4  -6  -2  254.85   26.12
   4  -6   3  176.84   21.24
   4  -6   3  178.78   19.95
  -4  -6  -3  186.12   23.19
   4  -6   4  199.70   22.62
   4  -6   4  205.06   22.36
  -4  -6  -4  178.92   23.48
   4  -6   5  135.78   19.25
  -4  -6  -5  107.94   19.71
   4  -6   5   87.66   17.20
   4  -6   6   44.06   11.95
  -4  -6  -6   35.39   13.91
   4  -6   6   17.39   11.92
   4  -6   7   70.92   14.21
   4  -6   7   79.99   20.58
   4  -6   8  394.23   37.92
   4  -6   9   -3.12   13.15
  -4  -5  13   33.52   14.30
   4  -5 -12   13.62   10.32
  -4  -5  12    7.47   11.73
   4  -5 -11   -7.41    9.45
  -4  -5  11    5.57   11.34
   4  -5 -10   52.62   14.42
  -4  -5  10   38.24   14.28
   4  -5  -9   58.02   15.36
  -4  -5   9   69.21   16.64
   4  -5  -8   51.12   14.79
  -4  -5   8   43.23   14.30
   4  -5  -7  266.45   27.32
  -4  -5   7  320.79   29.95
   4  -5  -6  751.91   43.46
  -4  -5   6  672.50   40.02
   4  -5  -5   63.63   15.13
  -4  -5   5   65.93   14.69
   4  -5  -4   28.04   12.02
  -4  -5   4   37.08   12.53
   4  -5  -3   79.78   15.79
  -4  -5   3   82.14   15.27
   4  -5  -2  123.71   18.77
  -4  -5   2  103.81    5.75
   4  -5  -2  115.27    8.36
  -4  -5   2  113.82   16.59
  -4  -5   1  155.44   10.82
   4  -5  -1  151.51   19.16
   4  -5  -1  143.81   11.41
  -4  -5   1  161.51   19.73
   4  -5   0  328.42   26.89
   4  -5   0  300.75   18.55
  -4  -5   0  301.82   25.30
   4  -5   1   57.91   13.62
   4  -5   1   48.23    9.34
  -4  -5  -1   42.57   12.46
   4  -5   2  423.16   29.08
   4  -5   2  434.74   26.74
  -4  -5  -2  434.66   30.50
   4  -5   3 1222.80   47.76
   4  -5   3 1231.49   47.28
  -4  -5  -3 1281.24   51.36
  -4  -5  -4  613.46   28.09
   4  -5   4  675.17   35.75
   4  -5   4  626.19   36.29
  -4  -5  -4  616.93   37.34
  -4  -5  -5  330.97   22.86
   4  -5   5  293.36   23.72
   4  -5   5  272.57   26.83
  -4  -5  -5  302.25   27.63
   4  -5   6  314.81   24.29
   4  -5   6  270.12   27.99
  -4  -5  -6  278.24   27.24
   4  -5   7  186.22   18.09
   4  -5   7  159.14   23.63
   4  -5   8   98.48   21.27
   4  -5   9  213.13   29.79
   4  -5  10   21.77   15.04
  -4  -4  14  -10.21   13.36
  -4  -4  13  116.38   22.35
   4  -4 -12  645.60   41.36
  -4  -4  12  667.08   46.84
   4  -4 -11   88.05   17.35
  -4  -4  11  122.97   21.15
   4  -4 -10  249.73   25.23
  -4  -4  10  274.25   29.24
   4  -4  -9  279.71   27.85
  -4  -4   9  242.65   26.14
   4  -4  -8  380.28   30.70
  -4  -4   8  456.63   34.38
   4  -4  -7   83.90   16.01
  -4  -4   7   82.72   16.58
   4  -4  -6  117.47   18.33
  -4  -4   6   98.93   16.25
   4  -4  -5 1111.44   48.19
  -4  -4   5 1017.37   45.14
   4  -4  -4  246.19   23.29
  -4  -4   4  231.07   22.32
   4  -4  -3 1016.77   44.21
  -4  -4   3  892.78   40.89
   4  -4  -2 1284.44   48.58
   4  -4  -2 1213.09   26.08
  -4  -4   2 1233.77   45.72
   4  -4  -1  397.84   27.78
   4  -4  -1  329.00   16.34
  -4  -4   1  361.11   25.28
   4  -4   0    9.92    8.92
   4  -4   0    4.66    5.24
  -4  -4   0    8.70    8.31
   4  -4   1  335.80   24.56
   4  -4   1  340.58   20.93
  -4  -4  -1  339.94   24.21
   4  -4   2   46.97   10.97
  -4  -4  -2   30.88   10.49
   4  -4   2   20.12    8.53
  -4  -4  -3 1070.81   30.83
   4  -4   3 1168.41   42.68
   4  -4   3 1092.38   42.70
  -4  -4  -3 1108.28   43.62
  -4  -4  -4 1073.59   34.48
   4  -4   4 1070.15   40.36
   4  -4   4 1050.96   45.41
  -4  -4  -4 1001.76   42.88
  -4  -4  -5  283.16   19.99
   4  -4   5  331.63   22.38
   4  -4   5  272.98   25.29
  -4  -4  -5  326.41   26.03
   4  -4   6  125.14   14.08
  -4  -4  -6  117.90   14.35
   4  -4   6  113.56   19.00
   4  -4   7   54.41    9.45
   4  -4   7   41.99   14.09
   4  -4   8  -14.22   12.09
   4  -4   9  150.69   24.80
   4  -4  10   26.71   15.39
   4  -4  11   34.91   17.19
   4  -3 -15   52.01   14.66
  -4  -3  14   53.09   13.13
   4  -3 -14   52.56   18.56
  -4  -3  13    3.16    9.92
   4  -3 -13    3.96   10.43
   4  -3 -13    3.63    9.21
  -4  -3  12  193.34   26.23
   4  -3 -12  180.81   24.67
   4  -3 -12  191.39   22.89
  -4  -3  11  121.28   19.34
   4  -3 -11  126.97   20.95
   4  -3 -11  131.88   21.16
  -4  -3  10   29.59   13.43
   4  -3 -10   29.34   11.54
   4  -3 -10   29.67   12.66
   4  -3  -9  691.43   39.34
   4  -3  -9  689.48   40.52
  -4  -3   9  680.86   42.00
   4  -3  -8  866.92   42.51
   4  -3  -8  865.32   44.85
  -4  -3   8  870.79   45.04
   4  -3  -7  740.20   38.21
   4  -3  -7  754.27   40.36
  -4  -3   7  746.49   40.79
  -4  -3   6   91.87   15.24
   4  -3  -6   91.21   15.25
   4  -3  -6   91.23   15.95
   4  -3  -5  557.96   32.67
  -4  -3   5  554.72   31.65
   4  -3  -4  698.27   36.35
   4  -3  -4  696.46   33.56
  -4  -3   4  687.40   33.62
   4  -3  -3  283.47   23.02
  -4  -3   3  281.52    7.44
  -4  -3   3  318.25   23.13
   4  -3  -2 3404.88   76.94
   4  -3  -2 3407.91   77.90
  -4  -3   2 3406.50   74.16
   4  -3  -2 3408.51   46.62
  -4  -3   2 3402.98   72.16
   4  -3  -1 4312.69   80.83
   4  -3  -1 4279.43   57.09
  -4  -3   1 4219.29   80.99
  -4  -3   1 4258.17   75.39
   4  -3   0  385.92   26.81
  -4  -3   0  383.95   26.29
   4  -3   0  381.38   20.89
  -4  -3   0  383.34   25.00
   4  -3   1  831.03   34.93
   4  -3   1  813.32   31.06
  -4  -3  -1  822.66   32.94
   4  -3   2   20.80    7.72
  -4  -3  -2   21.36    4.22
  -4  -3  -2   26.84    7.93
   4  -3   2    7.70    6.59
  -4  -3  -3 1577.16   34.28
   4  -3   3 1677.56   46.83
   4  -3   3 1613.85   50.73
  -4  -3  -3 1634.19   47.65
   4  -3   4   20.87    7.04
  -4  -3  -4   28.11    6.50
   4  -3   4   20.86   10.22
  -4  -3  -4   24.73    9.55
  -4  -3  -5  660.80   28.62
   4  -3   5  757.16   30.02
   4  -3   5  650.64   37.30
  -4  -3  -5  694.57   33.24
  -4  -3  -6  421.94   25.39
   4  -3   6  400.84   20.93
   4  -3   6  412.31   31.61
   4  -3   7  529.15   22.01
   4  -3   7  600.81   39.98
   4  -3   8  408.27   35.84
   4  -3   9  757.67   49.41
   4  -3  10    4.10   11.85
   4  -3  11  141.56   25.43
  -4  -2  15   63.88   18.83
   4  -2 -15   55.76   16.81
  -4  -2  14    2.66   11.87
  -4  -2  14   10.47   12.86
   4  -2 -14   28.48   12.06
  -4  -2  13   60.18   16.34
  -4  -2  13   57.12   17.66
   4  -2 -13   86.25   18.95
  -4  -2  12  227.93   27.66
   4  -2 -12  271.52   25.34
   4  -2 -12  282.88   29.86
  -4  -2  12  258.61   30.13
   4  -2 -11  315.22   27.36
  -4  -2  11  316.87   29.63
   4  -2 -11  320.70   29.02
  -4  -2  11  312.63   33.41
  -4  -2  10  286.60   26.38
   4  -2 -10  287.43   27.01
   4  -2 -10  264.21   26.56
  -4  -2  10  276.39   28.24
  -4  -2   9  124.56   17.57
  -4  -2   9  128.58   18.98
   4  -2  -9  135.49   20.21
   4  -2  -9  134.27   18.34
  -4  -2   8  135.81   19.02
  -4  -2   8  102.90   15.66
   4  -2  -8   91.00   15.03
   4  -2  -8   94.15   16.04
  -4  -2   7  304.44   22.14
   4  -2  -7  309.25   24.51
   4  -2  -7  312.70   25.81
  -4  -2   7  309.96   26.14
  -4  -2   6  188.65   15.68
   4  -2  -6  173.97   18.60
   4  -2  -6  188.49   20.30
  -4  -2   6  182.35   20.70
  -4  -2   5   47.46    6.79
  -4  -2   5   47.00    6.70
   4  -2  -5   47.98    6.97
   4  -2  -5   47.33    6.15
   4  -2  -5   47.22    6.14
   4  -2  -5   47.04    6.90
  -4  -2   4  936.91   29.51
  -4  -2   4  932.87   42.27
   4  -2  -4  931.25   39.55
   4  -2  -4  939.92   41.11
   4  -2  -4  937.02   42.40
  -4  -2   4  930.65   22.84
   4  -2  -4  931.76   44.31
  -4  -2   4  934.55   41.80
  -4  -2   4  937.91   41.64
   4  -2  -3  978.12   33.55
  -4  -2   3  985.52   38.44
  -4  -2   3  985.71   21.55
   4  -2  -3  977.90   37.08
   4  -2  -3  975.85   38.18
  -4  -2   3  970.82   36.75
   4  -2  -3  975.41   37.85
  -4  -2   3  982.89   37.01
  -4  -2   3  972.89   36.58
  -4  -2   2  153.59    9.25
   4  -2  -2  154.50   13.90
   4  -2  -2  154.24   15.22
   4  -2  -2  153.85   10.52
  -4  -2   2  154.05   13.79
  -4  -2   2  153.53   12.91
  -4  -2   2  154.60   13.20
   4  -2  -1 3714.13   75.17
  -4  -2   1 3718.30   75.25
   4  -2  -1 3719.17   57.65
  -4  -2   1 3710.69   64.35
  -4  -2   1 3716.20   67.41
   4  -2   0 1091.13   37.24
  -4  -2   0 1072.75   38.03
  -4  -2   0 1017.76   29.12
   4  -2   0 1005.23   31.46
  -4  -2   0 1006.25   32.87
   4  -2   1 1654.76   44.44
  -4  -2  -1 1706.44   49.25
   4  -2   1 1645.99   43.58
  -4  -2  -1 1622.74   40.79
  -4  -2  -2  327.89   12.23
   4  -2   2  351.99   20.62
   4  -2   2  376.15   22.74
  -4  -2  -2  369.30   24.06
  -4  -2  -2  355.14   19.65
  -4  -2  -3  323.61   15.33
   4  -2   3  342.24   19.53
   4  -2   3  299.67   22.30
  -4  -2  -3  325.11   19.07
  -4  -2  -4  267.93   16.69
  -4  -2  -4  252.34   15.91
   4  -2   4  255.45   22.57
  -4  -2  -4  245.13   17.68
  -4  -2  -5 1327.91   39.70
  -4  -2  -5 1302.02   33.93
   4  -2   5 1334.58   50.81
   4  -2   5 1295.24   33.58
  -4  -2  -6  304.23   21.41
  -4  -2  -6  269.37   14.56
   4  -2   6  263.20   14.55
   4  -2   6  253.18   24.67
  -4  -2  -7  476.91   15.72
   4  -2   7  542.74   37.17
   4  -2   8  621.65   41.66
   4  -2   9  312.75   32.54
   4  -2  10   26.40   13.85
   4  -2  11  133.50   26.06
   4  -2  12   69.58   21.56
   4  -1 -16    7.64   11.51
  -4  -1  16    7.98   14.28
  -4  -1  15   22.82   12.80
  -4  -1  15   23.27   11.00
   4  -1 -15   23.22   11.13
  -4  -1  14  386.32   40.17
   4  -1 -14  378.85   36.18
  -4  -1  14  377.84   38.92
  -4  -1  13   95.28   19.50
  -4  -1  13   99.80   19.78
   4  -1 -13   91.81   23.05
  -4  -1  12   55.14   17.37
  -4  -1  12   52.40   15.54
   4  -1 -12   45.04   15.23
  -4  -1  11  164.83   23.25
  -4  -1  11  167.93   22.30
   4  -1 -11  166.59   23.66
  -4  -1  10  822.40   43.34
   4  -1 -10  822.13   46.97
  -4  -1  10  821.22   48.31
  -4  -1   9    8.92    9.49
  -4  -1   9    8.73   10.23
   4  -1  -9    8.05    9.73
   4  -1  -9    8.33    8.33
  -4  -1   8   81.75   15.25
  -4  -1   8   75.54   13.79
   4  -1  -8   77.78   14.29
   4  -1  -8   83.63   15.72
  -4  -1   7  824.45   35.99
   4  -1  -7  822.17   36.11
   4  -1  -7  829.19   37.66
   4  -1  -7  819.19   40.57
  -4  -1   7  816.24   39.86
   4  -1  -6  292.75   21.64
  -4  -1   6  267.87   19.82
   4  -1  -6  342.33   22.37
  -4  -1   6  304.85   22.93
   4  -1  -6  326.19   23.60
   4  -1  -6  336.38   25.25
  -4  -1   6  334.42   24.84
   4  -1  -5  744.67   31.00
  -4  -1   5  746.39   28.41
   4  -1  -5  778.80   31.78
   4  -1  -5  758.08   34.21
  -4  -1   5  806.52   35.60
   4  -1  -5  767.97   35.54
  -4  -1   5  761.04   35.28
  -4  -1   5  788.90   35.00
   4  -1  -4  405.02   20.65
  -4  -1   4  405.53   17.99
   4  -1  -4  405.56   24.54
   4  -1  -4  405.54   21.87
  -4  -1   4  405.71   16.43
  -4  -1   4  404.76   23.66
  -4  -1   4  404.74   23.63
   4  -1  -4  405.04   23.65
  -4  -1   4  405.89   22.86
   4  -1  -3 1401.82   36.31
  -4  -1   3 1400.14   29.17
  -4  -1   3 1434.61   31.41
   4  -1  -3 1455.47   40.51
   4  -1  -3 1471.88   45.15
  -4  -1   3 1437.93   45.05
  -4  -1   3 1454.36   43.61
  -4  -1   3 1440.08   40.70
   4  -1  -3 1377.07   43.29
  -4  -1   3 1451.22   41.62
  -4  -1   2  103.07    6.57
   4  -1  -2   96.88   12.83
  -4  -1   2   87.05    9.02
  -4  -1   2  104.50   13.08
   4  -1  -2   83.24    9.25
  -4  -1   2   94.01   11.21
   4  -1  -2   87.66   11.88
  -4  -1   2  107.22   11.98
  -4  -1   2  105.36   12.08
  -4  -1   1 1417.17   41.56
   4  -1  -1 1399.27   40.99
   4  -1  -1 1395.40   39.38
  -4  -1   1 1442.50   40.94
  -4  -1   1 1402.78   36.53
   4  -1  -1 1418.87   35.96
  -4  -1   1 1374.86   36.04
  -4  -1   0  864.88   31.45
   4  -1   0  900.81   32.05
  -4  -1   0  918.01   33.57
   4  -1   0  865.47   29.95
  -4  -1   0  862.08   26.50
  -4  -1   0  904.53   27.57
  -4  -1  -1   69.19    4.76
  -4  -1  -1   72.38    9.61
   4  -1   1   63.66    9.74
  -4  -1  -1   70.03    7.48
  -4  -1  -1   75.05    8.62
  -4  -1  -1   84.62   11.56
   4  -1   1   53.39    9.87
  -4  -1  -2  276.08   12.23
   4  -1   2  232.74   15.68
  -4  -1  -2  292.73   17.51
  -4  -1  -2  269.60   11.82
  -4  -1  -2  319.50   21.63
   4  -1   2  273.37   19.94
  -4  -1  -2  284.30   14.85
  -4  -1  -3  847.73   25.35
   4  -1   3  816.30   27.14
  -4  -1  -3  827.88   27.35
   4  -1   3  883.57   36.48
  -4  -1  -3  798.79   15.90
  -4  -1  -3  843.07   25.30
   4  -1   4   42.92    7.72
  -4  -1  -4   57.85    7.70
  -4  -1  -4   50.24    8.33
   4  -1   4   33.48   10.77
  -4  -1  -4   41.72    7.27
  -4  -1  -5   77.71    8.16
  -4  -1  -5   75.45   10.86
   4  -1   5   63.50   13.47
  -4  -1  -6  303.50   21.94
  -4  -1  -6  274.03   11.67
   4  -1   6  264.83   24.96
   4  -1   7   52.87    5.27
   4  -1   7   52.48   13.64
   4  -1   8   24.60    4.96
   4  -1   8   58.07   14.89
   4  -1   9   99.82   19.29
   4  -1  10   81.54   19.70
   4  -1  11   17.43   12.42
   4  -1  12    9.49   13.86
   4   0 -16  267.35   33.69
  -4   0  15    6.10    9.44
   4   0 -15   -2.93   11.55
  -4   0  15   19.07   11.02
  -4   0  14   40.30   15.27
  -4   0  14   14.47   11.32
   4   0 -14   38.64   14.62
  -4   0  13  171.33   25.92
  -4   0  13  169.34   27.22
   4   0 -13  177.11   25.91
  -4   0  12  369.92   34.48
   4   0 -12  353.83   33.36
  -4   0  12  401.46   36.07
  -4   0  11  107.27   18.99
  -4   0  11   93.01   18.30
   4   0 -11   64.23   16.73
  -4   0  10    2.90    9.16
   4   0 -10   11.44   10.79
  -4   0   9   27.35   11.15
   4   0  -9   35.83   13.02
  -4   0   8   86.99   14.66
   4   0  -8  102.28   15.52
   4   0  -8   94.50   13.35
  -4   0   7  112.17   14.79
   4   0  -7  107.42   16.57
   4   0  -7  128.91   13.90
   4   0  -6  130.29   14.23
  -4   0   6  134.08   14.92
   4   0  -6  138.95   17.01
   4   0  -6  125.98   12.10
  -4   0   6  129.51   16.81
   4   0  -6  124.92   15.00
   4   0  -5   92.67   10.97
  -4   0   5   96.90   10.51
  -4   0   5   99.98   13.24
  -4   0   5   91.17   13.53
   4   0  -5   93.73   10.61
  -4   0   5   91.62   11.46
   4   0  -5   96.56   13.19
   4   0  -5   92.15   14.44
  -4   0   5   99.29   14.23
   4   0  -4   22.44    6.82
  -4   0   4   22.62    6.58
  -4   0   4   22.16    8.53
  -4   0   4   23.53    6.11
  -4   0   4   22.57    8.45
   4   0  -4   22.81    9.02
   4   0  -4   22.28    6.18
  -4   0   4   22.30    7.98
   4   0  -4   22.33    9.41
  -4   0   4   22.09    5.12
  -4   0   3  142.93   10.18
   4   0  -3  145.57    9.30
  -4   0   3  148.49   11.75
   4   0  -3  145.16   12.29
  -4   0   3  141.87   13.95
  -4   0   3  142.83   11.31
   4   0  -3  142.83   11.33
  -4   0   3  142.77   11.78
   4   0  -3  142.20   12.51
  -4   0   3  143.18   14.29
  -4   0   2  209.01   12.49
   4   0  -2  209.65   19.49
   4   0  -2  208.93   12.03
  -4   0   2  208.86   16.15
  -4   0   2  208.94   19.74
   4   0  -2  208.91   15.80
  -4   0   2  209.44   16.54
  -4   0   2  208.60   17.98
   4   0  -2  209.42   17.81
  -4   0   2  209.42   16.73
  -4   0   1  344.58   12.32
   4   0  -1  343.51   20.87
  -4   0   1  343.64   18.22
  -4   0   1  342.65   20.43
  -4   0   1  347.60   19.45
   4   0  -1  342.98   19.57
  -4   0   1  344.26   19.61
   4   0  -1  349.57   18.70
  -4   0   1  348.97   17.86
   4   0   0  405.34   21.38
  -4   0   0  428.53   13.82
  -4   0   0  429.45   22.05
   4   0   0  380.60   18.61
   4   0   0  419.16   21.93
  -4   0   0  429.89   20.04
  -4   0   0  442.06   22.31
  -4   0   0  416.41   16.75
   4   0   1  535.01   23.65
  -4   0  -1  541.72   23.61
   4   0   1  537.63   25.85
  -4   0  -1  548.74   26.20
  -4   0  -1  501.95   19.87
   4   0   1  492.25   16.96
  -4   0  -1  536.86   16.97
  -4   0  -2  263.43   13.85
  -4   0  -2  252.91   16.03
   4   0   2  262.55   19.71
  -4   0  -2  287.40   20.08
  -4   0  -2  243.53   13.05
   4   0   2  228.94   10.78
  -4   0  -2  257.71   10.88
  -4   0  -3   86.04    9.45
  -4   0  -3   91.68    9.66
  -4   0  -3   91.86    7.98
  -4   0  -3   84.74    6.65
   4   0   3   73.60    6.18
  -4   0  -3   91.23   13.12
   4   0   3   76.09   12.80
  -4   0  -4 1777.59   44.52
  -4   0  -4 1701.48   35.12
   4   0   4 1790.04   54.82
  -4   0  -4 1570.88   28.91
   4   0   4 1629.38   26.44
  -4   0  -5 1330.49   42.21
  -4   0  -5 1228.07   26.64
   4   0   5 1340.71   50.82
  -4   0  -5 1145.47   23.85
   4   0   5 1241.33   24.84
  -4   0  -6   22.47    7.97
  -4   0  -6   24.82    4.24
   4   0   6   13.59    8.94
   4   0   6   21.57    4.91
  -4   0  -7  137.62    8.63
   4   0   7  134.01   10.65
   4   0   7  154.90   21.56
   4   0   8  323.83   29.95
  -4   0  -8  307.60   12.42
   4   0   8  340.59   17.65
   4   0   9   -1.20   11.52
   4   0  10   42.86   14.87
   4   0  11  308.66   33.56
   4   0  12  149.81   29.75
   4   1 -15   22.39   12.12
  -4   1  14  439.03   42.47
   4   1 -14  403.41   38.85
  -4   1  13   68.67   18.44
   4   1 -13   93.00   20.08
  -4   1  13   82.74   15.74
  -4   1  12   35.61   15.19
   4   1 -12   34.19   15.15
  -4   1  12   73.10   14.16
  -4   1  11  147.61   22.01
   4   1 -11  166.32   23.62
  -4   1  10  776.70   45.42
   4   1 -10  906.05   49.06
  -4   1   9   29.93   12.39
   4   1  -9    9.47   10.27
   4   1  -9    5.15    6.51
  -4   1   8  103.11   16.22
   4   1  -8   68.62   14.86
   4   1  -8  106.81   13.07
  -4   1   7  760.26   36.35
   4   1  -7  763.73   35.14
   4   1  -7  816.49   40.84
   4   1  -7  774.75   29.07
  -4   1   6  291.49   21.63
   4   1  -6  311.07   20.72
   4   1  -6  316.29   24.65
   4   1  -6  306.43   16.95
  -4   1   6  314.53   23.54
  -4   1   5  722.43   30.63
   4   1  -5  707.92   27.84
  -4   1   5  711.68   25.00
  -4   1   5  777.16   35.39
   4   1  -5  738.75   34.96
   4   1  -5  675.21   23.04
  -4   1   5  799.90   35.20
  -4   1   5  703.13   29.93
  -4   1   4  422.64   20.59
   4   1  -4  422.63   17.39
  -4   1   4  422.04   16.97
   4   1  -4  422.93   22.99
  -4   1   4  422.87   24.36
   4   1  -4  422.89   16.10
  -4   1   4  422.46   24.37
  -4   1   4  422.15   20.77
  -4   1   3 1419.15   36.40
   4   1  -3 1421.47   28.05
   4   1  -3 1414.71   42.65
  -4   1   3 1421.57   33.65
  -4   1   3 1423.60   44.41
  -4   1   3 1418.96   39.66
  -4   1   3 1423.98   45.34
  -4   1   2   97.19    9.80
   4   1  -2   92.55    5.95
   4   1  -2   99.99   11.43
  -4   1   2   98.09   12.50
  -4   1   2   92.51   12.55
  -4   1   2   99.23   10.41
   4   1  -2   99.04   11.49
  -4   1   2  101.41   11.92
  -4   1   1 1409.18   32.56
  -4   1   1 1403.79   39.28
  -4   1   1 1404.91   41.66
   4   1  -1 1400.65   37.28
  -4   1   1 1401.35   35.39
  -4   1   1 1409.48   40.64
   4   1  -1 1409.58   40.07
   4   1  -1 1415.62   37.37
  -4   1   1 1407.11   32.39
  -4   1   0  838.65   31.16
  -4   1   0  840.60   29.51
   4   1   0  853.56   32.55
   4   1   0  841.76   26.08
  -4   1   0  853.94   29.83
   4   1   0  867.52   27.82
  -4   1   0  848.91   22.11
  -4   1  -1   72.01   10.18
  -4   1  -1   68.24    8.86
   4   1   1   60.65    7.24
  -4   1  -1   71.37    5.56
  -4   1  -1   72.48   10.51
   4   1   1   54.91   11.19
   4   1   1   64.43    7.86
  -4   1  -2  269.24   16.91
  -4   1  -2  248.29   15.47
  -4   1  -2  304.76   20.63
   4   1   2  270.41   20.43
   4   1   2  281.91   14.92
  -4   1  -3  813.77   29.81
  -4   1  -3  829.61   27.11
   4   1   3  835.96   36.21
  -4   1  -3  844.57   36.09
   4   1   3  812.03   24.58
  -4   1  -4   35.50    6.35
  -4   1  -4   52.37    9.22
   4   1   4   52.81    7.66
   4   1   4   52.68   12.44
  -4   1  -5   82.07   12.88
   4   1   5   86.16    9.36
   4   1   5   88.97   15.08
   4   1   6  269.55   25.14
   4   1   6  257.67   16.07
   4   1   7   63.96    9.53
   4   1   7   57.97   15.21
  -4   1  -8   42.14    7.74
   4   1   8   49.80    9.53
   4   1   8   53.86   13.80
   4   1   9   96.71   18.81
   4   1  10   98.95   18.61
   4   1  11   19.95   12.02
   4   1  12   21.24   13.72
   4   2 -15   82.28   19.42
  -4   2  14    2.97   13.82
   4   2 -14   22.21   13.87
  -4   2  13   64.00   18.33
   4   2 -13  108.79   21.38
  -4   2  12  277.46   31.81
  -4   2  12  277.32   22.77
   4   2 -12  266.70   31.22
  -4   2  11  327.69   31.76
   4   2 -11  317.88   31.22
  -4   2  11  311.51   23.12
  -4   2  10  276.37   28.16
   4   2 -10  244.05   26.82
   4   2 -10  268.09   20.63
  -4   2   9  116.13   18.26
   4   2  -9  127.46   19.25
   4   2  -9  117.73   13.76
  -4   2   8  121.08   16.37
   4   2  -8  126.36   18.96
   4   2  -8  117.87   11.85
   4   2  -7  299.38   22.53
  -4   2   7  290.80   24.26
   4   2  -7  291.36   26.10
   4   2  -7  293.12   15.97
   4   2  -6  198.51   17.08
  -4   2   6  183.55   17.97
   4   2  -6  185.64   11.45
  -4   2   6  193.45   18.78
  -4   2   6  183.15   11.80
   4   2  -6  184.73   20.09
   4   2  -5   27.05    6.74
  -4   2   5   24.93    8.93
   4   2  -5   23.82    4.64
  -4   2   5   30.39    9.10
   4   2  -5   27.17   10.20
  -4   2   5   25.33    4.87
   4   2  -4  967.52   29.76
  -4   2   4  971.92   39.16
  -4   2   4  972.08   42.29
  -4   2   4  967.02   39.93
  -4   2   4  973.73   25.75
   4   2  -4  974.39   42.01
  -4   2   4  973.18   43.69
   4   2  -4  966.63   43.18
   4   2  -3 1014.28   23.35
  -4   2   3 1011.14   34.21
  -4   2   3 1021.06   37.03
  -4   2   3 1012.55   38.30
   4   2  -3 1018.74   37.49
  -4   2   3 1016.02   25.01
  -4   2   3 1012.92   39.88
   4   2  -3 1014.87   38.91
   4   2  -2  161.95   11.00
  -4   2   2  163.98   11.68
  -4   2   2  161.77   11.70
  -4   2   2  164.43   11.48
  -4   2   2  160.19   11.84
   4   2  -2  169.58   11.33
  -4   2   2  163.92   11.36
   4   2  -2  163.55   11.57
  -4   2   1 3566.05   63.86
  -4   2   1 3578.20   72.38
  -4   2   1 3563.53   73.13
  -4   2   1 3566.82   57.51
   4   2  -1 3570.40   63.05
  -4   2   1 3578.55   73.24
   4   2  -1 3579.31   69.90
  -4   2   0  952.04   35.93
  -4   2   0 1013.04   36.30
  -4   2   0  986.41   35.18
  -4   2   0  994.73   31.61
   4   2   0 1047.96   38.10
   4   2   0  945.78   28.24
   4   2   0 1028.85   34.05
  -4   2  -1 1644.14   44.45
  -4   2  -1 1715.67   44.98
   4   2   1 1761.55   50.52
  -4   2  -1 1608.03   44.04
   4   2   1 1640.12   33.16
  -4   2  -1 1542.67   23.71
   4   2   1 1611.85   41.36
   4   2   2  352.77   12.48
  -4   2  -2  327.02   19.46
  -4   2  -2  361.10   22.79
   4   2   2  338.90   23.43
   4   2   2  330.23   12.56
   4   2   2  358.12   19.56
   4   2   3  290.87   14.55
  -4   2  -3  344.02   19.37
  -4   2  -3  338.93   23.73
   4   2   3  325.73   23.95
   4   2   3  326.80   18.97
  -4   2  -4  282.57   21.36
   4   2   4  221.52   14.82
   4   2   4  245.13   22.35
   4   2   4  254.91   17.29
   4   2   5 1367.67   40.42
   4   2   5 1376.28   51.71
   4   2   5 1310.77   39.18
   4   2   6  294.54   21.52
   4   2   6  270.83   19.26
   4   2   7  588.02   32.19
   4   2   7  618.27   38.21
   4   2   7  548.06   27.72
   4   2   8  577.92   34.59
   4   2   8  586.14   39.74
   4   2   9  288.60   26.56
  -4   2  -9  308.43   21.89
   4   2   9  259.70   28.70
   4   2  10   13.91   10.13
   4   2  10   28.48   12.96
   4   2  11  111.92   20.06
   4   2  11  152.09   24.79
   4   2  12   79.43   19.76
  -4   3  14   32.40   16.43
   4   3 -14   21.49   12.87
  -4   3  13    0.89    9.10
   4   3 -13   -1.21    8.83
  -4   3  12  194.46   27.28
   4   3 -12  207.26   27.86
  -4   3  11  162.18   25.32
   4   3 -11  175.78   24.72
  -4   3  10   30.85   14.06
   4   3 -10   38.81   13.52
  -4   3  10   35.31    7.75
  -4   3   9  659.78   41.55
  -4   3   9  650.70   23.80
   4   3  -9  708.71   43.82
   4   3  -9  635.32   24.56
  -4   3   8  861.97   45.08
   4   3  -8  888.13   47.00
  -4   3   8  788.83   23.18
   4   3  -8  786.91   24.03
  -4   3   7  693.21   38.25
  -4   3   7  639.55   18.30
   4   3  -7  730.74   40.73
   4   3  -7  684.29   18.56
   4   3  -6  115.08   13.59
  -4   3   6   99.82   15.59
   4   3  -6   98.10   16.17
  -4   3   6   92.46    6.30
  -4   3   6  116.52   16.76
  -4   3   5  610.29   32.96
   4   3  -5  589.87   26.58
   4   3  -5  571.12   32.78
  -4   3   5  561.99   13.45
  -4   3   5  553.50   31.49
  -4   3   4  664.51   32.17
   4   3  -4  646.87   24.46
  -4   3   4  675.65   15.61
   4   3  -4  730.34   35.12
  -4   3   4  741.53   35.11
  -4   3   3  319.35   22.25
   4   3  -3  291.47   14.51
  -4   3   3  298.22   22.58
  -4   3   3  287.99   12.06
   4   3  -3  279.52   21.29
  -4   3   2 3373.56   71.38
  -4   3   2 3375.57   75.15
  -4   3   2 3374.83   77.22
   4   3  -2 3377.27   69.32
  -4   3   2 3372.24   77.75
   4   3  -2 3379.85   75.29
   4   3  -1 4016.90   32.85
  -4   3   1 4173.33   73.67
  -4   3   1 4252.40   79.15
  -4   3   1 4452.62   81.48
  -4   3   1 4578.36   83.10
  -4   3   1 4097.86   58.04
   4   3  -1 4363.09   70.19
  -4   3   1 4150.55   61.78
   4   3  -1 4506.33   80.24
   4   3   0  402.32    9.22
  -4   3   0  423.37   25.88
  -4   3   0  435.14   25.97
  -4   3   0  432.41   21.28
   4   3   0  443.18   21.17
  -4   3   0  446.24   18.36
   4   3   0  489.34   26.18
   4   3   1  792.31   16.13
  -4   3  -1  830.28   36.49
  -4   3  -1  876.65   34.88
   4   3   1  798.47   25.34
   4   3   1  869.88   36.96
  -4   3  -1  804.73   31.43
  -4   3  -1  807.98   20.46
   4   3   1  840.55   33.82
   4   3   2   13.62    4.28
   4   3   2   18.05    4.31
  -4   3  -2   24.27    3.15
   4   3   2   30.95    8.66
   4   3   2   17.97    8.45
   4   3   3 1662.83   35.56
   4   3   3 1715.34   55.07
   4   3   3 1707.77   48.36
   4   3   4   23.73    6.40
   4   3   4   16.59    7.84
   4   3   4   20.22    9.87
   4   3   5  774.41   31.08
   4   3   5  769.44   39.63
   4   3   5  734.14   33.26
   4   3   6  444.61   26.16
   4   3   6  445.54   31.92
   4   3   7  612.06   33.17
   4   3   7  563.56   37.29
   4   3   8  404.85   29.41
   4   3   8  392.78   32.57
   4   3   9  697.84   40.67
   4   3   9  768.66   46.58
   4   3  10    0.63    7.58
   4   3  10   10.75   11.05
   4   3  11  167.18   24.69
   4   3  11  158.02   24.84
   4   3  12   97.81   20.55
   4   3  12  129.32   24.58
   4   3  13   83.85   19.31
  -4   4  13  194.56   28.88
   4   4 -13  121.28   23.21
  -4   4  12  635.35   48.51
   4   4 -12  705.82   51.08
  -4   4  11   73.50   18.51
   4   4 -11  110.69   22.69
  -4   4  10  281.57   31.09
   4   4 -10  238.64   29.12
  -4   4   9  292.25   29.59
   4   4  -9  306.22   30.98
  -4   4   8  432.28   34.49
   4   4  -8  421.00   34.54
  -4   4   7   63.17   14.27
   4   4  -7   51.36   14.12
   4   4  -6  116.35   15.03
  -4   4   6  143.33   19.53
   4   4  -6  136.96   19.86
  -4   4   6  115.77   18.25
  -4   4   5 1086.27   46.37
   4   4  -5 1082.63   38.12
   4   4  -5 1137.52   48.38
  -4   4   5 1049.82   45.72
  -4   4   4  259.35   22.59
   4   4  -4  233.90   16.19
  -4   4   4  238.00   22.37
   4   4  -4  223.52   21.44
  -4   4   3 1051.44   43.42
   4   4  -3  921.61   28.70
  -4   4   3  997.12   42.79
   4   4  -3 1007.53   41.66
  -4   4   3  951.71   37.86
  -4   4   2 1261.27   46.04
   4   4  -2 1186.34   28.94
  -4   4   2 1242.72   47.11
   4   4  -2 1224.38   43.24
  -4   4   2 1221.42   39.94
   4   4  -1  329.07   14.13
  -4   4   1  341.82   24.36
  -4   4   1  384.62   26.72
   4   4  -1  377.87   23.35
  -4   4   1  386.41   21.21
   4   4   0    4.54    3.66
  -4   4   0   21.95    9.22
   4   4   0    5.40    6.01
  -4   4   0    6.97    5.08
   4   4   1  336.22   14.64
  -4   4  -1  381.35   26.78
   4   4   1  317.50   18.46
  -4   4  -1  363.57   16.79
   4   4   2   17.37    6.03
  -4   4  -2   32.27   10.59
   4   4   2   20.68    5.43
   4   4   2   34.67   11.00
  -4   4  -2   33.27    5.29
   4   4   3 1110.54   31.84
  -4   4  -3 1157.38   47.33
   4   4   3 1180.93   47.63
  -4   4  -3 1077.66   21.12
   4   4   4 1111.67   35.31
   4   4   4 1101.03   46.87
   4   4   5  343.57   22.19
   4   4   5  324.24   27.87
   4   4   6  125.08   15.30
   4   4   6  112.15   18.68
   4   4   7   53.99   12.32
   4   4   7   63.99   15.03
   4   4   8   18.95    8.83
   4   4   8   20.24   11.27
   4   4   9  157.95   20.48
   4   4   9  164.54   23.03
   4   4  10   30.68   12.95
   4   4  10   30.20   12.15
   4   4  11    9.79   10.14
   4   4  11   12.51   10.75
   4   4  12   12.17   11.31
   4   4  12   23.90   13.95
   4   5 -13   67.50   18.25
  -4   5  12  -21.25   14.73
   4   5 -12   -1.17   11.54
  -4   5  11   14.99   12.99
   4   5 -11   15.25   12.20
  -4   5  10   58.72   15.49
   4   5 -10   34.89   14.89
  -4   5   9   58.38   16.26
   4   5  -9   78.51   19.17
  -4   5   8   19.13   11.44
   4   5  -8   19.85   12.46
  -4   5   7  301.45   29.90
   4   5  -7  301.05   29.77
  -4   5   6  726.74   42.30
   4   5  -6  726.31   43.22
  -4   5   6  753.84   43.03
  -4   5   5   45.71   13.01
   4   5  -5   53.48   10.73
   4   5  -5   48.14   15.25
  -4   5   5   49.47   13.68
  -4   5   4   26.35   10.38
   4   5  -4   29.51    8.22
   4   5  -4   36.65   12.02
  -4   5   4   32.75   12.30
   4   5  -3   96.22   11.40
  -4   5   3   90.73   15.82
  -4   5   3   84.78   15.55
   4   5  -3   89.56   15.55
  -4   5   2  102.50   16.80
  -4   5   2  115.82   17.35
   4   5  -2  122.80   16.24
  -4   5   2  137.65   15.49
   4   5  -1  144.55   12.43
  -4   5   1  166.28   20.18
  -4   5   1  192.85   21.29
   4   5  -1  196.55   18.87
  -4   5   1  201.30   17.30
   4   5   0  252.98   15.28
  -4   5   0  314.96   25.70
  -4   5   0  330.19   27.24
   4   5   0  319.39   22.03
  -4   5   0  317.68   19.83
   4   5   1   35.67    7.59
  -4   5  -1   69.91   14.00
   4   5   1   40.80    8.66
  -4   5  -1   64.62    8.97
   4   5   2  475.73   21.95
  -4   5  -2  470.87   32.10
   4   5   2  412.05   21.75
  -4   5  -2  464.84   20.34
   4   5   3 1322.55   38.72
  -4   5  -3 1218.54   50.80
   4   5   3 1216.71   49.43
  -4   5  -3 1224.37   30.55
   4   5   4  672.53   30.06
  -4   5  -4  654.91   38.82
   4   5   4  656.51   37.58
  -4   5  -4  617.71   19.89
   4   5   5  334.01   23.21
   4   5   5  269.09   25.70
  -4   5  -5  311.80   28.28
   4   5   6  327.81   24.28
   4   5   6  313.05   27.87
   4   5   7  197.79   20.91
   4   5   7  187.59   23.09
   4   5   8  118.22   18.21
   4   5   8   90.84   18.92
   4   5   9  165.54   22.88
   4   5   9  179.98   24.65
   4   5  10   59.86   14.74
   4   5  10   38.86   13.18
   4   5  11  245.18   29.53
   4   5  11  222.31   28.97
   4   5  12   67.78   18.24
  -4   6  11   24.21   13.95
   4   6 -11   14.07   14.09
  -4   6  10   98.41   21.17
   4   6 -10   98.71   22.11
  -4   6   9  225.92   29.06
   4   6  -9  163.70   26.14
  -4   6   8  163.16   24.14
   4   6  -8  136.41   23.30
  -4   6   7  219.06   26.58
   4   6  -7  223.92   27.39
  -4   6   6  437.03   35.63
   4   6  -6  369.15   33.45
  -4   6   5  494.52   37.00
   4   6  -5  527.64   37.95
  -4   6   5  587.73   39.44
  -4   6   4   64.84   14.87
   4   6  -4   62.90   11.11
   4   6  -4   73.09   16.38
  -4   6   4   36.87   12.82
  -4   6   3  245.63   26.28
   4   6  -3  185.54   21.74
  -4   6   3  208.10   23.94
  -4   6   2  395.94   32.07
   4   6  -2  393.78   22.82
   4   6  -2  337.11   27.19
  -4   6   2  424.90   32.07
  -4   6   1  287.96   27.55
   4   6  -1  280.61   19.12
  -4   6   1  307.47   27.36
   4   6  -1  250.30   22.58
   4   6   0  392.84   22.07
  -4   6   0  381.58   30.45
  -4   6   0  344.74   29.08
   4   6   0  369.21   26.01
  -4   6   0  386.77   24.47
   4   6   1   27.70    7.75
  -4   6  -1   24.81   11.80
   4   6   1   29.56    8.47
  -4   6  -1   46.84    9.19
   4   6   2  244.39   18.27
  -4   6  -2  238.99   24.01
   4   6   2  199.23   17.58
  -4   6  -2  234.83   17.35
   4   6   3  178.88   16.35
   4   6   3  164.50   14.75
  -4   6  -3  176.99   22.52
   4   6   4  210.41   18.50
  -4   6  -4  218.41   24.68
   4   6   4  178.99   13.98
  -4   6  -5  114.63   18.91
   4   6   5  122.95   15.50
   4   6   5  120.44   18.69
  -4   6  -6   59.83   15.39
   4   6   6   50.11   11.57
   4   6   6   33.57   12.70
  -4   6  -7   68.26   15.79
   4   6   7   73.96   13.46
   4   6   7   70.32   15.76
   4   6   8  347.85   33.44
   4   6   8  346.82   35.07
   4   6   9   10.69    6.84
   4   6   9   10.98   10.68
   4   6  10  170.38   25.20
  -4   7  10   97.85   19.10
   4   7 -10   98.85   25.35
  -4   7   9   12.21   13.61
   4   7  -9   14.94   11.70
  -4   7   8  194.70   28.73
   4   7  -8  198.17   27.46
  -4   7   7  570.53   45.64
   4   7  -7  568.38   43.87
  -4   7   6  260.81   31.32
   4   7  -6  267.78   29.39
  -4   7   5  522.88   41.25
   4   7  -5  523.31   40.30
  -4   7   5  522.59   39.32
  -4   7   4  226.05   27.04
   4   7  -4  205.89   25.66
  -4   7   4  248.85   27.75
  -4   7   3   79.13   18.02
   4   7  -3   55.53   14.76
  -4   7   3   68.50   15.29
   4   7  -2  397.63   25.54
  -4   7   2  403.32   34.62
   4   7  -2  369.41   30.62
  -4   7   2  415.66   33.16
   4   7  -1   31.96    9.14
  -4   7   1   52.01   15.40
   4   7  -1   43.94   12.73
  -4   7   1   64.15   16.50
   4   7   0  387.47   24.62
  -4   7   0  376.33   32.79
   4   7   0  333.83   26.67
  -4   7   0  365.81   31.87
   4   7   1   37.22    9.04
  -4   7  -1   41.25   13.27
   4   7   2  561.63   30.07
  -4   7  -2  535.53   37.51
   4   7   3   21.47    8.69
  -4   7  -3   14.00   11.65
   4   7   4   17.94    8.66
   4   7   4    9.33    6.42
  -4   7  -4    7.17    8.42
  -4   7  -5   16.89   10.94
   4   7   5   13.88    9.06
  -4   7  -6  155.84   22.52
   4   7   6  217.45   22.73
   4   7   7   35.06   10.61
   4   7   7   24.70   11.13
  -4   7  -8   35.49   13.90
   4   7   8   27.62   11.57
  -4   7  -9  121.10   21.83
   4   7   9  183.09   24.71
  -4   7 -10  316.76   35.38
  -4   8   9   40.12   17.74
   4   8  -9   24.48   15.95
  -4   8   8   19.02   13.26
   4   8  -8   43.96   18.61
  -4   8   7  195.72   29.05
   4   8  -7  225.78   31.60
  -4   8   6  127.24   23.37
   4   8  -6   80.96   19.61
  -4   8   5   52.81   17.27
   4   8  -5   48.55   17.28
  -4   8   5   60.71   17.76
  -4   8   4   -7.25   10.71
   4   8  -4    9.56   13.84
  -4   8   4   20.45   11.70
   4   8  -3  208.99   20.63
  -4   8   3  178.63   25.76
   4   8  -3  132.49   22.79
  -4   8   3  204.28   25.87
  -4   8   2  154.65   24.05
   4   8  -2  147.00   18.18
   4   8  -2  124.78   20.36
  -4   8   2  161.87   23.17
   4   8  -1   79.61   14.50
  -4   8   1   48.90   15.72
   4   8  -1   47.62   13.99
  -4   8   1   78.81   17.44
   4   8   0  -12.63    8.50
  -4   8   0   -6.14   12.98
  -4   8   0  -12.16   10.38
   4   8   1  143.42   17.38
  -4   8  -1  151.63   23.92
  -4   8  -1  130.48   21.54
   4   8   2  230.53   21.99
  -4   8  -2  245.87   27.56
   4   8   3  186.74   20.78
  -4   8  -3  216.37   26.18
   4   8   4  201.70   22.08
  -4   8  -4  202.19   26.20
  -4   8  -5   81.15   17.36
  -4   8  -6   27.71   12.72
  -4   8  -7  116.91   22.00
  -4   8  -8   98.44   19.25
  -4   8  -9   85.64   19.40
   4   9  -7   57.49   19.26
  -4   9   6   58.94   19.39
   4   9  -6   58.41   18.89
  -4   9   5   23.80   12.88
   4   9  -5   53.94   18.21
  -4   9   4   73.72   17.83
   4   9  -4   45.07   17.74
  -4   9   4   66.37   20.12
  -4   9   3   27.39   15.13
   4   9  -3   47.59   12.67
   4   9  -3   43.08   18.22
  -4   9   3   28.18   13.33
   4   9  -2   90.85   16.11
  -4   9   2   77.78   21.58
   4   9  -2   85.48   20.77
  -4   9   2   91.94   20.22
  -4   9   1  151.23   26.67
   4   9  -1  135.64   18.57
   4   9  -1  121.38   21.73
  -4   9   1  136.37   22.78
   4   9   0  347.47   28.19
  -4   9   0  390.06   39.50
  -4   9   0  335.47   33.13
  -4   9  -1   67.27   20.41
  -4   9  -1   59.64   17.19
  -4   9  -2   75.59   19.20
  -4   9  -2   69.63   15.93
  -4   9  -3  130.61   22.70
  -4   9  -4  114.08   21.64
  -4   9  -5   53.42   15.43
  -4   9  -6   26.50   13.76
  -4   9  -7    8.54   11.21
   4  10  -4   19.96   15.29
  -4  10   3   15.07   12.38
   4  10  -3  -14.68   10.26
  -4  10   2   41.41   15.13
   4  10  -2   25.30   14.04
  -4  10   1   17.04   13.28
   4  10  -1   18.19   15.29
  -4  10   0   32.70   11.61
  -4  10  -1    9.40   11.18
  -4  10  -2    4.61    8.84
  -4  10  -3   72.19   18.21
  -4  10  -4   92.86   21.13
   4  11  -1   46.61   16.74
   5  -9  -5  318.65   38.20
  -5  -9   5  269.20   34.21
   5  -9  -4   83.83   21.16
  -5  -9   4   63.88   19.92
   5  -9  -3   40.67   18.73
  -5  -9   3   13.65   10.55
   5  -9  -2   28.80   14.37
  -5  -9   2   59.08   17.43
   5  -9  -1   45.76   15.88
  -5  -9   1    4.54   11.80
   5  -9   0   55.57   16.77
  -5  -9   0   63.80   18.58
   5  -9   1   24.05   14.16
  -5  -9  -1   17.73   15.36
   5  -9   2   32.88   14.32
  -5  -9  -2   84.21   21.39
   5  -9   3  108.66   21.98
  -5  -9  -3   90.76   22.14
   5  -9   4   53.92   15.63
   5  -9   5  120.86   22.22
   5  -9   6   32.70   15.39
   5  -8  -9   34.28   17.68
   5  -8  -8    0.13   13.49
  -5  -8   8   -0.18   14.17
   5  -8  -7   93.40   22.62
  -5  -8   7   97.92   20.49
   5  -8  -6   56.79   16.84
  -5  -8   6   55.85   17.71
   5  -8  -5   65.53   18.48
  -5  -8   5   65.29   18.77
   5  -8  -4   32.19   14.90
  -5  -8   4   31.40   13.73
   5  -8  -3   91.58   22.53
  -5  -8   3   91.55   18.13
   5  -8  -2  118.07   23.81
  -5  -8   2  111.83   21.26
   5  -8  -1   51.45   17.82
  -5  -8   1   42.26   13.97
   5  -8   0  492.07   41.47
  -5  -8   0  492.83   41.82
   5  -8   1   11.42   10.88
  -5  -8  -1   17.84   12.94
   5  -8   2   49.74   16.92
   5  -8   2   40.58    9.84
  -5  -8  -2   53.27   18.04
   5  -8   3  140.64   22.08
   5  -8   3  151.00   21.41
  -5  -8  -3  153.83   25.47
   5  -8   4  116.19   20.12
  -5  -8  -4  105.65   24.06
   5  -8   4  107.24   18.92
   5  -8   5  112.68   20.97
   5  -8   5   83.27   20.39
  -5  -8  -5   75.67   19.58
   5  -8   6    8.05   14.37
   5  -8   6    8.74   16.33
   5  -8   7  147.21   25.65
   5  -7 -12   89.24   22.43
   5  -7 -11  200.01   29.32
   5  -7 -10   21.63   15.23
  -5  -7  10    4.33   12.56
   5  -7  -9   17.58   14.32
  -5  -7   9    5.36   11.42
   5  -7  -8  393.50   38.60
  -5  -7   8  418.40   38.89
   5  -7  -7   32.66   15.06
  -5  -7   7   -2.69    9.97
   5  -7  -6   26.92   13.07
  -5  -7   6   48.42   15.82
   5  -7  -5   59.52   17.02
  -5  -7   5   36.50   14.11
   5  -7  -4   11.40   11.50
  -5  -7   4    4.15   10.50
   5  -7  -3   85.16   18.53
  -5  -7   3   48.86   15.09
   5  -7  -2  265.54   29.20
  -5  -7   2  258.68   28.95
   5  -7  -1   38.16   14.84
  -5  -7   1   24.12   13.22
   5  -7  -1   21.86    6.65
   5  -7   0   70.23   16.66
  -5  -7   0   54.97   15.93
   5  -7   0   42.81    9.47
   5  -7   1  106.28   20.13
  -5  -7  -1  111.43   20.82
   5  -7   1   96.34   13.90
   5  -7   2   26.71   12.78
   5  -7   2   39.26   10.95
  -5  -7  -2   46.07   15.89
   5  -7   3   16.95   12.41
   5  -7   3   14.19    9.57
  -5  -7  -3    7.80   11.49
   5  -7   4   80.65   16.71
  -5  -7  -4   33.72   14.86
   5  -7   4   60.25   14.81
   5  -7   5   91.51   17.91
  -5  -7  -5   62.89   17.38
   5  -7   5   88.42   19.84
   5  -7   6   54.56   13.57
  -5  -7  -6   75.45   19.93
   5  -7   6   88.00   20.89
   5  -7   7  202.89   29.26
   5  -7   8  136.79   26.87
   5  -6 -12   43.69   15.76
   5  -6 -11   11.94   12.20
  -5  -6  11  -29.89   15.03
   5  -6 -10  247.97   30.22
  -5  -6  10  193.37   27.66
   5  -6  -9  168.32   26.08
  -5  -6   9  130.63   22.61
   5  -6  -8   28.30   13.88
  -5  -6   8   22.11   12.52
   5  -6  -7  361.48   34.88
  -5  -6   7  363.38   34.30
   5  -6  -6  529.70   40.95
  -5  -6   6  521.39   39.18
   5  -6  -5  448.56   37.91
  -5  -6   5  384.82   33.11
   5  -6  -4   88.85   17.96
  -5  -6   4   65.57   15.15
   5  -6  -3  165.60   23.40
  -5  -6   3  159.29   22.00
   5  -6  -2   15.02   10.41
  -5  -6   2    3.36   10.66
   5  -6  -2   11.82    4.41
   5  -6  -1  130.14   20.56
   5  -6  -1  119.60   12.14
  -5  -6   1  116.92   19.48
   5  -6   0  247.07   26.50
   5  -6   0  219.83   17.47
  -5  -6   0  239.78   25.85
   5  -6   1  221.65   25.26
   5  -6   1  212.46   19.48
  -5  -6  -1  182.71   23.12
   5  -6   2  323.83   29.48
   5  -6   2  248.67   22.36
  -5  -6  -2  246.32   26.65
   5  -6   3   37.57   12.03
   5  -6   3   32.75   10.75
  -5  -6  -3   26.92   12.99
   5  -6   4  171.40   21.23
   5  -6   4  151.15   20.99
  -5  -6  -4  164.21   23.55
   5  -6   5  166.88   21.20
   5  -6   5  197.71   25.13
  -5  -6  -5  228.00   26.90
   5  -6   6  102.03   16.71
  -5  -6  -6   89.02   20.22
   5  -6   6  101.19   20.32
   5  -6   7   -2.92   13.46
   5  -6   8   31.97   16.70
   5  -6   9   27.79   17.15
   5  -5 -13   58.25   17.49
   5  -5 -12  261.08   30.77
  -5  -5  12  281.54   33.42
   5  -5 -11   66.19   17.54
  -5  -5  11   29.14   14.20
   5  -5 -10    7.94   10.94
  -5  -5  10   -7.07   11.61
   5  -5  -9   22.41   11.71
  -5  -5   9   17.76   13.83
   5  -5  -8   11.12    7.24
  -5  -5   8   31.75   11.96
   5  -5  -7   13.15   11.11
  -5  -5   7    8.75   10.23
   5  -5  -6    8.50   10.34
  -5  -5   6    0.48   10.57
   5  -5  -5  154.54   21.66
  -5  -5   5  118.66   20.00
   5  -5  -4   76.28   16.94
  -5  -5   4   78.86   16.40
   5  -5  -3  136.54   19.78
   5  -5  -3  135.67    7.21
  -5  -5   3  140.84   18.59
  -5  -5   2  916.93   18.96
   5  -5  -2  924.95   48.46
   5  -5  -2  910.94   26.66
  -5  -5   2  949.40   45.87
   5  -5  -1  727.55   41.94
   5  -5  -1  724.97   26.73
  -5  -5   1  724.51   40.47
   5  -5   0  206.39   23.13
   5  -5   0  211.28   17.94
  -5  -5   0  212.46   22.57
   5  -5   1  525.93   35.40
   5  -5   1  534.72   28.14
  -5  -5  -1  554.92   34.85
   5  -5   2 1047.69   47.49
   5  -5   2  975.54   41.53
  -5  -5  -2  928.71   45.28
   5  -5   3 1157.88   49.44
   5  -5   3 1178.72   48.61
  -5  -5  -3 1191.66   51.24
   5  -5   4  131.20   17.57
   5  -5   4   90.93   17.13
  -5  -5  -4   98.97   18.67
   5  -5   5  275.83   24.22
   5  -5   5  257.07   27.41
  -5  -5  -5  241.00   25.51
   5  -5   6   87.39   14.45
  -5  -5  -6   69.69   16.36
   5  -5   6   76.48   18.56
   5  -5   7   13.40   13.93
   5  -5   8  453.49   40.81
   5  -5   9  133.03   24.92
   5  -4 -13  121.10   21.63
  -5  -4  13  105.04   22.71
   5  -4 -12   10.11   11.79
  -5  -4  12   10.34   11.86
   5  -4 -11  107.94   19.95
  -5  -4  11  101.18   20.77
   5  -4 -10   27.74    9.51
  -5  -4  10   27.34   11.52
   5  -4  -9  799.64   46.63
  -5  -4   9  747.09   46.55
   5  -4  -8  143.42   21.04
  -5  -4   8  133.16   20.83
   5  -4  -7 1771.60   66.59
  -5  -4   7 1846.17   67.53
   5  -4  -6  995.40   49.17
  -5  -4   6  953.21   48.37
   5  -4  -5   64.03   14.27
  -5  -4   5   90.78   15.91
   5  -4  -4  142.30   20.02
  -5  -4   4  185.14   21.15
   5  -4  -3  333.95   14.78
  -5  -4   3  300.84   25.66
   5  -4  -2  115.94   18.38
   5  -4  -2   83.21    9.24
  -5  -4   2   97.26   15.63
   5  -4  -1  139.26   19.06
   5  -4  -1  137.65   12.73
  -5  -4   1  148.74   18.13
   5  -4   0  181.82   19.79
   5  -4   0  145.88   14.32
  -5  -4   0  158.27   18.25
   5  -4   1   72.56   13.86
  -5  -4  -1   74.79   13.78
   5  -4   1   56.29   11.13
   5  -4   2  590.47   34.03
   5  -4   2  539.75   30.62
  -5  -4  -2  550.47   32.14
   5  -4   3  733.91   36.86
   5  -4   3  695.46   36.77
  -5  -4  -3  698.48   36.54
  -5  -4  -4  717.10   26.42
   5  -4   4  644.93   37.87
  -5  -4  -4  672.01   36.19
   5  -4   5   42.99   10.18
  -5  -4  -5   46.52   11.76
   5  -4   5   38.86   13.30
   5  -4   6   15.75    7.47
   5  -4   6   22.96   12.93
   5  -4   7   42.72    9.56
   5  -4   7   28.87   13.72
   5  -4   8   23.08   14.98
   5  -4   9   92.44   21.15
   5  -4  10   32.33   16.85
   5  -3 -15  289.79   34.49
  -5  -3  14   25.89   13.18
   5  -3 -14   42.55   15.93
  -5  -3  13    1.51    9.51
   5  -3 -13   12.05   12.11
   5  -3 -13    1.23    9.81
  -5  -3  12  153.55   24.04
   5  -3 -12  133.96   21.59
   5  -3 -12  171.25   24.18
   5  -3 -11  790.54   46.29
   5  -3 -11  787.00   49.92
  -5  -3  11  896.62   53.36
  -5  -3  10   24.63   11.40
   5  -3 -10   27.22   11.23
   5  -3 -10   24.04   12.96
   5  -3  -9  434.73   33.44
   5  -3  -9  460.20   36.21
  -5  -3   9  470.32   36.44
   5  -3  -8  261.33   25.93
   5  -3  -8  268.80   28.24
  -5  -3   8  228.23   25.60
   5  -3  -7  548.55   35.69
   5  -3  -7  589.74   38.31
  -5  -3   7  564.25   36.99
  -5  -3   6   54.00   13.89
   5  -3  -6   83.07   15.54
   5  -3  -6   85.20   16.23
   5  -3  -5  293.42   26.02
  -5  -3   5  260.72   23.83
   5  -3  -4   36.22   12.33
  -5  -3   4   40.48    4.62
  -5  -3   4   27.69   11.50
   5  -3  -3   60.99   13.87
  -5  -3   3   39.65    5.36
   5  -3  -3   51.34    7.38
  -5  -3   3   26.59    9.33
   5  -3  -2   51.82   12.44
  -5  -3   2   51.99   11.91
   5  -3  -2   34.41    7.38
   5  -3  -1  940.41   41.21
   5  -3  -1  948.54   32.00
  -5  -3   1  992.54   39.52
   5  -3   0  187.22   19.13
   5  -3   0  189.21   16.14
  -5  -3   0  157.35   16.58
   5  -3   1  180.69   18.20
   5  -3   1  152.65   16.19
  -5  -3  -1  181.39   17.61
   5  -3   2  332.51   23.80
   5  -3   2  335.02   24.39
  -5  -3  -2  326.07   21.88
   5  -3   3   38.75    8.57
  -5  -3  -3   38.89    5.65
   5  -3   3   38.75    8.28
  -5  -3  -3   38.91    8.22
   5  -3   4   97.31   13.76
  -5  -3  -4  101.83   13.44
  -5  -3  -4  102.38   10.02
   5  -3   4   97.29   15.95
  -5  -3  -4   95.54   13.71
  -5  -3  -5  392.03   21.80
  -5  -3  -5  400.64   23.83
   5  -3   5  404.35   24.26
   5  -3   5  404.23   30.73
  -5  -3  -5  398.16   26.26
  -5  -3  -6  334.88   22.97
   5  -3   6  331.32   20.57
   5  -3   6  329.50   30.46
   5  -3   7  644.64   25.88
   5  -3   7  679.74   44.52
   5  -3   8  219.39   28.21
   5  -3   9  225.25   30.13
   5  -3  10   62.17   20.67
   5  -2 -15    3.12    8.53
  -5  -2  14   18.67   10.53
   5  -2 -14   15.13   10.96
  -5  -2  13   66.26   16.22
  -5  -2  13   79.91   18.23
   5  -2 -13   94.32   20.66
  -5  -2  12   51.97   16.23
  -5  -2  12   31.29   13.45
   5  -2 -12   55.31   16.06
   5  -2 -12   54.14   14.06
  -5  -2  11   48.16   15.98
  -5  -2  11   35.82   12.89
   5  -2 -11   38.17   14.90
   5  -2 -11   21.24   10.97
  -5  -2  10   57.30   15.42
  -5  -2  10   51.99   13.90
   5  -2 -10   87.59   17.07
   5  -2 -10   63.15   17.01
  -5  -2   9  461.35   32.21
   5  -2  -9  518.89   35.10
   5  -2  -9  570.98   39.38
  -5  -2   9  549.76   38.65
  -5  -2   8    5.06    9.10
  -5  -2   8    5.92    7.59
   5  -2  -8    5.09    8.39
   5  -2  -8    6.09    9.74
  -5  -2   7  264.44   20.18
   5  -2  -7  264.63   24.30
   5  -2  -7  264.92   26.85
  -5  -2   7  264.25   26.01
  -5  -2   6   10.62    8.11
  -5  -2   6   17.74    6.83
   5  -2  -6   24.58   10.02
   5  -2  -6   11.05    8.80
   5  -2  -5  763.42   35.24
  -5  -2   5  759.98   26.61
   5  -2  -5  764.52   39.12
  -5  -2   5  757.46   22.73
   5  -2  -5  763.11   39.55
  -5  -2   5  757.67   38.70
   5  -2  -4  828.00   34.50
   5  -2  -4  825.77   40.01
  -5  -2   4  830.44   23.60
   5  -2  -4  825.80   38.26
  -5  -2   4  825.38   38.08
  -5  -2   3  566.99   20.45
   5  -2  -3  571.16   32.99
  -5  -2   3  577.34   30.15
  -5  -2   3  579.05   29.54
  -5  -2   2  826.08   28.53
   5  -2  -2  825.21   41.22
   5  -2  -2  822.45   31.55
  -5  -2   2  827.44   38.75
  -5  -2   2  822.17   37.45
  -5  -2   1   84.74   12.92
   5  -2  -1   86.71   13.41
  -5  -2   1   85.85   11.32
  -5  -2   1  101.73   13.24
   5  -2  -1   81.53   10.95
  -5  -2   0  945.51   38.35
   5  -2   0  934.59   38.01
   5  -2   0  850.87   33.12
  -5  -2   0  924.41   31.01
  -5  -2   0  898.50   33.27
  -5  -2  -1    0.51    5.87
   5  -2   1    5.51    7.46
  -5  -2  -1    5.46    3.89
  -5  -2  -1    1.79    5.96
   5  -2   1    9.64    7.54
  -5  -2  -2  416.21   11.88
  -5  -2  -2  461.64   25.95
   5  -2   2  463.03   25.73
   5  -2   2  447.82   27.33
  -5  -2  -2  422.47   22.37
  -5  -2  -3  427.90   16.77
  -5  -2  -3  434.03   24.45
   5  -2   3  482.12   25.72
   5  -2   3  437.69   28.99
  -5  -2  -3  440.60   23.24
  -5  -2  -4  322.61   17.56
  -5  -2  -4  312.29   20.10
   5  -2   4  345.51   20.96
   5  -2   4  336.25   26.70
  -5  -2  -4  335.32   20.78
   5  -2   5   87.95   11.23
  -5  -2  -5   66.29    9.85
  -5  -2  -5   80.72   10.71
   5  -2   5   87.15   16.69
  -5  -2  -6  662.96   31.21
  -5  -2  -6  667.81   25.26
   5  -2   6  712.54   42.82
   5  -2   7  219.93   26.80
   5  -2   8  404.95   36.49
   5  -2   9    7.24   13.58
   5  -2  10   79.80   19.92
   5  -2  11   10.86   11.85
   5  -1 -15  179.01   27.76
  -5  -1  14   18.33   11.99
  -5  -1  14    9.48   11.96
   5  -1 -14    3.10    8.06
  -5  -1  13   53.10   15.72
  -5  -1  13   60.36   17.34
   5  -1 -13   47.59   15.34
  -5  -1  12  320.21   33.08
   5  -1 -12  308.90   32.74
  -5  -1  12  377.52   36.62
  -5  -1  11    2.02    9.37
  -5  -1  11   13.52   10.77
   5  -1 -11   13.89   12.40
  -5  -1  10  104.44   19.20
  -5  -1  10   86.37   17.21
   5  -1 -10   80.27   16.96
   5  -1  -9  806.11   42.47
  -5  -1   9  752.95   40.47
   5  -1  -9  811.73   46.29
  -5  -1   9  765.56   44.38
   5  -1  -8  175.89   21.06
  -5  -1   8  150.69   20.82
  -5  -1   8  143.62   17.78
   5  -1  -8  161.71   21.26
  -5  -1   7  229.29   19.88
   5  -1  -7  220.99   22.27
   5  -1  -7  268.18   25.24
   5  -1  -6  699.01   32.97
  -5  -1   6  659.64   29.94
   5  -1  -6  696.66   32.72
   5  -1  -6  695.12   36.62
   5  -1  -6  711.51   38.42
  -5  -1   6  694.43   37.53
   5  -1  -5  747.33   31.87
  -5  -1   5  688.51   27.37
   5  -1  -5  735.07   33.10
   5  -1  -5  732.15   36.86
  -5  -1   5  733.37   26.09
  -5  -1   5  735.72   34.18
   5  -1  -5  735.28   37.62
  -5  -1   5  739.54   35.45
   5  -1  -4 1862.60   46.24
  -5  -1   4 1860.01   38.97
   5  -1  -4 1859.00   57.22
   5  -1  -4 1860.66   51.99
  -5  -1   4 1867.25   40.70
  -5  -1   4 1862.73   51.91
   5  -1  -4 1863.00   55.58
  -5  -1   4 1863.76   54.67
  -5  -1   3   25.99    5.13
   5  -1  -3   29.38    7.06
  -5  -1   3   19.61    8.39
  -5  -1   3   13.36    5.88
   5  -1  -3   39.60   10.75
  -5  -1   3   26.64    8.03
   5  -1  -3   25.25    9.70
  -5  -1   3   37.82    8.61
  -5  -1   2 1815.66   24.70
  -5  -1   2 1901.82   42.91
   5  -1  -2 1931.04   55.53
  -5  -1   2 1884.86   55.21
   5  -1  -2 1867.15   52.09
  -5  -1   2 1889.03   50.25
  -5  -1   2 1963.59   52.80
   5  -1  -2 1886.24   45.65
  -5  -1   2 1876.56   48.28
  -5  -1   1   43.85    8.51
   5  -1  -1   43.18    9.46
  -5  -1   1   43.59    6.79
  -5  -1   1   43.84    7.11
  -5  -1   1   43.58    6.78
   5  -1  -1   43.56    7.22
   5  -1   0  144.19   15.73
  -5  -1   0  142.47   13.94
   5  -1   0  140.25   15.93
  -5  -1   0  138.63   12.09
  -5  -1   0  137.77   15.91
  -5  -1   0  132.37   12.43
  -5  -1  -1   23.29    3.26
   5  -1   1   24.44    7.87
  -5  -1  -1   22.65    7.59
  -5  -1  -1   27.76    6.19
  -5  -1  -1   20.66    6.27
   5  -1   1   17.11    8.01
  -5  -1  -2 1024.84   23.28
   5  -1   2 1054.04   36.58
  -5  -1  -2 1072.52   37.16
   5  -1   2 1090.94   42.18
  -5  -1  -2 1064.80   27.42
  -5  -1  -2 1061.84   30.24
  -5  -1  -3  588.19   21.54
   5  -1   3  638.24   27.82
  -5  -1  -3  588.97   26.88
  -5  -1  -3  552.33   17.12
   5  -1   3  648.48   34.51
  -5  -1  -3  588.18   22.41
  -5  -1  -4  110.89   11.36
   5  -1   4  119.38   12.34
  -5  -1  -4  103.26   11.47
  -5  -1  -4   93.19    5.20
  -5  -1  -4  107.29   10.67
   5  -1   4   93.09   15.65
  -5  -1  -5  291.36   19.75
   5  -1   5  338.49   28.33
  -5  -1  -5  278.66   16.76
  -5  -1  -6  512.99   28.75
  -5  -1  -6  527.59   20.17
   5  -1   6  509.47   36.40
   5  -1   7  259.11   27.81
   5  -1   8  211.04   26.83
   5  -1   9   13.90   12.20
   5  -1  10   54.81   17.15
   5  -1  11    8.65   12.65
   5   0 -15  127.33   23.98
  -5   0  14  168.47   26.58
  -5   0  14  176.68   27.39
   5   0 -14  197.16   29.26
  -5   0  13   64.25   19.63
  -5   0  13   36.90   15.40
   5   0 -13   45.37   16.78
  -5   0  12  265.31   29.79
   5   0 -12  289.55   32.32
  -5   0  12  247.34   30.46
  -5   0  11  249.83   27.99
   5   0 -11  251.26   29.41
  -5   0  11  237.27   28.40
  -5   0  10  493.09   35.54
   5   0 -10  548.95   40.65
  -5   0  10  577.40   40.30
  -5   0   9  -12.42    8.52
  -5   0   9  -15.10   11.44
   5   0  -9    0.77    9.78
  -5   0   8   38.58   11.37
  -5   0   8   64.53   14.99
   5   0  -8   38.16   12.57
   5   0  -8   48.42   10.50
  -5   0   7    8.26    7.97
  -5   0   7    4.81    9.43
   5   0  -7    9.60    7.47
   5   0  -7    4.06    8.60
   5   0  -6    8.97    6.93
  -5   0   6    9.36    7.06
  -5   0   6    3.00    8.45
   5   0  -6    5.51    5.73
  -5   0   6    9.43    7.50
   5   0  -6    2.37    7.98
  -5   0   6   11.35    5.92
  -5   0   5    2.94    5.34
   5   0  -5    5.02    5.45
  -5   0   5    7.49    7.84
  -5   0   5    7.84    6.63
   5   0  -5    8.91    5.44
   5   0  -5    8.24    9.25
   5   0  -5    7.81    9.09
  -5   0   5    8.77    6.14
  -5   0   4  976.17   30.14
   5   0  -4  964.46   40.69
   5   0  -4  969.52   30.18
  -5   0   4  967.30   33.38
   5   0  -4  957.81   39.96
  -5   0   4  978.67   35.30
  -5   0   4  979.28   39.45
  -5   0   3  433.86   18.00
   5   0  -3  430.23   26.07
   5   0  -3  439.02   17.13
  -5   0   3  437.78   21.88
  -5   0   3  438.64   22.47
  -5   0   3  439.82   24.94
   5   0  -3  439.71   25.37
  -5   0   3  437.92   23.92
  -5   0   2  753.95   21.26
   5   0  -2  752.13   35.08
  -5   0   2  752.20   29.24
  -5   0   2  752.38   34.36
   5   0  -2  758.01   30.91
  -5   0   2  755.56   31.68
  -5   0   2  750.97   32.68
   5   0  -2  756.74   31.61
  -5   0   2  754.91   29.29
   5   0  -1  250.77   21.18
  -5   0   1  257.82   11.68
  -5   0   1  252.02   18.14
  -5   0   1  251.25   20.70
   5   0  -1  252.95   19.42
  -5   0   1  293.77   19.29
  -5   0   1  257.51   19.06
   5   0  -1  232.11   17.59
  -5   0   1  250.30   16.11
  -5   0   0 2325.79   35.06
   5   0   0 2394.08   57.23
  -5   0   0 2489.03   59.03
   5   0   0 2403.42   51.24
  -5   0   0 2517.25   59.45
  -5   0   0 2470.47   52.41
   5   0   0 2444.57   58.62
  -5   0   0 2414.50   44.05
  -5   0  -1  743.89   21.38
  -5   0  -1  747.68   31.93
   5   0   1  730.56   34.03
  -5   0  -1  772.63   34.56
  -5   0  -1  727.97   27.29
  -5   0  -1  747.75   22.62
   5   0   2    3.27    3.62
  -5   0  -2    2.34    3.83
  -5   0  -2    1.21    5.46
  -5   0  -2    1.48    3.89
  -5   0  -2    1.77    3.09
   5   0   2    3.90    7.47
   5   0   3   19.53    4.67
  -5   0  -3   26.04    6.72
  -5   0  -3   20.89    7.12
  -5   0  -3   30.35    5.82
   5   0   3   29.84   10.49
  -5   0  -3   27.46    4.91
  -5   0  -4 1176.16   37.41
  -5   0  -4 1158.05   34.60
  -5   0  -4 1110.83   27.43
   5   0   4 1223.35   49.91
   5   0   4 1081.83   21.86
  -5   0  -5 1106.83   39.74
  -5   0  -5 1090.66   30.82
  -5   0  -5  911.16   22.96
   5   0   5 1075.29   48.78
   5   0   5  972.61   20.30
  -5   0  -6 1414.20   30.41
   5   0   6 1421.46   58.97
   5   0   7  996.34   51.64
   5   0   8  135.24   21.66
   5   0   9    7.27   12.38
   5   0  10  294.62   33.08
   5   0  11   40.89   17.06
  -5   1  14   -0.25   11.48
  -5   1  14   -0.98   11.96
   5   1 -14    6.33    9.99
  -5   1  13   39.08   15.45
   5   1 -13   57.08   17.19
  -5   1  12  312.32   32.58
   5   1 -12  358.12   35.45
  -5   1  11   10.30    9.71
   5   1 -11   -2.34    8.74
  -5   1  10   92.74   17.91
   5   1 -10  116.77   20.43
  -5   1   9  737.56   41.35
   5   1  -9  795.67   46.17
   5   1  -9  757.06   33.48
  -5   1   8  127.88   17.88
   5   1  -8  149.56   20.59
   5   1  -8  160.79   14.95
  -5   1   7  272.02   22.81
   5   1  -7  250.41   20.62
  -5   1   7  237.06   17.55
   5   1  -7  291.64   26.79
   5   1  -7  271.39   18.19
  -5   1   6  677.28   32.99
   5   1  -6  712.95   30.75
  -5   1   6  706.91   28.53
   5   1  -6  648.72   37.10
   5   1  -6  706.86   27.07
  -5   1   6  648.93   32.16
  -5   1   5  718.61   31.46
   5   1  -5  718.09   27.71
   5   1  -5  748.97   37.77
  -5   1   5  736.33   28.43
   5   1  -5  725.58   26.70
  -5   1   5  727.39   32.10
  -5   1   4 1792.05   45.69
   5   1  -4 1793.38   37.30
  -5   1   4 1798.81   49.88
  -5   1   4 1792.06   44.43
   5   1  -4 1798.60   55.18
  -5   1   3   23.86    7.99
   5   1  -3   21.75    4.72
  -5   1   3   21.71    7.43
  -5   1   3   22.35    7.59
  -5   1   3   22.26    6.38
   5   1  -3   21.67    9.24
  -5   1   3   22.43    6.83
  -5   1   2 1903.98   41.35
  -5   1   2 1907.65   49.81
  -5   1   2 1904.66   55.86
  -5   1   2 1904.37   53.68
   5   1  -2 1904.77   49.86
  -5   1   2 1906.51   45.92
  -5   1   2 1908.16   45.98
  -5   1   1   36.85    6.14
  -5   1   1   36.55    6.59
   5   1  -1   36.51    7.19
  -5   1   1   36.65    7.15
  -5   1   1   36.77    7.69
  -5   1   1   36.57    6.43
   5   1  -1   36.63    7.01
   5   1  -1   36.23    8.40
  -5   1   1   36.37    6.24
  -5   1   0  131.88   11.41
  -5   1   0  106.33   13.70
  -5   1   0  146.69   15.22
   5   1   0  136.49   16.04
  -5   1   0  125.79   13.60
  -5   1   0  135.58   13.83
   5   1   0  126.71   12.24
   5   1   0  142.59   13.47
  -5   1   0  139.57   10.61
   5   1   1   29.33    6.93
  -5   1  -1   28.17    8.40
  -5   1  -1   27.47    7.36
   5   1   1   17.77    5.76
  -5   1  -1   28.11    4.83
  -5   1  -1   28.42    8.08
   5   1   1   18.92    9.40
  -5   1  -2 1114.40   37.61
   5   1   2 1074.15   43.99
  -5   1  -2 1060.47   34.29
  -5   1  -2 1076.46   16.26
   5   1   2 1021.33   30.31
  -5   1  -3  643.81   28.07
  -5   1  -3  614.14   27.08
   5   1   3  648.57   35.47
  -5   1  -3  577.16   24.81
   5   1   3  563.72   22.11
  -5   1  -4  134.01   14.92
  -5   1  -4  109.64   11.58
  -5   1  -4  128.18   12.10
   5   1   4  105.96   10.24
   5   1   4  112.62   17.35
  -5   1  -5  291.83   17.17
  -5   1  -5  287.22   17.02
   5   1   5  335.27   28.34
   5   1   5  276.46   15.97
  -5   1  -6  456.58   21.02
   5   1   6  506.42   21.89
   5   1   7  261.49   28.43
   5   1   8  187.07   25.32
   5   1   9   43.24   14.38
   5   1  10   44.48   14.18
   5   1  11   20.08   11.54
  -5   2  14   27.83   16.13
   5   2 -14  -10.23   11.62
  -5   2  13   86.57   20.57
   5   2 -13   99.19   22.40
  -5   2  12   36.76   14.46
   5   2 -12   41.35   14.63
  -5   2  11   47.07   15.24
   5   2 -11   56.01   17.16
  -5   2  10   79.94   16.64
   5   2 -10  105.27   20.27
  -5   2   9  534.62   36.72
   5   2  -9  547.23   25.76
   5   2  -9  576.58   40.84
  -5   2   8   -4.08    9.81
   5   2  -8    5.11    4.92
   5   2  -8    3.84    8.07
  -5   2   8    6.57    4.30
  -5   2   7  220.61   22.03
   5   2  -7  231.03   19.85
   5   2  -7  236.10   14.57
  -5   2   7  244.79   15.85
   5   2  -7  222.07   24.13
   5   2  -6   19.16    7.58
  -5   2   6   12.88    8.46
  -5   2   6   18.03    9.16
   5   2  -6   24.79   11.32
  -5   2   6   23.01    5.52
   5   2  -5  737.29   27.62
  -5   2   5  747.50   34.45
  -5   2   5  747.01   25.37
   5   2  -5  764.23   38.51
  -5   2   5  713.15   34.94
   5   2  -4  773.51   24.31
  -5   2   4  758.75   32.95
  -5   2   4  811.75   26.80
   5   2  -4  826.76   38.47
  -5   2   4  850.80   37.13
   5   2  -3  581.29   15.77
  -5   2   3  576.28   28.09
  -5   2   3  581.34   31.99
  -5   2   3  573.37   23.01
   5   2  -3  576.97   29.95
  -5   2   2  870.98   35.00
  -5   2   2  876.96   39.32
  -5   2   2  877.61   30.96
   5   2  -2  870.09   36.85
  -5   2   2  878.49   40.29
   5   2  -2  871.75   39.19
  -5   2   1   86.27   10.65
   5   2  -1   94.52   13.48
  -5   2   1   93.19   14.19
  -5   2   1   87.69   12.67
  -5   2   1   89.32   11.23
   5   2  -1   81.23   11.61
  -5   2   1   87.99   12.55
   5   2  -1   82.34   13.52
  -5   2   0  926.61   38.96
  -5   2   0  920.22   37.79
  -5   2   0  925.64   34.11
   5   2   0  833.53   38.53
   5   2   0  932.05   30.73
  -5   2   0  930.99   38.49
   5   2   0  933.67   34.53
  -5   2   0  936.65   25.38
  -5   2  -1    4.59    3.18
   5   2   1   14.27    6.65
  -5   2  -1    3.32    5.47
   5   2   1    1.16    3.76
  -5   2  -1    5.74    4.85
  -5   2  -1    7.15    5.69
   5   2   1    3.04    7.70
  -5   2  -2  429.04   24.81
  -5   2  -2  432.31   24.83
   5   2   2  458.61   29.74
   5   2   2  419.91   16.45
   5   2   2  437.29   23.15
  -5   2  -3  444.91   24.47
  -5   2  -3  447.51   24.70
   5   2   3  451.65   30.66
   5   2   3  421.36   22.65
  -5   2  -4  341.00   20.74
   5   2   4  367.70   28.69
   5   2   4  337.14   20.79
   5   2   5   87.77   11.79
   5   2   5   75.05   15.47
   5   2   6  690.36   41.76
   5   2   6  686.31   29.95
   5   2   7  253.62   27.29
   5   2   7  243.18   18.75
   5   2   8  461.95   37.50
   5   2   9   11.63   10.62
   5   2  10   80.07   18.84
   5   2  11   10.83   13.08
  -5   3  13  -20.68   14.25
   5   3 -13   -3.21   10.43
  -5   3  12  138.06   24.63
   5   3 -12  146.54   26.00
  -5   3  11  870.87   52.85
   5   3 -11  866.15   54.50
  -5   3  10   35.30   13.65
   5   3 -10   16.31   13.04
  -5   3   9  429.73   34.45
   5   3  -9  472.94   37.88
  -5   3   8  248.90   26.47
   5   3  -8  230.51   26.29
  -5   3   8  268.22   14.14
   5   3  -8  246.28   12.57
   5   3  -7  539.41   29.65
  -5   3   7  610.18   36.94
  -5   3   7  540.71   18.37
   5   3  -7  538.71   37.51
  -5   3   7  567.65   36.02
   5   3  -6   57.16   10.39
  -5   3   6   62.70   13.71
   5   3  -6   51.45   13.72
  -5   3   6   67.48    6.67
  -5   3   6   61.47   14.16
   5   3  -5  276.12   17.63
  -5   3   5  272.31   22.82
  -5   3   5  285.96   24.36
   5   3  -5  276.17   24.91
  -5   3   5  288.93   13.50
  -5   3   4   42.19   10.72
   5   3  -4   34.12    6.54
  -5   3   4   34.32   11.37
   5   3  -4   30.35   10.04
  -5   3   4   38.96    6.14
   5   3  -3   33.84    5.11
  -5   3   3   49.29   11.40
  -5   3   3   48.71   13.59
   5   3  -3   14.56    8.54
  -5   3   3   48.22    7.21
  -5   3   2   40.40   10.06
  -5   3   2   47.92   11.90
   5   3  -2   43.59   10.61
  -5   3   2   47.35    7.72
  -5   3   1  934.17   37.13
  -5   3   1  925.38   40.61
  -5   3   1  850.39   31.01
   5   3  -1  966.63   35.51
  -5   3   0  151.78   17.66
  -5   3   0  144.19   14.65
   5   3   0  203.03   20.97
   5   3   0  170.23   14.84
  -5   3   0  178.57   12.27
   5   3   0  204.90   18.89
  -5   3  -1  169.67   20.01
  -5   3  -1  175.11   17.07
   5   3   1  143.79   12.45
   5   3   1  167.66   18.90
  -5   3  -1  169.26    9.64
   5   3   1  203.13   18.25
  -5   3  -2  295.84   25.21
  -5   3  -2  386.41   25.01
   5   3   2  330.59   26.62
   5   3   2  340.99   15.55
   5   3   2  353.18   23.58
   5   3   3   47.98    6.31
   5   3   3   47.48    6.72
   5   3   3   47.61    6.35
   5   3   4   95.15    9.60
   5   3   4   94.63   14.77
   5   3   4   94.76   16.94
   5   3   5  430.02   23.20
   5   3   5  428.38   33.21
   5   3   6  350.21   23.87
   5   3   6  343.34   29.23
   5   3   7  684.98   34.63
   5   3   7  677.40   43.48
   5   3   8  252.83   23.69
   5   3   8  253.45   28.54
   5   3   9  209.91   23.58
   5   3   9  204.71   26.31
   5   3  10   51.40   15.29
   5   3  10   49.96   13.08
   5   3  11   50.61   15.84
  -5   4  13  139.36   24.16
   5   4 -13  142.32   26.84
  -5   4  12   19.84   12.30
   5   4 -12    8.18   12.45
  -5   4  11  136.47   23.57
   5   4 -11  152.10   25.65
  -5   4  10   20.47   13.78
   5   4 -10   34.24   15.20
  -5   4   9  788.77   48.15
   5   4  -9  811.31   50.03
  -5   4   8  161.22   22.74
   5   4  -8  132.84   21.99
  -5   4   7 1748.15   65.15
   5   4  -7 1741.39   67.80
  -5   4   7 1716.53   64.74
  -5   4   6  973.29   47.07
   5   4  -6 1033.52   38.42
   5   4  -6 1068.93   50.93
  -5   4   6  963.57   47.73
  -5   4   5   72.94   14.56
   5   4  -5   72.67   10.25
   5   4  -5   78.46   16.27
  -5   4   5   87.43   16.54
  -5   4   4  186.17   20.57
   5   4  -4  145.31   12.27
  -5   4   4  189.01   21.22
   5   4  -4  171.17   19.82
  -5   4   3  409.31   28.98
   5   4  -3  329.34   15.43
  -5   4   3  349.73   27.96
   5   4  -3  343.45   26.12
  -5   4   3  411.07   26.21
  -5   4   2  101.00   15.52
   5   4  -2   94.32    7.16
   5   4  -2   91.05    7.02
  -5   4   2  103.51   16.97
   5   4  -2   87.70   13.37
  -5   4   2  125.52   14.20
   5   4  -1  119.62    5.62
  -5   4   1  160.44   18.22
  -5   4   1  129.02   18.72
   5   4  -1  143.09   15.66
  -5   4   1  171.01   14.82
  -5   4   0  157.64   18.53
  -5   4   0  151.63   20.10
   5   4   0  150.94   13.96
  -5   4   0  149.28   12.49
   5   4   1   64.26    4.84
  -5   4  -1   79.55   14.54
   5   4   1   48.27    8.91
   5   4   1   74.41   14.56
  -5   4  -1   72.78    7.72
   5   4   2  559.91   17.26
  -5   4  -2  552.02   35.63
   5   4   2  552.73   20.44
   5   4   2  558.50   36.49
  -5   4  -2  555.96   15.58
   5   4   3  671.24   22.81
   5   4   3  671.59   40.38
   5   4   3  671.12   18.06
  -5   4  -3  671.17   40.24
   5   4   4  686.79   26.38
   5   4   4  701.41   41.69
   5   4   5   66.41   10.12
   5   4   5   46.62   14.58
   5   4   6   12.85    8.00
   5   4   6   18.60   10.19
   5   4   7   53.52   11.85
   5   4   7   53.81   15.78
   5   4   8   12.87    8.91
   5   4   8   19.99   13.02
   5   4   9  108.27   17.32
   5   4   9  106.69   22.13
   5   4  10   18.50   10.60
   5   4  11   19.08   11.42
  -5   5  12  241.96   33.02
   5   5 -12  259.97   34.45
  -5   5  11   54.26   17.52
   5   5 -11   58.13   19.10
  -5   5  10    0.96    9.82
   5   5 -10    0.96   11.36
  -5   5   9   15.89   13.88
   5   5  -9   15.90   12.04
  -5   5   8   53.87   14.51
   5   5  -8   40.06   15.59
  -5   5   7   20.61   10.83
   5   5  -7   24.51   13.30
  -5   5   7   15.97   12.21
  -5   5   6  -13.28   11.00
   5   5  -6    9.49    9.84
  -5   5   6   -5.17   11.98
  -5   5   5  141.61   20.16
   5   5  -5  137.84   14.72
   5   5  -5  107.27   18.92
  -5   5   5   91.98   17.65
  -5   5   4   60.62   13.81
   5   5  -4   59.89    9.71
   5   5  -4   41.98   12.95
  -5   5   3   92.17   16.33
   5   5  -3  119.27   11.33
   5   5  -3   93.51   15.64
  -5   5   3  114.21   18.07
   5   5  -2  871.78   25.68
   5   5  -2  889.50   26.07
  -5   5   2  968.40   47.56
   5   5  -2  888.06   41.03
   5   5  -1  679.14   20.79
  -5   5   1  718.31   39.86
   5   5  -1  734.21   35.54
  -5   5   1  721.52   31.60
   5   5   0  180.75   10.90
  -5   5   0  215.83   22.78
  -5   5   0  221.63   24.46
   5   5   0  183.57   17.59
  -5   5   0  213.31   16.30
   5   5   1  515.35   18.31
  -5   5  -1  541.98   36.29
   5   5   1  517.52   26.37
  -5   5  -1  544.08   22.90
   5   5   2  923.81   26.63
  -5   5  -2 1006.13   48.88
   5   5   2  902.50   31.64
  -5   5  -2  989.18   26.85
   5   5   3 1097.13   31.95
  -5   5  -3 1179.96   53.92
   5   5   3 1180.36   53.87
  -5   5  -4  114.72   18.62
   5   5   4  133.96   13.62
   5   5   4  137.05   20.52
   5   5   5  301.10   21.09
  -5   5  -5  250.80   27.10
   5   5   5  260.25   27.16
   5   5   6   93.56   13.57
   5   5   6   82.86   17.19
   5   5   7   14.36    8.00
   5   5   7    0.65    9.00
   5   5   8  428.38   37.38
   5   5   9  161.73   24.69
   5   5  10  160.22   25.98
   5   5  11  194.15   29.04
  -5   6  11   11.05   12.47
   5   6 -11  -18.84   13.47
  -5   6  10  275.36   32.82
   5   6 -10  245.10   31.95
  -5   6   9  188.50   26.37
   5   6  -9  155.04   25.77
  -5   6   8   42.68   15.65
   5   6  -8   41.27   17.66
  -5   6   7  377.64   35.37
   5   6  -7  306.35   32.42
  -5   6   6  560.20   41.46
   5   6  -6  552.99   41.37
  -5   6   6  516.68   39.82
  -5   6   5  416.90   34.58
   5   6  -5  413.09   34.35
  -5   6   5  415.45   34.62
  -5   6   4   72.09   16.45
   5   6  -4   86.47   11.74
   5   6  -4   62.63   16.11
  -5   6   4  116.05   19.47
   5   6  -3  152.04   14.66
  -5   6   3  154.98   21.77
   5   6  -3  158.16   20.55
  -5   6   3  185.15   23.01
  -5   6   2    8.86   10.27
   5   6  -2   14.93    5.66
   5   6  -2   13.96    6.13
   5   6  -2   -3.65    9.21
  -5   6   2   22.61   11.54
   5   6  -1  112.55   11.11
  -5   6   1  144.99   21.58
  -5   6   1  150.88   21.09
   5   6  -1  110.84   15.80
  -5   6   0  243.57   26.28
  -5   6   0  252.83   26.80
   5   6   0  220.68   20.70
  -5   6   0  222.34   18.18
   5   6   1  166.68   13.16
   5   6   1  196.87   18.63
  -5   6  -1  204.68   24.46
   5   6   2  288.89   17.90
   5   6   2  269.93   20.02
  -5   6  -2  298.83   28.87
   5   6   3   37.62    8.49
   5   6   3   36.64    8.15
  -5   6  -3   30.99   11.70
   5   6   4  183.45   16.62
  -5   6  -4  172.25   24.00
   5   6   5  217.42   19.01
  -5   6  -5  180.32   24.99
   5   6   5  194.82   25.93
  -5   6  -6   71.19   18.00
   5   6   6  105.41   19.45
  -5   6  -7   16.97   12.22
   5   6   7   -6.41   11.88
  -5   6  -8   45.22   14.45
   5   6   8   33.06   12.68
   5   6   9   33.52    6.81
   5   6  10  158.03   26.46
  -5   7  10   19.88   12.84
   5   7 -10   43.34   17.94
  -5   7   9   41.33   17.51
   5   7  -9   24.02   15.12
  -5   7   8  447.49   41.09
   5   7  -8  386.67   40.15
  -5   7   7   20.85   12.70
   5   7  -7   22.06   14.82
  -5   7   6   50.73   16.59
   5   7  -6   44.95   15.63
  -5   7   6   45.23   15.83
  -5   7   5   41.47   14.59
   5   7  -5   24.22   13.62
  -5   7   5   27.76   14.49
  -5   7   4   -6.99   13.61
   5   7  -4   -8.07   10.63
  -5   7   4   -4.20   10.16
   5   7  -3   56.93   10.78
  -5   7   3   48.97   14.53
   5   7  -3   57.20   15.78
  -5   7   3   58.17   16.41
  -5   7   2  282.64   30.66
   5   7  -2  227.95   18.27
   5   7  -2  188.11   23.10
  -5   7   2  271.18   29.33
  -5   7   1   27.76   13.43
   5   7  -1   24.97    7.61
   5   7  -1   15.75    9.57
  -5   7   1   34.65   14.16
  -5   7   0   55.81   15.48
   5   7   0   58.86   10.15
   5   7   0   38.47   11.68
  -5   7   0   56.79   15.03
  -5   7  -1   86.19   18.22
   5   7   1   81.27   11.47
  -5   7  -1   61.69   15.53
   5   7   1   49.41   11.90
  -5   7  -2   20.20   11.38
   5   7   2   10.82    6.65
  -5   7  -3   18.35   11.36
  -5   7  -4   60.45   16.59
  -5   7  -5   79.66   18.56
  -5   7  -6   43.24   15.05
  -5   7  -7  202.46   27.84
   5   7   7  227.08   27.70
  -5   7  -8  152.69   24.65
   5   7   8  157.03   25.65
   5   7   9   65.24   17.00
  -5   8   8   38.67   17.47
   5   8  -8    4.39   13.64
  -5   8   7   61.43   18.94
   5   8  -7   56.23   18.79
  -5   8   6   56.46   17.54
   5   8  -6   67.41   20.09
  -5   8   5   57.59   17.65
   5   8  -5   47.38   18.81
  -5   8   5   70.23   18.04
  -5   8   4    8.31   11.56
  -5   8   4   32.79   14.76
  -5   8   3   58.88   18.17
   5   8  -3   67.84   18.40
  -5   8   3   79.01   18.42
  -5   8   2   96.54   21.08
   5   8  -2   82.92   17.94
  -5   8   2   72.35   19.03
  -5   8   1   55.36   18.17
   5   8  -1   38.32   12.63
  -5   8   1   55.12   15.91
  -5   8   0  520.07   42.78
   5   8   0  444.71   33.36
  -5   8   0  577.97   42.94
  -5   8  -1   13.28   12.59
   5   8   1   -3.31    7.80
  -5   8  -1   19.92   13.06
  -5   8  -2   59.20   16.77
  -5   8  -2   58.04   16.49
  -5   8  -3  178.13   25.58
  -5   8  -4  105.40   20.41
  -5   8  -5   81.82   18.28
  -5   8  -6    7.70   11.40
  -5   8  -7  192.28   28.26
   5   9  -6   33.13   17.25
  -5   9   5  313.34   37.00
   5   9  -5  270.73   33.71
  -5   9   5  292.30   35.45
  -5   9   4   49.90   16.63
   5   9  -4   33.94   15.74
  -5   9   4   46.79   16.88
  -5   9   3   28.09   14.22
   5   9  -3   31.33   15.61
  -5   9   3   29.27   14.83
  -5   9   2   27.99   12.96
   5   9  -2    1.52   13.54
  -5   9   2   14.50   12.27
  -5   9   1   22.12   14.31
   5   9  -1    2.81   11.34
  -5   9   1   32.22   14.11
  -5   9   0   58.98   17.29
   5   9   0   17.04   11.85
  -5   9   0   62.84   17.92
  -5   9  -1   39.94   16.12
  -5   9  -1   25.14   12.90
  -5   9  -2   79.13   20.76
  -5   9  -2   91.02   21.03
  -5   9  -3  141.49   24.37
  -5   9  -4   39.57   14.64
  -5   9  -5  154.58   26.66
   5  10  -4   -8.95   13.18
   5  10  -3  162.31   27.95
   5  10  -2   24.66   14.76
   5  10  -1   -2.27   11.33
  -5  10   0   67.44   18.85
  -5  10  -1  144.15   25.53
   6  -9  -1   51.22   16.60
   6  -9   0   81.66   20.20
   6  -9   1   33.72   13.44
   6  -9   2    4.22   10.70
   6  -9   3   27.15   15.87
   6  -9   4  -15.98   10.90
   6  -8  -7  261.32   34.68
   6  -8  -6   83.99   22.07
  -6  -8   6   82.84   20.28
   6  -8  -5   60.32   18.11
  -6  -8   5   54.25   16.98
   6  -8  -4  100.18   23.96
  -6  -8   4   99.34   21.09
   6  -8  -3   55.75   19.37
  -6  -8   3   53.31   15.22
   6  -8  -2   12.36   14.50
  -6  -8   2   12.39   11.12
   6  -8  -1    1.49   15.25
  -6  -8   1    1.22   14.30
   6  -8   0  262.01   33.28
  -6  -8   0  253.53   31.25
   6  -8   1    2.20   11.91
  -6  -8  -1    2.94   13.49
   6  -8   2  304.13   33.68
  -6  -8  -2  297.60   34.60
   6  -8   3  134.26   23.22
  -6  -8  -3  130.27   25.94
   6  -8   4    6.07   11.03
  -6  -8  -4    6.60   12.62
   6  -8   4    6.56   12.39
   6  -8   5   48.71   16.34
   6  -8   5   56.50   15.99
  -6  -8  -5   56.45   21.58
   6  -8   6  103.35   22.27
   6  -7 -10   68.98   20.80
   6  -7  -9   60.03   19.32
  -6  -7   9   60.28   18.29
   6  -7  -8  176.52   28.00
  -6  -7   8  182.64   27.96
   6  -7  -7   31.84   15.23
  -6  -7   7   11.27   11.59
   6  -7  -6  419.13   44.23
  -6  -7   6  415.16   43.05
   6  -7  -5   91.02   20.47
  -6  -7   5   84.56   18.96
   6  -7  -4   64.33   18.60
  -6  -7   4   39.29   13.75
   6  -7  -3   40.05   15.74
  -6  -7   3   29.91   13.88
   6  -7  -2   63.70   17.34
  -6  -7   2   96.15   19.58
   6  -7  -1   88.29   19.14
  -6  -7   1   47.47   16.04
   6  -7   0    2.64    9.89
  -6  -7   0   12.74   12.08
   6  -7   1  305.72   32.04
   6  -7   1  216.64   20.96
  -6  -7  -1  279.45   30.96
   6  -7   2  357.00   34.16
   6  -7   2  267.60   24.63
  -6  -7  -2  301.52   32.21
   6  -7   3   43.95   14.41
   6  -7   3   49.75   14.53
  -6  -7  -3   31.00   15.33
   6  -7   4  106.81   19.94
  -6  -7  -4   86.25   19.51
   6  -7   4  112.92   19.67
   6  -7   5   94.57   18.92
  -6  -7  -5   69.05   19.18
   6  -7   5   90.75   20.92
  -6  -7  -6  -32.73   16.50
   6  -7   6   -5.78   12.53
   6  -7   7    2.88   10.91
   6  -6 -12  104.52   23.80
   6  -6 -11   43.68   16.35
   6  -6 -10   23.38   12.51
  -6  -6  10   21.62   13.43
   6  -6  -9   97.05   21.75
  -6  -6   9  100.62   21.07
   6  -6  -8   69.62   18.76
  -6  -6   8   84.74   19.19
   6  -6  -7  140.30   22.40
  -6  -6   7  117.61   21.88
   6  -6  -6    5.62   10.74
  -6  -6   6   14.55   11.38
   6  -6  -5    9.74   12.25
  -6  -6   5   10.25   11.45
   6  -6  -4   60.19   16.77
  -6  -6   4   54.43   16.90
   6  -6  -3  179.00   24.59
  -6  -6   3  118.98   20.47
   6  -6  -2  225.13   27.29
   6  -6  -2  168.42   13.25
  -6  -6   2  219.16   26.11
   6  -6  -1   92.14   18.45
  -6  -6   1   92.52   18.02
   6  -6  -1   99.81   12.32
   6  -6   0  171.40   23.16
  -6  -6   0  138.85   19.46
   6  -6   0  117.34   14.84
   6  -6   1   61.33   16.01
  -6  -6  -1   86.79   17.31
   6  -6   1   38.17   10.80
   6  -6   2   49.68   13.92
   6  -6   2   29.51   10.07
  -6  -6  -2   38.92   13.72
   6  -6   3   89.83   16.22
  -6  -6  -3  113.59   20.65
   6  -6   4   99.52   18.35
   6  -6   4   84.76   17.69
  -6  -6  -4  122.05   20.70
   6  -6   5   56.46   14.75
  -6  -6  -5  102.86   20.23
   6  -6   5   91.84   19.58
  -6  -6  -6   69.99   16.07
   6  -6   6   51.83   18.14
   6  -6   7  276.24   32.94
   6  -6   8  185.05   29.84
   6  -5 -13   68.37   20.74
   6  -5 -12  -19.74   13.00
   6  -5 -11  180.34   27.17
  -6  -5  11  207.11   29.25
   6  -5 -10   37.22   15.35
  -6  -5  10   18.07   12.02
   6  -5  -9   69.69   17.39
  -6  -5   9   39.60   15.92
   6  -5  -8   33.90   12.15
  -6  -5   8   42.18   14.59
   6  -5  -7    2.14   11.52
  -6  -5   7   -1.48   11.44
   6  -5  -6  152.91   23.37
  -6  -5   6  131.74   20.95
   6  -5  -5   19.72   11.70
  -6  -5   5   32.28   13.19
   6  -5  -4   67.04   16.51
  -6  -5   4   38.97   13.90
   6  -5  -3  200.37   24.34
   6  -5  -3  129.36   10.56
  -6  -5   3  168.78   22.57
   6  -5  -2   27.98   12.10
  -6  -5   2   13.29   10.82
   6  -5  -2   12.81    6.50
   6  -5  -1  250.51   27.01
   6  -5  -1  222.27   17.68
  -6  -5   1  209.73   23.76
   6  -5   0  199.53   23.39
   6  -5   0  169.82   16.98
  -6  -5   0  171.78   21.71
   6  -5   1  115.15   19.04
  -6  -5  -1  125.39   18.59
   6  -5   1   92.49   14.43
   6  -5   2   70.47   15.17
  -6  -5  -2   82.59   16.40
   6  -5   2   65.10   13.69
   6  -5   3   81.61   15.59
   6  -5   3   75.08   14.92
  -6  -5  -3   59.23   14.89
   6  -5   4  294.72   26.91
   6  -5   4  227.93   25.57
  -6  -5  -4  303.11   28.13
   6  -5   5  312.62   26.47
   6  -5   5  294.23   29.77
  -6  -5  -5  282.85   28.52
   6  -5   6   11.95    8.34
  -6  -5  -6    5.09    9.16
   6  -5   6   29.51   16.59
   6  -5   7   20.66   13.44
   6  -5   8  102.54   22.27
   6  -4 -13   98.48   21.59
   6  -4 -12   24.40   14.92
  -6  -4  12   15.45   11.22
   6  -4 -11  337.36   33.89
  -6  -4  11  321.98   35.54
   6  -4 -10  439.53   38.06
  -6  -4  10  413.73   37.82
   6  -4  -9   32.93   14.86
  -6  -4   9   77.27   18.42
   6  -4  -8   -2.58   11.27
  -6  -4   8   19.38   13.64
   6  -4  -7   47.80   13.72
  -6  -4   7   51.90   14.44
   6  -4  -6  793.34   46.82
  -6  -4   6  734.98   43.99
   6  -4  -5   11.84   11.67
  -6  -4   5   -3.37   11.27
   6  -4  -4  204.28   24.21
  -6  -4   4  219.49   24.06
  -6  -4   3   85.67    7.26
   6  -4  -3  106.38   18.23
   6  -4  -3   71.45    9.23
  -6  -4   3   87.69   16.26
   6  -4  -2 1178.06   53.87
   6  -4  -2 1123.96   35.75
  -6  -4   2 1141.58   49.11
   6  -4  -1  445.95   32.82
   6  -4  -1  371.34   22.81
  -6  -4   1  420.30   29.97
   6  -4   0  770.40   42.14
   6  -4   0  644.65   31.61
  -6  -4   0  749.40   39.07
   6  -4   1   41.51   12.47
  -6  -4  -1   34.86   11.56
   6  -4   1   39.28   10.77
   6  -4   2  579.00   35.75
   6  -4   2  545.53   32.96
  -6  -4  -2  555.74   33.29
   6  -4   3  290.65   25.21
   6  -4   3  271.77   25.37
  -6  -4  -3  252.55   23.10
   6  -4   4  446.87   29.97
   6  -4   4  376.52   30.86
  -6  -4  -4  396.94   29.05
   6  -4   5    6.15    7.35
  -6  -4  -5    0.46    9.14
   6  -4   5    6.51   10.21
   6  -4   6   45.23    9.70
   6  -4   6   55.77   18.13
   6  -4   7  131.83   23.77
   6  -4   8  176.13   28.00
   6  -4   9  316.80   36.91
  -6  -3  13   36.83   16.55
   6  -3 -13   49.63   17.78
   6  -3 -13   45.08   15.18
  -6  -3  12  221.61   30.32
   6  -3 -12  256.60   31.97
   6  -3 -12  193.04   26.28
  -6  -3  11   78.83   18.68
   6  -3 -11   67.35   17.97
   6  -3 -11   57.02   16.91
  -6  -3  10    1.25    8.64
   6  -3 -10    9.54   11.05
   6  -3 -10    2.58    9.97
   6  -3  -9  295.77   29.87
   6  -3  -9  321.43   32.73
  -6  -3   9  324.49   32.74
  -6  -3   8  102.04   18.95
   6  -3  -8   95.93   19.22
   6  -3  -8  125.52   21.14
   6  -3  -7  540.23   38.22
   6  -3  -7  544.62   39.35
  -6  -3   7  546.88   38.13
   6  -3  -6   99.52   18.32
  -6  -3   6   99.12   17.46
   6  -3  -5  155.60   21.45
  -6  -3   5  170.67   21.11
   6  -3  -4  396.58   31.47
  -6  -3   4  388.36   16.07
  -6  -3   4  401.19   29.96
  -6  -3   3  206.88   13.35
   6  -3  -3  221.92   23.38
   6  -3  -3  185.69   14.97
  -6  -3   3  177.80   19.94
  -6  -3   2 1405.13   36.44
   6  -3  -2 1409.98   55.99
   6  -3  -2 1311.55   40.07
  -6  -3   2 1341.23   49.94
   6  -3  -1  100.16   16.41
  -6  -3   1   88.06   14.15
   6  -3  -1   92.81   12.72
   6  -3   0   44.58   12.40
   6  -3   0   23.40    8.48
  -6  -3   0   42.92   10.90
   6  -3   1 1098.35   46.17
   6  -3   1  995.03   41.73
  -6  -3  -1 1060.06   41.77
   6  -3   2  110.03   15.58
  -6  -3  -2  108.80   14.57
   6  -3   2  101.09   15.92
   6  -3   3  605.57   33.44
   6  -3   3  530.00   34.66
  -6  -3  -3  605.30   31.96
   6  -3   4  354.07   25.20
   6  -3   4  363.89   30.00
  -6  -3  -4  320.05   23.80
   6  -3   5  225.34   19.57
  -6  -3  -5  204.03   19.84
   6  -3   5  166.21   22.89
   6  -3   6   33.49    7.89
   6  -3   6   18.34   12.24
   6  -3   7  328.96   34.50
   6  -3   8   85.01   20.18
   6  -3   9   37.17   17.04
  -6  -2  14  103.45   22.02
   6  -2 -14  165.56   26.54
  -6  -2  13   74.30   18.13
   6  -2 -13   77.29   19.56
  -6  -2  12   49.00   16.80
  -6  -2  12   59.64   15.59
   6  -2 -12   15.09   12.71
  -6  -2  11  108.93   21.80
  -6  -2  11   88.99   17.63
   6  -2 -11   89.95   18.96
   6  -2 -11  109.41   22.04
   6  -2 -10  640.86   42.74
  -6  -2  10  528.28   36.39
   6  -2 -10  600.84   44.13
  -6  -2  10  655.75   46.04
  -6  -2   9  302.83   25.90
   6  -2  -9  368.78   31.86
   6  -2  -9  357.51   34.01
  -6  -2   9  366.77   33.23
  -6  -2   8  231.24   21.70
   6  -2  -8  282.76   27.91
   6  -2  -8  256.07   28.45
  -6  -2   8  272.23   27.78
  -6  -2   7 1126.91   41.07
   6  -2  -7 1205.42   54.34
   6  -2  -7 1229.69   56.13
  -6  -2   7 1199.64   53.72
  -6  -2   6   95.07   16.31
  -6  -2   6   91.20   12.03
   6  -2  -6  107.87   18.29
   6  -2  -6   82.60   16.38
  -6  -2   5  234.21   15.26
   6  -2  -5  271.71   25.83
  -6  -2   5  283.44   16.22
   6  -2  -5  297.42   26.99
  -6  -2   5  282.78   25.18
  -6  -2   4 1049.81   31.10
   6  -2  -4 1113.62   49.35
   6  -2  -4 1066.52   48.00
  -6  -2   4 1043.22   44.54
  -6  -2   3  375.80   19.54
   6  -2  -3  375.96   29.51
   6  -2  -3  367.58   21.38
  -6  -2   3  388.41   26.83
   6  -2  -2   17.55   10.20
  -6  -2   2   14.14    7.10
  -6  -2   2   11.72    5.29
  -6  -2   2   18.23    8.44
   6  -2  -2   13.99    7.21
   6  -2  -1  893.70   41.32
  -6  -2   1  842.36   34.69
   6  -2  -1  878.32   35.73
  -6  -2   1  846.11   36.03
   6  -2   0   53.79   12.73
  -6  -2   0   48.48    9.06
  -6  -2   0   54.36   10.48
   6  -2   0   47.70   10.99
   6  -2   1   10.56    8.08
  -6  -2  -1    1.15    4.18
  -6  -2  -1    2.43    6.17
   6  -2   1    3.93    7.60
   6  -2   2   48.17   10.89
  -6  -2  -2   68.61   10.94
   6  -2   2   40.11   11.78
  -6  -2  -3  487.49   16.21
   6  -2   3  535.66   29.57
  -6  -2  -3  523.52   29.59
   6  -2   3  523.49   33.91
  -6  -2  -3  568.81   27.33
  -6  -2  -4  224.23   14.14
   6  -2   4  233.43   19.65
  -6  -2  -4  175.61   17.26
   6  -2   4  197.24   23.13
  -6  -2  -4  189.74   16.37
   6  -2   5  107.64   12.88
   6  -2   5  115.91   19.37
   6  -2   6   93.05   19.77
   6  -2   7  337.51   34.20
   6  -2   8    1.64   11.28
   6  -2   9   21.02   13.78
   6  -2  10  162.28   28.85
  -6  -1  14   25.48   13.58
   6  -1 -14   29.58   14.62
  -6  -1  13  122.95   22.86
  -6  -1  13   84.43   19.89
   6  -1 -13   77.57   19.60
  -6  -1  12  926.31   52.97
   6  -1 -12 1004.04   59.84
  -6  -1  12 1102.86   62.44
  -6  -1  11  234.71   26.48
   6  -1 -11  240.24   30.33
  -6  -1  11  259.65   30.71
  -6  -1  10  551.21   36.79
   6  -1 -10  527.71   41.21
  -6  -1  10  534.00   41.17
  -6  -1   9  144.62   21.10
  -6  -1   9  111.17   16.87
   6  -1  -9   98.10   19.64
   6  -1  -9  126.00   20.01
  -6  -1   8  177.50   22.99
   6  -1  -8  191.76   22.94
  -6  -1   8  198.66   20.00
   6  -1  -8  173.18   22.53
   6  -1  -7  244.33   24.90
  -6  -1   7  209.77   19.30
   6  -1  -7  228.06   24.88
  -6  -1   7  209.84   23.77
  -6  -1   6 1007.91   36.57
   6  -1  -6 1053.83   49.02
  -6  -1   6 1009.04   35.02
   6  -1  -6 1037.45   49.61
  -6  -1   6  993.04   46.39
   6  -1  -5  527.74   27.44
  -6  -1   5  478.20   22.94
   6  -1  -5  498.84   33.67
  -6  -1   5  468.09   23.80
   6  -1  -5  465.74   32.25
  -6  -1   5  495.04   31.57
  -6  -1   4  107.73   15.79
   6  -1  -4  111.96   12.60
  -6  -1   4  102.79    9.68
   6  -1  -4  118.39   17.85
  -6  -1   4  129.06   13.54
   6  -1  -4  111.94   17.09
  -6  -1   3  249.47   12.11
  -6  -1   3  291.36   19.02
   6  -1  -3  294.98   24.88
   6  -1  -3  220.74   21.62
  -6  -1   3  266.99   21.50
  -6  -1   2 1187.91   17.81
  -6  -1   2 1211.93   39.25
   6  -1  -2 1256.68   48.49
   6  -1  -2 1246.64   46.17
  -6  -1   2 1285.53   44.74
   6  -1  -2 1173.28   40.91
  -6  -1   2 1275.77   42.74
   6  -1  -1    9.09    7.75
  -6  -1   1   15.45    5.94
  -6  -1   1   23.63    8.56
   6  -1  -1   23.15    8.82
   6  -1   0  898.09   39.33
  -6  -1   0  814.99   31.92
   6  -1   0  771.59   36.14
  -6  -1   0  837.72   31.37
  -6  -1  -1  227.08    7.55
  -6  -1  -1  219.03    7.58
   6  -1   1  295.53   22.91
   6  -1   1  247.48   21.85
  -6  -1  -1  252.73   17.09
  -6  -1  -1  290.70   18.08
  -6  -1  -2  365.78   13.90
   6  -1   2  393.18   25.28
  -6  -1  -2  440.49   26.81
   6  -1   2  351.68   27.11
  -6  -1  -2  376.71   18.96
  -6  -1  -2  404.89   20.17
  -6  -1  -3  221.36   13.53
   6  -1   3  245.37   19.80
  -6  -1  -3  213.09   18.96
   6  -1   3  227.33   23.12
  -6  -1  -3  224.62   13.33
  -6  -1  -3  234.83   15.27
  -6  -1  -4  105.68   11.30
  -6  -1  -4  112.11   13.72
  -6  -1  -4   83.00    6.61
  -6  -1  -4   80.32    9.78
   6  -1   4   99.19   17.64
  -6  -1  -5  224.46   17.81
  -6  -1  -5  220.25   17.27
   6  -1   5  234.53   26.04
   6  -1   6  222.06   26.40
   6  -1   7  108.20   21.49
   6  -1   8   46.61   18.56
   6  -1   9   81.53   19.22
   6  -1  10   16.35   12.64
  -6   0  14   59.70   18.23
   6   0 -14   65.20   18.30
  -6   0  13    0.97   10.61
  -6   0  13   -3.81   10.61
   6   0 -13  -24.33   13.77
  -6   0  12  335.73   33.88
   6   0 -12  390.53   38.34
  -6   0  12  418.91   39.60
  -6   0  11 1158.86   57.31
   6   0 -11 1146.29   61.89
  -6   0  11 1284.66   64.77
  -6   0  10   -6.64    9.23
  -6   0  10   -5.73   12.18
   6   0 -10    1.59    9.55
  -6   0   9    6.99    8.13
  -6   0   9    3.94    9.61
   6   0  -9   17.76   11.91
  -6   0   8   58.73   12.75
  -6   0   8   67.14   16.42
   6   0  -8   91.99   17.15
  -6   0   7   12.55    7.85
  -6   0   7   15.56   10.27
   6   0  -7    2.04    9.67
  -6   0   7   21.66    9.93
  -6   0   6   12.49    7.86
   6   0  -6   16.92    7.13
  -6   0   6   14.88    9.33
   6   0  -6   11.84    8.13
  -6   0   6   13.00    8.35
   6   0  -6   17.09   11.15
  -6   0   5  445.76   23.59
   6   0  -5  440.59   23.33
  -6   0   5  472.16   26.22
   6   0  -5  477.57   31.98
  -6   0   5  459.99   30.26
  -6   0   4 1512.01   38.95
   6   0  -4 1483.44   38.05
  -6   0   4 1454.29   44.93
  -6   0   4 1605.14   49.56
   6   0  -4 1536.18   54.84
  -6   0   4 1631.02   52.68
  -6   0   3   56.29    7.83
  -6   0   3   63.81   11.91
  -6   0   3   63.87   11.41
   6   0  -3   46.07   11.35
  -6   0   2   11.15    6.93
  -6   0   2    1.24    3.43
  -6   0   2    5.40    7.53
  -6   0   2   11.71    7.01
   6   0  -2    5.01    7.59
   6   0  -2    2.27    8.35
  -6   0   1   39.20    5.93
  -6   0   1   29.04    7.56
  -6   0   1   29.54    9.31
  -6   0   1   30.44    8.41
   6   0  -1   23.73    9.24
   6   0  -1   26.83    9.75
  -6   0   0   36.42    5.46
  -6   0   0   50.93    9.93
  -6   0   0   40.74    8.27
   6   0   0   43.10   11.99
  -6   0  -1  357.72   15.92
   6   0   1  383.87   27.46
  -6   0  -1  350.43   21.18
  -6   0  -1  372.03   17.82
  -6   0  -2    1.35    4.04
  -6   0  -2    0.64    6.38
  -6   0  -2   -1.48    4.75
  -6   0  -2   -1.38    3.69
   6   0   2   -3.82    9.04
  -6   0  -3 1404.68   38.03
  -6   0  -3 1486.78   46.61
   6   0   3 1476.64   56.49
  -6   0  -3 1378.88   36.91
  -6   0  -3 1412.77   28.03
  -6   0  -4  120.87   13.61
  -6   0  -4  110.90   13.35
  -6   0  -4  106.04   10.24
   6   0   4  125.04   19.48
  -6   0  -5  882.79   35.99
  -6   0  -5  845.38   31.46
   6   0   5  850.75   46.95
   6   0   6  212.95   26.47
   6   0   7    3.08   10.19
   6   0   8   32.98   14.53
   6   0   9   27.05   13.35
   6   0  10   49.59   17.37
  -6   1  14   27.19   13.31
   6   1 -14   38.05   15.01
  -6   1  13   81.98   21.15
  -6   1  13  107.77   22.53
   6   1 -13   98.03   21.65
  -6   1  12  997.08   57.58
   6   1 -12 1057.92   61.98
  -6   1  12 1119.63   63.50
  -6   1  11  258.80   28.71
   6   1 -11  234.72   30.44
  -6   1  11  289.87   32.61
  -6   1  10  548.41   38.54
   6   1 -10  559.20   42.85
  -6   1   9  107.04   17.18
   6   1  -9  109.54   19.82
  -6   1   8  187.59   20.84
  -6   1   8  164.34   16.93
   6   1  -8  212.26   25.72
   6   1  -8  177.28   16.31
  -6   1   7  199.47   20.10
   6   1  -7  209.77   18.81
   6   1  -7  226.32   17.44
  -6   1   7  235.27   22.05
  -6   1   7  197.42   17.65
   6   1  -7  212.04   24.50
  -6   1   6  979.45   40.26
   6   1  -6 1006.17   36.29
  -6   1   6  929.76   40.07
  -6   1   6 1044.15   37.99
   6   1  -6 1036.71   48.92
  -6   1   6 1065.54   46.88
  -6   1   5  475.04   26.42
   6   1  -5  485.46   22.64
  -6   1   5  444.43   27.68
  -6   1   5  503.02   26.27
   6   1  -5  489.48   32.76
  -6   1   5  506.22   30.97
  -6   1   4  123.70   13.38
   6   1  -4  127.40   10.66
  -6   1   4  113.71   15.27
  -6   1   4  128.85   13.64
   6   1  -4  133.26   17.55
  -6   1   4  136.18   16.12
  -6   1   3  268.62   17.71
  -6   1   3  274.98   21.98
   6   1  -3  289.39   23.40
  -6   1   3  287.13   20.28
  -6   1   3  281.46   21.08
  -6   1   2 1214.52   34.94
  -6   1   2 1266.04   45.23
  -6   1   2 1266.77   42.89
   6   1  -2 1274.01   44.48
  -6   1   2 1233.86   39.46
  -6   1   1   17.71    6.43
  -6   1   1   14.68    5.77
  -6   1   1   19.56    8.70
  -6   1   1   31.84    9.13
   6   1  -1   19.59    8.34
   6   1  -1    6.55    8.29
  -6   1   0  771.35   27.24
  -6   1   0  778.54   37.44
   6   1   0  838.71   39.67
  -6   1   0  829.42   35.76
   6   1   0  797.04   31.99
   6   1   0  805.04   31.98
  -6   1   0  813.60   26.20
  -6   1  -1  260.09   19.65
   6   1   1  262.49   24.26
   6   1   1  273.55   18.30
  -6   1  -1  302.11   14.01
  -6   1  -2  403.96   25.57
   6   1   2  348.05   27.78
  -6   1  -2  351.82   21.86
   6   1   2  350.75   19.63
  -6   1  -2  390.24   11.74
  -6   1  -3  233.33   18.13
  -6   1  -3  214.63   18.50
   6   1   3  230.18   23.88
  -6   1  -3  226.83   17.40
   6   1   3  231.42   15.68
   6   1   4   88.34   10.28
  -6   1  -4  107.60   13.69
  -6   1  -4  115.26   13.61
  -6   1  -4  110.06   12.73
   6   1   4  105.18   17.99
  -6   1  -5  220.84   17.52
   6   1   5  238.44   25.92
   6   1   5  252.17   15.49
   6   1   6  215.18   26.45
   6   1   7  139.70   23.16
   6   1   8   50.69   16.76
   6   1   9   84.25   19.21
   6   1  10   21.58   16.09
  -6   2  13  107.18   21.60
   6   2 -13  111.95   23.54
  -6   2  12    4.91   10.84
   6   2 -12   67.79   17.95
  -6   2  11  133.49   22.62
   6   2 -11  133.73   23.57
  -6   2  10  626.44   42.84
   6   2 -10  602.01   44.53
  -6   2   9  353.65   30.78
   6   2  -9  312.66   31.77
  -6   2   8  291.06   26.60
   6   2  -8  279.74   29.43
  -6   2   8  293.93   19.51
   6   2  -8  273.34   17.61
  -6   2   7 1165.70   48.87
   6   2  -7 1131.01   41.51
  -6   2   7 1162.73   36.97
   6   2  -7 1162.84   54.82
  -6   2   7 1117.04   48.58
  -6   2   6   81.55   14.88
   6   2  -6   80.99   11.02
  -6   2   6  108.41   11.89
   6   2  -6  107.93   18.22
  -6   2   6   73.82   14.83
  -6   2   5  273.29   21.90
   6   2  -5  294.15   17.12
  -6   2   5  273.56   18.01
   6   2  -5  271.69   25.49
  -6   2   5  282.76   24.07
  -6   2   4 1053.01   40.07
   6   2  -4 1028.57   25.71
   6   2  -4 1073.26   46.56
  -6   2   4 1044.55   35.01
  -6   2   4 1109.84   45.64
  -6   2   3  377.67   23.31
  -6   2   3  384.86   27.60
  -6   2   3  361.24   21.40
   6   2  -3  337.49   25.30
  -6   2   2   22.58    7.69
  -6   2   2   13.77    7.42
  -6   2   2   16.82    8.83
   6   2  -2   10.24    8.58
  -6   2   2   19.71    6.71
  -6   2   1  864.00   33.63
  -6   2   1  809.98   39.30
  -6   2   1  862.84   35.71
   6   2  -1  849.03   40.78
   6   2  -1  850.22   34.91
   6   2  -1  913.76   38.22
  -6   2   1  845.67   29.79
  -6   2   0   40.27    8.82
  -6   2   0   46.41    7.01
   6   2   0   56.44   11.46
  -6   2   0   53.19   12.95
   6   2   0   34.17    8.15
   6   2   0   29.95   11.46
  -6   2  -1    6.25    3.52
   6   2   1    8.65    5.94
  -6   2  -1   -5.16    9.75
   6   2   1    3.43    5.46
   6   2   1    7.12    9.86
   6   2   2   54.52   10.23
  -6   2  -2   45.23   10.19
   6   2   2   59.22   14.03
  -6   2  -3  506.22   28.97
   6   2   3  546.23   36.53
  -6   2  -3  497.63   28.12
   6   2   3  469.12   25.37
  -6   2  -4  211.10   18.85
  -6   2  -4  221.06   19.36
   6   2   4  209.11   24.96
   6   2   4  194.93   16.70
   6   2   5  114.03   13.61
   6   2   5   98.99   18.82
   6   2   6  108.42   20.29
   6   2   7  274.37   30.63
   6   2   8  -23.82   13.39
   6   2   9   10.04   12.04
   6   2  10  160.42   27.65
  -6   3  13   55.01   18.68
   6   3 -13   22.98   14.82
  -6   3  12  260.05   31.42
   6   3 -12  268.13   33.96
  -6   3  11   94.05   20.18
   6   3 -11   86.95   20.61
  -6   3  10   12.77   10.59
   6   3 -10   11.47   13.22
  -6   3   9  288.07   29.11
   6   3  -9  358.65   34.63
  -6   3   8   95.13   16.98
   6   3  -8   92.53   19.12
   6   3  -7  556.59   29.42
  -6   3   7  517.67   35.28
   6   3  -7  502.97   37.72
  -6   3   7  538.83   36.46
   6   3  -6  119.94   12.79
  -6   3   6  118.70   17.26
   6   3  -6  132.36   19.77
  -6   3   6  115.62   10.64
  -6   3   6  125.74   19.20
   6   3  -5  157.70   12.52
  -6   3   5  170.44   19.48
  -6   3   5  158.25   12.43
   6   3  -5  186.09   21.98
  -6   3   5  182.81   21.69
   6   3  -4  378.61   15.45
  -6   3   4  365.97   26.40
  -6   3   4  406.25   20.46
   6   3  -4  421.62   30.11
  -6   3   4  399.54   30.08
  -6   3   3  232.13   20.74
  -6   3   3  222.70   16.26
   6   3  -3  215.15   21.26
  -6   3   3  227.90   23.34
  -6   3   2 1392.10   47.80
  -6   3   2 1364.19   52.95
  -6   3   2 1303.62   40.76
   6   3  -2 1372.56   48.32
  -6   3   1   92.96   13.85
  -6   3   1   90.42   15.75
   6   3  -1   75.02   12.80
  -6   3   1   67.03   10.89
  -6   3   0   23.11    9.06
  -6   3   0   45.57    7.78
  -6   3   0   41.01   12.95
   6   3   0   30.05    8.94
   6   3   0   52.33   13.94
  -6   3   0   40.98    7.24
  -6   3  -1 1058.97   48.66
   6   3   1 1010.23   33.11
   6   3   1 1054.36   49.06
  -6   3  -1 1009.00   22.97
  -6   3  -1 1029.15   22.51
  -6   3  -2  103.39   17.82
   6   3   2  105.43   10.19
   6   3   2   94.55   17.08
   6   3   3  607.04   39.42
   6   3   4  425.04   34.03
   6   3   5  201.50   26.20
   6   3   6   61.17   16.54
   6   3   7  302.74   33.15
   6   3   8   92.37   19.80
   6   3   9   32.60   13.90
   6   3  10   42.05   14.28
  -6   4  12   11.45   15.51
   6   4 -12   11.84   12.63
  -6   4  11  360.39   37.64
   6   4 -11  361.44   36.46
  -6   4  10  425.63   39.44
   6   4 -10  429.77   38.01
  -6   4   9   44.55   14.78
   6   4  -9   44.25   16.30
  -6   4   8    7.46   10.28
   6   4  -8    7.45   10.41
  -6   4   7   37.51   13.51
   6   4  -7   34.53   11.56
  -6   4   7   44.81   14.06
   6   4  -6  726.82   30.64
  -6   4   6  727.57   42.82
   6   4  -6  720.93   43.78
  -6   4   6  724.88   44.02
  -6   4   5   -1.62    8.81
   6   4  -5    8.26    5.20
   6   4  -5   -1.71    9.99
  -6   4   5   -3.69    9.28
   6   4  -4  227.91   12.28
  -6   4   4  229.36   22.29
  -6   4   4  224.57   13.21
   6   4  -4  226.53   22.17
  -6   4   4  226.52   23.15
   6   4  -3   64.98    4.75
  -6   4   3   77.81   14.55
  -6   4   3   69.89   15.30
   6   4  -3  101.65   16.41
  -6   4   3   96.26   10.58
  -6   4   2 1083.88   46.81
  -6   4   2 1164.27   52.39
   6   4  -2 1123.09   45.48
  -6   4   2 1043.65   35.21
  -6   4   2 1185.66   41.38
  -6   4   1  381.99   28.83
  -6   4   1  420.31   32.40
   6   4  -1  378.51   25.35
  -6   4   1  382.68   23.80
  -6   4   1  396.73   22.27
  -6   4   0  730.25   38.12
  -6   4   0  743.79   41.95
   6   4   0  678.18   31.32
  -6   4   0  700.82   25.76
  -6   4  -1   50.24   13.79
   6   4   1   32.97    8.46
   6   4   1   37.94   13.07
  -6   4  -1   42.59    5.73
  -6   4  -2  614.34   39.59
   6   4   2  523.35   21.99
   6   4   2  589.11   38.66
  -6   4  -3  280.56   28.51
   6   4   3  303.58   29.00
   6   4   3  246.65   11.31
  -6   4  -4  433.33   35.49
   6   4   4  492.50   37.02
   6   4   5   -3.85   12.02
   6   4   6   26.14   12.30
   6   4   7  152.52   24.19
   6   4   8  148.21   26.39
   6   4   9  307.41   35.80
  -6   5  11  210.76   30.47
   6   5 -11  184.39   29.34
  -6   5  10   23.92   13.94
   6   5 -10   24.51   16.29
  -6   5   9   31.95   14.67
   6   5  -9   44.74   16.29
  -6   5   8   53.80   16.42
   6   5  -8   32.29   13.85
  -6   5   7   -1.54    9.65
   6   5  -7   -7.85   11.53
  -6   5   7    7.66   11.74
  -6   5   6  137.09   20.71
   6   5  -6  153.04   22.74
  -6   5   6  149.40   21.80
  -6   5   5   25.38   12.40
   6   5  -5   14.85   11.20
  -6   5   5   32.76   13.51
  -6   5   4   47.87   12.98
   6   5  -4   52.18   14.10
  -6   5   4   60.27   15.77
   6   5  -3  125.35    9.08
  -6   5   3  166.28   21.00
   6   5  -3  159.27   10.15
   6   5  -3  168.07   20.89
  -6   5   3  176.70   22.93
  -6   5   2   19.24   10.57
   6   5  -2    4.48    1.93
  -6   5   2   20.85   12.43
   6   5  -2   18.14    9.18
  -6   5   1  225.57   24.44
  -6   5   1  226.00   25.72
   6   5  -1  207.68   20.48
  -6   5   1  237.85   18.43
  -6   5   0  162.16   21.29
  -6   5   0  182.94   23.69
   6   5   0  179.12   17.85
  -6   5  -1  122.22   19.42
   6   5   1   72.04   11.12
  -6   5  -2   89.63   17.31
   6   5   2   53.01    9.27
  -6   5  -3   47.49   15.13
   6   5   3   91.58   18.88
  -6   5  -4  275.36   30.10
   6   5   4  361.94   33.22
  -6   5  -5  349.03   33.71
   6   5   5  268.65   29.57
  -6   5  -6   18.06   12.06
   6   5   6    9.02   10.50
   6   5   7   16.46   11.71
   6   5   8  104.33   22.69
   6   5   9  135.52   25.85
  -6   6  10   36.78   16.96
   6   6 -10   41.45   17.42
  -6   6   9  156.96   25.68
   6   6  -9  141.16   25.23
  -6   6   8   79.11   19.64
   6   6  -8   92.20   22.01
  -6   6   7  102.58   20.42
   6   6  -7  119.65   23.20
  -6   6   7  139.27   24.35
  -6   6   6   14.34   11.07
   6   6  -6   -6.71   11.91
  -6   6   6  -15.47   12.14
  -6   6   5   27.49   12.64
   6   6  -5   16.60   12.38
  -6   6   5   22.12   13.94
  -6   6   4   55.11   14.47
   6   6  -4   66.43   17.72
  -6   6   4   68.06   17.88
  -6   6   3  113.39   18.58
   6   6  -3  115.80   19.69
  -6   6   3  156.89   23.28
  -6   6   2  229.67   26.13
   6   6  -2  194.97   22.04
  -6   6   2  235.33   27.35
  -6   6   1   89.38   17.63
   6   6  -1   91.35   15.37
  -6   6   1  114.35   20.17
  -6   6   0   96.35   18.14
   6   6   0  114.32   16.07
  -6   6   0  141.88   21.66
  -6   6  -1   83.79   17.65
  -6   6  -1   58.76   15.63
   6   6   1   58.17   11.84
  -6   6  -2   36.82   11.83
   6   6   2   36.16    6.20
  -6   6  -3  123.83   21.35
  -6   6  -4  109.28   20.29
  -6   6  -5   85.21   18.96
   6   6   5   96.91   19.36
  -6   6  -6   77.84   19.40
   6   6   6   84.88   19.09
  -6   6  -7  290.79   37.70
   6   6   7  287.40   34.28
   6   6   8  136.66   24.12
  -6   7   9   71.08   18.91
   6   7  -9   56.77   21.43
  -6   7   8  144.87   26.17
   6   7  -8  128.56   25.12
  -6   7   7   19.10   13.39
   6   7  -7   17.20   14.21
  -6   7   7   27.65   15.80
  -6   7   6  530.01   43.77
   6   7  -6  465.20   41.56
  -6   7   6  459.55   40.88
  -6   7   5  107.14   21.15
   6   7  -5   89.30   22.30
  -6   7   5  120.15   22.63
  -6   7   4   48.12   15.46
   6   7  -4   59.71   18.05
  -6   7   4   53.13   15.37
  -6   7   3   12.60   12.34
   6   7  -3   18.49   12.60
  -6   7   3   50.85   16.89
  -6   7   2   60.56   17.15
   6   7  -2   80.47   16.47
  -6   7   2   79.21   19.13
  -6   7   1  108.30   21.13
   6   7  -1   89.01   16.28
  -6   7   1  101.85   20.90
  -6   7   0   -7.27   12.87
   6   7   0   20.11    9.22
  -6   7   0  -18.40   12.16
  -6   7  -1  241.12   29.08
  -6   7  -1  266.15   30.40
   6   7   1  231.48   21.66
  -6   7  -2  320.98   33.46
  -6   7  -3   55.53   17.25
  -6   7  -4  111.69   21.85
  -6   7  -5   64.16   17.83
  -6   7  -6   18.48   11.18
   6   7   7   21.14   11.23
  -6   8   7  255.60   32.67
   6   8  -7  261.95   34.81
  -6   8   6   73.78   19.84
   6   8  -6   87.89   21.32
  -6   8   6   98.12   20.95
  -6   8   5   34.11   15.16
   6   8  -5   50.21   19.00
  -6   8   5   51.54   16.67
  -6   8   4   75.81   19.45
   6   8  -4   61.50   19.29
  -6   8   4   94.92   20.47
  -6   8   3   29.20   15.75
   6   8  -3   29.56   13.31
  -6   8   3   57.82   17.90
  -6   8   2   12.51   12.90
   6   8  -2   18.22   13.32
  -6   8   2   15.48   10.44
  -6   8   1   16.78   13.25
   6   8  -1   15.45   11.78
  -6   8   1   18.43   12.54
  -6   8   0  274.38   32.07
   6   8   0  272.93   25.47
  -6   8   0  274.22   34.68
  -6   8  -1  -22.62   14.21
  -6   8  -1    5.39   11.37
  -6   8  -2  444.40   41.66
  -6   8  -2  353.00   37.68
  -6   8  -3  135.54   24.56
  -6   8  -4   11.78   11.80
   6   9  -5   24.71   15.81
   6   9  -4   69.94   20.78
   6   9  -3  102.81   22.03
  -6   9   2   72.73   20.46
   6   9  -2   39.51   15.77
  -6   9   1   38.67   15.19
   6   9  -1   31.88   14.17
  -6   9   0   61.58   17.73
  -6   9  -1   29.26   13.42
   6  10  -3   39.64   18.32
   6  10  -2   97.13   22.98
  -7  -8   4   64.24   19.85
   7  -8  -3   28.29   15.22
  -7  -8   3   30.80   14.11
   7  -8  -2  153.92   26.50
  -7  -8   2  137.59   24.31
   7  -8  -1  200.71   30.33
  -7  -8   1  172.59   28.45
   7  -8   0   84.75   21.95
  -7  -8   0   70.32   19.79
   7  -8   1   16.65   12.14
  -7  -8  -1   41.08   16.85
   7  -8   2  190.83   28.53
  -7  -8  -2  179.74   28.31
   7  -8   3   -3.92    7.91
  -7  -8  -3   28.76   15.81
   7  -8   4    4.88   10.78
   7  -7  -7  146.93   26.43
  -7  -7   7  171.08   26.59
   7  -7  -6   47.14   19.72
  -7  -7   6   51.95   16.03
   7  -7  -5   15.91   10.09
  -7  -7   5   16.24    9.88
   7  -7  -4  113.69   22.44
  -7  -7   4   76.89   19.82
   7  -7  -3   92.21   21.08
  -7  -7   3  106.62   21.62
   7  -7  -2   78.73   20.32
  -7  -7   2  103.02   22.45
   7  -7  -1   15.60   11.85
  -7  -7   1   -0.51   10.26
   7  -7   0  470.16   41.30
  -7  -7   0  423.04   38.30
   7  -7   1   16.25   13.27
  -7  -7  -1   40.10   16.61
   7  -7   2   29.64   13.24
  -7  -7  -2   74.00   18.94
   7  -7   3  136.83   22.77
   7  -7   3  140.22   21.61
  -7  -7  -3  143.18   24.30
   7  -7   4   52.62   16.38
  -7  -7  -4   48.10   17.26
   7  -7   4   74.06   17.21
  -7  -7  -5   47.73   15.74
   7  -7   5   -5.00   13.68
  -7  -7  -6   -0.06   11.30
   7  -7   6    5.59   12.43
   7  -6 -10  104.43   24.09
   7  -6  -9   66.20   18.35
  -7  -6   9   60.76   18.47
   7  -6  -8  119.33   23.60
  -7  -6   8  130.41   24.43
   7  -6  -7  151.78   25.92
  -7  -6   7  148.74   26.40
   7  -6  -6   65.29   18.10
  -7  -6   6   60.64   18.89
   7  -6  -5   91.81   21.44
  -7  -6   5  110.31   21.24
   7  -6  -4   91.84   19.85
  -7  -6   4  100.74   18.93
   7  -6  -3  117.58   22.50
  -7  -6   3  116.26   21.30
   7  -6  -2  147.71   25.12
  -7  -6   2  136.87   21.75
   7  -6  -1  259.81   29.89
  -7  -6   1  273.53   29.75
   7  -6   0  149.32   23.49
  -7  -6   0  142.58   22.83
   7  -6   0  103.81   14.97
   7  -6   1   87.60   18.81
  -7  -6  -1   95.10   19.36
   7  -6   1   81.52   14.79
   7  -6   2  210.28   26.11
   7  -6   2  201.08   22.99
  -7  -6  -2  185.90   24.86
   7  -6   3   99.28   19.00
   7  -6   3   75.61   16.83
  -7  -6  -3   83.18   18.63
   7  -6   4    2.31    7.08
  -7  -6  -4   32.74   12.72
   7  -6   4   26.67   13.94
  -7  -6  -5   61.14   17.11
   7  -6   5   39.24   15.18
  -7  -6  -6   31.80   13.05
   7  -6   6   21.55   14.28
   7  -6   7  109.57   23.76
   7  -5 -12  161.94   29.26
   7  -5 -11   64.13   19.00
   7  -5 -10   69.55   18.95
  -7  -5  10   19.46   13.00
   7  -5  -9  126.36   23.78
  -7  -5   9  108.32   22.75
   7  -5  -8   57.23   16.89
  -7  -5   8   11.78   12.03
   7  -5  -7   -1.78   10.93
  -7  -5   7   11.29   11.97
   7  -5  -6    2.57   10.10
  -7  -5   6   15.46   12.32
   7  -5  -5   53.23   15.56
  -7  -5   5   42.02   13.36
   7  -5  -4  204.57   27.93
  -7  -5   4  141.78   21.92
   7  -5  -3  259.09   29.69
   7  -5  -3  231.47   16.23
  -7  -5   3  223.46   25.99
   7  -5  -2    5.36    9.92
  -7  -5   2   -0.82    8.48
   7  -5  -2   22.65    7.56
   7  -5  -1  118.89   20.76
   7  -5  -1  155.23   16.55
  -7  -5   1  124.29   19.74
   7  -5   0   57.17   15.49
  -7  -5   0   41.42   13.60
   7  -5   0   45.70   11.00
   7  -5   1  260.18   27.53
   7  -5   1  232.57   22.80
  -7  -5  -1  229.55   25.14
   7  -5   2   60.33   15.14
  -7  -5  -2   47.66   14.22
   7  -5   2   59.66   15.26
   7  -5   3   46.85   13.06
   7  -5   3   57.58   15.67
  -7  -5  -3   65.47   15.34
   7  -5   4   47.87   12.23
  -7  -5  -4   68.30   14.93
   7  -5   4   67.36   17.67
   7  -5   5   57.63   13.43
  -7  -5  -5   54.26   14.59
   7  -5   5   22.12   14.15
   7  -5   6   15.70   12.46
   7  -5   7  185.74   28.82
   7  -4 -13   61.77   18.68
   7  -4 -12   90.27   20.48
   7  -4 -11   78.04   19.66
  -7  -4  11  101.61   22.47
   7  -4 -10   40.49   14.39
  -7  -4  10  -11.92   13.94
   7  -4  -9   54.65   17.00
  -7  -4   9   52.71   15.40
   7  -4  -8  196.99   26.99
  -7  -4   8  198.40   26.58
   7  -4  -7   44.16   14.90
  -7  -4   7   62.90   18.62
   7  -4  -6   11.34   11.47
  -7  -4   6   17.16   11.56
   7  -4  -5  243.20   27.20
  -7  -4   5  278.31   28.33
   7  -4  -4  183.58   25.73
  -7  -4   4  183.43   21.63
  -7  -4   3  142.94   10.69
   7  -4  -3  142.97   14.71
  -7  -4   3  142.06   21.48
  -7  -4   2  182.15   14.60
   7  -4  -2  184.68   24.61
   7  -4  -2  188.74   16.45
  -7  -4   2  176.66   21.68
   7  -4  -1   87.57   17.44
   7  -4  -1   88.16   13.60
  -7  -4   1   93.45   16.49
   7  -4   0  423.84   35.98
   7  -4   0  423.25   27.80
  -7  -4   0  423.24   29.80
   7  -4   1   17.06   12.97
  -7  -4  -1   16.85    8.94
   7  -4   1   16.99    9.09
   7  -4   2   58.42   15.04
  -7  -4  -2   58.31   13.47
   7  -4   2   58.42   13.22
   7  -4   3  246.97   25.83
   7  -4   3  244.28   24.91
  -7  -4  -3  246.46   23.88
   7  -4   4   -2.69    6.94
  -7  -4  -4   34.56   12.06
   7  -4   4   31.73   14.07
   7  -4   5   35.74   10.91
  -7  -4  -5   37.17   11.66
   7  -4   5   30.67   15.34
   7  -4   6  167.36   25.81
   7  -4   7  107.22   22.63
   7  -4   8   50.79   18.17
   7  -3 -13    4.44   12.25
  -7  -3  12  104.88   25.83
   7  -3 -12  109.17   24.65
   7  -3 -12  106.82   17.93
  -7  -3  11   23.95   11.49
   7  -3 -11   23.27   11.75
   7  -3 -11   23.43   13.31
  -7  -3  10   51.89   16.26
   7  -3 -10   61.05   18.15
   7  -3 -10   55.28   17.79
  -7  -3   9    8.55   10.24
   7  -3  -9   38.38   14.73
   7  -3  -9   13.83   13.18
   7  -3  -8 1042.12   56.45
   7  -3  -8  928.45   55.23
  -7  -3   8  916.99   53.05
   7  -3  -7   85.58   17.86
  -7  -3   7   70.75   16.30
   7  -3  -6  483.25   38.15
  -7  -3   6  566.30   38.77
   7  -3  -5  110.28   19.41
  -7  -3   5  108.92    9.78
  -7  -3   5  104.48   18.38
  -7  -3   4  125.59   11.55
   7  -3  -4  170.86   23.10
  -7  -3   4  145.21   20.33
  -7  -3   3  333.29   19.20
   7  -3  -3  386.90   32.39
   7  -3  -3  323.52   21.47
  -7  -3   3  323.44   27.70
  -7  -3   2  301.63   19.83
   7  -3  -2  315.51   29.41
   7  -3  -2  273.64   21.16
  -7  -3   2  281.43   25.12
   7  -3  -1  400.60   31.90
   7  -3  -1  327.86   24.15
  -7  -3   1  333.60   26.31
   7  -3   0   38.01   11.91
  -7  -3   0   46.89   12.41
   7  -3   0   59.84   12.02
   7  -3   1  130.65   18.87
  -7  -3  -1  157.81   18.06
   7  -3   1   91.72   15.77
   7  -3   2  143.31   19.00
  -7  -3  -2  144.33   17.13
   7  -3   2  130.62   18.78
   7  -3   3  469.73   32.03
   7  -3   3  505.75   36.43
  -7  -3  -3  510.58   30.37
   7  -3   4   93.11   14.88
  -7  -3  -4   99.66   14.71
   7  -3   4  101.51   19.21
   7  -3   5  138.05   16.56
  -7  -3  -5  116.87   16.15
   7  -3   5  113.70   22.02
   7  -3   6  175.96   26.39
   7  -3   7   35.15   15.34
   7  -3   8   90.17   21.54
  -7  -2  14   93.96   22.07
  -7  -2  13    2.41    9.30
   7  -2 -13   -7.61   13.08
  -7  -2  12  266.00   29.35
   7  -2 -12  297.86   35.08
  -7  -2  12  330.59   36.89
  -7  -2  11   60.03   18.52
  -7  -2  11   37.02   11.77
   7  -2 -11   36.22   14.12
   7  -2 -11   44.28   16.14
  -7  -2  10   97.26   21.36
  -7  -2  10   64.54   14.36
   7  -2 -10   61.74   15.73
   7  -2 -10   62.60   17.65
   7  -2  -9  361.21   34.12
  -7  -2   9  294.41   25.75
   7  -2  -9  365.84   35.43
  -7  -2   9  370.05   35.23
  -7  -2   8   31.39   12.98
  -7  -2   8   11.21    8.89
   7  -2  -8   20.09   12.32
   7  -2  -8    7.93    8.33
  -7  -2   7  348.11   22.91
   7  -2  -7  339.61   31.79
   7  -2  -7  314.28   31.01
  -7  -2   7  332.95   30.67
  -7  -2   6  437.71   22.88
   7  -2  -6  495.90   37.32
  -7  -2   6  453.61   23.06
   7  -2  -6  444.73   35.66
  -7  -2   6  426.42   33.49
   7  -2  -5  408.20   33.84
  -7  -2   5  368.36   20.76
   7  -2  -5  367.48   31.44
  -7  -2   5  363.56   30.10
   7  -2  -4   65.93   15.19
  -7  -2   4   41.19    8.92
  -7  -2   4   53.41   13.48
   7  -2  -3   19.58   10.91
  -7  -2   3   11.88    7.05
  -7  -2   3    7.61    8.64
  -7  -2   2  306.26   21.55
   7  -2  -2  380.58   30.14
   7  -2  -2  324.62   23.64
  -7  -2   2  356.62   26.81
   7  -2  -1  231.35   24.65
   7  -2  -1  232.34   21.26
  -7  -2   1  245.64   21.30
   7  -2   0   92.47   15.31
  -7  -2   0   87.78   12.47
  -7  -2   0  101.73   14.12
   7  -2   0   84.49   14.84
   7  -2   1  577.78   35.43
   7  -2   1  500.94   32.84
  -7  -2  -1  549.40   26.35
  -7  -2  -1  555.39   29.06
   7  -2   2  618.49   35.57
   7  -2   2  559.27   36.51
  -7  -2  -2  608.54   29.80
   7  -2   3 1131.72   46.43
   7  -2   3 1106.50   52.29
  -7  -2  -3 1047.07   38.26
   7  -2   4  644.20   34.24
   7  -2   4  601.09   41.15
  -7  -2  -4  594.49   28.63
   7  -2   5  160.51   23.87
   7  -2   6    6.55   12.79
   7  -2   7   13.58   12.23
   7  -2   8  166.43   27.42
  -7  -1  14   12.80   13.06
  -7  -1  13  315.04   33.56
   7  -1 -13  299.88   35.77
  -7  -1  12   74.40   18.18
  -7  -1  12   40.48   14.47
   7  -1 -12   74.96   20.72
  -7  -1  11  139.77   24.43
  -7  -1  11  144.57   21.44
   7  -1 -11  150.60   25.58
  -7  -1  10   64.17   18.12
  -7  -1  10   83.21   16.63
   7  -1 -10   71.74   18.10
  -7  -1   9  176.65   25.07
  -7  -1   9  150.54   19.20
   7  -1  -9  147.92   23.93
  -7  -1   8  166.60   23.45
  -7  -1   8  142.50   17.44
   7  -1  -8  197.13   24.95
   7  -1  -8  185.85   25.23
   7  -1  -7 1149.78   55.84
  -7  -1   7 1096.85   41.12
  -7  -1   7 1088.74   40.23
   7  -1  -7 1175.10   57.04
  -7  -1   7 1086.09   52.55
  -7  -1   6   25.95   11.44
  -7  -1   6   27.33    7.89
  -7  -1   6   17.83    7.55
   7  -1  -6   46.91   14.10
   7  -1  -6   25.85   11.77
   7  -1  -5  454.70   34.71
  -7  -1   5  472.13   22.35
  -7  -1   5  422.46   24.96
   7  -1  -5  443.17   33.86
  -7  -1   5  459.23   32.02
  -7  -1   4  252.75   14.09
   7  -1  -4  260.80   26.20
  -7  -1   4  243.79   19.53
   7  -1  -4  267.50   26.26
  -7  -1   4  272.35   24.16
  -7  -1   3   52.23   12.50
  -7  -1   3   44.90    5.26
   7  -1  -3   51.70   13.18
  -7  -1   3   29.10    9.20
   7  -1  -3   25.07   10.69
   7  -1  -2  302.64   26.75
  -7  -1   2  284.40   21.72
   7  -1  -2  260.30   22.25
  -7  -1   2  272.16   21.91
   7  -1  -1  260.52   25.60
  -7  -1   1  237.75   20.88
   7  -1  -1  228.78   21.64
  -7  -1   1  266.92   20.99
   7  -1   0  342.04   27.87
  -7  -1   0  338.82   22.72
   7  -1   0  307.80   25.34
  -7  -1   0  332.15   21.73
   7  -1   1  142.89   18.55
  -7  -1  -1  128.28   14.08
  -7  -1  -1  129.65   13.54
   7  -1   1  140.36   18.81
  -7  -1  -2   31.16    4.28
  -7  -1  -2   46.81    8.57
  -7  -1  -2   40.11    8.28
   7  -1   2   31.90   12.26
  -7  -1  -3  136.06   12.34
   7  -1   3  112.86   19.13
   7  -1   4  293.39   29.47
  -7  -1  -4  255.61   16.03
   7  -1   5  574.72   41.55
   7  -1   6  291.10   32.05
   7  -1   7   81.24   20.53
   7  -1   8   21.09   14.57
  -7   0  14   26.24   12.58
  -7   0  13   73.81   18.21
   7   0 -13   78.52   23.08
  -7   0  12   62.89   19.54
  -7   0  12   63.82   16.37
   7   0 -12   49.31   17.28
  -7   0  11  504.66   38.58
   7   0 -11  512.58   43.53
  -7   0  11  529.43   43.62
  -7   0  10  172.18   22.22
  -7   0  10  180.51   26.49
   7   0 -10  222.42   28.65
  -7   0   9   10.82    7.87
  -7   0   9   26.64   12.89
  -7   0   8   -6.16    6.45
  -7   0   8    7.88    9.94
   7   0  -8   -8.68   12.63
  -7   0   7  674.27   34.58
  -7   0   7  706.64   35.61
   7   0  -7  750.52   46.02
  -7   0   7  745.30   43.70
   7   0  -6  322.64   22.31
  -7   0   6  323.39   22.25
  -7   0   6  299.69   23.20
   7   0  -6  326.19   29.96
  -7   0   6  330.82   28.34
  -7   0   5   17.38    7.13
  -7   0   5   14.94    9.10
   7   0  -5   19.67    6.65
  -7   0   5   12.07    7.03
   7   0  -5   30.16   13.13
  -7   0   4  244.46   16.78
  -7   0   4  267.52   21.80
   7   0  -4  263.98   25.21
  -7   0   4  253.00   22.77
  -7   0   3  715.44   24.85
  -7   0   3  703.47   34.77
   7   0  -3  730.97   38.88
  -7   0   3  752.53   35.74
  -7   0   2 2630.34   43.21
  -7   0   2 2628.67   67.40
   7   0  -2 2694.83   71.21
   7   0  -2 2616.35   70.05
  -7   0   2 2775.23   64.02
  -7   0   1    1.26    6.47
  -7   0   1    4.73    3.85
  -7   0   1   -3.45    8.58
   7   0  -1    2.30    6.98
   7   0  -1    1.37    7.21
  -7   0   0    6.59    3.86
  -7   0   0    8.68    6.64
  -7   0   0    4.16    6.38
   7   0   0    9.58    9.19
  -7   0  -1    5.22    4.11
  -7   0  -1    2.82    3.77
  -7   0  -1    2.75    5.76
  -7   0  -1    1.17    4.51
   7   0   1    0.88    9.42
  -7   0  -2   96.52    9.41
  -7   0  -2   96.90   12.32
  -7   0  -2   90.85    9.02
   7   0   2   97.33   18.14
  -7   0  -3  141.48    9.76
   7   0   3  137.89   20.54
   7   0   4  173.93   23.63
   7   0   5  204.45   26.08
   7   0   6   41.52   15.16
   7   0   7  128.46   23.37
   7   0   8   93.72   20.70
   7   0   9  123.81   24.42
  -7   1  14   10.49   12.43
  -7   1  13  289.74   34.19
   7   1 -13  327.70   37.81
  -7   1  12   56.94   16.16
  -7   1  12   82.53   21.10
   7   1 -12   68.46   20.13
  -7   1  11  149.72   23.62
  -7   1  11  184.77   28.44
   7   1 -11  150.41   25.29
  -7   1  10   55.75   14.14
  -7   1  10   81.08   19.07
   7   1 -10   80.49   18.11
  -7   1   9  156.97   19.95
  -7   1   9  170.40   24.99
   7   1  -9  134.20   23.31
  -7   1   8  150.23   19.20
  -7   1   8  184.83   24.22
   7   1  -8  158.65   23.08
  -7   1   7 1052.82   44.75
   7   1  -7 1103.73   41.13
  -7   1   7 1073.94   46.82
   7   1  -7 1050.12   54.23
  -7   1   7 1080.94   52.03
  -7   1   6   38.55   10.46
  -7   1   6   27.91   12.35
   7   1  -6   35.25    9.02
  -7   1   6   45.69   12.58
   7   1  -6   44.04   13.91
  -7   1   5  461.85   26.77
   7   1  -5  437.60   21.27
  -7   1   5  433.96   29.16
   7   1  -5  483.59   34.47
  -7   1   5  468.08   31.62
  -7   1   4  246.06   18.62
  -7   1   4  244.14   22.43
   7   1  -4  250.55   24.19
  -7   1   4  256.88   22.82
  -7   1   3   57.79   12.06
  -7   1   3   51.80    9.58
  -7   1   3   54.80   12.67
   7   1  -3   44.86   12.74
  -7   1   2  246.23   17.23
  -7   1   2  255.83   23.36
   7   1  -2  249.89   22.16
  -7   1   2  265.80   20.27
  -7   1   1  244.68   16.47
  -7   1   1  238.24   22.79
   7   1  -1  262.20   24.57
   7   1  -1  250.97   21.04
  -7   1   1  270.26   18.66
  -7   1   0  302.75   18.39
  -7   1   0  333.21   27.61
   7   1   0  295.27   21.50
   7   1   0  282.96   26.40
  -7   1   0  323.95   18.26
  -7   1  -1  136.61   13.19
  -7   1  -1  137.42   10.55
   7   1   1  134.22   19.32
   7   1   2   34.77    8.38
  -7   1  -2   36.71    8.20
  -7   1  -2   27.66    8.66
  -7   1  -2   34.60    4.50
   7   1   2   31.19   12.67
   7   1   3  117.94   12.27
  -7   1  -3  139.74   14.51
   7   1   3  141.56   21.39
   7   1   4  250.80   27.93
   7   1   5  607.45   43.74
   7   1   6  281.46   31.61
   7   1   7   58.44   17.55
   7   1   8    3.90   11.54
  -7   2  13   24.70   12.08
  -7   2  12  327.43   34.61
   7   2 -12  391.66   41.99
  -7   2  11   51.16   14.83
   7   2 -11   23.19   14.89
  -7   2  10   49.49   13.92
   7   2 -10   86.80   20.79
  -7   2   9  376.65   31.90
   7   2  -9  382.56   36.65
  -7   2   8   21.11   10.75
   7   2  -8   13.57   12.52
  -7   2   8    5.71   11.23
  -7   2   7  317.00   27.01
   7   2  -7  350.55   23.14
   7   2  -7  335.84   32.23
  -7   2   7  329.85   28.35
  -7   2   6  413.25   29.04
   7   2  -6  426.29   22.31
  -7   2   6  384.29   30.61
  -7   2   6  451.48   25.39
   7   2  -6  446.73   35.26
  -7   2   5  412.27   27.45
   7   2  -5  382.05   18.02
  -7   2   5  338.87   28.30
   7   2  -5  427.18   32.88
  -7   2   5  354.01   23.13
  -7   2   5  419.44   30.03
  -7   2   4   34.35   10.19
  -7   2   4   52.53   11.42
  -7   2   4   60.88   14.23
   7   2  -4   22.43   10.55
  -7   2   4   50.35    9.54
  -7   2   3   15.38    8.39
  -7   2   3   29.65    9.30
  -7   2   3   29.90   11.86
   7   2  -3    6.29    8.31
  -7   2   2  309.82   21.83
  -7   2   2  295.32   26.19
   7   2  -2  326.83   25.27
  -7   2   2  312.95   21.90
  -7   2   1  254.72   19.62
  -7   2   1  260.09   25.05
   7   2  -1  260.97   25.44
   7   2  -1  232.27   20.64
  -7   2   1  250.56   17.79
  -7   2   0   70.80   11.50
  -7   2   0   76.88    9.23
  -7   2   0   68.12   14.69
   7   2   0   84.01   12.49
   7   2   0   83.77   16.66
  -7   2  -1  501.05   27.14
  -7   2  -1  516.25   35.78
   7   2   1  525.37   25.86
   7   2   1  505.98   35.85
   7   2   1  535.98   29.67
  -7   2  -1  535.56   16.92
   7   2   2  591.82   39.55
   7   2   2  572.15   29.65
   7   2   3 1070.85   54.58
   7   2   3 1120.17   40.39
   7   2   4  653.28   44.41
   7   2   5  218.92   27.37
   7   2   6   -3.08   10.71
   7   2   7   23.25   13.57
   7   2   8  196.68   29.67
  -7   3  13   -0.06    9.83
  -7   3  12  145.44   25.84
   7   3 -12  133.18   26.97
  -7   3  11   17.50   11.40
   7   3 -11   11.29   10.31
  -7   3  10   54.09   15.67
   7   3 -10   48.99   17.66
  -7   3   9   34.15   12.59
   7   3  -9   19.72   14.60
  -7   3   8  957.49   50.28
   7   3  -8  930.76   54.93
  -7   3   8  914.55   50.34
  -7   3   7   80.14   15.91
   7   3  -7  102.14   20.30
  -7   3   7   76.77   16.68
  -7   3   6  506.40   34.13
   7   3  -6  538.34   39.32
  -7   3   6  514.01   36.30
   7   3  -5  109.66    9.35
  -7   3   5  104.50   16.39
   7   3  -5  132.32   20.33
  -7   3   5  123.88   18.83
  -7   3   4  183.61   19.93
  -7   3   4  169.77   15.67
   7   3  -4  175.91   21.36
  -7   3   4  157.40   21.01
  -7   3   3  367.20   26.61
  -7   3   3  362.84   30.04
  -7   3   3  348.35   23.32
   7   3  -3  378.31   28.81
  -7   3   2  294.92   23.58
  -7   3   2  308.44   28.06
   7   3  -2  243.29   23.07
  -7   3   2  315.49   21.88
  -7   3   1  338.39   25.27
  -7   3   1  365.88   30.75
   7   3  -1  359.55   25.40
  -7   3   1  370.80   21.84
  -7   3   0   43.52    7.19
  -7   3   0   39.31    9.89
  -7   3   0   37.41   13.07
   7   3   0   51.53   10.17
   7   3   0   43.64   14.13
  -7   3  -1  106.23   14.82
  -7   3  -1  137.77   20.90
   7   3   1  112.74   13.07
   7   3   1  115.44   19.75
  -7   3  -1  112.38    7.49
  -7   3  -2  148.95   22.00
   7   3   2  134.36   11.44
   7   3   2  136.19   22.24
  -7   3  -3  560.90   40.95
   7   3   3  557.41   41.06
   7   3   4  108.01   20.14
   7   3   5   97.37   20.76
   7   3   6  221.84   28.93
   7   3   7   33.76   16.30
   7   3   8  150.79   26.41
  -7   4  12   98.53   22.00
  -7   4  11   71.57   18.53
   7   4 -11   24.07   18.75
  -7   4  10   28.47   14.36
   7   4 -10   29.08   15.41
  -7   4   9   39.07   11.92
   7   4  -9   36.50   17.95
  -7   4   8  158.81   23.19
   7   4  -8  157.51   24.18
  -7   4   8  159.87   23.84
  -7   4   7   70.66   14.70
   7   4  -7   71.56   19.32
  -7   4   7   71.13   16.93
  -7   4   6   11.12   11.75
   7   4  -6   11.13    9.58
  -7   4   6   10.87   10.72
  -7   4   5  295.34   26.74
   7   4  -5  292.52   29.86
  -7   4   5  291.91   29.25
  -7   4   4  154.90   20.38
   7   4  -4  158.26   20.21
  -7   4   4  156.62   22.10
  -7   4   3  133.93   20.01
   7   4  -3  133.00   19.81
  -7   4   3  133.85   21.06
  -7   4   2  182.98   20.37
   7   4  -2  185.48   19.21
  -7   4   2  189.72   24.40
  -7   4   1   51.74   13.99
  -7   4   1   73.07   17.00
   7   4  -1   50.08   12.04
  -7   4   0  418.68   30.62
  -7   4   0  402.15   34.74
   7   4   0  397.85   25.57
  -7   4   0  373.58   19.38
  -7   4  -1   -3.24    8.24
  -7   4  -1   23.98   12.12
   7   4   1   14.77    6.66
  -7   4  -2   74.20   17.25
   7   4   2   28.21    6.80
   7   4   2   52.96   16.82
  -7   4  -3  322.66   32.35
   7   4   3  262.46   29.43
  -7   4  -4   20.23   10.88
   7   4   4    0.69   11.28
   7   4   5   39.99   14.79
   7   4   6  180.99   27.52
   7   4   7  106.08   21.32
   7   4   8   91.41   20.66
  -7   5  11  106.77   22.52
  -7   5  10   42.44   15.13
   7   5 -10   39.53   18.49
  -7   5   9  110.34   22.39
   7   5  -9  134.29   24.86
  -7   5   8   27.22   12.76
   7   5  -8   24.46   14.18
  -7   5   8   57.74   18.56
  -7   5   7   17.82   12.27
   7   5  -7   14.28   13.86
  -7   5   7  -19.25   13.01
  -7   5   6   16.67    9.57
   7   5  -6    1.87   11.29
  -7   5   6   -0.63   11.70
  -7   5   5   55.95   14.37
   7   5  -5   35.93   14.41
  -7   5   5   61.77   17.71
  -7   5   4  161.99   21.65
   7   5  -4  126.01   20.56
  -7   5   4  189.85   26.07
  -7   5   3  271.64   27.27
   7   5  -3  266.81   26.75
  -7   5   3  256.03   28.82
  -7   5   2   26.95   12.84
   7   5  -2   19.94   10.46
  -7   5   2   21.02   12.95
  -7   5   1  148.52   20.97
   7   5  -1  139.62   17.87
  -7   5   1  153.91   23.73
  -7   5   0   27.18   11.86
   7   5   0   41.78   10.86
  -7   5   0   50.12   17.26
  -7   5  -1  207.44   24.35
  -7   5  -1  211.38   26.74
   7   5   1  237.37   19.17
  -7   5  -2   83.05   18.53
  -7   5  -3   91.19   18.78
   7   5   3   88.76   19.33
  -7   5  -4   60.73   17.35
   7   5   4   82.36   19.11
  -7   5  -5   50.91   18.20
   7   5   5   53.41   17.42
  -7   5  -6   56.50   17.34
   7   5   6   28.59   13.12
   7   5   7  197.44   29.42
  -7   6  10  126.72   24.01
  -7   6   9   67.17   19.96
   7   6  -9   82.56   23.08
  -7   6   8  143.02   24.84
   7   6  -8  125.18   25.17
  -7   6   8  130.85   25.03
  -7   6   7  126.58   22.70
   7   6  -7  110.71   23.13
  -7   6   7  133.51   24.04
  -7   6   6   42.66   15.42
   7   6  -6   83.24   21.69
  -7   6   6   67.61   19.59
  -7   6   5  121.24   20.87
   7   6  -5   99.71   20.28
  -7   6   5   99.82   20.77
  -7   6   4  102.09   19.84
   7   6  -4  114.72   20.33
  -7   6   4   69.69   17.96
  -7   6   3  119.10   21.00
   7   6  -3  125.00   19.96
  -7   6   3  147.28   23.88
  -7   6   2  141.62   22.23
   7   6  -2  105.64   17.57
  -7   6   2  160.06   25.57
  -7   6   1  233.29   28.01
   7   6  -1  226.21   23.11
  -7   6   1  253.86   29.60
  -7   6   0  121.36   20.82
   7   6   0  104.92   15.72
  -7   6   0  142.74   23.06
  -7   6  -1   92.26   18.64
  -7   6  -1   94.01   19.63
  -7   6  -2  171.72   32.07
  -7   6  -2  173.05   28.19
  -7   6  -3   96.20   21.45
  -7   6  -4   13.45   11.18
  -7   6  -5   43.73   15.89
   7   6   5   60.49   17.25
   7   6   6   64.03   18.91
  -7   7   8   68.06   21.75
   7   7  -8   93.94   22.61
  -7   7   7  186.78   27.71
   7   7  -7  136.27   26.52
  -7   7   7  184.38   29.90
  -7   7   6   51.56   18.20
   7   7  -6   54.41   19.04
  -7   7   6   40.18   16.82
  -7   7   5   45.79   16.85
   7   7  -5   16.36   14.32
  -7   7   5   16.07   14.40
  -7   7   4   96.43   20.02
   7   7  -4   43.91   15.75
  -7   7   4  116.59   22.53
  -7   7   3  139.74   23.65
   7   7  -3   93.35   20.41
  -7   7   3  133.25   24.25
  -7   7   2  101.41   21.28
   7   7  -2   95.02   18.11
  -7   7   2  108.19   21.26
  -7   7   1   16.64   12.56
   7   7  -1   15.16    9.64
  -7   7   1   16.08   13.29
  -7   7   0  459.74   40.52
  -7   7   0  435.11   40.54
  -7   7  -1    1.65   12.43
  -7   7  -1   29.67   15.21
  -7   7  -2   69.20   19.31
  -7   7  -2   44.33   15.92
  -7   7  -3  115.41   21.99
  -7   7  -4   82.96   20.35
   7   8  -6   58.12   20.65
  -7   8   5   60.48   18.04
   7   8  -5   37.26   16.42
  -7   8   4  -14.55   11.68
   7   8  -4   42.46   16.31
  -7   8   3   13.79   11.57
   7   8  -3   46.71   16.83
  -7   8   3   51.21   18.54
  -7   8   2  128.61   24.81
   7   8  -2  143.79   22.99
  -7   8   2  110.93   23.39
  -7   8   1  181.04   29.38
  -7   8   1  217.20   31.41
  -7   8   0  122.11   25.24
  -7   8   0   98.66   23.63
  -7   8  -1   -9.34   11.55
  -7   8  -2  230.70   32.39
   7   9  -4   98.25   22.17
   7   9  -3  192.75   29.71
  -8  -7   5    5.29   10.87
   8  -7  -4  122.33   26.13
  -8  -7   4   89.47   21.34
   8  -7  -3  152.39   27.49
  -8  -7   3  171.08   27.34
   8  -7  -2   63.75   19.22
  -8  -7   2   64.29   18.23
   8  -7  -1   72.37   19.84
  -8  -7   1   77.05   19.44
   8  -7   0  -12.77   12.60
  -8  -7   0   42.96   15.39
   8  -7   1  608.02   48.13
  -8  -7  -1  679.66   49.82
   8  -7   2   68.36   17.95
  -8  -7  -2   64.59   19.00
   8  -7   3  108.59   21.11
  -8  -7  -3  137.25   25.34
  -8  -7  -4   29.04   15.56
   8  -6  -7   97.44   22.52
  -8  -6   7  118.27   23.95
   8  -6  -6   22.84   13.62
  -8  -6   6   26.74   15.09
   8  -6  -5  105.42   21.91
  -8  -6   5   57.76   16.17
   8  -6  -4   12.26   13.46
  -8  -6   4   30.23   13.55
   8  -6  -3  183.62   28.04
  -8  -6   3  125.57   22.06
   8  -6  -2  159.50   25.52
  -8  -6   2  164.71   25.54
   8  -6  -1  110.04   22.08
  -8  -6   1  125.55   22.12
   8  -6   0  316.91   34.75
  -8  -6   0  313.39   32.42
   8  -6   1   40.88   12.90
  -8  -6  -1   65.38   17.18
   8  -6   1   32.81   12.58
   8  -6   2   19.65   12.05
   8  -6   2   17.44   11.36
  -8  -6  -2   23.77   14.14
   8  -6   3  120.78   21.14
   8  -6   3  108.65   20.07
  -8  -6  -3   96.18   18.32
  -8  -6  -4   29.52   14.57
   8  -6   4   35.81   17.78
   8  -6   5   55.66   18.71
   8  -5  -9   27.31   15.12
  -8  -5   9   58.69   19.03
   8  -5  -8    6.74   11.39
  -8  -5   8   19.73   14.27
   8  -5  -7  205.47   29.29
  -8  -5   7  227.07   30.02
   8  -5  -6   21.55   14.42
  -8  -5   6    5.20   11.59
   8  -5  -5   30.11   14.03
  -8  -5   5   25.88   12.99
   8  -5  -4  184.06   26.74
  -8  -5   4  129.18   22.45
   8  -5  -3  225.96   28.96
  -8  -5   3  128.71   21.87
   8  -5  -2  276.81   30.91
  -8  -5   2  225.92   27.06
   8  -5  -1  281.46   31.04
   8  -5  -1  217.32   21.37
  -8  -5   1  244.46   27.57
   8  -5   0  208.93   26.24
   8  -5   0  216.37   22.39
  -8  -5   0  190.04   24.46
   8  -5   1  116.17   19.89
  -8  -5  -1   81.23   17.62
   8  -5   1   73.48   15.60
   8  -5   2  125.04   20.96
  -8  -5  -2  101.20   18.91
   8  -5   2   65.95   16.20
   8  -5   3   81.89   17.61
   8  -5   3   87.50   18.85
  -8  -5  -3   67.46   15.88
   8  -5   4   33.77   10.87
  -8  -5  -4   15.76   10.02
   8  -5   4   36.58   15.78
   8  -5   5   37.53   17.03
   8  -5   6   32.22   16.42
   8  -4 -11  106.78   23.38
   8  -4 -10   31.73   16.82
  -8  -4  10   16.70   16.18
   8  -4  -9  570.97   47.05
  -8  -4   9  431.28   41.20
   8  -4  -8   35.49   15.16
  -8  -4   8   26.80   14.65
   8  -4  -7   75.04   17.88
  -8  -4   7   55.02   17.30
   8  -4  -6   85.50   19.71
  -8  -4   6   58.27   17.27
   8  -4  -5  119.61   21.39
  -8  -4   5  132.75   22.54
   8  -4  -4   28.88   12.61
  -8  -4   4   30.90   12.86
   8  -4  -3  284.88   31.85
   8  -4  -3  216.21   19.19
  -8  -4   3  215.70   26.22
   8  -4  -2  363.32   33.90
   8  -4  -2  352.36   25.79
  -8  -4   2  363.82   31.07
   8  -4  -1   70.00   17.31
  -8  -4   1   52.34   14.27
   8  -4  -1   82.42   14.69
   8  -4   0  149.54   21.60
  -8  -4   0  139.31   19.86
   8  -4   0  113.69   17.37
   8  -4   1  506.12   38.07
   8  -4   1  427.54   32.57
  -8  -4  -1  482.22   34.10
   8  -4   2  814.09   47.14
  -8  -4  -2  733.95   41.45
   8  -4   3  215.30   24.64
   8  -4   3  253.34   29.08
  -8  -4  -3  237.10   24.47
   8  -4   4   26.12    9.47
   8  -4   4   20.20   15.06
   8  -4   5   37.11   15.22
   8  -4   6   66.03   19.11
   8  -3 -12   38.12   16.84
  -8  -3  11    3.01   14.12
   8  -3 -11   30.40   15.94
   8  -3 -11   -2.69   11.62
  -8  -3  10   19.54   13.09
   8  -3 -10   54.69   18.32
   8  -3 -10   26.20   14.81
   8  -3  -9  138.59   24.65
  -8  -3   9  142.21   24.35
   8  -3  -8  371.29   37.51
  -8  -3   8  321.80   34.36
   8  -3  -7   92.43   20.32
  -8  -3   7   84.28   19.35
   8  -3  -6   27.21   12.44
  -8  -3   6   -0.05   11.81
   8  -3  -5    4.15    9.51
  -8  -3   5   -0.97    9.43
  -8  -3   4  217.20   16.67
   8  -3  -4  242.30   28.08
  -8  -3   4  217.95   25.24
  -8  -3   3  210.19   17.49
   8  -3  -3  242.77   28.17
   8  -3  -3  208.85   19.69
  -8  -3   3  225.63   24.36
   8  -3  -2   73.04   16.50
  -8  -3   2   84.58   12.63
  -8  -3   2   82.12   16.78
   8  -3  -2   84.57   13.66
   8  -3  -1   47.22   12.86
  -8  -3   1   31.25    9.66
  -8  -3   1   42.52   11.75
   8  -3  -1   57.23   13.90
   8  -3   0  432.14   35.05
   8  -3   0  367.67   29.31
  -8  -3   0  415.97   30.26
   8  -3   1  341.50   30.30
   8  -3   1  272.33   26.63
  -8  -3  -1  328.77   26.33
   8  -3   2    4.95    8.28
  -8  -3  -2    7.24    7.98
   8  -3   2   -1.20   12.75
   8  -3   3   86.61   16.48
   8  -3   3   87.99   19.18
  -8  -3  -3   81.45   14.62
   8  -3   4    3.69    6.77
   8  -3   4    7.08   13.07
   8  -3   5   23.29   13.57
   8  -3   6  149.98   25.88
   8  -3   7   51.92   18.20
  -8  -2  11  167.14   27.23
   8  -2 -11  231.85   32.26
  -8  -2  10   -1.48   11.07
   8  -2 -10   21.34   12.87
   8  -2 -10   11.90   12.17
  -8  -2   9   46.81   16.29
   8  -2  -9   53.13   16.95
   8  -2  -9   60.50   17.82
   8  -2  -8  341.70   34.96
   8  -2  -8  274.50   32.27
  -8  -2   8  294.33   31.81
   8  -2  -7  322.96   33.36
   8  -2  -7  288.45   32.26
  -8  -2   7  303.33   31.81
  -8  -2   6   52.23   14.94
   8  -2  -6   81.42   18.93
   8  -2  -6   82.96   19.24
  -8  -2   6   52.07   10.07
   8  -2  -5  152.14   23.04
  -8  -2   5  119.17   14.20
  -8  -2   5  114.21   19.03
  -8  -2   4  323.24   22.34
   8  -2  -4  396.72   34.22
  -8  -2   4  323.83   28.67
   8  -2  -3    7.77    9.17
  -8  -2   3   24.72    8.29
  -8  -2   3   13.96    9.14
  -8  -2   2  496.27   29.59
   8  -2  -2  557.28   39.39
   8  -2  -2  492.58   31.56
  -8  -2   2  479.69   31.75
  -8  -2   1  -11.99    7.17
   8  -2  -1    3.33    8.97
  -8  -2   1    5.93    7.36
   8  -2  -1   -4.04    8.52
   8  -2   0  214.75   24.25
   8  -2   0  192.97   22.78
  -8  -2   0  209.10   20.23
   8  -2   1  230.49   25.35
   8  -2   1  224.65   24.68
  -8  -2  -1  228.65   20.56
   8  -2   2  544.95   36.21
   8  -2   2  487.94   36.80
  -8  -2  -2  566.50   29.93
   8  -2   3  508.58   34.10
   8  -2   3  464.04   37.22
   8  -2   4   30.16   14.59
   8  -2   5  144.26   24.35
   8  -2   6   26.61   15.27
   8  -2   7   15.02   14.38
  -8  -1  12  104.43   19.87
  -8  -1  11  129.79   24.15
  -8  -1  11   73.76   16.58
   8  -1 -11  107.12   22.80
  -8  -1  10   69.97   18.51
  -8  -1  10   65.48   15.17
   8  -1 -10  103.84   22.17
  -8  -1   9  148.80   23.60
  -8  -1   9  173.96   20.80
   8  -1  -9  191.34   28.81
  -8  -1   8   30.30   14.44
  -8  -1   8   15.92    9.25
   8  -1  -8   16.19   11.53
  -8  -1   7  170.94   22.97
  -8  -1   7  181.86   17.13
  -8  -1   7  207.08   19.63
   8  -1  -7  179.36   26.20
  -8  -1   6  254.78   18.10
   8  -1  -6  271.27   30.64
  -8  -1   6  259.13   21.90
   8  -1  -6  263.99   29.33
  -8  -1   6  263.94   27.60
   8  -1  -5  331.15   31.67
  -8  -1   5  306.79   17.15
  -8  -1   5  296.99   22.81
   8  -1  -5  315.51   30.96
  -8  -1   5  349.02   30.12
   8  -1  -4  206.69   25.43
  -8  -1   4  209.11   19.92
   8  -1  -4  233.80   26.17
  -8  -1   4  221.52   23.08
  -8  -1   3  750.78   36.47
   8  -1  -3  743.31   45.38
  -8  -1   3  755.41   39.33
  -8  -1   2  160.46   18.67
   8  -1  -2  176.05   23.16
   8  -1  -2  155.19   19.36
  -8  -1   2  178.73   18.98
  -8  -1   1  113.76   16.58
   8  -1  -1  125.70   19.32
  -8  -1   1  118.78   15.68
   8  -1  -1  114.76   17.91
   8  -1   0  301.60   28.02
  -8  -1   0  321.90   22.44
  -8  -1  -1   94.14   12.64
   8  -1   1   89.08   18.20
   8  -1   2  225.53   26.84
  -8  -1  -2  237.31   17.47
   8  -1   3  441.30   37.10
   8  -1   4  229.70   28.25
   8  -1   5   58.24   18.01
   8  -1   6  194.16   28.07
   8  -1   7  150.28   27.12
  -8   0  13  117.10   21.38
  -8   0  12   42.10   18.28
  -8   0  12   65.87   17.41
  -8   0  11  245.45   31.37
  -8   0  11  272.33   28.59
  -8   0  10   31.49   12.11
  -8   0  10   62.26   18.62
   8   0 -10   63.07   19.11
  -8   0   9   19.70   10.75
  -8   0   9   -2.69   10.19
   8   0  -9   29.97   14.14
  -8   0   8   11.72    8.11
  -8   0   8   34.17   14.28
   8   0  -8   15.75   12.08
  -8   0   8   24.35   10.89
  -8   0   7    2.69    6.97
  -8   0   7  -14.76   11.40
   8   0  -7   13.79   13.14
  -8   0   7    2.06    7.82
  -8   0   6  131.45   14.59
  -8   0   6  119.54   18.87
  -8   0   6  125.57   17.53
   8   0  -6  154.80   23.07
  -8   0   5  569.53   26.65
  -8   0   5  476.86   31.17
   8   0  -5  532.85   39.10
  -8   0   5  549.32   35.98
  -8   0   4  992.99   31.59
  -8   0   4 1007.57   44.50
   8   0  -4  977.15   50.19
  -8   0   4 1032.49   46.71
  -8   0   3   55.18    7.13
  -8   0   3   60.75   13.16
  -8   0   3   39.52   11.74
   8   0  -3   42.58   12.90
  -8   0   2   12.19    4.15
  -8   0   2   16.03    8.26
  -8   0   2   15.50    8.84
   8   0  -2    7.82    9.16
   8   0  -2    0.21    8.98
  -8   0   1    2.45    7.87
   8   0  -1   -3.65    8.43
  -8   0   1   11.27    7.62
  -8   0   0   60.94   14.17
  -8   0   0   92.21   11.95
   8   0   0   77.44   15.77
  -8   0  -1    3.62    4.24
   8   0   1   16.70   11.60
   8   0   2  -10.77   11.45
   8   0   3   -5.85   12.27
   8   0   4  234.07   29.33
   8   0   5  321.57   34.37
   8   0   6   23.90   13.50
   8   0   7    4.92   12.06
  -8   1  13  124.60   22.82
  -8   1  12  112.33   21.11
  -8   1  12  160.17   27.74
  -8   1  11   82.10   17.34
  -8   1  11   71.53   18.87
   8   1 -11   90.94   20.50
  -8   1  10   81.69   17.01
  -8   1  10   73.76   20.10
   8   1 -10   99.12   23.02
  -8   1   9  192.09   22.61
  -8   1   9  194.32   27.17
   8   1  -9  163.42   25.72
  -8   1   8   25.03   10.54
  -8   1   8   20.71   13.50
  -8   1   8   18.30   11.19
   8   1  -8   19.93   13.44
  -8   1   7  173.94   20.15
  -8   1   7  178.97   21.18
   8   1  -7  189.91   26.68
  -8   1   7  222.87   26.44
  -8   1   6  281.04   23.14
  -8   1   6  225.07   23.64
   8   1  -6  265.66   29.84
  -8   1   6  260.89   26.71
  -8   1   5  307.72   22.23
  -8   1   5  315.14   26.94
   8   1  -5  329.96   31.09
  -8   1   5  324.72   27.85
  -8   1   4  206.49   17.61
  -8   1   4  198.16   22.38
   8   1  -4  211.04   24.07
  -8   1   4  220.12   21.79
  -8   1   3  754.45   30.82
  -8   1   3  736.95   40.88
   8   1  -3  705.60   41.08
  -8   1   3  795.25   38.01
  -8   1   2  146.62   13.69
  -8   1   2  164.82   20.50
   8   1  -2  153.24   19.59
  -8   1   2  184.48   18.02
  -8   1   1  115.92   11.84
  -8   1   1  111.33   17.63
   8   1  -1  115.19   16.34
   8   1  -1  107.17   18.26
  -8   1   1  127.99   14.27
  -8   1   0  312.90   18.89
  -8   1   0  291.24   28.19
   8   1   0  292.20   28.68
  -8   1   0  347.21   19.69
  -8   1  -1   89.67   17.27
  -8   1  -1   81.63   10.50
   8   1   1   89.22   17.82
  -8   1  -2  224.19   17.29
   8   1   2  267.40   29.68
   8   1   3  459.85   38.17
   8   1   4  199.78   28.12
   8   1   5   51.49   17.28
   8   1   6  159.58   26.33
   8   1   7  119.54   24.00
  -8   2  13   54.58   17.96
  -8   2  12  203.87   28.76
  -8   2  11  199.92   26.48
  -8   2  11  196.42   30.17
   8   2 -11  234.35   33.37
  -8   2  10    2.91    9.98
  -8   2  10    7.94    9.78
   8   2 -10    2.89   10.96
  -8   2   9   47.16   13.04
  -8   2   9   59.83   18.25
   8   2  -9   64.44   19.46
  -8   2   8  262.66   26.29
  -8   2   8  259.80   27.80
   8   2  -8  321.10   34.19
  -8   2   8  291.05   31.11
  -8   2   7  289.11   26.35
  -8   2   7  224.30   24.98
   8   2  -7  273.56   31.17
  -8   2   7  301.60   29.55
  -8   2   6   69.79   14.73
  -8   2   6   77.48   16.02
   8   2  -6   70.59   17.90
  -8   2   6   84.70   16.82
  -8   2   5  132.47   16.69
  -8   2   5  162.36   20.51
  -8   2   5  124.46   19.38
   8   2  -5  143.61   21.37
  -8   2   4  379.75   26.59
  -8   2   4  349.24   30.28
   8   2  -4  327.97   29.25
  -8   2   4  405.20   29.04
  -8   2   3   15.69    6.58
  -8   2   3   23.55    8.84
  -8   2   3   14.65   10.87
   8   2  -3    9.39    8.52
  -8   2   2  482.77   27.61
  -8   2   2  502.24   36.26
   8   2  -2  491.28   32.41
  -8   2   2  512.62   28.46
  -8   2   1   -3.94    7.19
  -8   2   1  -16.47    6.74
   8   2  -1    7.79    6.74
  -8   2   1   -3.20    9.22
  -8   2   0  222.61   19.20
   8   2   0  228.22   20.11
   8   2   0  236.98   27.01
  -8   2   0  222.14   25.65
  -8   2  -1  224.48   19.37
   8   2   1  224.24   27.26
  -8   2  -1  269.00   29.00
  -8   2  -2  494.07   28.94
  -8   2  -2  554.95   40.77
   8   2   2  565.77   42.53
   8   2   3  493.00   40.87
   8   2   4   46.83   16.03
   8   2   5  108.38   22.22
   8   2   6    5.70   12.14
   8   2   7   24.25   13.58
  -8   3  12   -2.85    9.88
  -8   3  11   23.56   12.82
   8   3 -11    2.20   12.87
  -8   3  10    7.53   10.08
   8   3 -10   -4.12   12.19
  -8   3   9  160.72   23.41
   8   3  -9  132.31   24.78
  -8   3   8  346.70   31.79
   8   3  -8  396.23   38.33
  -8   3   8  369.44   34.19
  -8   3   7   82.06   15.89
   8   3  -7   44.62   16.45
  -8   3   7   55.34   15.58
  -8   3   6   12.61    8.56
   8   3  -6   16.22   12.08
  -8   3   6   28.44   12.78
  -8   3   5  -14.06    9.99
  -8   3   5    7.44    9.27
  -8   3   5   -1.45    9.81
   8   3  -5   13.53   11.25
  -8   3   4  241.84   22.89
  -8   3   4  246.00   26.54
   8   3  -4  191.82   23.92
  -8   3   4  286.53   25.13
  -8   3   3  223.20   22.05
  -8   3   3  241.20   26.43
   8   3  -3  232.58   24.44
  -8   3   3  249.66   22.32
  -8   3   2   78.24   13.75
  -8   3   2   78.75   12.74
   8   3  -2   92.66   15.82
  -8   3   2   80.77   18.64
  -8   3   1   38.52    8.69
  -8   3   1   37.39   11.65
   8   3  -1   35.08   11.10
  -8   3   1   42.53   14.21
  -8   3   0  393.78   28.35
   8   3   0  435.18   27.53
  -8   3   0  418.38   35.37
  -8   3  -1  253.24   23.21
  -8   3  -1  293.53   30.92
   8   3   1  290.42   20.81
   8   3   1  328.11   32.68
  -8   3  -2  -16.99   12.51
  -8   3  -2    4.70    7.03
   8   3   2    3.92    9.85
  -8   3  -3   65.20   17.83
   8   3   3   87.18   20.30
  -8   3  -4   26.99   13.45
   8   3   4   12.36   12.36
   8   3   5   22.71   15.11
   8   3   6  131.58   23.92
  -8   4  11   80.86   20.16
  -8   4  10   11.33   12.36
   8   4 -10   24.79   17.16
  -8   4   9  437.24   38.35
   8   4  -9  445.70   42.96
  -8   4   8   23.34   12.94
   8   4  -8   33.01   16.02
  -8   4   8   18.94   12.90
  -8   4   7   78.22   16.38
   8   4  -7   60.94   18.55
  -8   4   7   64.72   18.16
  -8   4   6   65.06   16.21
   8   4  -6   59.41   17.99
  -8   4   6   63.08   17.64
  -8   4   5   85.19   16.24
   8   4  -5   96.04   19.71
  -8   4   5   80.53   19.12
  -8   4   4   23.55   12.07
   8   4  -4   31.64   12.99
  -8   4   4   40.00   13.92
  -8   4   3  218.55   23.81
  -8   4   3  251.23   29.20
   8   4  -3  210.10   24.80
  -8   4   2  368.57   29.54
  -8   4   2  429.23   37.01
   8   4  -2  397.92   30.79
  -8   4   2  389.58   25.84
  -8   4   1   51.88   13.34
   8   4  -1   74.35   14.57
  -8   4   1   86.96   20.18
  -8   4   0   99.94   17.47
   8   4   0  103.98   14.91
  -8   4   0  132.74   22.60
  -8   4  -1  444.68   32.71
  -8   4  -1  501.38   40.69
  -8   4  -2  688.14   41.03
  -8   4  -2  772.61   50.76
   8   4   2  786.43   50.81
  -8   4  -3  229.20   30.04
   8   4   3  276.87   32.65
  -8   4  -4  -22.72   14.63
   8   4   4    7.53   11.06
  -8   4  -5   65.30   17.41
   8   4   5   49.37   18.63
  -8   5  10   68.62   17.91
  -8   5   9   43.74   15.56
   8   5  -9   37.96   19.02
  -8   5   8  -16.77   13.19
   8   5  -8   18.57   13.99
  -8   5   8   14.87   12.67
  -8   5   7  216.55   27.91
   8   5  -7  192.69   28.40
  -8   5   7  187.21   27.25
  -8   5   6   30.13   12.50
   8   5  -6   32.78   17.53
  -8   5   6    6.45   11.17
  -8   5   5   23.30   12.70
   8   5  -5   26.53   15.50
  -8   5   5   26.46   14.02
  -8   5   4  156.88   22.64
   8   5  -4  118.54   21.93
  -8   5   4  168.92   25.29
  -8   5   3  164.18   22.09
   8   5  -3  148.54   21.62
  -8   5   3  183.57   26.23
  -8   5   2  256.73   27.99
   8   5  -2  245.74   25.65
  -8   5   2  271.77   31.17
  -8   5   1  296.64   29.52
   8   5  -1  256.38   24.28
  -8   5   1  265.88   31.94
  -8   5   0  219.18   28.50
  -8   5   0  225.77   26.19
  -8   5  -1   97.59   21.07
  -8   5  -1   76.25   16.86
  -8   5  -2  121.56   22.96
  -8   5  -2   79.18   17.38
  -8   5  -3   80.83   20.12
   8   5   3   74.61   19.74
  -8   5  -4  -22.44   13.32
   8   5   4   29.26   16.62
   8   5   5   84.57   21.24
  -8   6   9  150.46   26.95
  -8   6   8   92.49   19.76
   8   6  -8   87.47   22.13
  -8   6   7   98.60   20.76
   8   6  -7   90.40   22.23
  -8   6   7  112.15   23.07
  -8   6   6   26.21   12.79
   8   6  -6   76.11   20.97
  -8   6   6   52.53   19.49
  -8   6   5   67.80   17.26
   8   6  -5   84.12   20.96
  -8   6   5   93.28   22.01
  -8   6   4   12.83   11.08
   8   6  -4    3.06   11.22
  -8   6   4   19.99   13.77
  -8   6   3  175.37   24.93
   8   6  -3  140.18   21.22
  -8   6   3  142.21   25.04
  -8   6   2  162.20   24.57
   8   6  -2  145.64   21.44
  -8   6   2  137.12   24.98
  -8   6   1  107.53   21.06
   8   6  -1   92.97   16.46
  -8   6   1   93.14   21.27
  -8   6   0  303.61   31.83
  -8   6   0  296.75   33.51
  -8   6  -1   53.27   16.11
  -8   6  -1   46.13   15.57
  -8   6  -2   29.66   13.47
  -8   6  -2   11.73   13.29
  -8   6  -3  106.93   21.61
  -8   7   7  261.58   33.10
   8   7  -7  193.56   30.93
  -8   7   6   -3.65   10.03
   8   7  -6    3.35   10.76
  -8   7   5   19.87   12.98
   8   7  -5   16.30   12.07
  -8   7   4   98.10   21.96
   8   7  -4   71.84   21.58
  -8   7   3  150.01   24.22
   8   7  -3  135.17   23.53
  -8   7   3  145.72   26.61
   8   7  -2   54.54   14.90
  -8   7   2   75.46   20.52
  -8   7   1   59.92   17.70
  -8   7   1   75.26   19.99
  -8   7   0   23.74   14.44
  -8   7  -1  661.04   49.41
  -8   7  -2   42.08   16.78
  -8   7  -3   59.34   19.33
   8   8  -5  125.89   24.23
   8   8  -4   51.39   17.44
  -9  -6   5   65.73   18.80
  -9  -6   4   47.42   16.92
   9  -6  -3   80.77   20.21
  -9  -6   3   46.69   15.70
   9  -6  -2  586.06   52.18
  -9  -6   2  528.86   46.74
   9  -6  -1   15.27   12.09
  -9  -6   1   23.91   12.90
   9  -6   0   39.04   13.84
  -9  -6   0  -22.52   11.44
   9  -6   1  232.66   32.47
  -9  -6  -1  226.78   28.35
   9  -6   2   94.15   20.88
  -9  -6  -2   91.60   19.15
  -9  -5   7  117.56   24.73
   9  -5  -6   28.57   14.80
  -9  -5   6   28.17   10.59
   9  -5  -5   53.85   17.59
  -9  -5   5   48.79   16.75
   9  -5  -4   50.21   17.12
  -9  -5   4   19.02   13.10
   9  -5  -3  153.06   26.38
  -9  -5   3  105.26   20.83
   9  -5  -2   25.57   13.81
  -9  -5   2   24.96   11.01
   9  -5  -1  -20.22   11.03
  -9  -5   1   19.48   11.39
   9  -5   0   55.41   16.89
  -9  -5   0   39.84   15.86
   9  -5   1   37.35   15.85
  -9  -5  -1   20.41   13.88
   9  -5   1    8.65   10.22
   9  -5   2  -29.30   11.87
   9  -5   2   -0.99   10.10
   9  -5   3   37.67   14.09
   9  -5   3   11.31   13.66
   9  -5   4    8.84   14.62
   9  -4  -8   -0.58   13.73
  -9  -4   8  -37.64   16.83
   9  -4  -7   50.45   17.11
  -9  -4   7   23.62   15.03
   9  -4  -6   65.14   18.42
  -9  -4   6  100.48   21.55
   9  -4  -5  267.89   32.85
  -9  -4   5  224.58   29.01
   9  -4  -4    1.90    8.79
  -9  -4   4   42.89   14.07
   9  -4  -3  219.05   29.93
  -9  -4   3  169.33   23.76
   9  -4  -2  197.04   27.15
   9  -4  -2  189.84   20.88
  -9  -4   2  192.15   25.29
   9  -4  -1  110.99   20.57
  -9  -4   1  111.63   19.11
   9  -4  -1  100.05   17.01
   9  -4   0    7.82    9.59
  -9  -4   0    4.50    9.95
   9  -4   0   23.51   11.88
   9  -4   1  334.25   33.80
   9  -4   1  369.40   32.89
  -9  -4  -1  298.42   28.36
   9  -4   2   42.69   14.50
   9  -4   2   75.84   17.68
   9  -4   3   61.70   15.37
   9  -4   3   49.86   15.77
   9  -4   4   19.98   13.51
   9  -4   5  107.49   23.51
   9  -3  -9   23.29   15.36
  -9  -3   9   35.64   17.51
   9  -3  -8   19.81   14.50
  -9  -3   8    8.09   11.74
   9  -3  -7  190.02   29.86
  -9  -3   7  208.92   28.76
   9  -3  -6   38.66   14.04
  -9  -3   6   21.57   12.87
   9  -3  -5  274.11   31.94
  -9  -3   5  203.09   26.49
   9  -3  -4  174.84   26.64
  -9  -3   4  150.86   22.34
   9  -3  -3  146.13   24.38
  -9  -3   3  102.07   17.86
   9  -3  -2   51.89   15.66
   9  -3  -2   40.75   11.70
  -9  -3   2   38.71   11.63
   9  -3  -1   98.82   19.27
  -9  -3   1  101.63   16.90
  -9  -3   1  110.87   17.86
   9  -3  -1  103.45   17.54
   9  -3   0  138.61   21.36
  -9  -3   0  151.42   19.92
   9  -3   0  103.46   19.38
   9  -3   1   35.07   12.03
  -9  -3  -1   75.01   14.89
   9  -3   1   46.89   15.28
   9  -3   2   72.85   16.53
   9  -3   2   72.13   19.59
   9  -3   3  397.10   33.16
   9  -3   3  397.48   37.88
   9  -3   4   14.82   13.39
   9  -3   5  133.59   25.67
  -9  -2  10   19.54   14.25
  -9  -2   9   32.72   14.57
   9  -2  -9   56.26   18.24
   9  -2  -9   56.96   20.06
   9  -2  -8  324.11   37.12
   9  -2  -8  317.52   34.39
  -9  -2   8  319.83   33.88
  -9  -2   7   -2.98   12.65
   9  -2  -7   15.15   13.61
   9  -2  -7    2.75   13.92
   9  -2  -6  593.14   46.90
  -9  -2   6  593.62   42.30
   9  -2  -5   71.72   17.63
  -9  -2   5   47.46   14.72
   9  -2  -4  110.13   21.04
  -9  -2   4   69.86   13.55
  -9  -2   4   84.36   16.99
   9  -2  -3  115.33   21.13
  -9  -2   3  111.16   15.28
  -9  -2   3   95.39   16.95
  -9  -2   2   50.13   11.96
   9  -2  -2   75.76   17.51
   9  -2  -2   63.56   14.95
  -9  -2   2   55.19   13.47
  -9  -2   1   12.19    7.39
   9  -2  -1   12.20   11.24
  -9  -2   1   12.12    6.53
   9  -2  -1   12.21   10.43
  -9  -2   0   93.42   17.22
   9  -2   0   93.47   18.81
  -9  -2   0   93.98   15.02
   9  -2   0   94.40   17.85
   9  -2   1    8.13    9.13
   9  -2   1    8.89   12.44
   9  -2   2  390.67   36.20
   9  -2   3   -1.56   13.90
   9  -2   4   65.02   19.04
   9  -2   5  168.06   27.44
  -9  -1  10   84.20   20.37
   9  -1 -10  175.21   28.86
  -9  -1   9   78.79   20.23
   9  -1  -9   46.21   16.52
   9  -1  -8  269.01   33.23
  -9  -1   8  279.62   31.21
  -9  -1   7  245.46   29.65
   9  -1  -7  244.28   30.92
  -9  -1   6   26.35   12.45
   9  -1  -6   47.55   17.26
  -9  -1   6   25.10    8.80
  -9  -1   5   17.29   11.23
  -9  -1   5   20.59   10.23
   9  -1  -5   45.79   15.40
  -9  -1   4  409.35   29.51
  -9  -1   4  436.97   33.00
  -9  -1   3  125.92   17.68
  -9  -1   3   86.26   16.54
  -9  -1   2   25.31   10.45
   9  -1  -2    5.84    9.62
  -9  -1   2   30.30   11.61
  -9  -1   1  329.72   28.63
   9  -1  -1  353.75   31.51
  -9  -1   1  328.98   25.01
  -9  -1   0  308.35   29.14
   9  -1   0  272.24   28.87
  -9  -1   0  307.73   23.28
   9  -1   1   69.57   17.52
   9  -1   2  171.72   26.28
   9  -1   3  219.28   28.85
   9  -1   4   34.35   15.45
   9  -1   5  194.44   28.77
  -9   0  10  -30.16   15.69
   9   0 -10   19.69   14.78
  -9   0   9  155.14   25.12
   9   0  -9  139.04   25.34
  -9   0   8  398.76   31.39
   9   0  -8  337.18   36.17
  -9   0   8  455.56   39.36
  -9   0   7   57.54   16.12
   9   0  -7   54.86   17.51
  -9   0   7   30.36   11.24
  -9   0   6  139.24   21.36
   9   0  -6  116.93   22.86
  -9   0   6  119.29   17.87
  -9   0   5   14.96   10.53
   9   0  -5   20.50   13.88
  -9   0   5   11.66    9.19
  -9   0   4   13.90    8.57
  -9   0   4   19.22    9.95
   9   0  -4   16.72   11.67
  -9   0   3  159.73   20.50
   9   0  -3  191.45   23.52
  -9   0   3  184.92   20.37
  -9   0   2   25.25   11.61
  -9   0   2   17.76    8.71
  -9   0   1   12.15   10.02
   9   0  -1   15.83   12.22
  -9   0   1   12.31    7.11
  -9   0   0    5.60    6.50
   9   0   0   17.02   13.79
  -9   0  -1  229.93   26.17
   9   0   1  252.18   29.36
   9   0   2  172.44   26.57
   9   0   3  110.57   22.96
   9   0   4   -5.50   12.47
   9   0   5  625.30   49.94
  -9   1  10  110.32   22.88
   9   1 -10  108.40   24.24
  -9   1   9   49.50   18.52
   9   1  -9   85.67   20.68
  -9   1   8  236.11   25.93
   9   1  -8  221.16   30.66
  -9   1   8  290.17   31.48
  -9   1   7  230.56   25.01
   9   1  -7  239.58   30.56
  -9   1   7  271.55   29.97
  -9   1   6   32.16   12.77
   9   1  -6   26.24   14.77
  -9   1   6   45.49   13.89
  -9   1   5   23.68   11.44
  -9   1   5   17.18   10.96
   9   1  -5   24.79   13.94
  -9   1   4  401.17   32.41
   9   1  -4  412.56   35.80
  -9   1   4  490.87   33.36
  -9   1   3   98.81   16.21
   9   1  -3   79.48   16.56
  -9   1   3   91.07   17.33
  -9   1   2   33.31   10.34
  -9   1   2   21.37   10.13
   9   1  -2   19.06   10.29
  -9   1   1  308.93   30.09
   9   1  -1  332.72   32.46
  -9   1   0  284.74   29.37
   9   1   0  324.52   32.06
  -9   1  -1   86.13   19.63
   9   1   1   79.83   18.26
  -9   1  -2  148.26   24.07
   9   1   2  210.58   28.17
   9   1   3  260.71   32.17
   9   1   4   59.13   18.38
   9   1   5  176.61   28.87
  -9   2  11   10.09   11.35
  -9   2  10   27.56   14.30
  -9   2  10   26.82   15.05
   9   2 -10    2.69   14.42
  -9   2   9   59.93   14.71
  -9   2   9   41.87   15.88
  -9   2   9   53.93   15.79
   9   2  -9   17.46   14.71
  -9   2   8  420.52   33.44
  -9   2   8  316.24   31.29
   9   2  -8  312.92   35.15
  -9   2   8  336.49   33.78
  -9   2   7    5.08    8.04
  -9   2   7   36.54   14.71
  -9   2   7   10.59   11.59
   9   2  -7   16.07   13.18
  -9   2   6  532.95   33.88
  -9   2   6  536.84   39.25
   9   2  -6  524.47   42.27
  -9   2   6  654.51   42.51
  -9   2   5   87.77   15.12
  -9   2   5   75.52   15.43
   9   2  -5   43.18   17.42
  -9   2   5   74.91   17.34
  -9   2   4   58.59   12.97
  -9   2   4   94.78   14.60
   9   2  -4   85.46   18.09
  -9   2   4   97.41   18.89
  -9   2   3  105.03   15.36
  -9   2   3   82.07   17.37
   9   2  -3  106.23   18.82
  -9   2   2   60.24   16.21
   9   2  -2   62.81   14.51
  -9   2   1   25.25   10.96
   9   2  -1   12.56    8.34
  -9   2   0   69.58   17.56
   9   2   0   72.47   17.86
  -9   2  -1  -17.12   12.66
   9   2   1   -7.21   11.99
  -9   2  -2  498.26   42.03
   9   2   2  500.94   42.13
  -9   2  -3   -8.24   11.98
   9   2   3   -1.36   10.05
   9   2   4   42.25   18.40
  -9   3  11  112.59   22.41
  -9   3  10   68.18   17.78
  -9   3  10   80.61   20.75
  -9   3   9   41.05   14.14
  -9   3   9   38.27   14.47
   9   3  -9   31.07   17.23
  -9   3   9   55.24   18.20
  -9   3   8   24.87   11.79
  -9   3   8   -2.18    8.91
   9   3  -8    9.40   12.92
  -9   3   8   11.98   12.74
  -9   3   7  160.48   22.37
  -9   3   7  178.26   24.84
   9   3  -7  163.35   26.26
  -9   3   7  185.31   25.18
  -9   3   6   16.07   11.62
  -9   3   6   17.37   10.21
  -9   3   6   16.03   13.41
   9   3  -6   17.44   17.71
  -9   3   5  232.15   24.39
  -9   3   5  231.81   27.52
   9   3  -5  232.67   27.99
  -9   3   5  232.45   25.34
  -9   3   4  156.48   20.15
  -9   3   4  156.60   18.95
   9   3  -4  162.78   23.73
  -9   3   4  163.59   24.84
  -9   3   3   98.59   17.37
   9   3  -3   91.29   18.93
  -9   3   3   98.88   17.33
  -9   3   2   53.17   11.80
   9   3  -2   58.54   14.01
  -9   3   2   51.54   18.24
  -9   3   1   83.05   14.45
  -9   3   1  113.65   21.45
   9   3  -1  116.02   17.38
  -9   3   0  149.94   24.33
  -9   3  -1   67.44   17.50
   9   3   1   61.88   18.22
  -9   3  -2  102.32   20.78
   9   3   2   94.14   21.33
  -9   3  -3  403.06   40.31
   9   3   3  394.01   39.85
  -9   3  -4    9.57   14.02
   9   3   4   27.56   16.40
  -9   4  11   54.62   18.73
  -9   4  10  134.90   22.74
  -9   4   9   27.90   19.42
   9   4  -9   27.57   16.82
  -9   4   9   27.92   16.59
  -9   4   8    3.00    9.47
   9   4  -8    3.79   12.74
  -9   4   8    3.51   13.31
  -9   4   7   26.88   14.11
   9   4  -7   27.03   15.18
  -9   4   7   27.13   13.93
  -9   4   6   72.81   17.17
  -9   4   6   72.62   16.33
  -9   4   6   73.26   20.17
   9   4  -6   73.23   19.24
  -9   4   5  319.57   30.53
  -9   4   5  253.36   30.67
   9   4  -5  255.10   30.81
  -9   4   5  275.75   28.10
  -9   4   4   14.12    9.34
   9   4  -4   11.51   10.20
  -9   4   4    1.00   11.67
  -9   4   3  197.14   23.95
   9   4  -3  219.88   25.56
  -9   4   3  174.19   26.41
  -9   4   2  187.11   22.72
   9   4  -2  145.14   20.17
  -9   4   2  205.98   27.80
  -9   4   1   69.80   15.95
   9   4  -1  107.20   16.63
  -9   4   1   99.67   21.28
  -9   4   0   -6.45   12.10
  -9   4   0  -13.73   10.83
  -9   4  -1  361.94   37.14
  -9   4  -1  371.16   31.52
  -9   4  -2   39.19   16.02
   9   4   2   69.67   20.01
  -9   4  -3   58.20   17.87
   9   4   3   37.93   16.90
  -9   5   9  156.67   27.09
  -9   5   8  144.86   24.29
   9   5  -8  110.23   26.44
  -9   5   7  118.46   22.80
   9   5  -7  143.37   25.42
  -9   5   7  105.74   23.49
  -9   5   6   43.64   13.33
   9   5  -6   22.38   16.49
  -9   5   6   34.97   15.68
  -9   5   5   54.39   15.71
   9   5  -5   65.63   19.26
  -9   5   5   57.36   18.73
  -9   5   4   60.30   15.97
   9   5  -4   35.25   17.26
  -9   5   4   86.35   21.21
  -9   5   3  108.46   19.50
   9   5  -3   91.76   18.21
  -9   5   3  136.60   24.90
  -9   5   2   21.72    9.63
   9   5  -2   19.85   11.37
  -9   5   2   44.28   17.14
  -9   5   1   10.65   10.38
  -9   5   1  -23.32   14.60
  -9   5   0   35.09   13.31
  -9   5   0   59.21   18.44
  -9   5  -1   19.76   13.87
  -9   5  -1   26.73   16.43
  -9   5  -2   -0.09    9.25
  -9   6   8    4.72   12.63
  -9   6   7  101.14   21.12
   9   6  -7   45.48   19.50
  -9   6   6  215.26   29.96
   9   6  -6  165.41   28.29
  -9   6   5  102.58   20.27
   9   6  -5   70.83   19.58
  -9   6   4   33.35   14.76
   9   6  -4   51.09   17.81
  -9   6   3    1.46   11.90
   9   6  -3   33.43   13.89
  -9   6   2  627.33   46.18
  -9   6   1   22.17   14.34
  -9   6   0   16.23   13.75
  -9   6  -1  228.99   29.18
  -9   6  -2   84.70   20.18
  -9   6  -3   22.78   14.10
   9   7  -6   41.94   16.51
   9   7  -5   68.07   20.50
  -9   7   4   82.46   20.65
   9   7  -4   87.30   20.63
  -9   7   3   -3.99   10.94
  -9   7   2   78.69   19.52
  -9   7   1  150.87   25.82
  -9   7   0  192.53   30.00
  -9   7  -1   11.50   14.49
 -10  -6   1  353.03   41.13
 -10  -5   5   -0.77   11.35
 -10  -5   4   23.99   13.14
 -10  -5   3  124.24   24.03
 -10  -5   2  176.17   25.99
  10  -5  -1   31.02   14.07
 -10  -5   1   60.14   16.04
  10  -5   0  290.24   35.18
  10  -5   1  100.11   19.83
 -10  -4   6  119.01   23.39
 -10  -4   5   20.97   11.24
  10  -4  -4   34.55   17.33
 -10  -4   4    0.16    8.92
  10  -4  -3  226.68   31.07
 -10  -4   3  178.14   24.70
  10  -4  -2  295.97   36.71
 -10  -4   2  291.54   30.83
  10  -4  -1  178.51   26.67
 -10  -4   1  177.27   23.86
  10  -4   0   83.94   18.52
  10  -4   0   32.78   14.94
  10  -4   1  152.24   26.18
  10  -4   1  178.37   26.72
  10  -4   2  -26.69   12.27
  10  -4   2   23.40   14.88
  10  -4   3   71.54   18.41
 -10  -3   8   11.13   15.12
 -10  -3   7   40.99   16.10
  10  -3  -6    7.61   12.62
 -10  -3   6   61.99   18.59
  10  -3  -5  182.53   28.51
 -10  -3   5  214.06   28.10
  10  -3  -4  200.49   28.85
 -10  -3   4  139.35   22.05
  10  -3  -3   40.98   15.68
 -10  -3   3   39.91   13.37
  10  -3  -2  176.24   26.52
  10  -3  -2  182.55   23.73
 -10  -3   2  172.66   23.23
  10  -3  -1   74.95   18.52
  10  -3  -1   47.49   15.72
  10  -3   0   75.14   18.44
  10  -3   0   70.61   18.67
  10  -3   1   74.03   18.42
  10  -3   1   77.27   19.60
  10  -3   2   39.23   15.85
  10  -3   3    9.31   11.39
 -10  -2   8  -22.25   14.06
 -10  -2   7  127.24   22.88
  10  -2  -6   72.58   18.91
 -10  -2   6   45.41   16.83
  10  -2  -5  270.42   33.23
 -10  -2   5  215.28   26.66
  10  -2  -4   44.54   15.24
 -10  -2   4   88.87   17.26
  10  -2  -3  414.82   39.30
 -10  -2   3  355.04   30.61
  10  -2  -2   59.61   16.42
 -10  -2   2   70.66   15.60
 -10  -2   1    9.46    8.44
  10  -2  -1    6.91   13.91
 -10  -2   0  130.62   21.54
  10  -2   0  105.44   21.31
 -10  -2  -1  148.06   22.25
  10  -2   1  113.14   22.96
  10  -2   2   31.04   15.48
  10  -2   3   21.39   15.63
 -10  -1   9   95.15   21.83
  10  -1  -8  316.55   37.42
 -10  -1   8  322.24   35.61
 -10  -1   7  289.59   32.80
  10  -1  -7  305.61   36.09
 -10  -1   6  187.79   25.73
  10  -1  -6  193.59   28.95
 -10  -1   5  213.77   26.28
 -10  -1   4   71.41   15.80
 -10  -1   4   60.26   14.19
 -10  -1   3   17.67   11.43
 -10  -1   3   34.24   12.27
 -10  -1   2   86.35   16.70
 -10  -1   1  113.92   19.09
  10  -1  -1  110.95   22.07
 -10  -1   0   93.00   18.07
  10  -1   0  101.22   22.06
 -10  -1  -1   -6.12    9.03
  10  -1   1  -22.06   15.52
  10  -1   2  661.11   49.65
  10  -1   3  256.54   33.31
 -10   0   9   39.97   15.03
 -10   0   8    0.56   12.98
  10   0  -8   -0.63   16.13
 -10   0   7   44.15   16.02
  10   0  -7   44.08   17.46
 -10   0   6    7.44   11.06
  10   0  -6    8.02   11.14
 -10   0   6    8.34   10.32
 -10   0   5  148.18   22.02
  10   0  -5  151.49   25.34
 -10   0   5  159.97   22.91
 -10   0   4  120.00   19.41
 -10   0   4  127.01   19.57
  10   0  -4  104.09   21.03
 -10   0   3   76.55   18.48
 -10   0   2   68.19   15.75
 -10   0   1    7.04    6.62
  10   0  -1    7.00   13.84
 -10   0   0   11.73    9.72
  10   0   0   11.78   11.93
 -10   0  -1   16.70   10.40
  10   0   1   16.08   17.02
 -10   0  -2    2.82    9.34
  10   0   2    2.85   11.96
  10   0   3   23.70   14.31
 -10   1   9  146.70   25.42
 -10   1   8  355.25   31.18
  10   1  -8  354.39   39.31
 -10   1   8  352.29   36.86
 -10   1   7  309.03   30.79
  10   1  -7  357.59   38.54
 -10   1   7  347.10   34.14
 -10   1   6  210.68   25.92
 -10   1   6  197.25   25.13
  10   1  -6  189.53   28.41
 -10   1   5  185.58   24.37
  10   1  -5  187.79   27.47
 -10   1   5  238.26   25.71
 -10   1   4   69.41   15.19
 -10   1   4   73.99   16.80
  10   1  -4  105.50   21.51
 -10   1   3  -32.72   12.87
  10   1  -3   -7.75   10.91
 -10   1   2   78.44   17.52
 -10   1   1  105.08   19.22
 -10   1   0   62.58   17.04
  10   1   0   78.74   19.24
 -10   1  -1  -11.25   11.49
  10   1   1  -27.97   14.75
  10   1   2  705.75   52.15
 -10   1  -2  730.90   52.23
 -10   1  -3  211.38   29.34
 -10   2   9  109.32   22.42
 -10   2   9  114.36   21.36
 -10   2   8   31.96   15.64
  10   2  -8  -13.25   14.04
 -10   2   8   20.28   12.54
 -10   2   7  149.23   23.70
  10   2  -7  166.00   27.62
 -10   2   7  141.58   22.56
 -10   2   6   43.87   15.04
  10   2  -6   59.69   18.75
 -10   2   6   44.49   14.76
 -10   2   5  198.31   24.09
 -10   2   5  228.51   28.25
  10   2  -5  243.12   31.01
 -10   2   4   35.59   15.82
  10   2  -4   70.04   18.00
 -10   2   3  396.55   36.46
  10   2  -3  370.70   33.50
 -10   2   2   57.45   16.32
  10   2  -2   61.47   15.53
 -10   2   1    6.38   10.09
 -10   2   0   88.53   20.43
 -10   2  -1  133.13   24.15
  10   2   1  124.80   24.82
 -10   2  -2   25.77   11.59
  10   2   2   13.11   13.59
 -10   3   9  108.30   22.58
 -10   3   9  105.50   22.32
 -10   3   8   14.56   12.95
  10   3  -8   22.08   18.27
 -10   3   8  -23.39   13.08
 -10   3   7   93.67   20.40
  10   3  -7   77.55   19.95
 -10   3   7   60.98   18.57
 -10   3   6   39.85   16.45
  10   3  -6   39.72   18.48
 -10   3   6   36.22   14.98
  10   3  -5  184.51   27.38
 -10   3   5  168.28   25.81
  10   3  -4  170.10   25.83
 -10   3   4  163.87   25.34
  10   3  -3   49.67   15.06
 -10   3   3   24.43   13.45
  10   3  -2  137.98   20.89
 -10   3   2  166.79   26.37
 -10   3   1   67.61   19.91
 -10   3   0   81.37   20.93
 -10   3  -1   86.24   21.54
 -10   4   9  127.87   25.22
 -10   4   8  112.73   24.09
 -10   4   7  654.49   50.14
  10   4  -7  643.04   51.16
 -10   4   6  149.92   25.73
  10   4  -6   96.66   21.66
 -10   4   5   -8.78   13.28
  10   4  -5   38.81   15.01
 -10   4   4   24.19   12.53
  10   4  -4    9.09   11.69
 -10   4   3  248.00   31.96
  10   4  -3  248.97   28.63
 -10   4   2  352.94   37.45
 -10   4   1  201.13   30.30
  10   5  -6   11.27   11.36
  10   5  -5    8.90   14.34
  10   5  -4   37.37   15.04
  10   6  -5   95.43   22.42
 -11  -4   4  312.23   35.13
 -11  -3   6  117.08   24.40
 -11  -3   5   36.94   12.23
 -11  -3   4  369.26   35.84
  11  -3   0   62.64   17.72
  11  -3   1   81.14   21.31
 -11  -2   7   19.53   15.02
 -11  -2   6   88.47   21.05
 -11  -2   5  112.42   21.89
  11  -2  -1   25.85   14.70
  11  -2   0  131.44   24.18
  11  -2   1   40.06   18.43
 -11  -1   7  127.14   24.94
 -11  -1   6  198.43   27.11
 -11  -1   1   40.80   14.53
  11  -1  -1   21.85   15.66
 -11  -1   0  -12.66   10.13
  11  -1   0   10.29   13.91
 -11  -1  -1  160.66   26.14
 -11  -1  -2    2.78    8.68
 -11   0   8  459.01   42.36
 -11   0   7  138.66   24.14
 -11   0   6   40.87   15.94
  11   0  -6   35.47   16.69
 -11   0   3   -1.22   13.65
 -11   0   2    7.82   12.16
 -11   0   1   -6.88   11.74
 -11   0   0  182.05   28.86
  11   0   0  238.66   31.66
 -11   0  -1   92.02   20.70
 -11   1   8   96.06   22.94
 -11   1   7  103.28   21.69
  11   1  -6  168.45   27.94
 -11   1   5  299.64   33.01
  11   1  -5  317.33   34.88
 -11   1   4    6.39   12.72
  11   1  -4   28.52   13.19
 -11   1   3   64.21   15.04
 -11   1   2  186.17   27.04
 -11   1   1   74.76   18.14
 -11   1   0   23.69   12.08
 -11   2   7   26.18   14.14
 -11   2   6  129.59   23.88
  11   2  -6   82.16   21.14
 -11   2   5   83.64   21.74
  11   2  -5   55.59   17.48
 -11   2   4  144.50   26.65
  11   2  -4  143.84   26.04
 -11   2   3   54.66   17.10
 -11   2   2  114.14   22.87
 -11   2   1   14.32   10.90
  11   3  -6   93.45   22.30
  11   3  -5   44.83   18.04
  11   3  -4  370.59   36.07
  11   4  -5   58.91   18.38
   0   0   0    0.00    0.00


TITL AP_AM_cyt_Sq_OMe_DSMO_100 in P2(1)
REM P2(1) (#4 in standard setting)
CELL 0.71073   8.577345   8.495196  11.797773  90.0000 101.9239  90.0000
ZERR    2.00   0.000398   0.000457   0.000594   0.0000   0.0050   0.0000
LATT -1
SYMM -x, y+1/2,-z
SFAC C H N O S
UNIT 40.00 44.00 4.00 10.00 2.00
REM  CrysAlisPro recorded range (K): Min=99.8; max=100.1; aver:100.0
TEMP -173
TREF
HKLF 4
END
_computing_structure_solution     'SHELXT 2014/5 (Sheldrick, 2014)'
;
_shelx_hkl_checksum   21300
