# Supplementary material for: Functionalized Cytisine Squaramides: Synthesis, Structural Elucidation, and Co-Crystallization
Source: Molecules. 2026 Jun 4;31(11):1961. doi: 10.3390/molecules31111961 (PMC13257630; doi:10.3390/molecules31111961)
Supplement: Supplementary file 1 [file molecules-31-01961-s001.zip › 4.cif]

 
data_AP_cytSqAlaOMe_RT
 
_audit_creation_method            'SHELXL-2018/3'
_shelx_SHELXL_version_number      '2018/3'
_chemical_name_systematic         ?
_chemical_name_common             ?
_chemical_melting_point           ?
_chemical_formula_moiety           'C19 H21 N3 O5' 
_chemical_formula_sum
 'C19 H21 N3 O5' 
_chemical_formula_weight          371.39

loop_
 _atom_type_symbol
 _atom_type_description
 _atom_type_scat_dispersion_real
 _atom_type_scat_dispersion_imag
 _atom_type_scat_source
 'C'  'C'   0.0033   0.0016
 'International Tables Vol C Tables 4.2.6.8 and 6.1.1.4'
 'H'  'H'   0.0000   0.0000
 'International Tables Vol C Tables 4.2.6.8 and 6.1.1.4'
 'N'  'N'   0.0061   0.0033
 'International Tables Vol C Tables 4.2.6.8 and 6.1.1.4'
 'O'  'O'   0.0106   0.0060
 'International Tables Vol C Tables 4.2.6.8 and 6.1.1.4'
 
_space_group_crystal_system       orthorhombic
_space_group_IT_number            19
_space_group_name_H-M_alt         'P 21 21 21'
_space_group_name_Hall            'P 2ac 2ab'
 
_shelx_space_group_comment
;
The symmetry employed for this shelxl refinement is uniquely defined
by the following loop, which should always be used as a source of
symmetry information in preference to the above space-group names.
They are only intended as comments.
;
 
loop_
 _space_group_symop_operation_xyz
 'x, y, z'
 '-x+1/2, -y, z+1/2'
 '-x, y+1/2, -z+1/2'
 'x+1/2, -y+1/2, -z'
 
_cell_length_a                    7.1836(3)
_cell_length_b                    11.0542(5)
_cell_length_c                    22.4305(8)
_cell_angle_alpha                 90
_cell_angle_beta                  90
_cell_angle_gamma                 90
_cell_volume                      1781.18(13)
_cell_formula_units_Z             4
_cell_measurement_temperature     295(2)
_cell_measurement_reflns_used     6073
_cell_measurement_theta_min       2.9590
_cell_measurement_theta_max       26.4800
 
_exptl_crystal_description        'parallelepiped'
_exptl_crystal_colour             'colourless'
_exptl_crystal_density_meas       ?
_exptl_crystal_density_method     ?
_exptl_crystal_density_diffrn     1.385          
_exptl_crystal_F_000              784
_exptl_transmission_factor_min    ?
_exptl_transmission_factor_max    ?
_exptl_crystal_size_max           0.304
_exptl_crystal_size_mid           0.242
_exptl_crystal_size_min           0.206
_exptl_absorpt_coefficient_mu     0.102
_shelx_estimated_absorpt_T_min    0.970
_shelx_estimated_absorpt_T_max    0.979
_exptl_absorpt_correction_type    multi-scan
_exptl_absorpt_correction_T_min   0.9816
_exptl_absorpt_correction_T_max   1.0000
_exptl_absorpt_process_details    
;
CrysAlisPro 1.171.42.93a (Rigaku Oxford Diffraction, 2023)
Empirical absorption correction using spherical harmonics,
implemented in SCALE3 ABSPACK scaling algorithm.
;
_exptl_absorpt_special_details    
;
Empirical correction (ABSPACK) includes:
- Absorption correction using spherical harmonics
- Frame scaling
;
_diffrn_ambient_temperature       295(2)
_diffrn_radiation_wavelength      0.71073
_diffrn_radiation_type            MoK\a
_diffrn_source                    'fine-focus sealed X-ray tube'
_diffrn_measurement_device        'four-circle diffractometer'
_diffrn_measurement_device_type   'Xcalibur, Atlas'
_diffrn_detector                  'CCD plate'
_diffrn_measurement_method        '\w-scan'
_diffrn_detector_area_resol_mean  10.6249
_diffrn_reflns_number             33703
_diffrn_reflns_av_unetI/netI      0.0805
_diffrn_reflns_av_R_equivalents   0.0749
_diffrn_reflns_limit_h_min        -9
_diffrn_reflns_limit_h_max        9
_diffrn_reflns_limit_k_min        -15
_diffrn_reflns_limit_k_max        15
_diffrn_reflns_limit_l_min        -30
_diffrn_reflns_limit_l_max        30
_diffrn_reflns_theta_min          2.587
_diffrn_reflns_theta_max          29.377
_diffrn_reflns_theta_full         25.242
_diffrn_measured_fraction_theta_max   0.962
_diffrn_measured_fraction_theta_full  0.999
_diffrn_reflns_Laue_measured_fraction_max    0.962
_diffrn_reflns_Laue_measured_fraction_full   0.999
_diffrn_reflns_point_group_measured_fraction_max   0.938
_diffrn_reflns_point_group_measured_fraction_full  0.999
_reflns_number_total              4598
_reflns_number_gt                 2812
_reflns_threshold_expression      'I > 2\s(I)'
_reflns_Friedel_coverage          0.706
_reflns_Friedel_fraction_max      0.906
_reflns_Friedel_fraction_full     1.000
 
_reflns_special_details
;
 Reflections were merged by SHELXL according to the crystal
 class for the calculation of statistics and refinement.
 
 _reflns_Friedel_fraction is defined as the number of unique
 Friedel pairs measured divided by the number that would be
 possible theoretically, ignoring centric projections and
 systematic absences.
;
 
_computing_data_collection                                                                                  
;
CrysAlisPro 1.171.42.93a (Rigaku Oxford Diffraction, 2023)
;
_computing_cell_refinement        
;
CrysAlisPro 1.171.42.93a (Rigaku Oxford Diffraction, 2023)
;
_computing_data_reduction         
;
CrysAlisPro 1.171.42.93a (Rigaku Oxford Diffraction, 2023)
;
_computing_structure_solution     'SHELXT 2014/5 (Sheldrick, 2014)'
_computing_structure_refinement 'SHELXL-2018/3 (Sheldrick, 2018)'
_computing_molecular_graphics     
;
Brandenburg & Putz (2006). Diamond 3.0. Crystal and Molecular
Structure Visualisation, University of Bonn, Germany
;
_computing_publication_material   'SHELXL-2018/3 (Sheldrick, 2018)'
_refine_special_details           
;
 Refinement of F^2^ against ALL reflections.  The weighted R-factor wR and 
 goodness of fit S are based on F^2^, conventional R-factors R are based 
 on F, with F set to zero for negative F^2^. The threshold expression of 
 F^2^ > 2sigma(F^2^) is used only for calculating R-factors(gt) etc. and is 
 not relevant to the choice of reflections for refinement.  R-factors based 
 on F^2^ are statistically about twice as large as those based on F, and R- 
 factors based on ALL data will be even larger. 
;
_refine_ls_structure_factor_coef  Fsqd
_refine_ls_matrix_type            full
_refine_ls_weighting_scheme       calc
_refine_ls_weighting_details
'w=1/[\s^2^(Fo^2^)+(0.0358P)^2^+0.0467P] where P=(Fo^2^+2Fc^2^)/3'
_atom_sites_solution_primary      direct 
_atom_sites_solution_secondary    difmap
_atom_sites_solution_hydrogens    geom
_refine_ls_hydrogen_treatment     constr
_refine_ls_extinction_method      none
_refine_ls_extinction_coef        .
_refine_ls_abs_structure_details
;
 Flack x determined using 840 quotients [(I+)-(I-)]/[(I+)+(I-)]
 (Parsons, Flack and Wagner, Acta Cryst. B69 (2013) 249-259).
;
_refine_ls_abs_structure_Flack    0.4(7)
_chemical_absolute_configuration  'rm'
_refine_ls_number_reflns          4598
_refine_ls_number_parameters      246
_refine_ls_number_restraints      0
_refine_ls_R_factor_all           0.1176
_refine_ls_R_factor_gt            0.0556
_refine_ls_wR_factor_ref          0.0929
_refine_ls_wR_factor_gt           0.0795
_refine_ls_goodness_of_fit_ref    1.002
_refine_ls_restrained_S_all       1.002
_refine_ls_shift/su_max           0.000
_refine_ls_shift/su_mean          0.000
 
loop_
 _atom_site_label
 _atom_site_type_symbol
 _atom_site_fract_x
 _atom_site_fract_y
 _atom_site_fract_z
 _atom_site_U_iso_or_equiv
 _atom_site_adp_type
 _atom_site_occupancy
 _atom_site_site_symmetry_order  
 _atom_site_calc_flag
 _atom_site_refinement_flags_posn
 _atom_site_refinement_flags_adp
 _atom_site_refinement_flags_occupancy
 _atom_site_disorder_assembly
 _atom_site_disorder_group
C1 C 0.3548(4) 0.5772(2) 0.50738(11) 0.0303(6) Uani 1 1 d . . . . .
H1 H 0.444435 0.637591 0.521501 0.036 Uiso 1 1 calc R U . . .
C2 C 0.4615(4) 0.4682(2) 0.48301(12) 0.0315(7) Uani 1 1 d . . . . .
H2A H 0.541169 0.493618 0.450423 0.038 Uiso 1 1 calc R U . . .
H2B H 0.539668 0.434388 0.514095 0.038 Uiso 1 1 calc R U . . .
N3 N 0.3315(3) 0.37671(19) 0.46203(10) 0.0298(5) Uani 1 1 d . . . . .
C4 C 0.1961(4) 0.3376(2) 0.50735(12) 0.0344(7) Uani 1 1 d . . . . .
H4A H 0.260022 0.292411 0.538243 0.041 Uiso 1 1 calc R U . . .
H4B H 0.105055 0.284465 0.489077 0.041 Uiso 1 1 calc R U . . .
C5 C 0.0965(4) 0.4458(2) 0.53530(11) 0.0327(7) Uani 1 1 d . . . . .
H5 H 0.022348 0.415591 0.568826 0.039 Uiso 1 1 calc R U . . .
C6 C -0.0355(4) 0.5082(3) 0.49221(12) 0.0348(7) Uani 1 1 d . . . . .
H6A H -0.096199 0.447091 0.468003 0.042 Uiso 1 1 calc R U . . .
H6B H -0.131322 0.549273 0.515003 0.042 Uiso 1 1 calc R U . . .
N7 N 0.0553(3) 0.5973(2) 0.45210(9) 0.0287(5) Uani 1 1 d . . . . .
C8 C -0.0619(4) 0.6448(3) 0.40805(12) 0.0341(7) Uani 1 1 d . . . . .
O8 O -0.2282(3) 0.6113(2) 0.40671(9) 0.0449(5) Uani 1 1 d . . . . .
C9 C 0.0198(4) 0.7298(3) 0.36828(12) 0.0394(8) Uani 1 1 d . . . . .
H9 H -0.051462 0.763051 0.337804 0.047 Uiso 1 1 calc R U . . .
C10 C 0.1998(5) 0.7627(3) 0.37433(13) 0.0432(8) Uani 1 1 d . . . . .
H10 H 0.251086 0.818531 0.347992 0.052 Uiso 1 1 calc R U . . .
C11 C 0.3096(4) 0.7141(3) 0.41952(13) 0.0382(7) Uani 1 1 d . . . . .
H11 H 0.433373 0.737712 0.423010 0.046 Uiso 1 1 calc R U . . .
C12 C 0.2378(4) 0.6326(2) 0.45860(11) 0.0283(6) Uani 1 1 d . . . . .
C13 C 0.2355(4) 0.5359(3) 0.55985(12) 0.0369(7) Uani 1 1 d . . . . .
H13A H 0.312441 0.498329 0.590167 0.044 Uiso 1 1 calc R U . . .
H13B H 0.171338 0.604368 0.577490 0.044 Uiso 1 1 calc R U . . .
C14 C 0.3073(4) 0.3505(2) 0.40425(12) 0.0300(7) Uani 1 1 d . . . . .
C15 C 0.1715(5) 0.2748(3) 0.37312(13) 0.0446(8) Uani 1 1 d . . . . .
O15 O 0.0381(4) 0.2136(3) 0.38820(10) 0.0772(8) Uani 1 1 d . . . . .
C16 C 0.2678(4) 0.3052(3) 0.31586(13) 0.0415(8) Uani 1 1 d . . . . .
O16 O 0.2470(3) 0.2823(2) 0.26297(9) 0.0607(7) Uani 1 1 d . . . . .
C17 C 0.3992(4) 0.3787(3) 0.35066(12) 0.0320(7) Uani 1 1 d . . . . .
N18 N 0.5469(3) 0.4431(2) 0.33342(9) 0.0365(6) Uani 1 1 d . . . . .
H18 H 0.606214 0.485978 0.359165 0.044 Uiso 1 1 calc R U . . .
C19 C 0.6092(4) 0.4418(3) 0.27143(12) 0.0377(7) Uani 1 1 d . . . . .
H19 H 0.603644 0.357486 0.258034 0.045 Uiso 1 1 calc R U . . .
C20 C 0.4909(4) 0.5143(3) 0.22891(13) 0.0414(8) Uani 1 1 d . . . . .
O20 O 0.5210(3) 0.5144(3) 0.17612(10) 0.0713(8) Uani 1 1 d . . . . .
O21 O 0.3523(3) 0.57397(19) 0.25420(8) 0.0431(5) Uani 1 1 d . . . . .
C21 C 0.2233(4) 0.6311(3) 0.21359(14) 0.0524(9) Uani 1 1 d . . . . .
H21A H 0.290887 0.680553 0.185839 0.079 Uiso 1 1 calc R U . . .
H21B H 0.137967 0.680649 0.235701 0.079 Uiso 1 1 calc R U . . .
H21C H 0.155395 0.570145 0.192253 0.079 Uiso 1 1 calc R U . . .
C22 C 0.8120(4) 0.4805(3) 0.26754(14) 0.0514(9) Uani 1 1 d . . . . .
H22A H 0.824794 0.561427 0.282457 0.077 Uiso 1 1 calc R U . . .
H22B H 0.852166 0.477693 0.226735 0.077 Uiso 1 1 calc R U . . .
H22C H 0.887214 0.426636 0.290965 0.077 Uiso 1 1 calc R U . . .
 
loop_
 _atom_site_aniso_label
 _atom_site_aniso_U_11
 _atom_site_aniso_U_22
 _atom_site_aniso_U_33
 _atom_site_aniso_U_23
 _atom_site_aniso_U_13
 _atom_site_aniso_U_12
C1 0.0300(15) 0.0314(15) 0.0296(15) -0.0062(13) -0.0041(13) -0.0036(13)
C2 0.0279(14) 0.0384(17) 0.0283(14) 0.0014(13) -0.0035(12) -0.0016(14)
N3 0.0304(13) 0.0309(13) 0.0280(13) -0.0014(11) 0.0007(10) -0.0045(11)
C4 0.0403(17) 0.0333(16) 0.0295(15) 0.0062(13) 0.0011(13) -0.0037(14)
C5 0.0363(16) 0.0386(17) 0.0231(14) 0.0031(13) 0.0055(12) -0.0036(14)
C6 0.0331(15) 0.0351(16) 0.0362(16) 0.0020(14) 0.0084(14) -0.0038(14)
N7 0.0287(12) 0.0318(13) 0.0256(12) 0.0021(10) 0.0004(10) -0.0037(11)
C8 0.0394(18) 0.0346(17) 0.0284(15) -0.0030(14) -0.0037(13) 0.0038(15)
O8 0.0304(12) 0.0587(14) 0.0454(12) 0.0056(11) -0.0068(9) -0.0054(11)
C9 0.046(2) 0.0414(18) 0.0310(16) 0.0061(14) -0.0037(14) 0.0015(16)
C10 0.051(2) 0.0406(18) 0.0381(18) 0.0093(15) 0.0043(16) -0.0052(17)
C11 0.0329(17) 0.0363(17) 0.0453(19) 0.0024(15) -0.0005(14) -0.0075(14)
C12 0.0282(15) 0.0273(14) 0.0293(15) -0.0051(13) 0.0003(12) -0.0023(13)
C13 0.0437(17) 0.0428(18) 0.0242(14) -0.0026(13) 0.0001(13) 0.0025(16)
C14 0.0299(16) 0.0292(15) 0.0307(16) 0.0012(13) -0.0022(12) -0.0014(13)
C15 0.044(2) 0.0471(19) 0.0430(19) -0.0049(16) -0.0041(16) -0.0142(17)
O15 0.0748(18) 0.104(2) 0.0526(15) -0.0120(15) 0.0057(13) -0.0581(18)
C16 0.0440(19) 0.0461(19) 0.0342(18) -0.0065(15) -0.0022(15) -0.0086(16)
O16 0.0711(17) 0.0753(16) 0.0356(13) -0.0131(12) -0.0055(12) -0.0223(14)
C17 0.0326(16) 0.0325(16) 0.0310(15) -0.0031(14) -0.0032(13) 0.0010(14)
N18 0.0374(14) 0.0461(15) 0.0259(12) -0.0030(12) -0.0018(11) -0.0088(12)
C19 0.0392(17) 0.0435(18) 0.0304(16) -0.0059(14) 0.0072(14) -0.0009(15)
C20 0.0409(19) 0.052(2) 0.0319(18) -0.0017(15) 0.0006(14) -0.0026(17)
O20 0.0705(16) 0.117(2) 0.0262(12) 0.0002(13) 0.0047(12) 0.0220(17)
O21 0.0434(13) 0.0533(13) 0.0327(11) 0.0002(10) 0.0015(10) 0.0067(11)
C21 0.049(2) 0.058(2) 0.050(2) 0.0033(18) -0.0078(16) 0.0074(19)
C22 0.041(2) 0.069(2) 0.0438(19) -0.0010(18) 0.0055(15) -0.0067(18)
 
_geom_special_details
;
 All esds (except the esd in the dihedral angle between two l.s. planes)
 are estimated using the full covariance matrix.  The cell esds are taken
 into account individually in the estimation of esds in distances, angles
 and torsion angles; correlations between esds in cell parameters are only
 used when they are defined by crystal symmetry.  An approximate (isotropic)
 treatment of cell esds is used for estimating esds involving l.s. planes.
;
 
loop_
 _geom_bond_atom_site_label_1
 _geom_bond_atom_site_label_2
 _geom_bond_distance
 _geom_bond_site_symmetry_2
 _geom_bond_publ_flag
C1 C12 1.510(4) . ?
C1 C13 1.526(4) . ?
C1 C2 1.529(4) . ?
C1 H1 0.9800 . ?
C2 N3 1.455(3) . ?
C2 H2A 0.9700 . ?
C2 H2B 0.9700 . ?
N3 C14 1.339(3) . ?
N3 C4 1.472(3) . ?
C4 C5 1.528(4) . ?
C4 H4A 0.9700 . ?
C4 H4B 0.9700 . ?
C5 C13 1.515(4) . ?
C5 C6 1.520(4) . ?
C5 H5 0.9800 . ?
C6 N7 1.485(3) . ?
C6 H6A 0.9700 . ?
C6 H6B 0.9700 . ?
N7 C12 1.375(3) . ?
N7 C8 1.400(3) . ?
C8 O8 1.251(3) . ?
C8 C9 1.423(4) . ?
C9 C10 1.350(4) . ?
C9 H9 0.9300 . ?
C10 C11 1.392(4) . ?
C10 H10 0.9300 . ?
C11 C12 1.359(4) . ?
C11 H11 0.9300 . ?
C13 H13A 0.9700 . ?
C13 H13B 0.9700 . ?
C14 C17 1.407(4) . ?
C14 C15 1.463(4) . ?
C15 O15 1.220(3) . ?
C15 C16 1.497(4) . ?
C16 O16 1.222(3) . ?
C16 C17 1.470(4) . ?
C17 N18 1.335(3) . ?
N18 C19 1.461(3) . ?
N18 H18 0.8600 . ?
C19 C20 1.508(4) . ?
C19 C22 1.521(4) . ?
C19 H19 0.9800 . ?
C20 O20 1.204(3) . ?
C20 O21 1.322(3) . ?
O21 C21 1.445(3) . ?
C21 H21A 0.9600 . ?
C21 H21B 0.9600 . ?
C21 H21C 0.9600 . ?
C22 H22A 0.9600 . ?
C22 H22B 0.9600 . ?
C22 H22C 0.9600 . ?
 
loop_
 _geom_angle_atom_site_label_1
 _geom_angle_atom_site_label_2
 _geom_angle_atom_site_label_3
 _geom_angle
 _geom_angle_site_symmetry_1
 _geom_angle_site_symmetry_3
 _geom_angle_publ_flag
C12 C1 C13 111.5(2) . . ?
C12 C1 C2 109.9(2) . . ?
C13 C1 C2 108.8(2) . . ?
C12 C1 H1 108.9 . . ?
C13 C1 H1 108.9 . . ?
C2 C1 H1 108.9 . . ?
N3 C2 C1 110.0(2) . . ?
N3 C2 H2A 109.7 . . ?
C1 C2 H2A 109.7 . . ?
N3 C2 H2B 109.7 . . ?
C1 C2 H2B 109.7 . . ?
H2A C2 H2B 108.2 . . ?
C14 N3 C2 123.2(2) . . ?
C14 N3 C4 121.3(2) . . ?
C2 N3 C4 113.9(2) . . ?
N3 C4 C5 111.3(2) . . ?
N3 C4 H4A 109.4 . . ?
C5 C4 H4A 109.4 . . ?
N3 C4 H4B 109.4 . . ?
C5 C4 H4B 109.4 . . ?
H4A C4 H4B 108.0 . . ?
C13 C5 C6 110.1(2) . . ?
C13 C5 C4 110.8(2) . . ?
C6 C5 C4 112.7(2) . . ?
C13 C5 H5 107.7 . . ?
C6 C5 H5 107.7 . . ?
C4 C5 H5 107.7 . . ?
N7 C6 C5 114.3(2) . . ?
N7 C6 H6A 108.7 . . ?
C5 C6 H6A 108.7 . . ?
N7 C6 H6B 108.7 . . ?
C5 C6 H6B 108.7 . . ?
H6A C6 H6B 107.6 . . ?
C12 N7 C8 122.8(2) . . ?
C12 N7 C6 122.9(2) . . ?
C8 N7 C6 114.3(2) . . ?
O8 C8 N7 118.7(3) . . ?
O8 C8 C9 125.1(3) . . ?
N7 C8 C9 116.2(3) . . ?
C10 C9 C8 120.7(3) . . ?
C10 C9 H9 119.7 . . ?
C8 C9 H9 119.7 . . ?
C9 C10 C11 120.8(3) . . ?
C9 C10 H10 119.6 . . ?
C11 C10 H10 119.6 . . ?
C12 C11 C10 120.7(3) . . ?
C12 C11 H11 119.6 . . ?
C10 C11 H11 119.6 . . ?
C11 C12 N7 118.8(3) . . ?
C11 C12 C1 121.7(3) . . ?
N7 C12 C1 119.5(2) . . ?
C5 C13 C1 106.7(2) . . ?
C5 C13 H13A 110.4 . . ?
C1 C13 H13A 110.4 . . ?
C5 C13 H13B 110.4 . . ?
C1 C13 H13B 110.4 . . ?
H13A C13 H13B 108.6 . . ?
N3 C14 C17 135.9(2) . . ?
N3 C14 C15 132.2(3) . . ?
C17 C14 C15 91.8(2) . . ?
O15 C15 C14 135.1(3) . . ?
O15 C15 C16 136.5(3) . . ?
C14 C15 C16 88.4(2) . . ?
O16 C16 C17 135.1(3) . . ?
O16 C16 C15 136.8(3) . . ?
C17 C16 C15 88.0(2) . . ?
N18 C17 C14 137.7(3) . . ?
N18 C17 C16 130.6(3) . . ?
C14 C17 C16 91.7(2) . . ?
C17 N18 C19 120.9(2) . . ?
C17 N18 H18 119.5 . . ?
C19 N18 H18 119.5 . . ?
N18 C19 C20 115.1(2) . . ?
N18 C19 C22 110.2(2) . . ?
C20 C19 C22 110.8(3) . . ?
N18 C19 H19 106.8 . . ?
C20 C19 H19 106.8 . . ?
C22 C19 H19 106.8 . . ?
O20 C20 O21 123.9(3) . . ?
O20 C20 C19 121.4(3) . . ?
O21 C20 C19 114.7(2) . . ?
C20 O21 C21 115.5(2) . . ?
O21 C21 H21A 109.5 . . ?
O21 C21 H21B 109.5 . . ?
H21A C21 H21B 109.5 . . ?
O21 C21 H21C 109.5 . . ?
H21A C21 H21C 109.5 . . ?
H21B C21 H21C 109.5 . . ?
C19 C22 H22A 109.5 . . ?
C19 C22 H22B 109.5 . . ?
H22A C22 H22B 109.5 . . ?
C19 C22 H22C 109.5 . . ?
H22A C22 H22C 109.5 . . ?
H22B C22 H22C 109.5 . . ?
 
loop_
 _geom_torsion_atom_site_label_1
 _geom_torsion_atom_site_label_2
 _geom_torsion_atom_site_label_3
 _geom_torsion_atom_site_label_4
 _geom_torsion
 _geom_torsion_site_symmetry_1
 _geom_torsion_site_symmetry_2
 _geom_torsion_site_symmetry_3
 _geom_torsion_site_symmetry_4
 _geom_torsion_publ_flag
C12 C1 C2 N3 -61.2(3) . . . . ?
C13 C1 C2 N3 61.2(3) . . . . ?
C1 C2 N3 C14 109.7(3) . . . . ?
C1 C2 N3 C4 -55.6(3) . . . . ?
C14 N3 C4 C5 -113.5(3) . . . . ?
C2 N3 C4 C5 52.1(3) . . . . ?
N3 C4 C5 C13 -54.4(3) . . . . ?
N3 C4 C5 C6 69.5(3) . . . . ?
C13 C5 C6 N7 40.8(3) . . . . ?
C4 C5 C6 N7 -83.5(3) . . . . ?
C5 C6 N7 C12 -8.4(4) . . . . ?
C5 C6 N7 C8 173.2(2) . . . . ?
C12 N7 C8 O8 -177.2(3) . . . . ?
C6 N7 C8 O8 1.3(4) . . . . ?
C12 N7 C8 C9 2.1(4) . . . . ?
C6 N7 C8 C9 -179.5(2) . . . . ?
O8 C8 C9 C10 178.2(3) . . . . ?
N7 C8 C9 C10 -1.0(4) . . . . ?
C8 C9 C10 C11 0.1(5) . . . . ?
C9 C10 C11 C12 -0.1(5) . . . . ?
C10 C11 C12 N7 1.1(4) . . . . ?
C10 C11 C12 C1 179.0(3) . . . . ?
C8 N7 C12 C11 -2.1(4) . . . . ?
C6 N7 C12 C11 179.5(2) . . . . ?
C8 N7 C12 C1 179.9(2) . . . . ?
C6 N7 C12 C1 1.6(4) . . . . ?
C13 C1 C12 C11 154.8(3) . . . . ?
C2 C1 C12 C11 -84.5(3) . . . . ?
C13 C1 C12 N7 -27.3(3) . . . . ?
C2 C1 C12 N7 93.4(3) . . . . ?
C6 C5 C13 C1 -65.4(3) . . . . ?
C4 C5 C13 C1 60.0(3) . . . . ?
C12 C1 C13 C5 58.3(3) . . . . ?
C2 C1 C13 C5 -63.1(3) . . . . ?
C2 N3 C14 C17 11.1(5) . . . . ?
C4 N3 C14 C17 175.4(3) . . . . ?
C2 N3 C14 C15 -171.3(3) . . . . ?
C4 N3 C14 C15 -7.0(4) . . . . ?
N3 C14 C15 O15 1.1(6) . . . . ?
C17 C14 C15 O15 179.5(4) . . . . ?
N3 C14 C15 C16 -178.7(3) . . . . ?
C17 C14 C15 C16 -0.4(2) . . . . ?
O15 C15 C16 O16 1.8(7) . . . . ?
C14 C15 C16 O16 -178.4(4) . . . . ?
O15 C15 C16 C17 -179.5(4) . . . . ?
C14 C15 C16 C17 0.4(2) . . . . ?
N3 C14 C17 N18 -0.6(6) . . . . ?
C15 C14 C17 N18 -178.8(3) . . . . ?
N3 C14 C17 C16 178.6(3) . . . . ?
C15 C14 C17 C16 0.4(2) . . . . ?
O16 C16 C17 N18 -2.3(6) . . . . ?
C15 C16 C17 N18 178.9(3) . . . . ?
O16 C16 C17 C14 178.4(4) . . . . ?
C15 C16 C17 C14 -0.4(2) . . . . ?
C14 C17 N18 C19 174.5(3) . . . . ?
C16 C17 N18 C19 -4.4(4) . . . . ?
C17 N18 C19 C20 75.1(3) . . . . ?
C17 N18 C19 C22 -158.8(3) . . . . ?
N18 C19 C20 O20 -175.4(3) . . . . ?
C22 C19 C20 O20 58.8(4) . . . . ?
N18 C19 C20 O21 3.2(4) . . . . ?
C22 C19 C20 O21 -122.6(3) . . . . ?
O20 C20 O21 C21 6.3(5) . . . . ?
C19 C20 O21 C21 -172.3(3) . . . . ?
 
loop_
 _geom_hbond_atom_site_label_D 
 _geom_hbond_atom_site_label_H 
 _geom_hbond_atom_site_label_A 
 _geom_hbond_distance_DH 
 _geom_hbond_distance_HA 
 _geom_hbond_distance_DA 
 _geom_hbond_angle_DHA 
 _geom_hbond_site_symmetry_A 
 _geom_hbond_publ_flag
N18 H18 O8  0.86 2.11 2.961(3) 168.1 1_655 yes
C2 H2A O8  0.97 2.32 3.225(3) 154.3 1_655 yes
C2 H2A N18  0.97 2.68 3.422(3) 133.3 . yes
C4 H4A O15  0.97 2.59 3.442(4) 146.4 4_556 yes
C4 H4B O15  0.97 2.44 3.211(4) 135.9 . yes
C5 H5 O20  0.98 2.55 3.299(3) 133.5 2_565 yes
 
_refine_diff_density_max    0.159
_refine_diff_density_min   -0.183
_refine_diff_density_rms    0.041

_shelx_res_file
;
TITL ap_cytsqalaome_rt_a.res in P2(1)2(1)2(1)
    AP_cytSqAlaOMe_RT.res
    created by SHELXL-2018/3 at 13:20:02 on 06-Mar-2026
CELL 0.71073 7.1836 11.0542 22.4305 90 90 90
ZERR 4 0.0003 0.0005 0.0008 0 0 0
LATT -1
SYMM 0.5-X,-Y,0.5+Z
SYMM -X,0.5+Y,0.5-Z
SYMM 0.5+X,0.5-Y,-Z
SFAC C H N O
UNIT 76 84 12 20
TEMP 22
SIZE 0.304 0.242 0.206
CONF
ACTA
L.S. 4 0 0
PLAN  5

BOND $H
HTAB 2
EQIV $1 x+1, y, z
HTAB N18 O8_$1
HTAB C2 O8_$1
HTAB C2 N18
EQIV $2 x+1/2, -y+1/2, -z+1
HTAB C4 O15_$2
HTAB C4 O15
EQIV $3 -x+1/2, -y+1, z+1/2
HTAB C5 O20_$3
list 4
fmap 2 53
MORE -1

WGHT    0.035800    0.046700
FVAR       0.67222
C1    1    0.354838    0.577187    0.507382    11.00000    0.03000    0.03136 =
         0.02956   -0.00624   -0.00409   -0.00359
AFIX  13
H1    2    0.444435    0.637591    0.521501    11.00000   -1.20000
AFIX   0
C2    1    0.461505    0.468173    0.483010    11.00000    0.02790    0.03841 =
         0.02833    0.00144   -0.00353   -0.00164
AFIX  23
H2A   2    0.541169    0.493618    0.450423    11.00000   -1.20000
H2B   2    0.539668    0.434388    0.514095    11.00000   -1.20000
AFIX   0
N3    3    0.331521    0.376708    0.462032    11.00000    0.03042    0.03088 =
         0.02799   -0.00141    0.00070   -0.00446
C4    1    0.196090    0.337621    0.507349    11.00000    0.04026    0.03330 =
         0.02952    0.00624    0.00115   -0.00369
AFIX  23
H4A   2    0.260022    0.292411    0.538243    11.00000   -1.20000
H4B   2    0.105055    0.284465    0.489077    11.00000   -1.20000
AFIX   0
C5    1    0.096497    0.445756    0.535301    11.00000    0.03635    0.03858 =
         0.02307    0.00308    0.00551   -0.00364
AFIX  13
H5    2    0.022348    0.415591    0.568826    11.00000   -1.20000
AFIX   0
C6    1   -0.035548    0.508189    0.492214    11.00000    0.03309    0.03510 =
         0.03618    0.00200    0.00839   -0.00385
AFIX  23
H6A   2   -0.096199    0.447091    0.468003    11.00000   -1.20000
H6B   2   -0.131322    0.549273    0.515003    11.00000   -1.20000
AFIX   0
N7    3    0.055282    0.597339    0.452103    11.00000    0.02870    0.03180 =
         0.02558    0.00210    0.00039   -0.00368
C8    1   -0.061876    0.644764    0.408047    11.00000    0.03942    0.03459 =
         0.02838   -0.00302   -0.00375    0.00375
O8    4   -0.228207    0.611306    0.406711    11.00000    0.03043    0.05870 =
         0.04543    0.00556   -0.00677   -0.00544
C9    1    0.019848    0.729800    0.368283    11.00000    0.04591    0.04138 =
         0.03103    0.00613   -0.00366    0.00145
AFIX  43
H9    2   -0.051462    0.763051    0.337804    11.00000   -1.20000
AFIX   0
C10   1    0.199829    0.762735    0.374326    11.00000    0.05108    0.04056 =
         0.03808    0.00931    0.00428   -0.00519
AFIX  43
H10   2    0.251086    0.818531    0.347992    11.00000   -1.20000
AFIX   0
C11   1    0.309575    0.714139    0.419524    11.00000    0.03287    0.03628 =
         0.04532    0.00240   -0.00051   -0.00748
AFIX  43
H11   2    0.433373    0.737712    0.423010    11.00000   -1.20000
AFIX   0
C12   1    0.237762    0.632640    0.458596    11.00000    0.02823    0.02729 =
         0.02928   -0.00515    0.00034   -0.00233
C13   1    0.235475    0.535942    0.559853    11.00000    0.04372    0.04281 =
         0.02416   -0.00256    0.00011    0.00250
AFIX  23
H13A  2    0.312441    0.498329    0.590167    11.00000   -1.20000
H13B  2    0.171338    0.604368    0.577490    11.00000   -1.20000
AFIX   0

C14   1    0.307326    0.350457    0.404252    11.00000    0.02993    0.02922 =
         0.03072    0.00122   -0.00221   -0.00139
C15   1    0.171467    0.274777    0.373120    11.00000    0.04383    0.04707 =
         0.04295   -0.00490   -0.00407   -0.01416
O15   4    0.038114    0.213619    0.388196    11.00000    0.07480    0.10419 =
         0.05258   -0.01204    0.00575   -0.05814
C16   1    0.267822    0.305207    0.315856    11.00000    0.04403    0.04613 =
         0.03424   -0.00652   -0.00217   -0.00858
O16   4    0.247046    0.282260    0.262968    11.00000    0.07111    0.07532 =
         0.03564   -0.01308   -0.00548   -0.02227
C17   1    0.399247    0.378720    0.350656    11.00000    0.03258    0.03254 =
         0.03096   -0.00307   -0.00319    0.00100
N18   3    0.546911    0.443110    0.333416    11.00000    0.03740    0.04613 =
         0.02588   -0.00303   -0.00176   -0.00876
AFIX  43
H18   2    0.606214    0.485978    0.359165    11.00000   -1.20000
AFIX   0
C19   1    0.609213    0.441795    0.271426    11.00000    0.03920    0.04347 =
         0.03040   -0.00593    0.00715   -0.00088
AFIX  13
H19   2    0.603644    0.357486    0.258034    11.00000   -1.20000
AFIX   0
C20   1    0.490867    0.514328    0.228910    11.00000    0.04093    0.05152 =
         0.03187   -0.00171    0.00064   -0.00261
O20   4    0.521023    0.514373    0.176124    11.00000    0.07052    0.11724 =
         0.02621    0.00019    0.00473    0.02204
O21   4    0.352342    0.573974    0.254203    11.00000    0.04338    0.05330 =
         0.03273    0.00021    0.00151    0.00666
C21   1    0.223322    0.631126    0.213591    11.00000    0.04901    0.05811 =
         0.05021    0.00334   -0.00778    0.00738
AFIX 137
H21A  2    0.290887    0.680553    0.185839    11.00000   -1.50000
H21B  2    0.137967    0.680649    0.235701    11.00000   -1.50000
H21C  2    0.155395    0.570145    0.192253    11.00000   -1.50000
AFIX   0

C22   1    0.812049    0.480452    0.267537    11.00000    0.04145    0.06898 =
         0.04385   -0.00098    0.00549   -0.00670
AFIX 137
H22A  2    0.824794    0.561427    0.282457    11.00000   -1.50000
H22B  2    0.852166    0.477693    0.226735    11.00000   -1.50000
H22C  2    0.887214    0.426636    0.290965    11.00000   -1.50000
AFIX   0
HKLF 4


REM  ap_cytsqalaome_rt_a.res in P2(1)2(1)2(1)
REM wR2 = 0.0929, GooF = S = 1.002, Restrained GooF = 1.002 for all data
REM R1 = 0.0556 for 2812 Fo > 4sig(Fo) and 0.1176 for all 4598 data
REM 246 parameters refined using 0 restraints

END

WGHT      0.0346      0.0257

REM Instructions for potential hydrogen bonds
HTAB C2 O8_$1
HTAB C2 N18
HTAB C4 O15_$2
HTAB C4 O15
HTAB C5 O20_$3
HTAB N18 O8_$1

REM Highest difference peak  0.159,  deepest hole -0.183,  1-sigma level  0.041
Q1    1   0.7283  0.6234  0.2974  11.00000  0.05    0.15
Q2    1   0.2087  0.8795  0.3624  11.00000  0.05    0.14
Q3    1   0.2425  0.4233  0.2413  11.00000  0.05    0.14
Q4    1   0.5198  0.5589  0.3444  11.00000  0.05    0.13
Q5    1   0.0557  0.3771  0.4415  11.00000  0.05    0.13
;
_shelx_res_checksum   49221

_shelx_hkl_file
;
   0   0  -3    1.05    2.92
   0   0  -3    0.99    3.83
   0   0   3    1.32    4.07
   0   0   4 3091.74   35.53
   0   0  -4 3006.96   34.50
   0   0   4 3003.60   34.63
   0   0  -4 3095.09   29.30
   0   0  -4 3091.77   34.97
   0   0  -4 3090.40   22.11
   0   0  -4 3002.05   33.64
   0   0   5    0.32    7.68
   0   0  -5   -0.78    7.50
   0   0  -5    0.20    7.60
   0   0   5    0.17    9.16
   0   0   5    0.65    6.72
   0   0  -5    0.16    5.85
   0   0  -5   -0.48    3.95
   0   0  -5    0.91    7.61
   0   0  -6  616.94   17.99
   0   0  -6  606.58   21.06
   0   0   6  607.42   17.42
   0   0   6  611.64   22.99
   0   0   6  613.18   21.45
   0   0  -6  615.17   20.88
   0   0  -6  607.13   20.10
   0   0  -6  610.16   13.12
   0   0  -6  604.14   20.64
   0   0  -7   -0.25    7.09
   0   0   7    0.01    8.94
   0   0  -7   -0.98    7.83
   0   0   7   -0.26    6.29
   0   0  -7    0.57    6.35
   0   0   7    0.19    4.19
   0   0  -7   -0.66    4.05
   0   0  -7    0.59    6.79
   0   0  -7   -0.34    7.86
   0   0  -8 2394.60   45.91
   0   0   8 2394.00   47.45
   0   0   8 2365.73   38.73
   0   0   8 2395.62   45.73
   0   0  -8 2390.38   46.80
   0   0  -8 2385.39   39.32
   0   0  -8 2388.88   43.33
   0   0  -8 2391.83   28.78
   0   0   8 2386.02   23.92
   0   0  -8 2383.42   44.94
   0   0  -9   -0.66    6.07
   0   0   9    0.33    9.84
   0   0  -9   -0.41    8.30
   0   0  -9   -0.95    6.56
   0   0   9   -0.60    6.07
   0   0   9    0.02    3.29
   0   0  -9   -0.09    4.53
   0   0  -9    0.94    7.82
   0   0  -9    0.84    6.02
   0   0 -10  122.01   11.53
   0   0 -10  123.37   13.69
   0   0  10  122.50   11.07
   0   0 -10  139.97   14.38
   0   0  10  132.96   15.55
   0   0  10  125.05    6.96
   0   0 -10  128.44   12.87
   0   0 -10  126.53    8.38
   0   0 -10  121.44   13.81
   0   0 -11   -0.90    7.11
   0   0 -11   -0.82    9.91
   0   0  11   -0.41    9.64
   0   0  11   -0.37    7.03
   0   0 -11   -0.88    7.54
   0   0  11    0.23    3.69
   0   0 -11    0.74    5.97
   0   0 -11   -0.21    8.72
   0   0  12  430.57   25.36
   0   0  12  428.40   20.69
   0   0 -12  428.43   21.11
   0   0 -12  430.90   25.62
   0   0 -12  430.64   25.12
   0   0  12  430.89   12.16
   0   0 -12  430.89   24.70
   0   0 -12  430.21   24.16
   0   0 -13   -0.63    8.76
   0   0 -13    0.72    8.74
   0   0  13   -0.54   13.03
   0   0  13   -0.45    6.70
   0   0 -13   -0.35    7.88
   0   0  13   -0.50    3.17
   0   0 -13    0.19    7.88
   0   0 -13   -0.21    9.29
   0   0  14  620.86   27.11
   0   0 -14  615.14   27.07
   0   0  14  616.24   31.91
   0   0  14  611.17   14.26
   0   0 -14  611.97   31.06
   0   0 -14  621.75   31.95
   0   0  15   -0.82   14.65
   0   0 -15   -0.91    7.94
   0   0  15    0.59    7.09
   0   0  15   -0.03    3.43
   0   0 -15   -0.62   11.48
   0   0  16    1.05    1.03
   0   0  16    1.05    1.05
   0   0 -16    1.07    1.04
   0   0  16    1.04    1.05
   0   0 -16    1.08    1.09
   0   0  17   -0.50   14.85
   0   0 -17    0.31   10.41
   0   0 -17    0.24    8.94
   0   0  17    0.95   10.86
   0   0  17   -0.41    2.77
   0   0 -17   -0.49   12.51
   0   0  18   52.79   15.38
   0   0 -18   53.28   13.18
   0   0  18   52.13   15.04
   0   0 -18   53.62   12.36
   0   0  18   51.45    3.91
   0   0 -18   51.73   16.33
   0   0 -19    0.42    8.66
   0   0 -19    0.15    9.69
   0   0  19    0.48   13.41
   0   0  19   -0.59   13.26
   0   0 -19    0.19   14.41
   0   0 -20    5.08    9.67
   0   0  20    5.34   11.25
   0   0 -20    5.79    8.36
   0   0 -20    5.38   12.77
   0   0 -21    0.67    9.91
   0   0 -21   -0.27    8.87
   0   0  21   -0.46   12.87
   0   0 -21   -0.95   11.50
   0   0 -22  461.36   33.41
   0   0  22  462.65   36.45
   0   0 -22  461.93   30.62
   0   0 -22  461.51   35.09
   0   0 -23    0.83    9.73
   0   0 -23    0.68    8.66
   0   0  23   -0.74   13.16
   0   0 -23    0.72   12.45
   0   0 -24   55.62   15.82
   0   0  24   55.22   17.63
   0   0 -24   55.39   12.65
   0   0 -24   57.54   19.69
   0   0 -25   -0.73   11.62
   0   0  25   -0.95   19.40
   0   0 -25    0.74    9.44
   0   0 -25    0.22   15.64
   0   0 -26   -5.22   10.20
   0   0  26  -27.01   20.31
   0   0 -26   -2.55    9.59
   0   0 -26  -10.68   15.64
   0   0 -27    0.71   14.38
   0   0  27    0.65   18.59
   0   0 -27    0.83   16.83
   0   0 -28    4.23   11.15
   0   0  28   12.54   15.11
   0   0 -28   12.10   13.64
   0   0  29    0.30   14.35
   0   0 -29    0.43   15.73
   0   0 -30   23.28   19.09
   0   1  -2 2056.26   21.16
   0   1   2 2059.95   23.06
   0  -1   3 1022.53   21.11
   0  -1   3  998.93   20.13
   0   1  -3  970.30   19.70
   0   1  -3 1010.84   19.61
   0   1  -3  969.52   16.85
   0  -1  -3  982.34   20.00
   0   1   3  998.25   19.91
   0  -1   3  955.57   20.12
   0   1  -3  955.07   19.87
   0  -1  -3 1007.38   20.85
   0   1   3  989.23   20.42
   0   1  -4  561.76   17.97
   0  -1   4  567.61   18.01
   0   1   4  562.21   12.84
   0  -1   4  549.40   18.00
   0   1  -4  587.70   17.27
   0   1  -4  555.46   17.48
   0  -1   4  594.44   16.99
   0  -1  -4  567.33   17.09
   0  -1   4  562.88   14.63
   0   1  -4  561.94   14.64
   0   1   4  570.84   17.36
   0  -1   4  555.91   17.55
   0   1  -4  554.60   17.52
   0  -1  -4  575.17   18.22
   0   1   4  574.01   17.93
   0   1   5 3335.98   33.82
   0   1  -5 3316.72   41.80
   0   1  -5 3277.43   45.10
   0   1  -5 3302.46   44.81
   0  -1   5 3308.92   46.01
   0  -1   5 3328.65   41.45
   0  -1   5 3280.37   44.67
   0  -1  -5 3303.60   42.97
   0   1  -5 3369.14   38.10
   0  -1   5 3316.10   38.04
   0  -1   5 3431.68   45.76
   0   1  -5 3218.80   37.89
   0   1  -5 3286.20   44.69
   0   1   5 3392.47   45.54
   0  -1  -5 3389.56   45.63
   0   1  -6   10.97    7.06
   0  -1  -6    4.24    5.28
   0  -1   6    1.61    8.27
   0   1  -6   -0.83    7.45
   0   1   6   -4.73    8.44
   0  -1   6  -15.90   11.37
   0   1  -6  -15.98    9.08
   0   1   6  -13.75    5.76
   0   1  -6    1.17    5.93
   0  -1  -6    7.35    7.27
   0  -1   6   22.63    8.41
   0   1  -6   15.24    6.91
   0   1  -6    7.60    7.92
   0   1   6   -6.30    7.81
   0  -1  -6    6.22    9.09
   0   1  -7   70.96    9.51
   0   1  -7   87.36   11.11
   0  -1  -7   82.69   11.19
   0  -1  -7   74.74    7.66
   0   1   7   64.87    9.95
   0  -1   7   67.80   11.80
   0  -1   7   63.93   11.50
   0  -1  -7   61.60    8.86
   0  -1   7   81.85   10.59
   0   1  -7   43.65    8.09
   0   1   7   62.85    6.92
   0   1  -7   55.42    8.49
   0   1  -7   76.07    8.22
   0   1   7   65.49   10.33
   0  -1  -7   55.22   11.66
   0   1  -7   60.72    9.71
   0  -1  -8   -3.38    5.63
   0   1   8   -5.65    7.89
   0  -1  -8    6.64    7.33
   0  -1   8   -3.02   10.67
   0   1  -8    3.75    8.18
   0   1  -8    3.18    8.48
   0  -1   8   -1.56    8.96
   0  -1   8    6.24    6.81
   0   1  -8   -2.92    8.54
   0  -1  -8   10.89    7.23
   0   1   8    2.74    5.04
   0   1  -8    3.28    6.86
   0   1  -8    5.92    5.88
   0   1  -8    5.23    6.59
   0  -1  -8    5.04    8.96
   0   1   8    0.86    7.95
   0   1  -9  532.25   24.85
   0  -1  -9  557.10   24.71
   0   1   9  570.93   24.23
   0  -1   9  526.34   21.60
   0   1  -9  541.70   24.44
   0  -1  -9  510.32   18.72
   0  -1   9  571.23   26.33
   0   1   9  522.93   18.58
   0  -1   9  527.75   24.79
   0   1  -9  564.62   22.82
   0   1  -9  542.01   21.38
   0  -1  -9  539.50   22.90
   0   1  -9  547.70   24.21
   0   1  -9  559.63   18.90
   0  -1  -9  501.38   23.95
   0  -1  10  248.59   16.36
   0  -1 -10  240.52   18.33
   0   1 -10  253.39   18.02
   0  -1  10  239.75   19.14
   0   1 -10  220.41   15.67
   0   1  10  250.25   13.92
   0  -1 -10  232.61   13.83
   0  -1  10  232.86   19.47
   0   1  10  236.99   17.46
   0   1 -10  241.58   18.70
   0  -1 -10  258.95   17.05
   0   1 -10  218.04   15.06
   0   1 -10  243.21   17.97
   0   1 -10  221.37   12.85
   0  -1 -10  231.53   18.22
   0   1  11   38.39   10.16
   0  -1 -11   46.51    8.79
   0   1 -11   65.06   12.96
   0  -1 -11   45.63   11.08
   0  -1  11   59.17   13.29
   0  -1  11   49.31   12.19
   0   1 -11   35.11   10.01
   0   1 -11   49.98   10.32
   0  -1 -11   42.60    9.21
   0  -1  11   52.32   10.44
   0   1 -11   48.50    9.45
   0   1  11   44.27    7.94
   0   1 -11   41.15    7.31
   0   1 -11   27.25    9.49
   0  -1 -11   63.82   13.55
   0   1 -11   43.79    9.10
   0   1  12   44.48   12.03
   0   1 -12   34.13    9.54
   0  -1  12   25.78   10.33
   0  -1  12   57.29   14.31
   0  -1 -12   32.06    8.08
   0  -1 -12   30.43    9.06
   0   1 -12   32.42   11.61
   0   1 -12   32.85    8.86
   0   1  12   21.08    6.44
   0  -1  12   43.28   10.14
   0   1 -12   45.02    9.77
   0  -1 -12   36.17    9.82
   0   1 -12   21.04    6.10
   0  -1 -12   44.77   10.72
   0  -1 -12   25.89   11.16
   0   1 -12   36.53   10.55
   0   1 -12   29.13   10.13
   0  -1  13   27.18   13.90
   0  -1 -13    5.95    6.65
   0  -1 -13   16.92   10.29
   0   1  13    2.38   10.44
   0   1 -13   38.38   12.62
   0  -1  13   13.92   11.76
   0   1 -13    8.62    7.88
   0   1 -13   15.19    7.92
   0   1 -13   -1.38    8.00
   0  -1 -13   14.17    6.47
   0  -1  13   14.81    8.22
   0   1  13   -2.65    7.12
   0   1 -13   -2.33    5.54
   0  -1 -13   12.97    7.63
   0   1 -13   24.74   10.54
   0   1 -13    7.28    6.94
   0  -1 -13   25.36   12.96
   0   1  14  489.69   28.67
   0  -1  14  562.20   27.12
   0  -1  14  501.84   30.27
   0  -1 -14  522.99   24.38
   0   1  14  476.64   22.48
   0   1 -14  542.35   30.40
   0   1 -14  508.38   26.05
   0  -1  14  519.22   32.28
   0   1 -14  498.14   25.87
   0  -1 -14  524.91   28.04
   0  -1  14  510.12   18.36
   0   1 -14  496.02   20.76
   0  -1 -14  522.57   27.67
   0   1 -14  535.00   29.85
   0  -1 -14  484.08   29.40
   0   1 -14  484.22   27.90
   0   1  15  296.22   24.52
   0   1 -15  315.55   22.03
   0  -1  15  334.30   22.69
   0  -1  15  300.86   25.98
   0  -1 -15  267.54   18.56
   0   1  15  278.16   18.59
   0   1 -15  280.39   20.66
   0  -1 -15  284.21   21.72
   0   1 -15  279.14   16.31
   0  -1 -15  317.97   22.89
   0  -1  15  276.71   14.23
   0   1 -15  281.02   22.85
   0  -1 -15  293.79   25.06
   0   1  16   67.85   16.76
   0  -1  16   52.88   15.15
   0  -1 -16   44.55   10.58
   0   1 -16   40.22   11.74
   0   1 -16   32.23   11.35
   0  -1  16   91.64   15.05
   0   1  16   46.51   10.19
   0  -1  16   59.48    8.17
   0   1 -16   47.54   13.69
   0  -1 -16   47.95   16.55
   0  -1  17  120.78   20.67
   0  -1 -17  168.90   16.52
   0  -1  17  197.86   19.94
   0   1  17  132.94   19.02
   0   1 -17  135.56   17.16
   0   1 -17  135.94   16.82
   0   1  17  130.93   14.76
   0  -1  17  148.14   11.35
   0   1 -17  124.48   18.39
   0  -1 -17  119.17   19.14
   0  -1  18  179.52   24.31
   0   1  18   87.05   16.96
   0  -1 -18  132.95   15.58
   0   1  18  137.00   15.46
   0   1 -18  134.42   17.57
   0   1 -18  148.13   18.38
   0  -1  18  148.28   10.93
   0   1 -18  146.12   19.29
   0  -1 -18  131.59   20.04
   0   1  19  -15.23   16.12
   0  -1  19   -0.47   13.77
   0  -1 -19   -5.80    8.73
   0   1  19   16.34   10.08
   0   1 -19    7.60    9.55
   0   1 -19   -2.48   11.29
   0  -1  19    1.18    5.13
   0   1 -19   21.41   13.55
   0  -1 -19    9.33   14.03
   0   1  20  143.82   20.73
   0  -1  20  148.02   22.25
   0  -1 -20  172.84   17.99
   0   1  20  203.86   19.26
   0   1 -20  183.78   20.01
   0   1 -20  148.71   18.48
   0  -1  20  175.19   10.79
   0  -1 -20  174.94   23.41
   0   1 -20  139.30   19.79
   0   1 -21    0.66    9.10
   0   1 -21    9.02    8.95
   0  -1  21   16.59   13.59
   0   1  21   -3.99   14.36
   0  -1 -21   19.10   14.57
   0   1 -21   17.01   13.90
   0   1 -22   46.41   12.61
   0   1 -22   34.20   12.28
   0  -1 -22   62.37   15.99
   0   1  22   39.20   16.11
   0  -1  22   58.01   19.52
   0  -1 -22   41.98   16.07
   0   1 -22   60.23   17.66
   0  -1 -23  106.30   19.50
   0   1 -23  116.82   18.72
   0   1 -23   92.44   16.69
   0  -1  23   92.34   22.09
   0   1  23   58.31   17.04
   0   1 -23   85.82   17.69
   0  -1 -23   86.74   20.45
   0   1 -24  -17.46   12.97
   0  -1 -24    9.32   12.59
   0   1 -24   19.46   11.41
   0  -1  24   28.34   19.68
   0   1  24   -0.60   14.77
   0   1 -24   12.39   14.78
   0  -1 -24   -8.58   15.84
   0  -1 -25    4.89   12.95
   0   1 -25  -15.87   11.31
   0   1  25  -23.35   18.63
   0   1 -25   14.71   10.79
   0   1 -25  -17.89   14.71
   0  -1 -25    1.88   15.02
   0   1 -26   98.62   19.64
   0  -1 -26   84.68   19.58
   0   1  26   78.44   22.12
   0   1 -26   74.36   15.98
   0  -1  26  111.62   24.45
   0   1 -26   98.22   20.34
   0  -1 -26   92.23   21.67
   0  -1 -27   23.41   12.38
   0   1 -27   39.31   14.10
   0  -1  27   42.88   18.42
   0   1 -27   39.58   13.46
   0   1  27   49.28   18.04
   0  -1 -27   26.77   17.40
   0   1 -27   36.66   16.58
   0   1 -28    9.51   11.11
   0  -1 -28  -19.41   16.06
   0  -1  28    5.68   15.22
   0   1  28   14.91   17.90
   0   1 -28  -12.34   15.73
   0  -1 -28   10.62   18.43
   0  -1 -29  -11.82   13.46
   0   1  29    1.71   15.85
   0  -1  29   16.45   16.52
   0   1 -29   -9.70   15.01
   0  -1 -29   -3.94   16.57
   0   1 -30    5.53   13.62
   0   2   0 1492.16   24.50
   0  -2   0 1485.29   24.17
   0  -2   0 1481.73   21.10
   0   2   0 1478.29   20.90
   0   2   0 1478.34   21.95
   0  -2   0 1473.45   20.74
   0   2  -1   29.92    4.79
   0  -2  -1   29.49    6.34
   0  -2   1   18.55    4.85
   0  -2   1   24.99    5.89
   0   2  -1   29.54    6.10
   0  -2  -1   26.01    5.61
   0   2   1   26.54    6.80
   0   2  -1   26.92    5.40
   0  -2  -1   23.62    3.40
   0  -2   1   35.49    5.76
   0   2   1   26.45    5.61
   0  -2  -1   30.90    4.63
   0  -2   1   33.95    5.90
   0   2   1   12.43    4.33
   0  -2   2    9.01    5.93
   0  -2   2   14.59    5.30
   0   2  -2   13.10    4.50
   0  -2  -2   12.68    7.14
   0   2  -2    9.37    5.80
   0   2   2    6.01    6.07
   0  -2   2    9.45    4.96
   0   2   2    8.96    3.25
   0  -2  -2    9.36    4.47
   0   2   2    7.38    5.61
   0   2   2    0.39    4.36
   0  -2  -2   10.58    6.29
   0  -2   2   19.77    7.58
   0   2  -2   11.28    5.52
   0   2  -3  552.57   18.92
   0  -2   3  583.66   18.08
   0   2  -3  578.24   18.09
   0  -2   3  570.60   16.42
   0   2  -3  602.63   16.76
   0   2   3  573.84   19.67
   0  -2  -3  609.34   19.63
   0   2  -3  566.49   18.26
   0  -2   3  602.24   19.24
   0  -2  -3  581.21   14.72
   0   2   3  594.66   14.82
   0  -2  -3  597.15   19.78
   0   2   3  564.56   18.57
   0   2  -3  588.91   15.13
   0   2  -4 9779.74   79.93
   0  -2   4 9756.42   76.08
   0  -2   4 9894.56   80.96
   0   2  -4 9764.96   75.97
   0  -2  -4 9824.51   79.18
   0  -2   4 9843.86   67.47
   0   2   4 9932.72   79.59
   0   2  -4 9689.59   67.17
   0  -2   4 9788.76   78.71
   0   2  -4 9691.16   77.91
   0   2   4 9860.95   80.23
   0   2   4 9903.97   61.93
   0  -2  -4 9999.00   80.31
   0   2  -5 1753.43   34.93
   0   2  -5 1765.27   35.65
   0  -2   5 1783.31   37.56
   0   2  -5 1755.97   36.99
   0  -2   5 1705.66   34.93
   0   2   5 1749.24   36.34
   0   2  -5 1691.43   30.01
   0  -2   5 1698.76   30.11
   0  -2  -5 1766.72   35.55
   0  -2   5 1726.71   36.61
   0   2  -5 1731.99   35.70
   0   2   5 1775.80   29.24
   0  -2  -5 1723.40   36.75
   0   2   5 1753.09   36.50
   0   2  -6  735.55   24.69
   0  -2   6  753.73   25.71
   0  -2   6  728.78   26.23
   0   2  -6  739.97   25.65
   0   2  -6  755.22   25.15
   0   2   6  769.75   25.82
   0  -2  -6  750.55   24.90
   0  -2   6  731.42   21.10
   0   2  -6  747.54   21.26
   0  -2   6  743.26   26.32
   0   2  -6  749.20   25.48
   0  -2  -6  734.70   26.27
   0   2   6  766.61   25.83
   0   2  -7  464.49   21.49
   0   2  -7  451.80   20.94
   0   2   7  428.78   15.19
   0   2  -7  418.06   21.03
   0  -2   7  437.85   23.12
   0  -2   7  426.68   21.41
   0  -2  -7  430.36   20.50
   0   2  -7  446.31   17.79
   0  -2   7  439.89   17.48
   0   2   7  468.29   21.41
   0   2  -7  452.99   18.98
   0  -2   7  461.91   22.71
   0  -2  -7  444.91   10.49
   0   2  -7  447.85   20.96
   0   2   7  456.30   21.79
   0  -2  -7  444.82   22.12
   0  -2   8  566.68   25.78
   0   2  -8  626.51   24.98
   0  -2   8  590.17   25.83
   0   2  -8  630.14   25.75
   0   2  -8  621.44   26.36
   0   2   8  596.57   18.55
   0  -2   8  583.34   21.21
   0   2  -8  596.70   21.22
   0  -2  -8  608.81   24.79
   0   2  -8  643.92   22.97
   0   2  -8  605.38   25.48
   0  -2  -8  596.46   11.09
   0  -2   8  613.71   26.63
   0   2   8  621.80   26.48
   0  -2  -8  601.95   26.37
   0   2  -9  326.95   20.54
   0  -2   9  330.56   21.90
   0   2  -9  335.64   19.16
   0   2   9  298.23   14.18
   0  -2   9  308.48   20.84
   0   2  -9  327.54   19.96
   0  -2  -9  333.53   19.65
   0   2  -9  304.03   16.38
   0   2  -9  308.53   17.06
   0   2  -9  325.13   20.05
   0  -2  -9  334.33   21.41
   0   2   9  334.00   20.30
   0   2 -10  322.93   19.92
   0  -2  10  302.16   20.81
   0   2  10  341.21   20.75
   0   2 -10  337.25   21.78
   0   2 -10  320.67   20.75
   0  -2  10  311.53   21.72
   0   2  10  306.99   15.03
   0  -2 -10  342.54   21.23
   0  -2 -10  302.49   19.60
   0   2 -10  339.55   18.08
   0   2 -10  337.57   18.03
   0   2 -10  310.82   20.90
   0  -2 -10  373.88   23.83
   0   2  10  346.20   22.28
   0  -2  11   73.30   14.64
   0  -2 -11   94.52   13.82
   0   2  11   67.35   12.00
   0   2 -11  116.90   15.71
   0  -2  11  104.52   16.36
   0   2 -11  118.57   15.49
   0   2  11   87.24    9.02
   0   2 -11   74.53   11.54
   0   2 -11   91.14   11.59
   0  -2 -11   92.96   13.37
   0   2 -11   95.98   11.05
   0   2 -11  103.81   14.53
   0   2  11   92.00   13.49
   0  -2 -11   86.64   14.50
   0   2 -12  660.15   29.74
   0   2  12  596.03   28.37
   0   2 -12  613.76   30.57
   0   2  12  593.10   22.26
   0   2 -12  647.55   31.45
   0  -2  12  679.54   33.50
   0  -2 -12  623.51   30.61
   0  -2  12  616.41   31.82
   0   2 -12  603.34   25.84
   0  -2 -12  596.16   28.56
   0   2 -12  637.30   25.22
   0   2 -12  622.57   30.67
   0  -2 -12  616.25   31.25
   0  -2  13   -6.98   11.51
   0   2  13   -0.49    9.47
   0   2 -13   -3.07    7.14
   0  -2  13   17.34   11.14
   0  -2 -13   12.13   11.27
   0   2  13    4.34    5.90
   0   2 -13    3.87    7.90
   0  -2 -13    2.94    7.14
   0   2 -13   -1.00    9.08
   0   2 -13    3.38    6.53
   0  -2 -13   -1.35   11.29
   0   2 -13   12.65    8.13
   0  -2  14    9.17   11.96
   0  -2  14   12.91   12.65
   0   2  14   15.39   10.84
   0   2  14   22.50    7.78
   0   2 -14   11.95    8.33
   0   2 -14   27.95   11.62
   0  -2 -14   16.20    8.47
   0   2 -14    0.22    6.68
   0  -2 -14   23.08   14.00
   0   2 -14    2.04    9.19
   0  -2  15   37.92   14.53
   0   2  15   24.07   11.40
   0  -2  15   48.01   15.73
   0   2 -15   59.52   14.02
   0   2  15   33.96    8.75
   0   2 -15   45.65   10.76
   0   2 -15   32.57    8.91
   0  -2 -15   45.82   15.21
   0  -2 -15   44.74   11.45
   0   2 -15   59.38   13.69
   0   2  16  104.34   16.87
   0  -2  16  109.14   20.21
   0  -2  16  104.57   19.95
   0   2 -16  124.76   18.19
   0   2  16   73.95   11.03
   0   2 -16  127.97   15.85
   0   2 -16   87.20   11.25
   0   2 -16  107.30   16.62
   0  -2 -16  109.49   19.11
   0  -2 -16  104.80   15.36
   0  -2  17   43.42   18.32
   0   2  17   36.18   13.49
   0  -2  17   16.54   16.12
   0   2 -17   22.45   10.81
   0   2 -17   20.54   11.49
   0   2  17   20.02    8.37
   0  -2  17   27.13    9.93
   0   2 -17   -2.88    9.64
   0  -2 -17   24.04   15.36
   0   2 -17   11.31   11.75
   0  -2  18  215.55   26.22
   0   2  18  226.63   18.34
   0   2  18  193.80   22.41
   0   2 -18  198.59   21.12
   0   2 -18  202.84   20.13
   0  -2  18  233.24   16.27
   0  -2 -18  202.43   24.97
   0   2 -18  229.29   22.65
   0  -2  19  175.00   25.14
   0   2  19  140.73   21.33
   0   2 -19  138.00   17.65
   0   2 -19  123.17   17.95
   0   2  19  116.69   14.14
   0  -2  19  151.02   13.50
   0   2 -19  115.05   18.38
   0  -2 -19  145.32   22.01
   0  -2  20    7.63   13.98
   0   2  20  -11.18   12.58
   0   2 -20    0.31    9.04
   0   2  20    7.62    8.18
   0   2 -20   11.52   10.46
   0  -2  20    2.65    6.29
   0  -2 -20   -1.26   13.62
   0   2 -20    9.58   10.93
   0   2  21    0.65   13.22
   0  -2  21    2.60   15.34
   0   2 -21    7.13    9.63
   0   2 -21    2.98    8.57
   0  -2  21    9.69    6.94
   0  -2 -21  -11.39   13.45
   0   2 -21    9.64   11.96
   0   2 -22    1.15    8.97
   0   2 -22   -9.31   11.98
   0  -2  22   16.75   14.67
   0   2  22    7.08   13.06
   0  -2 -22  -12.88   13.95
   0   2 -22   -4.62   11.43
   0   2 -23   32.82   13.27
   0   2 -23   14.30   11.68
   0  -2  23   33.86   17.22
   0   2  23  -11.02   15.53
   0   2 -23   -7.23   13.12
   0  -2 -23   23.75   17.18
   0   2 -24   36.09   13.36
   0   2 -24   46.41   15.29
   0   2  24   28.17   16.79
   0  -2  24   45.78   20.26
   0   2 -24   26.09   14.75
   0  -2 -24   26.17   16.61
   0   2 -25   90.80   17.57
   0   2 -25   92.19   18.30
   0  -2  25  156.04   27.00
   0   2  25  108.06   21.62
   0   2 -25  105.33   20.21
   0  -2 -25  108.05   23.16
   0  -2 -26   -5.32   12.08
   0   2 -26   11.39   10.63
   0   2 -26    0.49   10.02
   0  -2  26   58.21   18.31
   0   2  26   31.05   20.11
   0  -2 -26  -29.02   17.50
   0   2 -26   16.09   15.37
   0  -2 -27  -27.36   17.92
   0   2 -27  -16.70   11.15
   0   2 -27   -3.87   10.01
   0   2  27   -1.20   18.81
   0  -2 -27    5.76   14.17
   0   2 -27    4.61   13.30
   0  -2  28  -15.46   16.80
   0   2  28    6.57   15.21
   0  -2 -28  -25.83   16.23
   0   2 -28   11.25   15.57
   0  -2 -29   13.11   13.24
   0   2  29   12.70   17.43
   0  -2 -29   16.52   14.82
   0   2 -29   18.96   17.01
   0  -2 -30    2.90   13.24
   0   2  30   -3.98   13.59
   0   2 -30   -5.17   13.70
   0  -3   0   -1.86    7.22
   0   3   0   -5.74    6.79
   0   3   0   -2.73    8.09
   0  -3   0    1.05    7.86
   0  -3   0   -0.23    6.38
   0   3   0    7.15    6.96
   0  -3   0    3.19    5.43
   0  -3  -1    9.33    7.95
   0  -3   1   26.63    7.23
   0   3  -1   22.37    6.54
   0  -3  -1   20.00    7.73
   0  -3   1   14.58    7.71
   0   3   1   26.62    9.48
   0   3  -1   25.71    8.02
   0   3  -1   10.76    5.52
   0  -3  -1   24.65    5.25
   0  -3  -1   15.70    5.90
   0   3  -1   21.89    8.19
   0  -3  -1   20.73    6.08
   0   3   1   13.48    6.21
   0  -3   1   19.06    7.76
   0   3   1   12.18    6.51
   0  -3   1   12.36    6.43
   0  -3   2 3042.27   43.39
   0  -3  -2 3207.13   48.33
   0   3   2 3192.53   48.52
   0   3  -2 3143.49   43.91
   0   3  -2 3078.77   43.81
   0  -3   2 3128.36   44.06
   0  -3  -2 3036.54   28.60
   0   3   2 3084.17   45.17
   0  -3  -2 3076.33   36.43
   0  -3  -2 3067.26   45.19
   0  -3   2 3088.66   39.15
   0  -3   2 3051.76   42.84
   0   3  -2 3018.78   38.57
   0   3   2 3126.47   36.72
   0   3  -3 1186.68   31.10
   0  -3   3 1147.43   28.02
   0   3   3 1149.04   30.85
   0  -3  -3 1184.86   31.13
   0  -3   3 1159.46   27.08
   0   3  -3 1129.55   27.26
   0   3   3 1088.67   17.54
   0  -3   3 1164.59   29.22
   0   3  -3 1137.34   28.61
   0   3  -3 1170.20   24.24
   0  -3  -3 1204.56   30.52
   0  -3   3 1154.49   24.54
   0   3   3 1154.15   29.20
   0  -3  -3 1135.59   22.94
   0  -3   3 1148.67   28.24
   0   3   3 1191.38   23.30
   0   3  -4  858.35   27.88
   0  -3   4  842.83   25.61
   0   3   4  856.73   27.83
   0  -3   4  798.79   23.03
   0   3  -4  808.97   23.38
   0  -3  -4  879.78   27.54
   0   3  -4  844.95   25.97
   0   3   4  838.59   17.16
   0  -3   4  800.86   25.89
   0  -3  -4  883.75   27.93
   0   3   4  803.74   20.10
   0   3   4  824.61   26.38
   0   3  -4  831.13   21.12
   0  -3  -4  829.71   20.10
   0  -3   5  425.01   20.00
   0   3  -5  427.96   19.51
   0   3  -5  438.34   21.32
   0   3   5  438.08   21.72
   0  -3  -5  448.11   20.94
   0  -3   5  475.47   18.49
   0   3  -5  449.06   18.09
   0   3  -5  438.52   20.14
   0  -3   5  437.54   20.82
   0   3  -5  438.57   16.35
   0   3   5  456.74   16.44
   0  -3  -5  479.04   21.90
   0   3   5  464.78   21.39
   0   3   6   91.71   12.29
   0  -3   6  102.33    9.95
   0   3  -6   90.78   10.40
   0  -3  -6  107.87   12.09
   0   3  -6  139.53   15.79
   0  -3   6   98.60   12.20
   0   3  -6   97.65   11.90
   0  -3   6   92.27   13.78
   0   3  -6   98.39   12.90
   0  -3   6   96.13   13.57
   0   3   6  109.09    9.74
   0   3   6  107.86   12.93
   0  -3  -6  109.79   14.07
   0   3  -6  110.05   12.65
   0   3  -7  262.24   18.75
   0   3  -7  230.84   16.09
   0  -3   7  257.18   19.62
   0   3  -7  251.41   18.19
   0  -3   7  258.81   17.95
   0   3   7  255.83   18.69
   0   3  -7  239.49   14.32
   0  -3  -7  270.85   18.09
   0  -3   7  240.56   14.49
   0   3  -7  275.90   18.22
   0   3  -7  263.32   17.19
   0   3   7  248.72    8.88
   0  -3   7  250.73   18.40
   0  -3  -7  244.27   18.43
   0   3   7  236.28   17.15
   0   3   7  221.21   13.45
   0   3  -8   16.28    8.89
   0  -3   8    2.10    9.96
   0   3  -8   -1.23    8.32
   0  -3   8   12.36    8.80
   0   3  -8    1.83    8.16
   0  -3   8    3.15    5.53
   0   3   8  -10.68   10.60
   0  -3  -8    7.79    8.40
   0   3  -8   11.90    6.85
   0   3   8    7.32    2.51
   0   3  -8   17.15    9.14
   0   3   8   17.53    7.97
   0  -3   8   14.04   11.02
   0  -3  -8   -3.22   11.13
   0   3   8    4.94    6.20
   0   3  -8   17.40    8.13
   0   3  -9  252.06   19.50
   0   3  -9  257.99   20.13
   0   3  -9  251.52   20.73
   0  -3   9  254.56   20.01
   0   3   9  251.11   13.80
   0  -3   9  262.12   22.67
   0  -3   9  257.73   16.26
   0  -3  -9  259.79   18.83
   0   3   9  253.39   19.88
   0   3  -9  251.98   16.49
   0  -3  -9  251.73   10.58
   0  -3   9  250.95   20.59
   0   3  -9  250.18   18.30
   0   3  -9  256.92   19.21
   0  -3  -9  255.58   20.82
   0   3   9  258.67   20.41
   0  -3  10  695.58   32.24
   0   3 -10  672.65   30.53
   0   3  10  655.25   22.26
   0   3 -10  673.58   30.26
   0   3 -10  684.82   31.85
   0  -3  10  723.28   31.52
   0  -3 -10  695.24   30.37
   0  -3  10  669.13   25.75
   0   3 -10  678.02   25.70
   0  -3 -10  668.62   15.09
   0  -3  10  709.49   32.49
   0   3 -10  702.98   31.41
   0   3 -10  709.73   28.66
   0  -3 -10  676.23   31.91
   0   3  10  695.71   31.53
   0  -3  11  159.96   18.17
   0   3 -11  179.67   17.93
   0   3 -11  170.50   16.71
   0   3  11  159.02   11.87
   0  -3  11  142.40   17.21
   0  -3 -11  155.55   15.67
   0   3 -11  161.94   14.25
   0   3 -11  160.01   17.07
   0  -3  11  149.99   13.47
   0  -3 -11  170.78    7.19
   0   3 -11  172.29   15.57
   0   3 -11  157.10   16.84
   0  -3 -11  173.21   19.38
   0   3  11  189.51   19.20
   0  -3 -12    8.47    7.26
   0   3 -12   -1.11    9.56
   0  -3  12    5.52   11.72
   0  -3  12    0.78    9.77
   0   3 -12  -11.72    9.89
   0   3  12    6.79    9.17
   0   3 -12  -17.02   12.84
   0   3  12   -2.12    5.74
   0  -3 -12   -3.10    8.25
   0   3 -12   -8.59    7.42
   0  -3 -12   -1.89    2.30
   0   3 -12    3.44    6.68
   0  -3 -12    1.96   10.02
   0   3  12    3.03    8.27
   0  -3  13   22.98   13.77
   0   3  13   23.99   10.86
   0  -3  13   44.93   15.30
   0   3 -13    4.06   11.73
   0   3 -13   38.68    9.62
   0  -3 -13   41.56   10.23
   0   3  13   32.92    7.65
   0   3 -13   45.19   11.20
   0  -3 -13   43.32   13.73
   0   3  14   -1.56   10.40
   0  -3  14   33.56   17.00
   0  -3  14   36.03   16.51
   0   3  14    4.06    5.86
   0   3 -14    9.68    8.83
   0   3 -14    0.65   11.85
   0   3 -14   -7.07    9.26
   0  -3 -14   20.42   13.86
   0  -3  15   44.73   16.52
   0  -3  15   19.02   15.36
   0   3  15    0.64   11.29
   0   3  15   10.08    7.06
   0   3 -15    6.61    8.85
   0   3 -15   49.85   16.11
   0   3 -15   15.08    9.40
   0  -3 -15   13.06   13.55
   0  -3  16  184.73   22.99
   0  -3  16  203.21   23.94
   0   3  16  156.56   19.47
   0   3  16  180.98   15.21
   0   3 -16  194.87   21.41
   0   3 -16  192.27   18.79
   0   3 -16  178.89   17.05
   0  -3 -16  157.29   21.50
   0   3  17  221.73   23.53
   0   3  17  209.61   17.02
   0  -3  17  261.73   28.40
   0  -3  17  265.64   28.77
   0   3 -17  216.78   22.82
   0   3 -17  215.83   20.08
   0   3 -17  218.57   19.60
   0  -3 -17  184.27   23.74
   0   3 -17  211.88   21.55
   0  -3  18  166.70   24.89
   0  -3  18  122.17   23.69
   0   3  18   97.19   18.15
   0   3  18  105.63   12.99
   0   3 -18  104.43   15.31
   0   3 -18  130.22   19.95
   0   3 -18   93.93   14.64
   0   3 -18  110.74   17.73
   0  -3 -18  121.68   21.74
   0   3  19   59.97   10.17
   0   3 -19   55.71   14.26
   0   3 -19   74.66   14.52
   0  -3  19   81.82   20.08
   0  -3  19   96.69   23.09
   0   3  19   70.21   17.71
   0   3 -19   75.70   16.48
   0  -3 -19   55.93   16.23
   0  -3  20  642.97   43.47
   0   3  20  548.16   27.84
   0   3 -20  592.71   36.66
   0   3  20  630.19   39.36
   0  -3  20  624.90   43.01
   0   3 -20  629.01   34.60
   0  -3  20  589.58   27.78
   0  -3 -20  586.06   41.05
   0   3 -20  539.15   34.64
   0  -3  21  241.32   28.23
   0   3  21  258.29   27.20
   0   3 -21  221.95   24.44
   0   3 -21  228.22   22.41
   0  -3  21  220.01   18.04
   0   3 -21  206.08   23.75
   0  -3 -21  282.84   30.08
   0   3 -22   19.24   12.53
   0   3 -22   40.64   13.13
   0   3  22   15.35   11.68
   0  -3  22   39.11   20.47
   0   3 -22   28.64   13.85
   0  -3 -22   33.47   18.49
   0   3 -23    6.95   10.10
   0   3 -23    4.76   12.02
   0  -3  23   15.40   15.54
   0   3  23  -12.09   14.65
   0  -3 -23    8.93   12.19
   0   3 -23   -4.84   11.07
   0   3 -24  -14.67   13.76
   0   3 -24   18.42   10.97
   0  -3  24   45.46   21.21
   0   3  24  -28.22   18.90
   0   3 -24   33.69   14.92
   0  -3 -24   16.44   15.82
   0   3 -25    5.07   12.08
   0   3 -25    0.87   10.23
   0  -3  25    4.21   14.02
   0   3  25  -13.08   13.82
   0   3 -25    3.96   12.57
   0  -3 -25   -3.03   14.83
   0   3 -26   31.78   13.44
   0   3 -26   -0.87   12.01
   0  -3  26   31.69   20.11
   0   3  26  -15.09   17.23
   0   3 -26   16.14   12.68
   0  -3 -26   21.36   14.47
   0   3 -27   21.97   13.40
   0   3  27  -24.77   20.72
   0   3 -27   27.60   16.50
   0  -3 -27   18.85   15.59
   0   3 -28   -8.98   11.59
   0   3  28   13.32   15.38
   0  -3  28   21.32   19.10
   0  -3 -28   -2.41   16.66
   0   3 -28    7.97   13.95
   0  -3 -29    9.95   15.19
   0   3  29  -11.62   17.12
   0   3 -29    1.38   12.63
   0  -3 -30    7.95   14.72
   0   3  30   32.41   19.43
   0   4   0  219.69   15.93
   0  -4   0  201.98   14.71
   0  -4   0  195.65   12.74
   0   4   0  208.31   13.55
   0   4   0  206.53   13.06
   0  -4   0  216.37   14.18
   0  -4   0  201.25   12.39
   0  -4   1   70.55    9.17
   0   4  -1   59.07    7.94
   0  -4  -1   78.37   10.81
   0  -4   1   76.41   10.37
   0   4   1   73.99   12.06
   0  -4  -1   73.53    9.96
   0   4  -1   55.37    9.81
   0  -4  -1   59.34    8.22
   0  -4  -1   71.58    6.66
   0   4  -1   67.94    9.15
   0   4   1   58.01    8.08
   0  -4   1   64.85    9.70
   0   4   1   72.89    8.72
   0  -4   1   47.52    8.01
   0  -4  -1   55.59    7.67
   0   4  -1   68.98    9.96
   0   4   2 1459.63   37.81
   0  -4  -2 1433.15   37.12
   0   4  -2 1470.06   35.25
   0  -4   2 1391.69   34.47
   0  -4  -2 1431.86   28.87
   0  -4   2 1430.16   33.74
   0  -4  -2 1394.70   22.50
   0   4  -2 1409.40   33.51
   0   4   2 1461.52   34.92
   0   4   2 1454.59   29.29
   0   4  -2 1415.62   30.90
   0  -4   2 1413.20   31.12
   0  -4  -2 1413.70   28.80
   0  -4  -2 1454.25   35.52
   0  -4   2 1411.77   32.89
   0  -4   3  504.25   21.30
   0   4  -3  536.92   22.23
   0   4   3  512.15   24.22
   0  -4   3  518.52   21.28
   0  -4  -3  535.39   24.01
   0   4  -3  522.88   21.99
   0  -4   3  515.31   22.24
   0  -4  -3  531.29   13.76
   0  -4  -3  506.78   22.65
   0  -4   3  507.26   19.37
   0   4   3  532.15   18.04
   0   4  -3  545.42   19.37
   0  -4   3  535.41   21.82
   0   4   3  538.34   22.56
   0  -4  -3  529.72   17.97
   0  -4   4   21.65    7.04
   0   4  -4   23.03   10.01
   0   4  -4   21.95    6.23
   0  -4   4   21.76    8.70
   0   4  -4   13.78    7.67
   0  -4  -4   34.44    9.84
   0   4   4   29.99    9.83
   0  -4   4   28.97    7.12
   0   4   4   21.13    4.36
   0  -4   4   15.11    8.05
   0  -4  -4   20.91    9.41
   0  -4  -4   21.37    5.83
   0   4   4   26.53    6.88
   0   4   4   19.62    7.79
   0   4  -4   26.66    8.27
   0  -4   4   40.80    9.35
   0   4  -5  100.17   13.50
   0  -4   5   91.08   12.37
   0  -4   5  104.66   10.70
   0  -4  -5  100.66   11.92
   0   4  -5  106.65   11.95
   0   4   5  102.21   13.98
   0   4   5  106.28    8.06
   0  -4  -5  101.46    9.25
   0   4  -5   95.75   11.71
   0  -4   5  108.61   13.92
   0   4   5  106.50    9.66
   0   4  -5  113.81    9.72
   0   4   5  105.17   12.75
   0  -4  -5   88.69   12.98
   0   4  -6  195.72   17.34
   0  -4   6  181.40   15.72
   0  -4  -6  181.02   16.42
   0   4   6  152.95   16.00
   0  -4   6  178.14   13.75
   0   4  -6  164.60   13.80
   0   4  -6  170.42   15.04
   0   4   6  171.02   10.04
   0   4  -6  175.74   15.67
   0   4   6  172.45   11.06
   0   4   6  148.70   11.19
   0   4   6  169.17   15.26
   0  -4   6  179.64   16.90
   0  -4  -6  156.84   15.43
   0   4  -6  139.93   11.14
   0   4  -7   47.95    7.76
   0  -4   7   67.37   12.15
   0   4  -7   54.62   10.08
   0   4  -7   61.34   12.51
   0  -4  -7   36.11    9.07
   0   4  -7   52.18    9.56
   0   4   7   54.07   11.69
   0  -4   7   52.82    8.94
   0   4  -7   61.49   14.14
   0   4   7   58.72    7.16
   0   4  -7   61.12   11.33
   0   4   7   47.35    7.04
   0   4   7   54.00    8.63
   0   4  -7   41.31    9.49
   0   4   7   58.62   10.63
   0  -4  -7   34.78   12.02
   0  -4   7   54.06   12.68
   0  -4   8  714.72   30.50
   0   4  -8  770.80   33.27
   0   4  -8  731.65   32.23
   0   4  -8  729.31   30.49
   0   4  -8  707.97   26.46
   0  -4   8  712.56   26.70
   0  -4  -8  721.91   31.47
   0   4   8  752.19   32.16
   0   4  -8  733.21   30.85
   0   4   8  715.30   17.74
   0   4  -8  711.79   31.08
   0  -4   8  706.49   31.75
   0  -4  -8  709.86   32.25
   0   4  -8  691.65   24.55
   0   4   8  749.40   32.14
   0   4   8  711.30   24.48
   0  -4   9   44.08   11.46
   0   4  -9   53.47   10.61
   0   4  -9   57.05   13.32
   0  -4   9   83.93   15.98
   0  -4   9   51.67    9.37
   0  -4  -9   53.45   11.26
   0   4  -9   48.58    9.23
   0   4   9   57.17   12.54
   0   4  -9   60.87   13.13
   0   4   9   47.70    5.20
   0   4  -9   69.94   12.10
   0   4   9   60.03   11.66
   0   4  -9   54.15   10.73
   0  -4  -9   59.95   13.63
   0  -4   9   64.20   14.57
   0   4   9   69.42   10.32
   0   4 -10   13.80    8.07
   0  -4  10   10.97   10.23
   0  -4  10   26.38   13.52
   0   4 -10   15.08   10.54
   0  -4 -10    0.23    7.77
   0  -4  10   11.95    6.81
   0   4 -10   20.75   12.77
   0   4 -10    7.64    7.13
   0   4  10    3.65   10.08
   0   4 -10   18.82    8.44
   0  -4 -10    8.20    4.77
   0   4 -10    8.73    9.02
   0   4  10   18.47   10.88
   0  -4 -10    3.10   10.63
   0   4  10    6.00    7.21
   0  -4  10   11.08   13.07
   0  -4  11   23.36   10.87
   0   4  11   30.84    7.03
   0  -4  11   52.87   16.18
   0   4 -11   33.51   10.33
   0   4 -11   20.02    8.18
   0  -4 -11   45.78   11.96
   0  -4  11   38.00    9.03
   0   4 -11   31.02   11.49
   0   4  11   36.77   12.61
   0   4 -11   36.01   11.69
   0  -4 -11   33.08    5.43
   0  -4  11   70.13   17.45
   0   4  11   36.07    9.40
   0  -4 -11   30.26   11.99
   0   4  12    4.51    5.17
   0  -4  12    6.95   13.04
   0  -4  12    1.61   12.15
   0   4 -12    6.69    7.69
   0  -4  12   -1.84    6.50
   0   4 -12   -1.16   12.08
   0  -4 -12    0.52    3.78
   0   4 -12   14.08    8.83
   0  -4  12   25.39   15.43
   0  -4 -12    8.04   14.30
   0   4  12   -2.15    8.98
   0  -4  13   12.42   11.65
   0  -4  13   33.98   14.91
   0   4 -13   17.00    8.48
   0  -4  13   10.62    7.50
   0   4  13   22.32    7.54
   0   4 -13   13.03   12.32
   0   4 -13   45.21   12.58
   0  -4 -13   19.34    4.46
   0   4  13   23.65   10.99
   0  -4 -13   13.65   10.84
   0  -4  14   20.29   15.82
   0  -4  14   50.83   16.27
   0   4 -14   32.29   12.07
   0   4 -14   41.55   10.63
   0   4  14   31.94    8.03
   0  -4 -14   42.42    4.33
   0   4  14   35.71   12.68
   0  -4 -14   42.14   16.50
   0   4 -15  438.21   26.23
   0  -4  15  428.84   31.94
   0   4  15  428.29   21.69
   0  -4  15  420.18   32.96
   0   4  15  479.38   30.22
   0   4 -15  431.93   30.27
   0  -4 -15  445.88   33.15
   0   4  15  448.86   27.72
   0   4 -16  754.13   34.69
   0   4  16  711.11   28.41
   0   4  16  735.95   38.35
   0  -4  16  817.20   45.38
   0   4 -16  755.96   40.25
   0  -4  16  835.91   44.71
   0  -4 -16  753.10   42.78
   0   4  17    5.55    7.29
   0   4 -17    2.38    8.64
   0   4 -17   17.55   14.62
   0  -4  17   19.45   17.62
   0   4  17   -5.53   11.24
   0  -4  17   -7.99   15.72
   0  -4 -17   14.75   16.06
   0   4 -18   76.85   17.95
   0   4  18   72.45   11.89
   0   4 -18   51.52   12.02
   0  -4  18   37.21   16.73
   0   4  18   74.21   17.92
   0  -4  18   59.33   17.88
   0  -4 -18   60.30   18.42
   0   4 -19  311.87   24.53
   0  -4  19  318.08   31.92
   0   4  19  300.50   27.67
   0   4  19  293.46   20.05
   0   4 -19  345.20   30.74
   0  -4  19  316.43   32.94
   0  -4 -19  330.13   31.83
   0   4 -19  313.24   25.91
   0   4 -20  658.56   35.61
   0  -4  20  690.75   45.73
   0  -4  20  752.51   47.41
   0   4 -20  694.51   41.91
   0   4  20  645.88   40.04
   0  -4 -20  668.62   43.78
   0   4 -20  697.17   38.64
   0  -4  21   49.50   16.67
   0   4  21   44.14   15.83
   0  -4  21   54.54   20.67
   0   4 -21   22.00   10.14
   0   4 -21   65.19   17.78
   0  -4  21   52.79   12.18
   0  -4 -21    8.71   15.69
   0   4 -21   39.84   13.43
   0  -4  22   52.59   21.62
   0  -4  22   25.57   18.54
   0   4  22   18.14   14.31
   0   4 -22   21.33   14.80
   0   4 -22   15.90   10.74
   0  -4  22   24.21   10.45
   0   4 -22   26.80   13.44
   0  -4 -22   10.87   15.14
   0   4 -23   28.46   10.36
   0   4 -23   28.68   14.31
   0  -4  23   34.52   18.51
   0   4  23   25.25   13.10
   0   4 -23   21.78   13.04
   0  -4 -23   26.04   17.01
   0   4 -24   27.10   15.80
   0   4 -24   44.82   13.11
   0   4  24   45.53   16.05
   0  -4  24   57.51   23.15
   0  -4 -24   43.72   18.68
   0   4 -24   24.18   12.38
   0   4 -25   -2.17    9.26
   0   4 -25   14.52   14.07
   0   4  25  -14.91   13.79
   0  -4  25   15.83   14.74
   0  -4 -25   18.97   19.43
   0   4 -25   -4.11   11.74
   0   4 -26  -13.09   14.91
   0  -4  26   19.57   20.35
   0   4  26   16.82   17.57
   0   4 -26  -12.37   14.01
   0  -4 -26   -7.27   12.42
   0   4 -27    5.20   13.10
   0   4  27    5.32   15.82
   0  -4  27   34.32   17.17
   0   4  27   12.32   15.23
   0   4 -27   33.48   15.30
   0  -4 -27   16.93   17.66
   0   4 -28   29.01   14.85
   0   4  28   25.16   15.75
   0   4  28   46.10   16.92
   0   4 -29   21.98   14.07
   0   4  29  -29.50   17.62
   0   5   0   -5.76    9.20
   0  -5   0   -7.22    8.15
   0  -5   0   -2.73    7.68
   0   5   0    7.33    7.02
   0  -5   0    3.14    7.30
   0   5   0    3.64    5.76
   0  -5   0   -3.85    6.05
   0   5  -1    7.18    6.02
   0  -5   1   10.15    7.61
   0  -5  -1   17.20    9.31
   0   5  -1   11.70    8.16
   0  -5  -1    9.16    6.61
   0  -5   1   10.61    8.07
   0   5   1   -1.65    9.51
   0   5  -1    6.47    6.14
   0  -5  -1   -0.02    5.89
   0  -5  -1   11.30    5.12
   0  -5   1   20.91    7.52
   0  -5   1   18.04    7.95
   0  -5  -1    6.07    6.17
   0   5   1    7.41    6.56
   0   5   1    9.99    6.70
   0  -5   2  598.32   25.64
   0   5  -2  579.80   25.55
   0  -5  -2  580.13   26.47
   0   5   2  595.34   27.56
   0  -5  -2  562.29   20.74
   0   5  -2  553.17   23.57
   0  -5   2  580.72   24.38
   0  -5  -2  557.07   16.13
   0  -5  -2  596.77   21.40
   0   5  -2  559.85   22.31
   0   5   2  569.15   20.84
   0  -5   2  604.28   24.04
   0  -5   2  573.54   22.89
   0  -5  -2  624.35   26.12
   0   5   2  589.28   24.94
   0   5  -3   67.03    9.11
   0  -5  -3   62.95   11.69
   0  -5   3   56.51    9.47
   0   5   3   71.99   12.99
   0   5  -3   75.86   11.90
   0  -5  -3   70.57   10.69
   0  -5   3   65.74    9.62
   0  -5  -3   66.92    8.65
   0  -5  -3   65.94    6.39
   0   5  -3   59.86   10.11
   0  -5   3   77.96   10.84
   0  -5  -3   53.96    7.91
   0  -5   3   77.41   11.84
   0   5   3   69.72    8.76
   0   5   3   76.19   10.55
   0   5  -4  233.47   19.06
   0  -5   4  235.10   17.52
   0  -5   4  243.61   16.86
   0   5   4  251.40   19.91
   0  -5  -4  246.75   19.18
   0   5  -4  239.24   17.36
   0   5  -4  235.81   17.30
   0  -5   4  221.34   17.15
   0   5   4  231.59   14.01
   0   5   4  251.94   18.22
   0  -5  -4  242.54   18.72
   0  -5   4  232.55   15.33
   0   5  -4  233.54   14.45
   0  -5   4  252.63   17.32
   0  -5  -4  217.41   13.50
   0   5  -5   64.03    8.51
   0  -5   5   52.95   10.80
   0   5  -5   60.64   12.48
   0  -5  -5   82.23   13.21
   0   5  -5   63.16   11.02
   0  -5   5   73.33   11.20
   0   5   5   84.91   14.38
   0   5  -5   68.58   11.81
   0   5   5   72.15    7.10
   0   5  -5   75.12   12.67
   0   5   5   74.05    9.98
   0  -5   5   82.44   11.80
   0  -5  -5   68.95   13.03
   0   5   5   80.97   12.24
   0   5   5   65.60    8.85
   0  -5   5   49.37   11.27
   0  -5  -5   51.09    8.21
   0   5  -6   10.87    6.07
   0  -5   6    9.35    9.26
   0   5  -6    6.55   10.27
   0   5  -6    8.81    7.47
   0  -5   6    7.36    6.99
   0   5   6   27.84   11.39
   0  -5  -6    4.01    6.04
   0   5   6   21.91    6.96
   0   5  -6   15.97    8.94
   0   5   6    0.19    4.97
   0  -5   6   -2.93    8.32
   0  -5  -6    7.00    9.60
   0  -5  -6   16.61    6.48
   0   5   6    7.59    8.37
   0  -5   6    1.36    8.81
   0   5  -6    1.70    6.87
   0   5   6    9.77    6.76
   0  -5   7  111.47   14.29
   0   5  -7  100.17   10.52
   0   5  -7  120.64   15.57
   0  -5   7  106.31   12.56
   0   5   7   92.75   14.27
   0   5  -7  104.58   13.08
   0   5  -7  129.25   18.88
   0  -5  -7  129.48   16.00
   0   5   7  103.63    8.88
   0   5  -7  107.99   14.88
   0   5   7  106.75   10.01
   0   5   7  117.54   14.78
   0  -5  -7   95.71   14.90
   0   5   7  101.02   10.72
   0  -5   7   94.55   13.92
   0   5  -7  106.85   13.43
   0  -5   7  112.83   15.79
   0   5  -8   39.25   12.49
   0  -5   8   34.22   11.36
   0   5  -8   29.14    7.29
   0   5  -8   66.64   14.52
   0  -5   8   41.62    9.38
   0   5   8   34.58   12.17
   0   5  -8   38.61   10.01
   0  -5  -8   67.09   12.84
   0   5  -8   49.35   11.85
   0   5   8   39.16    7.26
   0   5   8   41.37    7.03
   0   5  -8   41.25   11.28
   0   5   8   39.46    8.20
   0  -5  -8   50.46   13.54
   0   5   8   37.55   11.37
   0  -5   8   37.29   13.06
   0   5  -9    9.47    6.59
   0  -5   9   12.57   12.26
   0   5  -9    8.95    7.26
   0   5  -9   51.70   16.22
   0  -5   9   20.30    8.17
   0   5   9   12.85    9.58
   0   5   9   14.06    5.54
   0   5  -9   21.94    9.21
   0   5   9    7.37    5.76
   0   5  -9   22.56    9.48
   0  -5  -9   27.65   12.49
   0  -5   9   32.78   14.38
   0   5   9   17.39    8.42
   0   5 -10   16.73    7.64
   0  -5  10   49.42   14.76
   0   5 -10   30.87    7.89
   0  -5  10   21.52    8.44
   0   5  10   17.59    9.51
   0   5 -10   40.27   10.61
   0   5 -10   26.51   12.69
   0   5  10   25.76    7.32
   0   5  10   26.34    5.30
   0  -5 -10   16.65   13.66
   0  -5  10   17.51   13.96
   0   5  10   33.06   10.18
   0   5 -11   11.01    7.52
   0  -5  11   25.32   13.54
   0   5 -11   21.16   14.20
   0   5 -11   12.91    8.85
   0  -5  11   21.71    8.66
   0   5  11   24.25   13.13
   0  -5 -11   22.25    6.42
   0   5  11   20.36    9.15
   0  -5 -11   17.70   14.30
   0  -5  11   40.90   15.87
   0  -5  12    0.98   13.69
   0   5 -12    1.57    8.17
   0   5  12    3.58   12.43
   0  -5  12   -3.74    6.89
   0   5 -12    0.31   13.71
   0  -5 -12    0.61    5.22
   0  -5  12    7.17   15.29
   0   5  12    7.37    9.01
   0  -5 -12   -5.30   13.50
   0  -5  13   -1.09   13.52
   0   5  13   -1.81    6.21
   0   5 -13   15.52   13.54
   0   5 -13    9.57    9.02
   0  -5  13    6.95    7.52
   0  -5 -13    4.81    4.55
   0  -5  13   43.41   18.21
   0  -5 -13   14.29   13.43
   0   5  13    3.80    9.33
   0  -5  14   -1.70   13.64
   0   5  14    5.10    6.41
   0  -5  14    7.96   16.83
   0   5 -14    2.36   12.39
   0  -5  14    2.88    7.62
   0   5 -14   11.31    9.02
   0  -5 -14   13.06    4.96
   0   5  14   11.35   10.73
   0  -5 -14    7.42   14.57
   0   5 -15  668.72   38.57
   0  -5  15  714.73   41.32
   0   5  15  693.52   28.17
   0  -5  15  761.38   44.63
   0   5 -15  649.77   32.39
   0  -5  15  693.91   33.45
   0  -5 -15  738.88   18.71
   0  -5 -15  695.51   41.58
   0   5  15  756.03   34.04
   0   5  16  403.30   22.25
   0  -5  16  488.32   37.53
   0   5 -16  436.75   32.66
   0  -5  16  457.00   34.70
   0   5  16  411.94   30.52
   0   5 -16  445.93   27.56
   0  -5 -16  446.40   11.73
   0  -5 -16  472.16   35.82
   0   5  16  451.87   28.63
   0   5 -17    7.78    9.36
   0   5  17  -12.85    7.90
   0   5 -17   -9.69   16.03
   0   5  17   -4.93   11.43
   0  -5  17   13.99   16.61
   0  -5  17   11.94   17.24
   0  -5 -17  -10.11   14.22
   0   5  17   23.70   13.07
   0   5 -18  313.05   24.82
   0  -5  18  282.81   30.11
   0   5  18  317.02   27.90
   0   5 -18  392.02   32.55
   0  -5  18  314.32   31.14
   0   5  18  346.66   26.82
   0  -5 -18  317.27   31.88
   0   5 -19   51.77   13.19
   0   5 -19   82.21   19.08
   0  -5  19   55.04   17.02
   0  -5  19   87.56   20.94
   0   5  19   46.04   15.79
   0   5  19   64.74   15.72
   0  -5 -19   50.24   17.95
   0   5 -20   -3.18   11.88
   0   5 -20   -2.92    9.75
   0   5  20    3.26   12.05
   0  -5  20   23.47   16.43
   0  -5  20   -0.24   14.16
   0   5  20    0.94   11.70
   0  -5 -20   43.76   19.74
   0   5 -20    5.57    9.85
   0   5 -21   12.10    9.64
   0   5 -21   21.91   14.61
   0   5  21   18.26   14.36
   0  -5  21   32.75   18.55
   0  -5  21   29.14   17.38
   0   5  21   -4.36   11.37
   0  -5 -21   33.22   15.79
   0   5 -21   10.47   11.74
   0   5 -22   -6.91   14.39
   0   5 -22    3.67   10.58
   0   5  22  -15.07   14.67
   0  -5  22    9.75   17.11
   0  -5  22   -9.56   13.54
   0   5 -22  -15.86   11.95
   0   5  22    1.37   12.99
   0  -5 -22   10.22   15.05
   0   5 -23    8.32   10.57
   0   5 -23    5.09   12.12
   0  -5  23   12.14   17.22
   0  -5  23   45.57   20.04
   0   5  23   -1.73   13.21
   0   5  23    9.25   12.59
   0  -5 -23    4.78   17.93
   0   5 -23    9.78   11.68
   0   5 -24    9.03    8.92
   0   5 -24   26.40   15.26
   0  -5  24    4.45   16.90
   0   5  24   23.94   15.75
   0  -5 -24    0.30   12.81
   0   5 -24   -1.06   11.07
   0   5  24   11.52   14.12
   0   5 -25    1.79   13.04
   0   5  25   22.97   16.10
   0  -5  25   21.64   17.26
   0   5 -25  -13.65   13.01
   0   5  25   11.86   14.22
   0  -5 -25   11.15   17.20
   0   5 -26   28.00   16.73
   0  -5  26   42.24   21.03
   0   5  26   33.84   19.09
   0   5  26  -14.34   13.05
   0   5 -26   23.52   14.50
   0  -5 -26   17.66   14.97
   0   5 -27   10.68   13.61
   0   5  27    2.28   16.09
   0   5 -28    2.45   13.96
   0   5  28  -35.35   18.48
   0   5 -29  -15.06   15.56
   0   5  29   -4.10   15.55
   0  -6   0  136.46   14.63
   0   6   0  127.57   15.17
   0  -6   0  148.55   16.07
   0  -6   0  154.22   14.02
   0  -6   0  153.14   13.31
   0   6   0  143.16   14.05
   0   6   0  137.80   13.46
   0   6  -1  285.32   21.14
   0  -6  -1  310.54   21.56
   0   6   1  304.61   22.64
   0  -6   1  296.33   20.69
   0   6   1  297.34   20.47
   0  -6   1  308.98   19.19
   0  -6  -1  271.02   13.63
   0  -6  -1  298.53   17.77
   0  -6  -1  286.40   17.26
   0   6   1  327.98   20.18
   0  -6   1  267.07   17.31
   0   6   1  268.57   17.13
   0   6  -1  289.92   18.50
   0  -6   1  291.18   19.12
   0  -6  -1  316.92   20.54
   0  -6  -2    7.24    8.88
   0   6  -2    7.93    6.63
   0  -6   2    7.63    7.72
   0   6   2   16.44   10.80
   0  -6  -2   14.87    7.41
   0   6  -2   -2.23    9.16
   0  -6   2   20.98    7.83
   0  -6  -2    6.69    4.33
   0  -6  -2   11.06    6.42
   0   6  -2   28.47   10.68
   0   6   2   36.77   11.06
   0   6  -2   11.11    7.44
   0  -6   2    7.98    7.90
   0  -6  -2   17.08    6.85
   0   6   2   12.28    7.92
   0  -6   2   14.73    6.85
   0   6   2   10.00    7.52
   0  -6  -3   82.82   13.67
   0  -6   3   91.93   11.83
   0   6  -3   97.40   11.37
   0  -6   3  100.16   13.38
   0  -6  -3  101.05   14.00
   0   6   3   83.91   15.79
   0   6  -3   86.52   13.08
   0   6  -3   89.58   11.52
   0  -6  -3  100.59    8.01
   0   6  -3  123.80   16.67
   0   6   3  116.43   14.20
   0  -6  -3   86.04   10.04
   0  -6  -3   92.77   10.38
   0  -6   3  106.62   12.55
   0   6   3  108.21   11.65
   0   6   3  103.31   13.31
   0  -6   3  101.02   13.25
   0   6  -4   84.71   10.61
   0  -6  -4   88.52   14.39
   0  -6   4   90.06   13.10
   0  -6   4   85.28   11.33
   0   6  -4   86.26   12.90
   0  -6   4   94.93   13.38
   0   6   4   91.66   14.52
   0  -6  -4  104.73   14.55
   0   6  -4  105.08   14.49
   0   6  -4   90.46   12.62
   0   6   4   90.77   12.44
   0  -6  -4   72.55    9.31
   0  -6   4   94.84   12.63
   0   6   4   80.50   10.24
   0   6   4   94.46   13.83
   0  -6   4   85.53   12.94
   0  -6  -4   84.48   10.56
   0  -6   5  162.12   16.07
   0  -6  -5  188.79   18.98
   0   6  -5  192.57   19.76
   0   6   5  191.58   19.56
   0   6  -5  186.96   17.42
   0  -6  -5  197.10   18.37
   0  -6   5  171.88   16.15
   0   6  -5  238.15   21.76
   0   6  -5  173.41   16.95
   0   6   5  201.52   15.79
   0  -6   5  187.23   15.13
   0  -6   5  177.38   16.22
   0   6  -5  183.17   14.52
   0  -6  -5  172.33   13.64
   0   6   5  154.97   12.68
   0   6   5  182.35   17.78
   0  -6   5  173.85   17.52
   0   6  -6   76.76   13.67
   0  -6  -6   61.63   13.13
   0   6  -6   77.22   10.36
   0  -6   6   50.87   11.84
   0   6   6   84.30   15.25
   0   6  -6   84.40   12.66
   0  -6   6   69.80   10.82
   0   6   6   84.47   11.60
   0   6   6  102.66    8.53
   0   6  -6   83.35   12.13
   0  -6   6  100.18   13.40
   0  -6   6   76.55   14.46
   0  -6  -6   90.05   10.50
   0   6   6   83.82   10.35
   0   6   6  104.89   14.61
   0  -6   7   -4.79   10.67
   0   6  -7   11.46    6.84
   0  -6   7    5.11    6.43
   0   6   7    6.15   10.34
   0   6  -7   -2.59    8.34
   0   6  -7    3.37    6.57
   0   6   7   11.19    7.37
   0   6   7   12.15    5.42
   0  -6   7   12.75    9.43
   0  -6  -7    1.22   11.74
   0  -6  -7   11.43    7.56
   0  -6   7   -7.74   10.34
   0   6   7    4.61    7.29
   0  -6   8  125.17   17.05
   0   6  -8   97.31   11.46
   0   6   8   99.13   15.92
   0   6  -8   86.19   13.90
   0   6  -8  127.83   20.07
   0  -6   8   95.10   12.45
   0   6   8  101.08   11.55
   0   6   8   91.06    9.03
   0   6   8   99.80   11.92
   0  -6  -8  112.45   18.35
   0  -6   8   86.96   15.61
   0  -6   9   13.57   11.16
   0   6  -9    9.74    6.77
   0   6  -9   29.33   15.24
   0   6  -9   24.62   10.14
   0  -6   9    7.74    7.26
   0   6   9   29.71   12.37
   0   6   9   17.88    7.02
   0   6   9   28.60    7.22
   0  -6  -9   15.27   12.32
   0  -6   9   12.28   13.72
   0   6   9    9.16    8.01
   0  -6  10  394.82   27.62
   0   6 -10  383.70   31.09
   0   6  10  400.81   29.96
   0  -6  10  424.54   25.15
   0   6 -10  382.47   24.48
   0   6  10  400.52   17.83
   0  -6  10  430.85   30.72
   0   6  10  391.11   18.37
   0   6 -10  403.49   22.17
   0   6  10  383.95   21.13
   0  -6 -10  438.28   31.08
   0  -6  11    0.91   11.33
   0   6 -11   -3.89    6.94
   0   6  11    0.38   12.04
   0   6 -11   27.11   17.66
   0   6 -11    1.12    8.60
   0  -6  11   -3.99    7.10
   0   6  11   -7.02    6.09
   0   6  11    6.27    7.17
   0   6  11    0.50    8.41
   0  -6 -11   12.86   13.60
   0  -6  11   14.28   15.90
   0  -6  12  178.94   22.86
   0   6 -12  129.08   15.99
   0   6 -12  158.62   22.33
   0  -6  12  139.13   16.37
   0   6  12  146.12   20.91
   0  -6 -12  159.87   13.44
   0   6  12  152.11   13.85
   0  -6 -12  142.63   22.15
   0   6  12  162.01   15.89
   0   6 -12  137.67   14.88
   0  -6  12  168.74   24.25
   0  -6  13  -16.31   14.66
   0   6 -13   -2.32    7.11
   0   6 -13   -6.45   14.37
   0   6 -13    5.31    9.30
   0   6  13   -8.55   14.91
   0  -6  13   11.31    8.94
   0  -6 -13    5.33    6.87
   0   6  13    0.23    7.63
   0   6  13    2.22    9.32
   0  -6  13    4.76   14.74
   0  -6 -13    5.64   14.71
   0   6 -14    9.07    7.88
   0   6  14   11.10    7.40
   0  -6  14    2.33   15.13
   0   6  14   -8.64   14.87
   0   6 -14   13.69   10.01
   0   6 -14    9.59   15.36
   0   6  14    1.27    8.00
   0  -6 -14   10.86    6.01
   0   6  14   17.53   11.16
   0  -6 -14   11.95   15.98
   0  -6  14   27.16   17.98
   0   6  15    0.04    6.55
   0   6 -15   -5.61    7.78
   0  -6  15   -9.49   14.15
   0   6 -15  -14.74   13.60
   0   6 -15   10.56    9.10
   0  -6 -15    3.64    5.16
   0   6  15   14.77   11.41
   0  -6 -15    8.55   14.06
   0  -6  16   26.62   13.41
   0   6 -16   36.15   11.39
   0   6  16   38.30    9.44
   0   6 -16   41.27   14.87
   0  -6 -16   38.53    6.37
   0   6  16   35.25   12.37
   0  -6 -16   34.56   15.22
   0   6 -17  -15.56   14.82
   0   6 -17    7.04    8.82
   0  -6  17   -5.71   11.48
   0   6  17   16.23   11.01
   0  -6 -17    3.97   14.83
   0   6 -18  -16.82   15.72
   0   6 -18   16.62    9.33
   0  -6  18   -5.20   12.24
   0   6  18   21.30   12.26
   0  -6 -18   29.82   17.17
   0   6  18   28.07   12.96
   0   6 -19  114.20   20.88
   0   6 -19   93.11   15.93
   0  -6  19   96.01   20.64
   0   6  19  111.19   18.94
   0   6  19  101.42   16.32
   0  -6 -19  122.79   24.36
   0   6 -20   -4.34   13.23
   0   6 -20    1.62    8.41
   0   6  20   -4.35   12.09
   0  -6  20   -5.45   16.15
   0  -6 -20   -8.28   17.76
   0   6  20    3.73   11.47
   0   6 -21   17.43   16.68
   0   6 -21   15.33   10.89
   0   6  21    4.89   11.57
   0  -6  21   14.73   18.05
   0  -6 -21   10.32   16.21
   0   6 -21    0.44    9.92
   0   6  21    6.27   10.35
   0   6 -22   13.63   16.04
   0   6 -22   12.66    8.89
   0   6  22   18.82   12.77
   0  -6  22   22.91   16.19
   0   6 -22    0.19   10.49
   0  -6 -22   35.06   18.70
   0   6  22   23.49   13.00
   0   6 -23   44.06   20.27
   0   6 -23   65.79   14.99
   0  -6  23   72.48   23.44
   0   6  23   40.93   14.97
   0   6 -23   60.30   15.55
   0   6  23   61.05   16.23
   0  -6 -23   51.51   17.96
   0   6 -24   75.22   21.05
   0   6  24   95.15   21.46
   0  -6  24   57.51   22.60
   0   6  24   65.85   16.85
   0  -6 -24   64.69   21.17
   0   6 -24   72.84   17.11
   0   6 -25   47.94   19.07
   0  -6  25   60.14   20.77
   0   6  25   34.10   17.32
   0  -6 -25   40.45   20.75
   0   6 -26   19.83   14.83
   0   6  26   -0.24   13.39
   0   6 -27   12.12   13.41
   0   6  27   -8.12   11.88
   0   6  28    3.70   12.99
   0  -7   0    9.23   10.27
   0   7   0    0.96   10.43
   0   7   0    9.24    8.41
   0  -7   0   17.09    7.49
   0  -7   0   -4.61    6.56
   0  -7   0   -6.07    8.46
   0   7   0    0.59    6.63
   0  -7   1  522.70   28.94
   0   7  -1  537.23   30.19
   0   7   1  567.49   31.71
   0  -7  -1  505.53   19.38
   0   7   1  538.14   29.52
   0  -7  -1  602.09   25.98
   0  -7   1  552.42   27.22
   0  -7   1  523.69   26.76
   0  -7   1  577.73   26.93
   0  -7  -1  531.63   24.75
   0   7   1  544.49   25.06
   0  -7  -1  553.07   28.79
   0   7  -1  544.87   26.89
   0   7   1  580.27   28.71
   0  -7  -2   11.33   10.37
   0  -7   2   -1.90    8.19
   0   7  -2   15.26   11.19
   0   7   2   -2.07   11.58
   0  -7   2   -7.22    8.26
   0  -7  -2   -5.19    5.67
   0   7   2   33.58   11.93
   0  -7  -2   -5.35    7.62
   0  -7  -2    8.08    7.17
   0   7   2    9.25    7.84
   0  -7   2    9.77   10.03
   0   7  -2   -3.65    7.62
   0  -7   2    6.17    7.48
   0   7   2    5.01    9.39
   0  -7   3   -3.07    8.00
   0  -7  -3    3.53   10.21
   0   7  -3    1.91    6.77
   0   7  -3    2.70   10.36
   0   7   3    1.19   10.88
   0  -7   3    1.57    8.86
   0  -7  -3   -5.90    7.55
   0  -7  -3   -2.60    4.96
   0   7   3   15.45    9.76
   0   7  -3   -0.25    6.69
   0   7   3   15.48    8.89
   0  -7  -3   -0.01    6.39
   0   7   3   -0.26    7.41
   0  -7   3    7.32    7.96
   0  -7   3   -2.03   10.57
   0  -7   4  905.27   36.56
   0   7  -4  922.24   38.13
   0  -7   4  898.44   37.42
   0   7   4  924.51   41.25
   0   7  -4  924.91   37.21
   0  -7  -4  880.33   29.90
   0   7   4  933.44   35.51
   0  -7   4  886.98   36.89
   0  -7  -4  867.13   22.08
   0  -7  -4  914.60   38.77
   0  -7   4  890.67   33.20
   0   7   4  918.12   38.44
   0   7  -4  878.74   32.44
   0   7   4  863.40   30.42
   0  -7  -4  911.03   30.93
   0  -7   4  965.61   37.25
   0  -7   5   45.12   12.50
   0  -7   5   54.67   11.37
   0   7  -5   52.17    9.99
   0  -7  -5   47.80   13.82
   0  -7   5   35.44    9.78
   0   7   5   63.32   15.54
   0   7  -5   50.38   12.61
   0   7  -5   48.11   10.38
   0  -7  -5   43.71    9.24
   0   7   5   62.70   12.22
   0  -7   5   43.41   11.87
   0   7   5   51.18   10.09
   0  -7   5   51.16   13.68
   0  -7  -5   44.71    9.64
   0   7  -6   44.76   10.06
   0  -7   6    4.39   10.90
   0  -7  -6   27.47   11.86
   0   7   6   45.60   15.39
   0  -7   6   47.18   11.72
   0   7  -6   38.41   11.34
   0   7   6   52.09   11.79
   0  -7  -6   46.14    8.85
   0  -7   6   41.89   13.48
   0   7   6   37.88    9.47
   0  -7  -6   31.95    8.53
   0  -7   7  -19.31   12.28
   0   7  -7   -4.48    6.32
   0  -7  -7  -13.84   13.37
   0  -7   7    7.59    9.50
   0   7  -7    5.03   11.02
   0   7   7    9.81   12.21
   0   7   7   13.79    9.05
   0  -7  -7    5.89    7.75
   0  -7   7   -2.86   10.27
   0   7   7   10.95    7.76
   0  -7  -8   59.75   15.20
   0   7  -8   79.27   11.30
   0  -7   8   57.98   14.39
   0   7  -8   64.29   12.73
   0  -7   8   80.89   13.57
   0   7   8   74.12   15.89
   0   7  -8   83.50   21.07
   0   7   8   98.52    9.78
   0   7   8   75.83   11.26
   0   7   8   85.56   11.96
   0  -7   8  106.22   17.33
   0   7  -9   46.90    9.48
   0  -7   9   54.54   14.75
   0  -7   9   63.74   13.02
   0   7  -9   44.35   12.82
   0   7   9   61.78   17.66
   0   7  -9  119.92   23.17
   0   7   9   53.53    7.98
   0   7   9   63.45   10.13
   0  -7  -9   61.73   16.24
   0   7   9   58.29   10.33
   0  -7   9   56.48   15.13
   0   7 -10   23.81    8.79
   0  -7  10   31.65   12.89
   0   7 -10   12.09    9.31
   0   7  10   25.40   12.31
   0   7  10    1.91    6.61
   0   7  10   10.23    6.20
   0  -7 -10   17.83   12.54
   0  -7  10   22.49   14.03
   0   7  10   30.51    9.26
   0   7 -11   34.27    9.45
   0  -7  11   27.59   12.45
   0   7 -11   36.59   12.08
   0   7 -11   79.36   21.19
   0   7  11   25.82   15.96
   0   7  11   30.24    7.68
   0   7  11   22.83    6.65
   0   7  11   54.36   11.21
   0  -7 -11   47.95   17.79
   0  -7  11   87.34   20.02
   0  -7  12  316.65   28.30
   0   7 -12  317.15   31.24
   0   7  12  315.71   29.35
   0   7 -12  298.04   23.69
   0   7  12  321.85   16.40
   0   7  12  333.11   18.73
   0  -7  12  358.29   32.29
   0   7 -12  316.77   21.55
   0  -7 -12  368.07   31.96
   0   7  12  303.25   21.22
   0  -7  13   28.76   15.03
   0   7 -13    9.93    8.32
   0   7 -13   20.91   17.98
   0   7  13   -5.62   13.46
   0   7 -13   20.65   11.61
   0  -7 -13    8.70    7.78
   0   7  13    8.25    7.17
   0  -7 -13  -13.09   15.39
   0  -7  13   42.95   19.82
   0   7  13   -2.83    8.84
   0   7 -14   -4.49    7.12
   0  -7  14  -17.51   15.36
   0   7 -14    1.97   14.73
   0   7  14   -8.30   14.28
   0   7 -14   -3.59    9.50
   0  -7 -14    1.91    5.74
   0   7  14   -8.87    7.74
   0  -7  14   12.49   14.62
   0  -7 -14  -11.28   14.62
   0   7  14    9.74    9.50
   0   7  15   85.11   12.24
   0  -7  15   75.51   16.77
   0   7 -15   88.17   20.67
   0   7  15   74.04   17.85
   0   7 -15   77.29   14.17
   0  -7 -15   71.13   10.00
   0   7  15   78.70   12.03
   0   7  15   79.05   13.20
   0  -7 -15  100.97   21.05
   0  -7  16   14.97   13.08
   0   7 -16   20.27   11.71
   0   7 -16    2.27   15.36
   0   7  16    9.87    8.44
   0   7  16   10.32    8.70
   0  -7 -16   25.63   15.87
   0  -7  17   19.67   15.86
   0   7 -17   19.09   13.86
   0   7 -17   25.46   11.18
   0   7  17   17.12    8.66
   0   7  17   30.10   11.03
   0  -7 -17   23.00   16.65
   0  -7  18  229.73   28.84
   0   7 -18  238.94   28.26
   0   7 -18  275.86   24.92
   0   7  18  229.50   20.05
   0  -7 -18  243.71   31.41
   0   7  18  273.71   23.99
   0  -7  19   29.52   15.49
   0   7  19   19.46   12.66
   0   7 -19   37.23   12.42
   0   7 -19   13.60   12.94
   0   7  19   28.25   10.18
   0   7  19   40.08   12.77
   0  -7 -19   32.43   14.05
   0  -7  20    6.37   12.52
   0   7  20  -17.01   13.75
   0   7 -20    8.37   12.81
   0   7 -20    5.48    9.85
   0   7  20   -2.79    8.60
   0  -7 -20   15.63   13.55
   0   7  20    3.51   10.94
   0  -7  21   36.27   19.00
   0   7  21  -10.97   13.66
   0   7 -21   28.78   17.00
   0   7 -21   19.85   11.26
   0   7  21   14.60    9.31
   0   7  21   13.73   12.33
   0  -7 -21   34.54   16.03
   0   7 -22   40.94   19.24
   0   7 -22    4.20    8.74
   0   7  22   -1.46   11.71
   0  -7  22   -1.34   16.93
   0  -7 -22   12.07   13.58
   0   7 -22   21.70   10.84
   0   7 -23   53.22   19.76
   0   7  23   47.70   17.85
   0  -7  23   33.43   18.13
   0  -7 -23   64.42   20.26
   0   7 -24    9.31   14.90
   0   7  24    3.56   13.67
   0  -7  24   -5.54   14.73
   0  -7 -24   28.30   20.93
   0   7 -25    6.08   12.19
   0   7  25  -11.69   14.93
   0   7 -26   14.11   13.62
   0   7  26   20.12   16.56
   0  -8   0  164.89   18.13
   0   8   0  161.30   20.46
   0  -8   0  194.88   14.27
   0  -8   0  177.67   17.66
   0   8   0  194.11   18.79
   0  -8   0  164.00   16.04
   0  -8   1    6.71    9.99
   0  -8  -1    7.66   10.01
   0   8   1    0.18   11.42
   0   8  -1    1.26   11.67
   0  -8  -1    5.14    5.77
   0  -8   1   39.82    9.67
   0  -8   1   19.14    9.91
   0  -8  -1   18.65    8.03
   0  -8  -1    2.59    8.58
   0   8  -1   17.71   10.10
   0  -8   1   21.53    8.85
   0  -8   2  102.58   14.89
   0  -8  -2   78.37   14.55
   0   8   2   98.01   18.11
   0   8  -2  106.86   18.23
   0  -8  -2  102.17    9.56
   0  -8   2   99.38   15.34
   0  -8  -2  101.57   12.80
   0  -8   2  104.33   15.01
   0  -8  -2   95.21   13.23
   0   8  -2   93.31   13.26
   0   8   2  104.05   13.99
   0  -8  -3  191.09   20.51
   0   8  -3  209.60   21.58
   0   8   3  215.45   22.52
   0  -8  -3  191.19   12.19
   0  -8  -3  201.41   17.15
   0  -8   3  224.87   19.67
   0   8  -3  199.68   18.06
   0   8   3  217.47   17.54
   0  -8   3  226.77   19.75
   0  -8   3  184.94   18.74
   0  -8  -3  197.27   16.46
   0  -8  -4  154.72   19.86
   0  -8   4  134.98   16.83
   0  -8   4  154.72   16.94
   0   8  -4  142.06   18.50
   0   8   4  157.96   21.47
   0  -8  -4  130.95   13.89
   0   8   4  141.67   14.74
   0  -8   4  113.33   16.29
   0   8  -4  162.99   16.55
   0  -8  -4  165.74   15.55
   0  -8   5   94.56   15.01
   0  -8  -5  111.41   17.63
   0   8  -5  105.62   13.67
   0  -8   5   96.36   15.94
   0   8   5  118.19   19.21
   0   8  -5   82.93   15.58
   0   8   5  121.59   16.76
   0  -8  -5   96.51   12.24
   0  -8  -5   89.53   12.65
   0  -8   5   89.29   16.16
   0   8   5   85.14   12.39
   0   8  -6   20.75    8.77
   0  -8   6    6.74   10.63
   0  -8  -6   22.41   14.27
   0   8   6   29.10   15.71
   0   8  -6    6.63   11.61
   0   8   6   23.73   10.36
   0  -8  -6   11.25    7.19
   0  -8  -6   21.12    8.75
   0  -8   6   10.10   13.32
   0   8   6   25.43    9.06
   0  -8  -7    5.55   12.96
   0  -8   7    5.15   11.30
   0   8  -7    5.15    8.03
   0   8  -7    8.79   10.25
   0   8   7   11.37   11.80
   0   8   7   32.93   11.23
   0  -8  -7   10.03    7.48
   0  -8   7   21.14   15.08
   0   8   7   -0.41    7.85
   0  -8  -7   13.96    8.61
   0   8  -8   -6.12    8.03
   0  -8  -8    0.03   13.80
   0  -8   8    3.71   12.06
   0   8   8  -19.32   16.25
   0   8  -8   -3.19    9.82
   0   8   8    7.80    9.29
   0  -8  -8    8.63    7.66
   0   8   8  -10.60    8.26
   0  -8  -8    5.91    8.89
   0  -8   8    2.67   13.97
   0  -8   9   18.77   11.70
   0   8  -9   22.76    9.07
   0  -8  -9   10.03   14.22
   0   8  -9   27.41   11.54
   0   8  -9   60.78   22.17
   0   8   9   29.88   15.24
   0   8   9   19.22    9.14
   0  -8   9   18.55   14.41
   0   8   9   21.89    8.72
   0  -8  10   -2.63   10.66
   0  -8 -10   -2.49   13.48
   0   8 -10   -5.16    7.18
   0   8  10   -5.17   12.17
   0   8 -10   20.32   16.46
   0   8 -10    0.97    9.64
   0   8  10   -2.98    7.77
   0   8  10   10.54    6.87
   0   8  10   -0.68    8.19
   0  -8  10    3.34   11.97
   0  -8 -11   34.55   14.93
   0   8 -11   19.36    8.88
   0  -8  11   34.04   15.77
   0   8  11   55.03   17.68
   0   8 -11   62.26   17.44
   0   8 -11   27.41   10.93
   0   8  11   29.76    8.29
   0   8  11   27.87    7.35
   0   8  11   33.94    9.56
   0  -8  11   37.69   16.54
   0  -8  12  113.21   19.86
   0   8 -12  127.65   14.91
   0   8 -12  137.84   22.22
   0   8  12  118.01   21.23
   0   8 -12  120.47   17.35
   0   8  12   98.30   11.15
   0   8  12  119.47   11.47
   0  -8 -12  136.36   22.75
   0   8  12  141.16   15.53
   0  -8  12  168.79   24.47
   0   8 -13    7.65    7.37
   0  -8  13    0.76   11.01
   0   8 -13  -22.60   15.39
   0   8  13   -1.10   11.90
   0   8 -13   -6.64    8.79
   0   8  13    1.74    6.18
   0  -8  13   16.18   14.61
   0  -8 -13    3.30   13.90
   0   8  13    3.25    8.54
   0  -8  14   -3.99   14.30
   0   8 -14   32.13   12.53
   0   8  14   21.21   12.73
   0   8 -14   28.32   17.37
   0   8  14   11.88    6.40
   0  -8 -14   14.35   12.29
   0   8  14   22.90    9.83
   0  -8  14   18.86   16.53
   0  -8  15   -6.63   14.30
   0   8 -15    1.30   15.99
   0   8  15   -2.65   13.67
   0   8 -15   12.05    9.64
   0   8  15   -0.64    5.94
   0   8  15   14.59    9.48
   0  -8 -15    0.46   13.59
   0  -8  16   52.23   17.57
   0   8 -16   61.38   19.20
   0   8 -16   56.13   13.95
   0   8  16   55.76   10.29
   0  -8 -16   49.97   17.45
   0   8  16   51.26   12.71
   0  -8  17  -11.56   15.30
   0   8 -17   -6.46   14.15
   0   8 -17    3.74    9.65
   0   8  17   -2.59    6.61
   0  -8 -17    3.41   14.76
   0   8  17    1.15    8.53
   0   8 -18   -4.42   15.16
   0   8 -18   12.19   11.49
   0  -8  18   11.68   15.29
   0  -8 -18    6.04   12.89
   0   8  18   11.72   10.39
   0   8 -19   16.32   11.23
   0   8 -19    5.45   16.32
   0  -8  19   13.40   14.99
   0  -8 -19   36.53   19.20
   0   8 -20   11.44    9.74
   0   8 -20  -23.04   18.48
   0   8  20   -6.43   12.64
   0  -8  20   -4.51   15.47
   0  -8 -20   17.05   17.42
   0   8 -21   26.31   11.64
   0   8 -21   20.33   15.86
   0   8  21   21.80   13.29
   0  -8  21   30.11   18.91
   0  -8 -21    0.23   17.10
   0   8 -22   72.64   19.93
   0  -8  22   44.31   19.66
   0   8  22   14.47   12.75
   0  -8 -22   19.70   19.08
   0   8 -23   26.16   17.85
   0  -8  23   15.21   14.84
   0   8  23   -4.60   12.01
   0   8 -24   19.44   18.39
   0   8  24    6.44   14.25
   0  -9   0    2.38   11.00
   0   9   0   12.79   14.15
   0  -9   0   -1.60    7.00
   0  -9   0    2.45   10.99
   0  -9   0   -4.27    7.86
   0  -9   1    7.74   10.63
   0  -9  -1    7.42   11.08
   0   9  -1   14.97   11.97
   0   9   1   22.58   15.81
   0  -9  -1    5.15    6.20
   0  -9   1   27.65    9.42
   0  -9  -1   20.06    9.60
   0  -9  -1   15.56   10.44
   0  -9   1    8.43   10.47
   0  -9  -2   74.22   15.45
   0  -9   2   88.56   15.37
   0   9  -2   80.07   16.62
   0   9   2   69.15   16.38
   0  -9  -2   73.12    9.35
   0  -9   2   50.67   12.91
   0  -9  -2   82.46   12.75
   0  -9  -2   83.69   14.17
   0  -9  -3   31.34   13.36
   0  -9   3   16.15   11.23
   0  -9   3   30.70   11.39
   0   9   3   14.92   14.31
   0   9  -3   11.43   12.42
   0  -9  -3   36.55    7.16
   0  -9  -3   31.44    8.69
   0  -9  -3   38.72   10.39
   0  -9   3    2.84   12.17
   0   9   3   45.30   11.73
   0  -9   4  284.93   24.38
   0   9   4  293.36   29.01
   0   9  -4  312.45   27.74
   0  -9  -4  303.91   21.16
   0  -9   4  308.73   26.07
   0  -9  -4  276.97   20.55
   0   9   4  287.88   21.58
   0  -9  -4  300.99   26.90
   0  -9   4  288.84   23.31
   0   9   5  106.99   20.48
   0   9  -5   92.69   18.33
   0  -9   5   82.87   16.13
   0  -9   5   85.72   14.46
   0  -9  -5   73.89   17.95
   0  -9  -5   95.64   12.96
   0  -9  -5   95.80   13.55
   0   9   5  101.29   14.12
   0  -9   5   85.86   17.53
   0  -9   6   26.89   11.85
   0  -9  -6   23.94   14.51
   0   9  -6   20.48    9.15
   0   9  -6   30.56   13.27
   0   9   6   28.54   12.60
   0  -9  -6   26.17    9.53
   0   9   6   42.54   10.93
   0  -9   6   46.22   15.64
   0  -9  -6   19.92    8.32
   0  -9  -7   12.58   13.85
   0  -9   7   -0.83   12.01
   0   9  -7   -6.84    8.18
   0   9  -7  -12.41   12.82
   0   9   7   11.12   14.27
   0   9  -7   27.29   14.57
   0  -9  -7   -6.65    7.84
   0  -9   7   13.03   13.81
   0   9   7    6.21    8.32
   0  -9  -7    0.44    7.86
   0  -9   8  156.70   20.76
   0  -9  -8  183.08   24.31
   0   9  -8  132.77   15.70
   0   9  -8  185.61   25.90
   0   9   8  173.35   25.00
   0   9  -8  164.10   20.44
   0  -9  -8  154.90   15.99
   0  -9   8  192.21   23.37
   0   9   8  182.16   16.73
   0  -9  -8  169.60   16.15
   0  -9  -9   45.93   17.19
   0  -9   9   39.38   14.37
   0   9  -9   44.00   10.46
   0   9   9   39.48   16.79
   0   9  -9   44.24   13.97
   0   9  -9   90.37   22.19
   0   9   9   41.41   10.52
   0  -9  -9   31.37    9.15
   0  -9   9   28.79   14.37
   0   9   9   32.42    9.34
   0  -9  10   45.66   14.77
   0  -9 -10   26.63   13.75
   0   9 -10   29.92   11.47
   0   9  10   40.68   16.03
   0   9 -10   72.35   19.76
   0  -9 -10   33.87    9.26
   0   9  10   34.93    9.82
   0  -9  10   33.80   16.21
   0   9  10   53.83   10.94
   0  -9  11   14.31   11.84
   0  -9 -11    4.92   11.60
   0   9 -11   20.09   11.93
   0   9  11    1.11   11.08
   0   9 -11   29.47   14.84
   0  -9 -11    3.21    6.73
   0   9  11    7.04    7.26
   0  -9  11    5.01   12.51
   0   9 -12    8.76    9.66
   0   9 -12   16.82   16.37
   0   9  12   24.00   13.43
   0  -9 -12   -1.07   13.66
   0  -9  12   -8.89   13.05
   0  -9  12    5.65   14.75
   0   9  12    5.70    7.79
   0   9  13   50.18   16.73
   0   9 -13   64.99   15.86
   0   9 -13   57.56   19.44
   0  -9  13   68.32   16.70
   0  -9 -13   64.69   18.62
   0   9  13   35.31    9.86
   0  -9  13   70.22   20.03
   0   9 -14   11.31   10.24
   0   9  14    9.23   12.91
   0   9 -14   10.65   15.73
   0  -9  14   26.36   14.55
   0  -9 -14  -17.32   13.47
   0   9  14   14.42    8.92
   0  -9  14   46.22   19.37
   0   9  15   41.34   17.60
   0   9 -15   25.75   11.79
   0   9 -15   33.20   16.33
   0  -9  15   64.40   19.54
   0  -9 -15   14.83   14.50
   0   9  15   36.75   11.76
   0   9  16   42.64   17.59
   0   9 -16   40.80   14.37
   0   9 -16   46.96   18.55
   0  -9  16   48.58   17.75
   0  -9 -16   12.81   17.78
   0   9 -17    1.86    9.59
   0   9 -17   -9.13   16.84
   0  -9  17  -12.94   16.78
   0  -9 -17    0.91   12.48
   0   9 -18   -4.72   14.61
   0   9 -18    5.36    9.73
   0  -9  18    0.50   13.31
   0  -9 -18   25.04   17.93
   0   9 -19  -15.82   16.39
   0   9 -19    7.92   10.46
   0  -9  19   -9.06   15.72
   0  -9 -19    0.36   13.78
   0   9 -20   24.93   11.87
   0   9 -20  -11.46   19.36
   0  -9  20   34.82   19.68
   0  -9 -20   23.62   15.04
   0   9 -21   -2.60   15.50
   0   9  21  -18.80   14.07
   0  -9  21    5.59   16.54
   0  -9 -21   -9.40   15.47
   0   9 -22    1.82   13.03
   0   9  22  -13.78   15.00
   0  -9  22   19.77   18.67
   0 -10   0   21.88   11.81
   0  10   0   27.54   15.14
   0 -10   0   17.20    7.20
   0 -10   0   26.18   10.86
   0 -10   1   -5.90   11.01
   0 -10  -1    3.33   10.77
   0  10  -1    6.75   13.03
   0  10   1   -4.00   13.19
   0 -10   1    0.32    6.42
   0 -10  -1   -9.98    6.74
   0 -10  -1   16.86   11.54
   0 -10   1   -7.02   10.47
   0 -10  -2    3.10   11.19
   0 -10   2   24.77   11.38
   0  10   2    9.80   14.51
   0  10  -2    6.47   13.67
   0 -10   2   13.93    8.16
   0 -10  -2   23.76   10.37
   0 -10   2    9.94   10.32
   0  10   3   15.95   13.82
   0  10  -3   15.50   13.82
   0 -10  -3    0.19   11.74
   0 -10   3    4.94   10.12
   0 -10   3    0.09   10.23
   0 -10  -3   22.25   10.33
   0 -10  -3    6.17    7.55
   0 -10   3   -6.50   11.29
   0  10  -4   12.38   11.54
   0  10   4    1.86   14.21
   0 -10   4    4.07    9.72
   0 -10   4   -9.49   10.45
   0 -10  -4   -1.53   12.21
   0 -10  -4   -5.45    6.82
   0 -10   4   -5.22   11.76
   0 -10  -4   16.07    8.55
   0  10   4    7.37    9.06
   0  10   5   19.80   15.26
   0  10  -5   12.57   10.94
   0 -10  -5   20.93   14.15
   0 -10   5   15.58   12.10
   0 -10   5   18.81   10.70
   0  10   5   18.42    9.66
   0 -10   5    1.66   10.56
   0 -10  -5   18.59    8.59
   0 -10  -5   11.02    8.59
   0  10   6   12.10   13.26
   0  10  -6   -2.47   10.05
   0 -10  -6  -10.14   12.29
   0 -10   6   -2.59   10.09
   0 -10  -6    0.52    7.20
   0 -10   6   10.05   11.75
   0  10   6    1.98    8.69
   0  10   7   -9.06   14.35
   0  10  -7    1.26   11.65
   0  10  -7   26.99   15.46
   0 -10   7   -6.57   11.36
   0 -10  -7   13.08   12.03
   0 -10  -7   -4.31    6.66
   0 -10   7  -15.56   14.19
   0  10   7    2.31    8.13
   0 -10  -8   12.88   12.15
   0 -10   8   22.30   13.63
   0  10  -8   31.46   18.43
   0  10  -8   12.38   13.39
   0  10   8    8.00   13.02
   0 -10  -8   16.74    8.63
   0 -10   8   10.51   12.01
   0  10   8    4.02    8.25
   0 -10  -9  171.45   24.61
   0 -10   9  150.72   21.73
   0  10  -9  201.17   27.29
   0  10  -9  167.53   21.62
   0  10   9  179.03   26.90
   0 -10  -9  160.11   15.84
   0 -10   9  192.05   25.41
   0  10   9  189.06   18.24
   0 -10  10   -8.55   13.74
   0 -10 -10   18.45   14.97
   0  10 -10   34.66   20.17
   0  10  10   -6.56   15.55
   0  10 -10    5.82   11.34
   0 -10 -10    4.44    6.00
   0 -10  10    0.45   13.27
   0  10  10    6.42    8.03
   0 -10 -11    2.43   13.39
   0 -10  11   14.33   13.19
   0  10 -11   21.87   18.58
   0  10 -11   27.73   12.33
   0  10  11   34.97   17.31
   0 -10 -11    8.38    6.25
   0  10  11   18.09    9.02
   0 -10  11   11.43   14.65
   0  10 -12   19.17   15.84
   0  10 -12   10.93   11.69
   0  10  12    5.73   14.05
   0 -10  12   26.46   14.34
   0 -10 -12   11.47   15.05
   0 -10  12   -8.90   13.91
   0  10 -13   10.46   11.36
   0  10  13   -2.93   13.21
   0  10 -13   24.16   17.31
   0 -10  13   -7.18   13.45
   0 -10 -13   13.65   16.79
   0 -10  13    2.44   14.62
   0  10 -14    0.52   14.37
   0  10 -14    1.27   10.59
   0  10  14    0.57   14.56
   0 -10  14   -5.64   11.58
   0 -10 -14  -13.71   15.23
   0 -10  14   25.51   17.83
   0  10  15   50.26   20.48
   0  10 -15   10.32   13.88
   0  10 -15   24.77   12.90
   0 -10 -15    8.61   14.79
   0 -10  15   34.58   14.12
   0  10  16   50.11   20.35
   0  10 -16   33.28   18.21
   0  10 -16   32.20   12.97
   0 -10  16    7.54   14.23
   0 -10 -16   45.35   17.18
   0  10 -17   24.55   16.42
   0  10 -17   -6.65   10.57
   0 -10  17   13.11   16.67
   0 -10 -17   13.42   18.23
   0  10 -18  -12.34   15.88
   0  10 -18    6.11   10.07
   0 -10  18  -11.80   16.44
   0 -10 -18  -11.64   14.62
   0  10 -19   -0.24   17.53
   0 -10 -19   -6.80   18.68
   0 -10  19   -6.61   14.99
   0 -10  20   13.84   15.11
   0 -10  21   21.10   16.10
   0  11   0   -4.36   14.30
   0 -11   0   -2.91   11.36
   0 -11   0  -10.69   12.04
   0  11   1    0.20   13.36
   0  11  -1    9.05   13.62
   0 -11  -1   12.99   12.08
   0 -11   1    8.26   11.90
   0 -11  -1   -4.15   10.46
   0 -11   1    7.87   10.09
   0  11  -2   40.35   15.63
   0  11   2   56.13   17.97
   0 -11  -2   41.95   15.72
   0 -11   2   65.57   16.21
   0 -11   2   45.21   14.22
   0 -11   2   58.38   14.55
   0 -11  -2   40.97   11.90
   0  11  -3   32.05   16.11
   0  11   3   22.07   12.94
   0 -11  -3   26.09   13.24
   0 -11   3   38.29   13.09
   0 -11   3   25.98   12.33
   0 -11  -3   51.90   13.27
   0 -11   3   24.73   11.99
   0  11   4    6.09   11.73
   0  11  -4   -8.50   15.07
   0 -11   4   -0.57   10.14
   0 -11  -4   22.71   14.20
   0 -11   4   -2.81   10.43
   0 -11   4   -8.44   11.87
   0 -11  -4    3.27    8.92
   0  11   5    8.91   12.96
   0  11  -5   23.49   12.49
   0 -11   5   15.23   10.37
   0 -11  -5   20.27   13.84
   0 -11   5   20.85   11.26
   0 -11  -5   13.58    9.83
   0 -11   5   11.04   10.63
   0  11  -6   19.73   15.18
   0  11   6   -0.52   13.94
   0 -11  -6   16.73   15.51
   0 -11   6   -2.98   12.08
   0 -11   6   26.80   15.49
   0 -11  -6   16.76    9.56
   0  11   6   22.93   10.13
   0  11   7   -9.79   16.31
   0  11  -7   23.52   14.66
   0  11  -7   38.72   16.73
   0 -11  -7   15.68   15.83
   0 -11   7   25.70   13.13
   0 -11   7   23.79   13.59
   0 -11  -7   21.68    9.23
   0  11   7   26.87   10.84
   0  11  -8    9.67   12.96
   0  11  -8   46.63   21.47
   0  11   8   -7.97   15.03
   0 -11   8    2.79   11.65
   0 -11  -8   13.15   14.59
   0  11   8    2.48    8.24
   0 -11   8   12.51   15.45
   0 -11  -8   -5.15    6.81
   0  11  -9    3.75   10.15
   0  11  -9   44.80   18.37
   0  11   9    7.18   14.03
   0 -11  -9    9.17   13.62
   0 -11   9   -9.59   11.66
   0 -11   9    8.24   13.13
   0  11  10   -0.45   13.71
   0  11 -10    2.55   11.25
   0  11 -10   24.07   19.51
   0 -11  10   10.65   13.76
   0 -11 -10   -3.58   13.21
   0 -11  10   24.55   15.74
   0  11  11   17.34   12.92
   0  11 -11   39.66   17.03
   0  11 -11   23.40   13.87
   0 -11  11   35.33   15.26
   0 -11 -11   63.04   21.57
   0 -11  11   39.93   18.75
   0  11 -12    4.97   11.37
   0  11 -12   21.88   17.49
   0  11  12    5.39   13.38
   0 -11 -12   32.35   16.71
   0 -11  12   17.12   15.00
   0 -11  12   20.93   15.21
   0  11  13   -3.49   13.71
   0  11 -13    1.85   12.21
   0  11 -13  -12.89   12.78
   0 -11 -13    0.37   14.15
   0 -11  13    7.46   15.52
   0 -11  13   -8.99   15.83
   0  11 -14   71.03   16.76
   0  11 -14   64.54   22.44
   0  11  14  101.99   25.51
   0 -11 -14   46.41   20.61
   0 -11  14   66.62   18.96
   0 -11  14  108.27   22.77
   0  11 -15   -6.07   11.38
   0  11  15   -2.96   15.74
   0  11 -15    1.23   11.93
   0 -11 -15   18.25   17.01
   0 -11  15    6.65   12.34
   0  11 -16  -20.59   20.11
   0  11 -16    0.70   11.93
   0  11  16    4.87   14.76
   0 -11  16   -9.33   15.99
   0 -11 -16   24.94   17.01
   0  11 -17  -18.19   18.42
   0  11 -17   20.02   13.75
   0 -11  17   13.21   17.51
   0 -11 -17    9.22   13.49
   0 -11  18   10.71   14.77
   0 -11  19   22.54   15.42
   0 -11  20    2.77   14.21
   0  12   0   48.69   18.52
   0 -12   0   55.01   15.20
   0 -12   0   45.02   13.37
   0  12  -1   28.96   16.62
   0  12   1  -17.03   15.46
   0 -12   1   12.34   12.05
   0 -12  -1    8.82   11.74
   0 -12   1    9.81   11.34
   0 -12   1   -8.50   11.85
   0 -12  -1   -8.20    9.84
   0  12  -2  -10.77   15.09
   0  12   2   16.98   12.88
   0 -12  -2  -14.80   13.48
   0 -12   2    6.75   11.85
   0 -12   2   -7.66   11.04
   0 -12   2    4.39   10.50
   0 -12  -2    7.07    9.99
   0  12   3   34.52   18.16
   0  12  -3    8.98   12.22
   0 -12   3   14.79   12.30
   0 -12   3   17.45   12.91
   0 -12  -3    4.69   13.32
   0 -12   3   -9.17   12.24
   0 -12  -3  -13.09   10.33
   0  12  -4   24.48   17.48
   0  12   4   40.40   18.93
   0 -12   4    2.10   10.72
   0 -12   4   11.40   11.28
   0 -12  -4   15.03   14.54
   0 -12   4   -4.30   12.09
   0 -12  -4    2.45    8.25
   0  12  -5   45.62   20.20
   0  12   5   19.50   15.43
   0  12  -5   19.12   13.61
   0 -12   5  -10.15   12.56
   0 -12   5    6.66   10.27
   0 -12  -5   19.08   15.03
   0 -12   5   -0.19   11.12
   0  12  -6   43.68   17.59
   0  12  -6   34.01   15.78
   0  12   6   22.62   17.06
   0 -12   6   -6.62   12.52
   0 -12  -6    0.72   12.12
   0 -12   6    8.45   14.23
   0  12  -7   39.35   19.99
   0  12   7   46.34   18.60
   0  12  -7   20.66   14.01
   0 -12   7   27.95   14.31
   0 -12  -7  -10.16   13.40
   0 -12   7   22.72   15.77
   0  12  -8   95.76   19.73
   0  12  -8   92.84   24.12
   0  12   8   97.43   22.23
   0 -12   8   92.52   19.11
   0 -12  -8   65.04   19.49
   0 -12   8   93.23   20.23
   0  12   9   -2.23   10.73
   0  12  -9   -6.56   11.24
   0  12  -9    7.37   14.02
   0 -12  -9   10.99   12.47
   0 -12   9    5.81   10.68
   0 -12   9    8.87   15.90
   0  12 -10   49.85   20.14
   0  12  10   36.67   17.73
   0  12 -10   27.55   17.12
   0 -12 -10   51.42   19.80
   0 -12  10   31.47   14.11
   0 -12  10   65.15   21.02
   0  12  11   40.39   19.81
   0  12 -11    2.58   14.12
   0  12 -11   34.58   19.25
   0 -12  11   -4.35   13.64
   0 -12 -11    1.73   12.10
   0 -12  11    0.28   13.37
   0  12  12   39.93   19.29
   0  12 -12   11.16   14.08
   0  12 -12   34.29   18.38
   0 -12  12   55.59   18.51
   0 -12 -12   28.37   16.62
   0 -12  12   60.56   22.33
   0  12 -13   -8.08   13.72
   0  12 -13   18.82   18.96
   0  12  13   22.89   15.42
   0 -12 -13  -17.99   15.55
   0 -12  13    0.80   12.27
   0 -12  13    0.60   17.48
   0  12 -14    3.74   12.74
   0 -12 -14    5.88   13.48
   0 -12  14   35.74   16.60
   0  12 -15   16.58   13.41
   0 -12 -15   15.58   14.65
   0 -12  15  -28.35   19.94
   0 -12  16   76.22   21.87
   0 -12  17  -33.11   18.60
   0 -12  18   20.92   16.00
   0  13   0   13.38   14.38
   0 -13   0   -9.92   12.09
   0 -13   0   -0.68   10.73
   0 -13   0   19.89   12.06
   0  13   1   49.65   19.67
   0  13  -1    0.87   15.19
   0 -13   1   24.66   13.69
   0 -13   1    9.67   12.24
   0 -13  -1   12.76   12.85
   0 -13   1    7.25   10.69
   0  13  -2   12.52   11.53
   0  13   2   20.00   15.72
   0 -13   2   -3.02   11.31
   0 -13  -2   11.61   13.08
   0 -13   2  -11.56   12.45
   0 -13   2  -19.86   12.12
   0  13  -3   25.78   17.33
   0  13  -3   32.77   19.00
   0  13   3   21.46   16.83
   0 -13   3   -0.61    9.97
   0 -13   3   -8.87   11.37
   0 -13  -3    7.97   11.04
   0 -13   3   -2.65   10.54
   0  13   4   23.08   13.63
   0  13  -4   57.85   21.03
   0  13  -4   -9.07   15.38
   0 -13   4   16.41   12.92
   0 -13  -4   13.32   13.93
   0 -13   4    5.82   11.90
   0 -13   4   13.61   12.04
   0  13  -5   -1.48   13.41
   0  13   5  -22.70   16.89
   0 -13   5   12.76   11.95
   0 -13  -5  -12.98   14.65
   0 -13   5   10.19   13.49
   0  13  -6   16.86   16.34
   0  13  -6   62.95   23.38
   0  13   6    9.24   12.55
   0 -13  -6    1.74   13.88
   0 -13   6   10.56   11.01
   0 -13   6   31.94   17.80
   0  13   7   25.70   16.66
   0  13  -7   23.89   17.48
   0 -13   7   23.07   14.02
   0 -13  -7   47.31   17.76
   0 -13   7   -6.27   14.34
   0  13   8   21.07   18.78
   0  13  -8   39.00   17.58
   0  13  -8   21.93   15.67
   0 -13   8   47.26   16.82
   0 -13  -8   -6.37   14.03
   0 -13   8   42.66   17.38
   0  13  -9   -1.03   14.38
   0  13   9   22.76   14.80
   0  13  -9   12.22   17.77
   0 -13  -9    5.62   15.84
   0 -13   9   10.95   14.31
   0 -13   9   18.44   16.49
   0  13 -10   41.11   18.00
   0  13 -10   21.64   17.87
   0 -13  10   28.78   16.83
   0 -13 -10   -5.79   13.03
   0 -13  10   30.25   20.57
   0  13 -11   14.57   14.20
   0 -13 -11   -3.63   15.24
   0 -13  11   58.55   20.05
   0 -13  11   65.82   23.43
   0  13 -12   -4.50   13.65
   0 -13  12    2.50   14.49
   0 -13 -12   36.25   22.45
   0 -13  12   53.39   21.59
   0  13 -13   13.56   14.58
   0 -13  13    7.79   12.77
   0 -13  14   12.94   13.37
   0 -13  15  -20.19   15.08
   0 -13  16    8.67   12.99
   0  14   0   26.16   18.35
   0 -14   0   34.04   14.90
   0  14   1   50.01   21.07
   0  14  -1   55.31   21.86
   0  14  -1   11.09   13.48
   0 -14  -1   14.17   13.46
   0  14  -2   16.82   16.25
   0  14   2    0.09   13.25
   0 -14  -2  -19.77   15.05
   0  14  -3   50.25   20.58
   0  14  -3   -0.05   13.85
   0  14   3    8.79   16.28
   0 -14  -3    0.92   12.85
   0  14  -4   30.91   20.37
   0  14  -4    8.42   13.65
   0 -14  -4    8.97   11.79
   0  14  -5    0.56   16.50
   0  14  -5    4.90   13.12
   0 -14  -5   11.02   14.15
   0 -14   5    4.01   13.12
   0  14  -6    8.51   15.25
   0 -14  -6   14.17   13.72
   0 -14   6   12.24   16.31
   0  14  -7   41.10   20.27
   0 -14  -7   19.09   16.41
   0 -14   7   27.75   16.39
   0  14  -8   11.63   14.60
   0 -14  -8  -13.18   18.26
   0 -14   8   -1.81   12.35
   0  14  -9   28.93   17.94
   0 -14  -9   15.86   15.66
   0 -14   9    6.90   13.61
   0  14 -10   37.37   17.33
   0 -14  10   13.38   15.04
   0  14 -11   -5.44   12.15
   0  15   2   26.91   18.95
   1   0   0    2.25    2.79
   1   0   0    1.59    3.78
  -1   0   1 1150.10   17.84
   1   0   1 1151.12   17.40
   1   0  -1 1151.66   20.02
   1   0  -1 1157.39   17.82
  -1   0  -1 1153.82   19.93
   1   0   1 1150.56   19.15
   1   0   1 1153.88   17.42
   1   0  -1 1150.34   16.82
   1   0  -1 1150.94   15.56
   1   0  -2 1050.57   21.58
  -1   0   2 1119.24   19.41
  -1   0  -2 1138.51   21.11
  -1   0  -2 1121.50   19.97
   1   0  -2 1137.53   18.75
   1   0  -2 1129.25   16.68
   1   0  -2 1123.66   18.26
   1   0   2 1122.01   20.67
   1   0  -3 2685.71   32.84
  -1   0   3 2644.09   36.59
   1   0  -3 2685.30   37.19
  -1   0  -3 2716.93   36.52
   1   0  -3 2690.19   30.98
   1   0  -3 2721.51   28.99
  -1   0   3 2631.97   28.69
  -1   0  -3 2735.02   33.22
   1   0  -3 2737.69   31.15
  -1   0   3 2744.22   31.01
   1   0  -3 2699.95   28.70
  -1   0   3 2620.75   28.26
  -1   0  -4   18.54    5.65
  -1   0   4   23.05    7.99
   1   0  -4   19.46    8.52
   1   0  -4   14.49    6.75
   1   0   4   37.18    6.59
  -1   0  -4   19.28    7.88
  -1   0   4   25.99    7.96
  -1   0   4   20.61    4.08
   1   0  -4   18.39    3.64
   1   0  -4   20.89    5.96
  -1   0  -4   29.09    6.83
   1   0   4   11.05    6.88
  -1   0   4   15.24    4.78
   1   0  -4   22.23    5.41
  -1   0   4   33.96    6.83
  -1   0   4   18.25    6.21
  -1   0   4   30.93    6.50
   1   0  -4   26.90    6.27
  -1   0   5  176.17   11.93
  -1   0  -5  196.15   10.59
  -1   0   5  200.33   14.58
   1   0   5  221.98   11.83
   1   0  -5  203.43   12.42
  -1   0   5  248.61   15.14
   1   0  -5  204.56   13.93
   1   0  -5  203.78    8.41
  -1   0   5  213.56    8.74
  -1   0  -5  210.81   11.21
  -1   0   5  198.69   11.49
  -1   0   5  221.11    8.96
   1   0  -5  202.72   11.34
   1   0   5  201.23   11.19
   1   0  -5  216.65    8.87
  -1   0   5  206.81   11.12
   1   0  -5  213.11   11.26
  -1   0   6  712.38   23.55
   1   0  -6  715.55   23.77
  -1   0  -6  705.45   16.03
   1   0   6  735.39   20.39
   1   0  -6  711.26   22.99
  -1   0  -6  709.42   19.99
  -1   0   6  687.07   24.70
  -1   0   6  712.50   23.15
   1   0  -6  695.89   16.33
  -1   0   6  677.80   14.73
  -1   0   6  742.65   21.19
   1   0  -6  712.80   20.67
   1   0   6  696.14   19.00
  -1   0  -6  680.84   18.48
  -1   0   6  695.67   20.13
   1   0  -6  680.42   19.72
   1   0   7 1876.85   34.59
  -1   0   7 1898.44   42.37
  -1   0  -7 1834.94   27.31
   1   0  -7 1876.62   39.24
  -1   0   7 1856.56   38.39
  -1   0   7 1901.14   39.61
   1   0  -7 1949.79   39.75
  -1   0  -7 1850.45   34.47
   1   0  -7 1800.35   28.71
  -1   0   7 1830.86   23.74
   1   0  -7 1944.71   35.95
  -1   0   7 1853.02   35.69
  -1   0  -7 1810.59   30.12
   1   0   7 1841.70   30.74
   1   0  -7 1861.60   34.67
  -1   0   7 1872.04   34.68
  -1   0  -8  716.83   23.65
   1   0   8  716.02   23.77
  -1   0   8  699.18   26.35
   1   0  -8  733.94   26.63
  -1   0  -8  691.51   18.59
  -1   0   8  711.67   25.58
   1   0  -8  733.15   26.81
  -1   0   8  756.30   28.86
  -1   0  -8  705.67   26.64
   1   0  -8  692.52   19.68
   1   0   8  703.84   19.68
  -1   0   8  713.21   14.92
  -1   0  -8  723.50   19.67
  -1   0   8  739.62   24.49
   1   0  -8  695.88   23.45
   1   0  -8  722.62   23.73
  -1   0   8  716.81   23.45
   1   0  -9   38.32   10.47
  -1   0  -9   28.56    7.64
  -1   0   9   41.21   11.05
  -1   0  -9   42.91   10.88
  -1   0   9   30.19   11.29
   1   0   9   43.40    9.21
  -1   0  -9   20.64    5.41
   1   0  -9   24.65    8.97
  -1   0   9   25.68    8.24
   1   0  -9   37.53    6.87
  -1   0   9   21.16    6.18
  -1   0   9   27.10    4.18
   1   0   9   28.97    6.04
  -1   0   9   34.07    8.08
   1   0  -9   37.37    8.23
  -1   0   9   37.99    9.64
   1   0  -9   30.18    8.25
  -1   0 -10  126.09   15.00
   1   0  10  115.14   12.59
  -1   0 -10  116.83    9.90
   1   0 -10  113.30   12.79
  -1   0  10   98.58   13.47
  -1   0  10  112.87   15.27
  -1   0 -10   93.36   11.14
  -1   0  10  101.05   12.13
   1   0 -10  110.20    9.86
   1   0 -10  101.93   12.55
  -1   0  10   99.54    6.08
   1   0  10   98.59    8.80
  -1   0  10   93.21    8.77
   1   0 -10   99.38   11.34
   1   0 -10   99.44   12.25
  -1   0  10  106.34   11.45
  -1   0  10  121.70   13.49
   1   0 -11 1386.71   42.50
  -1   0  11 1348.83   43.29
  -1   0 -11 1347.73   30.75
  -1   0  11 1368.06   42.35
  -1   0 -11 1327.83   38.19
   1   0  11 1263.32   37.58
  -1   0  11 1357.71   39.00
  -1   0 -11 1355.62   43.13
   1   0 -11 1369.31   39.62
   1   0 -11 1272.90   32.32
  -1   0  11 1334.71   29.58
   1   0 -11 1350.96   38.02
  -1   0  11 1292.74   19.72
   1   0  11 1287.98   27.86
   1   0 -11 1362.72   38.27
  -1   0 -12    4.58    8.56
  -1   0 -12   -6.78    7.60
  -1   0  12   15.97   12.10
  -1   0  12   10.05   10.54
   1   0  12    1.81    8.81
   1   0 -12   -1.57    7.52
   1   0 -12   -3.08    8.19
  -1   0 -12   -2.32    5.71
   1   0 -12    1.37    5.57
  -1   0  12   13.02    8.81
   1   0  12    3.21    5.21
  -1   0  12    0.10    2.83
  -1   0  12    3.93    6.00
   1   0 -12   -1.21    7.30
   1   0 -12   -1.59    8.26
  -1   0 -13  600.16   31.33
  -1   0 -13  635.70   23.81
  -1   0  13  666.32   33.67
   1   0 -13  675.42   32.66
   1   0  13  632.98   29.79
  -1   0  13  629.22   29.12
  -1   0 -13  642.44   29.64
   1   0 -13  666.43   30.34
  -1   0  13  669.77   33.93
  -1   0 -13  630.04   31.22
   1   0 -13  624.58   25.42
   1   0  13  590.56   19.66
   1   0 -13  626.44   29.00
  -1   0  13  633.29   22.07
  -1   0  13  624.94   13.45
   1   0 -13  644.58   29.71
  -1   0 -13  625.21   32.35
  -1   0  14  298.97   25.57
   1   0  14  264.77   21.80
  -1   0 -14  281.01   21.02
  -1   0  14  259.89   23.39
  -1   0  14  242.38   19.48
  -1   0 -14  228.69   15.38
   1   0 -14  282.10   21.38
   1   0 -14  261.19   17.71
  -1   0 -14  295.08   23.11
  -1   0 -14  286.80   14.11
  -1   0  14  271.22    8.70
   1   0 -14  278.77   20.91
   1   0  14  255.65   13.71
   1   0 -14  269.83   21.08
  -1   0 -14  249.84   23.22
  -1   0  15   28.17   14.03
  -1   0  15   39.16   16.44
   1   0 -15   40.85   11.69
  -1   0 -15   35.50   10.50
   1   0  15   33.45   11.92
  -1   0  15   15.83    9.63
   1   0 -15   39.74    9.88
  -1   0 -15   20.90    7.88
  -1   0 -15   30.51   11.76
  -1   0 -15   33.67    6.89
  -1   0  15   19.05    2.87
  -1   0  15   35.25    3.89
   1   0  15   26.53    6.67
   1   0 -15   37.55   12.70
  -1   0 -15   27.56   13.24
   1   0 -15   19.55    9.48
  -1   0  16  146.19   21.44
   1   0  16  131.55   18.92
   1   0 -16  136.16   17.29
   1   0 -16  132.40   14.62
  -1   0 -16  120.54   12.74
  -1   0 -16  127.55   16.93
  -1   0  16   95.02   14.62
   1   0  16  129.50   10.62
  -1   0 -16  127.71   10.54
   1   0 -16  161.71   18.83
  -1   0 -16  125.69   20.02
   1   0  17   10.91   12.31
  -1   0  17    3.09   14.53
   1   0 -17    2.62   10.11
  -1   0 -17   20.49    8.09
  -1   0 -17   23.66   12.85
   1   0 -17   17.64    9.02
   1   0  17   20.86    6.20
  -1   0 -17   15.35    5.51
  -1   0 -17   16.49   14.09
   1   0 -17   21.23   11.49
  -1   0  18   -3.25   14.44
   1   0 -18    6.08   10.98
   1   0  18   20.81   15.04
  -1   0 -18   32.04   14.92
   1   0 -18    9.65    9.19
  -1   0 -18    7.36    8.19
  -1   0 -18    1.60    5.24
   1   0  18    9.42    5.73
   1   0 -18    4.85   11.72
  -1   0 -18   -7.63   14.50
   1   0  19   20.89   15.58
  -1   0  19  -13.07   16.34
   1   0 -19   -2.38   10.98
  -1   0 -19    8.61   11.42
   1   0 -19   19.61   10.30
  -1   0 -19   11.44    8.77
   1   0  19    1.41    4.63
   1   0 -19   -0.31   12.24
  -1   0 -19    1.68   13.15
  -1   0  20  339.84   31.85
   1   0  20  354.44   30.53
  -1   0 -20  342.82   23.12
   1   0 -20  344.54   27.36
  -1   0 -20  337.95   28.82
   1   0 -20  364.09   25.79
   1   0  20  343.37   14.78
   1   0 -20  323.28   28.09
  -1   0 -20  333.32   30.83
   1   0 -21   39.65   11.66
  -1   0 -21   50.39   15.42
  -1   0 -21   40.09   10.18
  -1   0  21    2.70   15.58
   1   0  21   29.27   13.72
   1   0 -21   42.89   14.02
   1   0 -21   44.72   14.90
  -1   0 -21    4.24   14.69
  -1   0 -22   22.54   12.62
   1   0 -22   40.24   12.40
  -1   0 -22   24.84    9.82
   1   0  22    9.54   15.33
   1   0 -22   43.24   13.22
  -1   0  22   14.87   13.33
  -1   0 -22   53.08   16.65
   1   0 -22   29.02   14.61
   1   0 -23   17.97   10.21
  -1   0 -23   15.06   11.05
   1   0  23   13.93   15.19
   1   0 -23   13.14   10.35
  -1   0  23   23.87   14.29
  -1   0 -23   25.02    9.90
  -1   0 -23    7.65   13.55
   1   0 -23    7.03   12.55
   1   0 -24   66.64   14.60
  -1   0 -24   48.97   14.20
  -1   0  24   52.40   19.06
   1   0 -24   50.72   12.84
   1   0  24  117.98   23.27
  -1   0 -24   50.70   11.50
   1   0 -24   64.63   17.32
  -1   0 -24   86.35   21.98
  -1   0 -25   86.73   20.12
   1   0 -25   66.38   14.96
  -1   0  25   76.18   21.69
   1   0  25   96.85   23.04
  -1   0 -25   98.35   21.47
   1   0 -25   78.65   19.18
  -1   0 -26    2.40   14.07
   1   0 -26   13.69   10.86
   1   0  26   27.31   18.52
  -1   0  26   49.44   18.26
  -1   0 -26   -8.64   17.21
   1   0 -26    1.30   12.02
  -1   0 -27   18.26   15.90
   1   0  27   28.12   18.33
  -1   0  27   28.97   17.15
  -1   0 -27   19.63   16.45
   1   0 -27   26.31   14.46
  -1   0 -28    6.94   14.55
  -1   0  28    5.50   17.50
   1   0  28   19.75   16.99
   1   0 -28   18.01   14.64
  -1   0 -28    9.48   15.37
  -1   0 -29   -2.13   11.47
   1   0  29   14.23   16.85
  -1   0 -29   -6.45   16.91
   1   0 -29   -5.99   13.97
  -1   0 -30   12.96   14.59
   1   0 -30    3.25   12.99
  -1  -1 -30   11.77   16.33
   1   1 -30   30.78   17.12
  -1  -1 -29   14.38   15.73
  -1   1  29    9.79   18.43
   1  -1  29   17.60   18.75
  -1  -1 -29   34.87   19.90
   1   1 -29   21.11   13.49
  -1  -1 -28   16.44   15.48
   1  -1  28   57.90   22.01
   1   1 -28   19.41   14.19
  -1   1  28   20.10   15.63
   1   1 -28   19.55   15.55
  -1  -1 -28   23.36   18.09
  -1  -1 -27   18.94   16.66
   1  -1  27   17.96   18.50
  -1   1  27   32.55   18.83
   1   1 -27   10.59   12.68
   1   1 -27    7.56   12.41
  -1  -1 -27   -3.74   16.25
  -1  -1 -26   -6.72   13.81
   1   1 -26   14.90   10.30
   1  -1  26   29.65   18.37
   1   1 -26    1.05   11.66
  -1   1  26    3.86   14.13
   1   1 -26   10.47   14.70
  -1  -1 -26   14.07   15.81
   1   1 -25   23.13   11.31
  -1  -1 -25   36.38   17.96
   1  -1  25   33.85   17.70
  -1   1  25    0.48   15.33
   1   1 -25   10.80   11.21
  -1  -1 -25   27.14   15.18
   1   1 -25   24.26   13.98
  -1  -1 -24   77.33   19.62
   1   1 -24  119.97   17.99
   1   1 -24   85.44   17.62
   1  -1  24   78.12   22.09
  -1   1  24   83.66   22.28
  -1  -1 -24   79.59   20.14
   1   1 -24   77.13   18.21
   1   1 -23  139.44   17.60
  -1  -1 -23  145.92   23.63
   1  -1  23  166.92   25.33
  -1   1  23  118.21   23.25
   1   1 -23  133.11   20.70
  -1  -1 -23  132.89   23.37
   1   1 -23  182.43   23.82
   1   1 -22   -0.07    9.11
  -1  -1 -22   -0.74    9.88
  -1   1  22  -37.40   19.65
   1   1 -22   10.84   12.05
   1  -1  22   10.77   12.65
  -1  -1 -22    7.77   14.93
   1   1 -22    0.93   12.27
   1  -1  21   47.64   17.28
  -1   1  21   21.18   12.92
  -1  -1 -21   42.80    9.88
  -1  -1 -21   39.32   14.53
   1   1 -21   37.90   12.24
   1   1 -21   46.39   11.25
   1  -1  21   41.66    7.75
   1   1 -21   30.09   12.96
  -1  -1 -21   52.44   17.35
  -1  -1 -20  150.76   15.35
   1  -1  20  177.18   22.85
  -1   1  20  153.95   23.97
   1   1 -20  153.52   17.26
  -1  -1 -20  114.92   18.95
   1   1 -20  147.13   20.05
   1  -1  20  130.56   11.63
   1   1 -20  153.71   19.98
  -1  -1 -20  125.01   21.48
  -1  -1 -19   35.13    9.00
  -1   1  19   46.50   15.86
   1  -1  19   50.90   18.05
   1   1 -19   40.39   14.22
   1   1 -19   25.67    9.74
   1   1 -19   42.18   10.83
   1  -1  19   30.71    7.69
  -1  -1 -19   21.36   13.78
   1   1 -19   26.03   12.56
  -1  -1 -18   49.62    9.92
  -1   1  18   59.90   18.00
   1  -1  18   55.71   16.49
   1   1 -18   34.84   13.07
   1   1 -18   46.76   11.47
   1   1 -18   41.84   10.27
   1  -1  18   47.26    8.87
  -1  -1 -18   30.89   14.02
   1   1 -18   54.13   13.84
  -1  -1 -17   41.02    8.67
   1  -1  17   52.70   16.54
  -1   1  17   70.74   17.07
   1   1 -17   39.01   12.15
   1   1 -17   67.11   12.15
   1   1 -17   57.49   10.90
  -1   1  17   30.23    9.38
   1  -1  17   50.78    9.18
   1   1 -17   47.27   14.44
  -1  -1 -17   56.27   16.95
  -1   1  16   92.23   17.70
   1  -1  16  110.77   19.36
  -1  -1 -16   73.40   10.04
  -1   1  16  111.74   15.75
   1   1 -16   73.98   11.37
   1   1 -16   78.90   14.53
   1   1 -16   78.86   12.02
   1  -1  16   83.32   10.61
  -1  -1 -16   75.18   17.94
   1   1 -16   78.72   14.08
  -1   1  15   -5.04   12.74
  -1  -1 -15    3.60    5.51
   1  -1  15   43.42   14.78
  -1   1  15    4.70    8.03
   1   1 -15    6.31    6.41
   1   1 -15   24.55    8.50
   1   1 -15   -3.03   11.98
  -1  -1 -15   12.42    3.58
   1  -1  15    8.54    6.88
   1   1 -15   19.38   10.42
  -1  -1 -15   -6.42   13.15
  -1   1  14   67.99   16.28
   1  -1  14  117.27   17.54
  -1   1  14   55.10   10.80
   1   1 -14   46.25   11.41
   1   1 -14   54.19    9.38
  -1  -1 -14   46.37    7.62
   1   1 -14   64.48   10.20
  -1  -1 -14   65.35    5.71
   1  -1  14   58.27    9.09
  -1  -1 -14   68.11   16.36
   1   1 -14   71.46   13.28
   1   1 -14   98.18   15.53
  -1   1  13  374.61   22.29
   1   1 -13  348.95   23.21
   1  -1  13  388.90   25.09
  -1   1  13  362.57   26.41
  -1  -1 -13  344.94   16.29
   1   1 -13  380.58   19.04
   1   1 -13  391.90   24.46
   1  -1  13  383.07   18.30
  -1  -1 -13  371.27   11.57
  -1   1  13  386.98   14.93
  -1   1  13  377.12   24.12
   1   1 -13  352.02   21.50
  -1  -1 -13  341.77   25.17
  -1  -1 -12  103.93    9.29
  -1   1  12  100.93   15.80
   1  -1  12  102.64   14.78
  -1  -1 -12  129.45   17.11
   1   1 -12  112.06   15.48
   1   1 -12   92.26   14.09
   1   1 -12   93.88   10.28
   1   1 -12   99.76   13.69
  -1   1  12  109.59   13.06
  -1   1  12   98.66    8.33
   1  -1  12  106.61   11.14
  -1   1  12  107.33   13.28
   1   1 -12   99.31   13.01
   1   1 -12  106.00   12.53
  -1  -1 -12   87.08   15.05
   1   1 -11    4.50    9.34
  -1   1  11   -2.54    9.48
  -1  -1 -11   18.26   10.22
   1   1 -11   10.43    7.93
   1  -1  11   13.93   10.05
  -1  -1 -11   -1.69    4.66
   1   1 -11   -1.42    8.19
   1   1 -11   -1.83    5.46
  -1   1  11    5.22    7.08
  -1   1  11   -3.99    5.06
  -1  -1 -11    4.47    4.77
   1  -1  11   10.52    6.85
   1   1 -11    2.42    7.83
  -1  -1 -11    5.80   11.14
  -1   1  11   -4.44    8.19
   1   1 -11    1.54    6.75
   1   1 -10  374.42   22.01
  -1   1  10  391.56   22.78
   1   1 -10  413.90   23.31
   1   1 -10  415.58   24.10
  -1   1  10  396.48   23.75
   1  -1  10  414.29   22.65
  -1  -1 -10  389.68   13.91
  -1   1  10  409.73   20.86
   1   1 -10  400.89   16.41
  -1  -1 -10  381.13   14.26
   1  -1  10  399.74   17.48
   1   1 -10  419.35   22.33
  -1   1  10  412.95   21.99
   1   1 -10  398.64   18.99
  -1  -1 -10  408.44   24.84
   1   1  -9  126.17   13.36
   1   1  -9  117.96   13.74
  -1   1   9  118.39   13.56
  -1  -1  -9  113.69    7.47
   1  -1   9  124.48   14.18
  -1   1   9  142.22   14.99
   1   1  -9  129.64    9.31
   1   1  -9  114.49   12.64
  -1   1   9  110.40   11.78
   1   1  -9  107.11   11.32
   1  -1   9  126.23   10.83
  -1  -1  -9  116.52    8.53
   1   1  -9  121.73   11.02
  -1   1   9  110.38   11.88
  -1  -1  -9  104.56   14.39
   1   1  -8  801.67   28.38
  -1  -1  -8  738.87   15.35
   1   1  -8  766.82   28.58
  -1   1   8  730.83   26.30
  -1   1   8  735.56   25.55
   1  -1   8  754.96   26.73
   1   1  -8  762.73   29.01
  -1   1   8  747.92   23.34
   1   1  -8  752.88   18.46
   1  -1   8  734.04   22.57
  -1  -1  -8  715.76   18.79
   1   1  -8  779.56   26.77
   1   1  -8  761.43   22.06
  -1  -1  -8  766.92   29.62
  -1   1   8  739.36   26.18
   1  -1   7  740.72   24.97
  -1  -1  -7  721.02   12.97
   1   1  -7  732.34   26.40
  -1   1   7  763.05   25.04
  -1   1   7  746.11   24.81
   1   1  -7  738.06   26.61
   1   1  -7  763.13   27.35
  -1   1   7  734.87   21.90
   1   1  -7  710.45   16.16
  -1   1   7  722.40   12.31
  -1  -1  -7  722.96   18.65
   1   1  -7  734.21   24.96
   1  -1   7  711.32   21.83
  -1   1   7  748.90   25.00
   1   1  -7  741.90   20.01
  -1   1   6  254.58   14.82
   1   1  -6  243.54   15.14
   1  -1   6  260.25   15.23
   1   1  -6  250.94   15.81
   1   1  -6  262.65   15.94
  -1   1   6  234.70   14.14
   1  -1   6  260.10   15.21
   1   1  -6  256.67    8.69
  -1   1   6  255.05   13.41
   1   1  -6  253.28   14.53
   1  -1   6  254.71   14.14
  -1  -1  -6  220.18   10.90
  -1   1   6  262.32   11.99
  -1   1   6  245.11    8.29
  -1   1   6  254.98   14.75
   1   1  -6  254.16   11.22
   1   1  -5  141.23   11.13
  -1   1   5  148.02   11.60
  -1   1   5  131.78   11.28
   1   1  -5  150.99   12.08
   1   1  -5  169.03   13.76
   1  -1   5  151.27   12.61
  -1   1   5  153.66   10.22
  -1  -1  -5  139.57    9.40
   1  -1   5  165.94   12.20
  -1   1   5  150.74    7.45
  -1   1   5  156.58    8.82
   1   1  -5  151.01   11.56
  -1   1   5  142.93   11.27
   1   1  -5  142.22    7.71
   1   1  -4 1199.64   27.45
   1   1  -4 1116.19   26.58
   1   1  -4 1145.06   27.56
  -1   1   4 1158.99   22.48
  -1   1   4 1166.09   22.74
   1  -1   4 1168.31   27.34
  -1   1   4 1199.02   18.97
   1   1  -4 1129.01   26.00
  -1  -1  -4 1165.30   22.64
   1  -1   4 1128.41   25.48
  -1   1   4 1165.28   17.44
   1   1  -4 1116.23   15.37
  -1   1   4 1166.99   25.82
  -1   1   3  267.21    9.77
   1   1  -3  253.08   12.73
   1   1  -3  255.41   13.24
  -1   1   3  270.13   11.24
   1  -1   3  268.51   13.54
   1   1  -3  264.22   12.81
  -1   1   3  271.00   13.52
  -1   1   3  272.19   10.09
  -1   1   3  267.42    7.47
   1  -1   3  272.08   14.15
  -1  -1  -3  263.52   11.64
  -1  -1  -3  258.27   13.46
   1   1  -3  274.57   13.45
  -1   1   3  252.67    7.55
  -1   1   3  261.10   12.24
   1   1  -2 2888.60   31.91
   1   1  -2 2884.47   35.39
   1  -1   2 2885.39   35.60
  -1   1   2 2886.13   30.94
   1   1  -2 2889.73   33.30
   1  -1   2 2881.81   34.98
  -1   1   2 2881.45   29.63
  -1   1   2 2882.03   34.83
  -1  -1  -2 2888.37   33.32
  -1  -1  -2 2884.07   35.35
   1   1  -2 2887.74   35.28
  -1   1   2 2886.05   33.89
  -1  -1  -1  381.78    9.55
   1   1  -1  366.32   10.75
   1   1  -1  376.08   12.72
  -1   1   1  389.48   12.43
   1  -1   1  357.99   12.82
  -1  -1  -1  354.21   12.62
   1  -1   1  318.95   12.38
  -1   1   1  374.34   13.37
   1  -1   1  374.75   13.73
  -1   1   1  354.99   12.07
   1   1  -1  378.82   13.66
   1   1  -1  372.82   13.57
  -1   1   1  377.87   13.24
  -1  -1  -1  367.72   13.79
  -1  -1   0 3839.18   32.36
   1  -1   0 3879.38   36.28
  -1   1   0 3867.22   36.60
   1  -1   0 3816.09   38.01
  -1   1   0 3886.92   37.92
  -1   1   0 3808.10   37.18
   1  -1   0 3819.05   37.59
  -1  -1   0 3863.93   37.60
   1   1   0 3862.56   29.84
   1  -1   0 3807.32   36.04
  -1   1   0 3893.07   37.71
  -1  -1   0 3889.85   38.63
  -1  -1   1  390.31   12.96
  -1   1  -1  364.20   13.29
   1  -1  -1  364.47   11.97
   1   1   1  349.61    9.33
  -1   1  -1  376.14   13.16
  -1  -1   1  382.81   13.27
   1  -1  -1  378.73   13.20
   1  -1  -1  389.84   12.72
  -1   1  -1  382.12   13.57
   1   1   1  278.74   12.24
  -1  -1   1  344.89   13.05
   1  -1  -1  360.26   13.19
  -1  -1   2 2859.61   32.25
   1  -1  -2 2896.98   22.78
  -1  -1   2 2840.45   34.91
   1  -1  -2 2833.55   30.88
  -1   1  -2 2889.66   36.01
   1  -1  -2 2851.38   30.33
  -1  -1   2 2884.34   33.48
  -1   1  -2 2847.46   34.89
  -1  -1   2 2850.14   34.88
   1  -1  -2 2816.02   34.54
   1  -1  -2 2847.30   34.42
  -1  -1   2 2847.91   35.08
   1   1   2 2818.64   35.67
  -1  -1   3  281.13   13.71
  -1  -1   3  306.61   14.06
  -1   1  -3  253.57   10.98
  -1  -1   3  248.27   13.78
   1  -1  -3  272.14   10.09
   1  -1  -3  269.43   11.02
  -1   1  -3  269.33   13.59
  -1  -1   3  276.22   11.96
   1   1   3  255.90   11.78
  -1   1  -3  272.56   13.30
   1  -1  -3  255.99   10.37
  -1  -1   3  250.14   13.35
   1  -1  -3  258.17   12.89
  -1  -1   3  270.13   12.85
   1   1   3  273.35   14.64
  -1   1  -4 1180.02   24.74
  -1  -1   4 1177.44   27.63
  -1   1  -4 1112.20   24.88
  -1  -1   4 1148.37   27.94
   1  -1  -4 1118.60   21.98
  -1  -1   4 1134.51   27.04
   1   1   4 1184.34   17.07
   1  -1  -4 1152.30   22.36
  -1   1  -4 1157.86   27.38
  -1  -1   4 1178.88   23.26
   1  -1  -4 1169.06   18.53
   1  -1  -4 1164.08   17.35
   1   1   4 1171.58   22.83
  -1  -1   4 1180.74   27.31
   1  -1  -4 1148.59   25.81
  -1  -1   4 1156.29   15.99
  -1  -1   4 1164.27   26.53
   1   1   4 1175.43   28.50
  -1   1  -5  175.47   12.84
  -1  -1   5  149.17   12.41
   1   1   5  154.52    8.53
   1  -1  -5  139.61    9.94
  -1   1  -5  170.95   12.51
  -1  -1   5  152.04   13.47
  -1  -1   5  169.83   14.86
  -1   1  -5  159.87   13.37
   1  -1  -5  143.16    9.40
  -1  -1   5  128.33   10.75
  -1  -1   5  147.50    9.75
  -1  -1   5  142.75   12.42
   1  -1  -5  141.67    6.70
   1   1   5  151.96   10.20
   1  -1  -5  154.94    8.26
   1  -1  -5  175.21   12.84
  -1  -1   5  151.67   12.61
   1   1   6  263.17   12.09
  -1  -1   6  281.79   17.56
  -1   1  -6  250.06   14.59
  -1  -1   6  269.60   17.67
   1  -1  -6  235.46   13.25
  -1   1  -6  277.59   15.34
  -1  -1   6  276.26   16.78
   1  -1  -6  271.88   13.02
  -1   1  -6  259.85   15.95
   1   1   6  245.67   11.48
   1  -1  -6  257.13   11.40
  -1  -1   6  255.55   15.54
  -1  -1   6  229.48   13.51
   1  -1  -6  283.94   16.05
   1   1   7  763.81   21.11
  -1   1  -7  734.99   24.12
  -1  -1   7  750.36   28.25
   1  -1  -7  708.73   23.73
  -1  -1   7  733.93   25.90
  -1   1  -7  760.54   25.92
  -1  -1   7  740.34   26.83
   1  -1  -7  697.10   21.22
  -1   1  -7  760.28   26.45
  -1  -1   7  707.06   25.01
   1   1   7  722.66   18.82
   1  -1  -7  724.42   19.81
  -1  -1   7  746.07   22.70
   1  -1  -7  727.04   24.86
  -1   1  -8  760.42   27.47
  -1   1  -8  753.70   22.93
  -1  -1   8  770.18   29.78
   1  -1  -8  718.07   25.52
  -1   1  -8  720.79   25.45
  -1  -1   8  690.98   27.64
   1   1   8  735.07   22.87
  -1  -1   8  731.34   26.64
   1  -1  -8  745.87   22.92
  -1   1  -8  753.76   27.21
   1  -1  -8  774.05   22.43
   1   1   8  740.32   19.22
  -1  -1   8  791.57   27.61
  -1  -1   8  747.86   23.24
   1  -1  -8  787.60   27.05
  -1   1  -9  102.43   11.35
   1  -1  -9  128.22   12.28
  -1   1  -9  119.65   12.63
  -1   1  -9  144.27   11.87
  -1  -1   9  112.78   14.02
  -1  -1   9  139.24   16.39
   1   1   9  109.00   10.73
  -1  -1   9  110.22   12.02
   1  -1  -9  123.72   10.84
  -1   1  -9  113.66   13.47
  -1  -1   9  119.61   11.62
   1   1   9  115.69    8.67
   1  -1  -9  125.04   10.29
   1  -1  -9  132.25   13.66
  -1  -1   9  118.97   13.59
  -1   1 -10  451.12   24.02
  -1   1 -10  406.27   21.82
  -1   1 -10  406.55   18.60
   1   1  10  394.08   19.47
  -1  -1  10  407.17   24.08
   1  -1 -10  384.51   21.57
  -1  -1  10  434.65   24.75
   1  -1 -10  396.80   21.16
  -1  -1  10  374.45   21.36
   1  -1 -10  404.86   19.34
  -1   1 -10  437.49   23.10
   1  -1 -10  390.47   18.73
   1   1  10  368.20   14.07
  -1  -1  10  406.58   22.47
  -1  -1  10  391.05   18.56
   1  -1 -10  385.90   21.68
   1  -1 -11    3.11    7.55
   1  -1 -11    4.70    7.24
  -1  -1  11    1.41   10.94
  -1   1 -11    9.06    8.24
   1   1  11  -11.89    9.14
  -1   1 -11    5.72    8.43
  -1  -1  11    0.20    9.29
  -1  -1  11   -8.62    7.96
   1  -1 -11    5.63    6.43
  -1   1 -11  -19.52    8.88
  -1   1 -11    0.22    8.80
   1   1  11    1.39    4.26
  -1  -1  11   15.24    8.42
  -1  -1  11   18.78   11.39
   1  -1 -11    4.51    8.76
   1  -1 -11    2.84    5.79
  -1  -1  12  118.29   16.39
  -1   1 -12   98.03   14.65
   1  -1 -12   95.62   13.33
  -1  -1  12   94.92   14.21
   1  -1 -12  116.49   14.64
  -1   1 -12  112.27   13.79
   1   1  12  100.47   13.02
   1  -1 -12  102.28   11.91
  -1   1 -12   92.81   10.77
  -1  -1  12   95.17   12.84
  -1   1 -12   95.64   13.99
  -1  -1  12  128.79   12.86
   1   1  12  101.76    8.35
  -1  -1  12  113.22   15.50
   1  -1 -12  101.04   12.05
  -1   1 -12  109.54   14.55
   1  -1 -12  102.76   14.32
   1  -1 -13  362.90   22.61
  -1  -1  13  382.14   26.64
   1   1  13  350.47   22.19
  -1  -1  13  369.09   26.56
  -1   1 -13  372.24   20.47
  -1  -1  13  370.92   23.81
  -1   1 -13  366.72   25.15
  -1   1 -13  378.29   23.99
   1  -1 -13  388.70   24.66
  -1   1 -13  379.68   24.38
   1  -1 -13  373.97   21.30
  -1  -1  13  368.65   14.89
  -1   1 -13  438.29   27.65
   1   1  13  374.09   14.33
   1  -1 -13  389.41   22.02
   1  -1 -13  373.70   23.82
  -1  -1  14   59.20   15.02
   1  -1 -14   73.39   12.60
  -1  -1  14   62.12   16.02
  -1   1 -14   50.50   12.28
   1   1  14   58.30   11.79
   1  -1 -14   62.07   10.95
  -1   1 -14   60.42   13.61
  -1   1 -14   74.50   11.55
  -1  -1  14   52.28   11.55
  -1  -1  14   70.35    7.60
   1   1  14   59.12    6.81
   1  -1 -14   70.04   11.30
   1  -1 -14   50.65   12.94
   1  -1 -15   14.76    9.61
  -1  -1  15   32.46   13.45
  -1  -1  15   -8.12   14.37
   1   1  15    5.28   10.40
  -1   1 -15    3.41   10.51
  -1  -1  15   17.29   10.73
  -1   1 -15   27.95    9.89
   1  -1 -15    8.41    7.86
  -1  -1  15    9.33    4.97
   1   1  15    8.72    4.43
  -1   1 -15   24.49    7.94
   1  -1 -15    0.65    8.83
   1  -1 -15   16.70   10.40
  -1  -1  16  100.89   20.14
   1   1  16   73.52   14.71
  -1  -1  16   63.78   17.57
   1  -1 -16   79.99   14.69
  -1   1 -16   79.66   13.40
  -1   1 -16   73.34   14.74
   1  -1 -16   80.74   12.81
  -1  -1  16   95.79    8.36
  -1   1 -16   90.57   11.55
   1   1  16   80.39    7.31
  -1   1 -16   79.29   17.31
   1  -1 -16   85.88   16.12
   1  -1 -16   79.21   13.04
   1   1  17   51.25   11.50
  -1  -1  17   51.04   11.21
  -1  -1  17   51.02   11.26
  -1   1 -17   51.68   11.09
   1  -1 -17   51.54   11.84
  -1   1 -17   51.95   11.95
   1   1  17   51.94   11.36
  -1   1 -17   51.74   11.92
  -1  -1  17   51.99   11.68
  -1   1 -17   51.74   11.93
   1  -1 -17   51.72   11.25
  -1  -1  18   43.01   18.32
   1   1  18   43.09   13.19
  -1  -1  18   43.54   16.90
  -1   1 -18   43.25   11.51
  -1   1 -18   43.15   15.05
  -1  -1  18   43.75    6.44
  -1   1 -18   44.31    9.75
   1   1  18   47.34    5.73
  -1   1 -18   46.30   17.23
   1  -1 -18   44.88   12.95
  -1  -1  19   39.07   20.87
  -1  -1  19   31.95   15.96
   1   1  19   28.58   12.43
  -1   1 -19   27.93   10.72
  -1   1 -19   51.05   13.72
   1   1  19   35.21    4.77
  -1  -1  19   41.40    6.25
  -1  -1  19   32.32    5.46
  -1   1 -19   32.01    8.13
   1  -1 -19   38.44   13.67
  -1   1 -19   19.85   14.17
  -1  -1  20  117.74   21.06
   1   1  20  139.60   19.86
  -1   1 -20  143.69   16.89
  -1   1 -20  149.85   21.16
  -1   1 -20  147.72   13.27
  -1  -1  20  155.14    8.64
   1  -1 -20  155.84   21.78
  -1   1 -20  114.62   19.67
  -1   1 -21   30.17   10.92
  -1   1 -21   30.71   13.94
   1   1  21   41.44   15.40
  -1  -1  21   13.56   15.84
  -1   1 -21   28.81   14.84
   1  -1 -21   20.34   12.59
  -1   1 -22    2.12    8.47
  -1   1 -22   16.87   13.30
  -1  -1  22   21.36   17.97
   1   1  22    3.26   12.50
   1  -1 -22   13.71   14.88
  -1   1 -22   -7.25   14.08
  -1   1 -23  148.90   22.50
  -1   1 -23  169.41   19.50
  -1  -1  23  142.15   25.68
   1   1  23  163.27   23.80
  -1   1 -23  148.69   23.27
   1  -1 -23  151.23   23.10
  -1   1 -24   64.86   17.08
   1  -1 -24  117.20   19.51
  -1   1 -24   91.34   15.60
   1   1  24   68.15   18.64
  -1  -1  24   80.32   23.66
  -1   1 -24   76.93   21.47
   1  -1 -24   66.15   17.53
   1  -1 -25   16.33   10.87
  -1   1 -25   12.71   10.03
  -1   1 -25   33.93   14.77
   1   1  25   23.05   15.98
  -1  -1  25   -1.49   17.33
   1  -1 -25   22.43   16.39
  -1   1 -25    5.64   13.06
   1  -1 -26   22.57   12.16
  -1   1 -26   15.29   12.86
   1   1  26   -9.53   14.24
  -1  -1  26   17.90   17.20
  -1   1 -26    2.10   15.65
   1  -1 -26    6.24   15.84
   1  -1 -27   -8.12   10.85
  -1   1 -27    8.36   14.13
  -1  -1  27   47.96   20.87
   1   1  27   42.63   18.81
  -1   1 -27   11.61   14.31
   1  -1 -27   11.21   16.37
  -1   1 -28   13.36   12.49
  -1  -1  28   27.39   19.62
   1   1  28   26.63   15.81
   1  -1 -28   19.63   17.63
  -1   1 -28   54.25   19.74
  -1   1 -29   29.22   15.88
   1   1  29   52.34   20.65
   1  -1 -29    3.68   14.18
  -1   1 -29   19.40   15.38
  -1   1 -30  -21.23   15.82
   1   1  30   43.35   20.90
   1  -1 -30   11.20   15.08
  -1  -2 -30   26.42   16.18
  -1  -2 -29   30.45   16.03
   1   2 -29   27.88   15.22
   1  -2  29    4.89   17.39
  -1   2  29   62.93   22.23
  -1  -2 -28   25.08   17.24
  -1   2  28    9.74   16.18
   1  -2  28   -0.59   14.46
   1   2 -28   30.88   15.36
  -1  -2 -28   -9.57   18.18
   1   2 -28    2.38   12.03
  -1  -2 -27   12.80   15.36
   1  -2  27   13.39   16.64
   1   2 -27    9.65   14.16
  -1   2  27   -6.48   15.57
   1   2 -27   -1.67   11.49
  -1  -2 -27   26.28   18.71
  -1  -2 -26    0.55   15.81
  -1   2  26   40.40   19.35
   1  -2  26   38.86   21.18
   1   2 -26    8.87   12.76
   1   2 -26   13.29   14.93
  -1  -2 -26   22.98   18.02
   1   2 -25   14.71   12.45
   1   2 -25   15.38    9.50
  -1  -2 -25   29.80   15.11
   1  -2  25    3.58   16.54
  -1   2  25   36.53   18.33
  -1  -2 -25   -4.87   15.56
   1   2 -25    5.72   11.32
  -1  -2 -24   -8.46   15.25
   1   2 -24   19.43   10.27
   1   2 -24    7.04   11.55
   1  -2  24  -26.46   19.21
  -1   2  24   -4.40   16.33
  -1  -2 -24    1.76   14.18
   1   2 -24    9.94   10.27
   1   2 -23   28.88   13.70
   1   2 -23   12.41    9.23
  -1   2  23    1.51   13.94
   1  -2  23   23.44   17.62
   1   2 -23   18.23   12.56
  -1  -2 -23   25.99   17.57
   1   2 -22   16.12    9.68
   1   2 -22   24.96   14.95
  -1   2  22    8.68   13.67
  -1  -2 -22   34.17   17.31
   1   2 -22   14.95   11.94
   1  -2  21   98.61   19.22
  -1   2  21  118.91   22.17
   1   2 -21   84.36   17.29
   1   2 -21   99.50   14.27
   1  -2  21  123.78   13.51
  -1  -2 -21  111.37   22.01
   1   2 -21  113.11   18.21
  -1   2  20   68.50   18.34
   1  -2  20   51.95   16.77
   1   2 -20   50.23   10.85
   1   2 -20   66.87   12.28
   1   2 -20   69.79   15.24
   1  -2  20   57.81   10.60
   1   2 -20   48.93   12.91
  -1  -2 -20   53.34   17.64
   1  -2  19   99.56   21.16
  -1   2  19   70.88   17.00
   1   2 -19   77.12   12.72
   1   2 -19   80.93   12.99
   1   2 -19   85.53   17.36
   1  -2  19   94.48   13.04
  -1  -2 -19   91.61   21.79
   1   2 -19   58.52   12.77
   1  -2  18  206.63   26.01
  -1   2  18  216.35   25.54
   1   2 -18  201.64   17.83
   1   2 -18  146.00   19.46
   1  -2  18  196.89   16.76
  -1  -2 -18  198.20   26.34
   1   2 -18  166.75   19.36
   1  -2  17  242.99   25.90
  -1   2  17  178.06   22.44
  -1   2  17  234.80   20.78
   1   2 -17  166.92   20.89
   1   2 -17  234.80   18.15
   1  -2  17  219.66   17.61
  -1  -2 -17  235.76   26.49
   1   2 -17  220.61   20.64
  -1   2  16  273.29   25.98
  -1   2  16  309.95   22.40
   1   2 -16  261.55   23.85
   1  -2  16  286.27   25.54
   1   2 -16  280.80   18.97
   1  -2  16  260.79   18.01
   1   2 -16  289.88   21.69
  -1  -2 -16  288.91   27.78
  -1   2  15  186.68   20.58
  -1   2  15  171.67   17.16
   1  -2  15  198.33   22.96
   1   2 -15  173.11   20.18
   1   2 -15  166.85   14.43
   1  -2  15  180.97   15.85
  -1  -2 -15  181.17   21.90
   1   2 -15  178.07   17.24
   1  -2  14   40.20   14.61
  -1   2  14   26.23   11.46
   1   2 -14   24.41    7.60
   1   2 -14   23.38   11.56
  -1   2  14   21.93    8.50
  -1  -2 -14   29.17    5.85
   1  -2  14   26.35    9.87
  -1   2  14   37.54    5.51
  -1  -2 -14   18.49   13.52
   1   2 -14   19.96    9.44
   1  -2  13   90.32   16.62
  -1   2  13   58.59   13.07
  -1  -2 -13   81.83   13.09
   1   2 -13   60.75   12.55
   1   2 -13   72.26    9.39
  -1   2  13   82.03   12.04
  -1   2  13   85.60    6.38
   1  -2  13   81.08   12.16
  -1  -2 -13   83.12    7.20
  -1   2  13   73.66   12.45
   1   2 -13   88.11   11.92
   1   2 -13   88.81   14.30
  -1  -2 -13   92.56   17.71
   1   2 -12  210.67   19.85
  -1   2  12  187.78   15.61
   1   2 -12  209.56   19.28
   1   2 -12  184.34   17.82
  -1   2  12  173.49   18.35
   1  -2  12  183.73   19.00
  -1  -2 -12  203.48   19.16
   1   2 -12  179.05   12.73
   1   2 -12  209.55   18.60
   1  -2  12  192.94   16.11
  -1  -2 -12  192.23   10.39
  -1   2  12  239.10   20.32
  -1  -2 -12  184.44   19.95
   1   2 -12  184.88   15.36
   1  -2  11  293.77   22.66
   1   2 -11  250.25   20.23
   1   2 -11  280.88   21.36
   1  -2  11  273.31   21.35
  -1   2  11  265.03   17.63
   1   2 -11  265.03   20.85
   1   2 -11  259.39   13.85
  -1  -2 -11  284.14   21.26
   1  -2  11  285.49   17.66
   1   2 -11  279.67   20.46
  -1  -2 -11  244.22   11.68
  -1   2  11  266.16   20.30
  -1  -2 -11  246.08   20.94
   1   2 -11  252.65   15.75
  -1   2  10  213.98   15.69
   1  -2  10  257.62   20.31
   1   2 -10  243.48   18.98
   1   2 -10  224.77   18.50
   1   2 -10  226.85   18.12
   1  -2  10  233.89   19.41
  -1   2  10  215.67   16.44
  -1  -2 -10  239.28   18.54
   1   2 -10  231.42   12.53
   1   2 -10  245.30   18.79
  -1  -2 -10  214.70   11.20
   1  -2  10  240.62   16.08
  -1   2  10  242.13   18.64
   1   2 -10  218.35   13.67
  -1  -2 -10  250.51   21.37
   1  -2   9  866.47   31.83
  -1   2   9  879.51   29.34
   1   2  -9  882.48   33.11
   1   2  -9  855.45   32.33
   1   2  -9  872.35   33.19
   1  -2   9  904.42   32.85
   1   2  -9  855.28   21.45
  -1   2   9  857.21   28.97
  -1  -2  -9  818.56   31.84
   1  -2   9  848.87   30.52
   1   2  -9  905.35   32.80
  -1  -2  -9  861.15   21.48
   1   2  -9  840.22   23.78
  -1   2   9  929.83   32.74
  -1  -2  -9  817.20   32.54
   1  -2   8  480.56   23.11
  -1   2   8  426.11   19.99
   1   2  -8  461.27   23.75
   1   2  -8  468.89   23.50
   1   2  -8  450.93   23.53
   1  -2   8  467.24   23.61
   1   2  -8  454.32   14.72
   1  -2   8  448.49   21.89
  -1   2   8  457.63   21.17
  -1  -2  -8  458.78   23.52
   1   2  -8  480.22   23.12
  -1  -2  -8  458.87   15.81
   1   2  -8  428.96   15.64
  -1  -2  -8  490.96   25.12
  -1   2   8  434.35   22.15
   1   2  -7   17.98    8.89
   1   2  -7   11.68    8.36
   1  -2   7    8.05    7.80
  -1   2   7   15.47    7.78
   1  -2   7   15.55    7.04
   1   2  -7   11.27    3.96
  -1  -2  -7   12.06    8.34
   1   2  -7    9.01    8.44
  -1  -2  -7    8.93    4.95
   1   2  -7    7.84    7.92
   1   2  -7   13.09    4.58
  -1   2   7   16.01    8.10
  -1  -2  -7   21.60   11.40
   1   2  -6   55.69   10.60
   1  -2   6   41.96    9.65
   1   2  -6   43.05    8.97
   1   2  -6   51.02   11.93
  -1   2   6   40.72    8.71
   1  -2   6   32.20    7.17
  -1  -2  -6   31.30    9.10
   1   2  -6   32.59    4.45
  -1  -2  -6   37.67    6.33
   1   2  -6   36.71    9.12
  -1  -2  -6   34.97   10.02
  -1   2   6   31.09    9.28
   1   2  -6   40.65    5.25
   1  -2   5  516.21   19.16
   1   2  -5  504.16   21.04
   1   2  -5  542.87   22.84
   1   2  -5  500.80   11.84
  -1   2   5  525.41   20.22
  -1  -2  -5  516.87   21.58
   1  -2   5  497.14   20.47
  -1  -2  -5  503.32   16.92
   1   2  -5  515.42   21.16
  -1   2   5  525.53   21.29
  -1  -2  -5  502.90   21.49
   1   2  -4  913.53   25.69
   1  -2   4  907.40   22.47
   1   2  -4  899.04   27.13
  -1   2   4  896.26   24.74
   1  -2   4  921.26   26.33
   1   2  -4  905.11   15.13
  -1  -2  -4  895.16   26.30
   1   2  -4  910.70   26.55
  -1   2   4  912.65   24.69
  -1  -2  -4  921.48   22.63
  -1   2   4  954.47   26.85
  -1  -2  -4  900.61   26.29
  -1  -2  -4  902.09   25.25
   1   2  -3  546.94   18.78
   1   2  -3  570.35   20.33
   1  -2   3  575.02   15.97
  -1  -2  -3  615.13   20.99
  -1   2   3  610.37   20.39
   1   2  -3  611.32   12.62
   1  -2   3  579.95   20.42
  -1  -2  -3  581.58   18.64
  -1   2   3  578.45   19.34
   1   2  -3  591.40   21.19
   1   2  -3  579.12   21.69
  -1   2   3  588.83   20.93
  -1  -2  -3  581.47   20.02
  -1  -2  -3  570.68   20.05
   1  -2   2 4273.75   51.26
   1   2  -2 4348.19   50.29
   1  -2   2 4297.01   35.12
   1   2  -2 4284.60   45.96
   1  -2   2 4285.07   51.31
  -1   2   2 4372.04   50.20
  -1  -2  -2 4228.69   48.88
   1   2  -2 4266.25   35.24
  -1   2   2 4390.18   47.79
  -1  -2  -2 4264.31   48.00
  -1  -2  -2 4337.48   45.68
   1   2  -2 4273.77   51.84
  -1   2   2 4287.09   51.71
  -1  -2  -2 4322.54   50.68
   1   2  -1 5506.92   46.74
   1   2  -1 5379.07   52.51
  -1  -2  -1 5565.95   51.81
   1   2  -1 5525.16   43.50
  -1   2   1 5583.44   56.25
   1  -2   1 5526.96   56.82
  -1   2   1 5515.26   52.54
  -1  -2  -1 5488.88   54.84
  -1  -2  -1 5598.87   56.47
   1   2  -1 5397.87   31.46
   1   2  -1 5537.86   57.49
  -1   2   1 5479.93   57.00
  -1  -2  -1 5562.40   46.17
   1  -2   1 5602.91   57.68
   1   2   0 2255.36   26.75
   1   2   0 2257.59   31.40
  -1  -2   0 2328.58   31.26
   1  -2   0 2365.16   36.94
  -1  -2   0 2289.11   30.93
   1   2   0 2240.82   30.77
  -1   2   0 2270.83   36.56
  -1   2   0 2236.49   24.65
  -1  -2   0 2234.56   35.44
   1  -2   0 2239.79   34.01
   1  -2   0 2297.39   37.14
   1   2   0 2301.20   36.87
   1   2   0 2228.40   25.20
  -1   2   0 2271.50   36.30
  -1  -2   0 2273.15   25.50
  -1  -2   0 2215.39   35.82
  -1  -2   1 5570.06   46.99
  -1  -2   1 5489.49   51.90
  -1   2  -1 5601.48   32.39
   1   2   1 5528.15   43.86
  -1  -2   1 5390.32   43.39
  -1   2  -1 5573.94   57.16
   1  -2  -1 5547.21   55.76
   1   2   1 5692.16   52.43
  -1  -2   1 5577.86   56.72
   1  -2  -1 5561.28   52.78
   1   2   1 5555.65   56.51
  -1  -2   1 5524.27   57.04
   1   2   1 5496.89   45.41
  -1  -2   1 5583.86   31.90
  -1   2  -1 5613.92   56.84
   1  -2  -1 5652.97   57.88
  -1   2  -2 4270.90   35.17
  -1  -2   2 4382.35   46.37
   1   2   2 4263.93   34.26
  -1  -2   2 4177.57   49.26
  -1  -2   2 4184.34   35.10
   1  -2  -2 4326.56   49.90
   1   2   2 4233.69   49.47
  -1   2  -2 4327.81   51.99
  -1  -2   2 4249.25   52.41
  -1  -2   2 4270.94   51.93
   1  -2  -2 4301.09   47.10
   1  -2  -2 4365.56   52.27
   1   2   2 4339.51   45.58
  -1   2  -2 4315.23   51.04
  -1  -2   2 4298.08   51.81
   1   2   2 4244.77   50.37
  -1   2  -3  609.52   16.23
   1   2   3  613.37   11.72
  -1  -2   3  629.99   21.46
  -1  -2   3  580.15   20.09
   1  -2  -3  586.36   13.61
  -1  -2   3  589.63   12.63
  -1   2  -3  596.35   21.37
   1  -2  -3  588.72   19.46
   1  -2  -3  632.80   17.71
  -1  -2   3  550.51   20.92
  -1  -2   3  553.34   20.84
   1  -2  -3  583.75   18.63
  -1  -2   3  564.72   20.09
   1   2   3  556.69   20.75
   1  -2  -3  558.00   20.89
  -1   2  -3  572.23   20.25
  -1  -2   4  883.44   27.50
  -1   2  -4  900.24   22.06
  -1  -2   4  897.08   26.53
  -1  -2   4  940.38   26.83
   1  -2  -4  925.99   19.66
   1  -2  -4  889.17   24.27
  -1   2  -4  921.83   26.83
  -1  -2   4  880.86   15.04
  -1  -2   4  889.05   26.28
  -1  -2   4  904.72   27.16
   1   2   4  942.30   22.87
   1  -2  -4  915.54   20.13
  -1  -2   4  886.37   26.42
   1   2   4  901.63   25.92
   1  -2  -4  914.80   26.72
  -1   2  -5  537.29   21.34
  -1  -2   5  497.96   21.82
   1  -2  -5  524.71   16.85
  -1  -2   5  526.71   21.56
  -1  -2   5  524.36   22.36
  -1   2  -5  489.18   18.36
   1  -2  -5  503.44   19.43
  -1   2  -5  499.07   20.90
  -1  -2   5  490.30   11.90
  -1  -2   5  471.21   21.11
   1  -2  -5  503.37   14.44
   1   2   5  510.95   17.45
   1  -2  -5  503.91   10.33
  -1  -2   5  522.97   21.25
  -1   2  -5  511.75   21.02
   1   2   5  513.42   20.96
  -1  -2   5  497.17   21.14
   1  -2  -5  516.60   21.51
  -1  -2   6   32.92   10.31
  -1   2  -6   29.41    6.87
  -1  -2   6   30.36   11.24
  -1   2  -6   34.63    7.88
   1  -2  -6   36.56    6.89
  -1  -2   6   31.61    7.87
  -1  -2   6   31.64    4.57
  -1   2  -6   47.14   10.33
   1  -2  -6   44.44    8.07
   1  -2  -6   32.85    5.20
   1   2   6   45.45    7.28
  -1  -2   6   46.32   11.02
  -1  -2   6   32.73    9.60
   1  -2  -6   35.97    4.50
   1   2   6   34.47    9.60
  -1  -2   6   49.01   11.82
  -1   2  -6   46.61    9.24
   1  -2  -6   31.56   10.07
  -1  -2   7    2.52   10.25
   1  -2  -7   12.15    6.99
  -1   2  -7    0.68    7.18
  -1  -2   7   13.93    9.34
   1   2   7    4.82    5.53
  -1   2  -7   22.36    9.51
   1  -2  -7   17.14    7.54
  -1  -2   7    1.42    6.38
  -1   2  -7    6.28    8.93
  -1  -2   7    9.85    4.11
  -1  -2   7   17.86    9.50
   1  -2  -7   12.03    3.24
   1   2   7   13.38    5.45
  -1   2  -7   30.69   10.24
   1  -2  -7   14.77    4.40
   1   2   7   24.56   10.04
  -1  -2   7   14.81    8.29
   1  -2  -7   18.16    9.98
  -1  -2   8  444.72   24.13
  -1  -2   8  453.62   24.21
   1   2   8  456.72   17.83
  -1   2  -8  446.40   22.18
   1   2   8  444.58    9.66
  -1   2  -8  471.60   22.22
  -1  -2   8  458.50   22.79
   1  -2  -8  439.10   20.08
  -1   2  -8  438.93   21.75
   1  -2  -8  481.57   21.15
  -1   2  -8  494.63   24.38
  -1  -2   8  449.50   22.99
  -1  -2   8  441.00   21.47
   1  -2  -8  430.51   15.41
   1   2   8  428.20   15.52
   1  -2  -8  490.61   24.11
  -1  -2   9  872.45   32.24
   1   2   9  861.25   25.98
  -1  -2   9  908.67   34.57
   1  -2  -9  868.45   29.79
  -1   2  -9  859.68   31.24
   1   2   9  851.97   15.35
  -1   2  -9  873.96   29.38
  -1  -2   9  860.54   33.88
  -1   2  -9  887.67   32.06
  -1   2  -9  900.80   31.58
   1  -2  -9  900.09   29.42
  -1  -2   9  923.65   29.91
  -1   2  -9  871.44   32.96
   1   2   9  818.63   21.04
  -1  -2   9  857.11   32.69
   1  -2  -9  867.87   23.32
   1  -2  -9  892.28   32.64
  -1   2 -10  228.88   18.13
   1  -2 -10  210.71   16.41
   1   2  10  243.55   15.83
  -1   2 -10  245.32   18.44
  -1  -2  10  222.44   20.13
  -1   2 -10  241.67   17.37
  -1  -2  10  223.85   19.97
  -1  -2  10  231.74   18.36
   1   2  10  222.54    9.20
   1  -2 -10  233.31   16.30
  -1   2 -10  242.40   17.92
  -1  -2  10  234.78   17.48
  -1   2 -10  250.25   19.45
  -1  -2  10  230.90   18.80
   1  -2 -10  220.30   13.17
   1   2  10  227.93   11.50
   1  -2 -10  228.58   18.33
   1   2  11  258.46   16.98
  -1  -2  11  261.36   19.24
   1  -2 -11  250.56   18.51
   1   2  11  259.96   10.89
  -1   2 -11  250.34   18.12
  -1  -2  11  272.73   22.50
  -1  -2  11  269.48   22.75
  -1   2 -11  276.90   20.02
  -1   2 -11  240.35   19.30
   1  -2 -11  251.09   17.44
  -1   2 -11  275.66   20.11
  -1   2 -11  282.82   21.01
  -1  -2  11  278.39   21.40
   1   2  11  259.88   11.96
   1  -2 -11  271.38   15.82
   1  -2 -11  290.14   21.19
  -1  -2  12  185.47   19.67
   1  -2 -12  203.98   17.87
  -1  -2  12  213.15   19.36
  -1   2 -12  170.52   16.74
  -1  -2  12  179.34   19.48
  -1   2 -12  192.41   16.75
  -1   2 -12  205.08   18.84
   1   2  12  200.52   16.24
   1   2  12  182.71   10.24
  -1   2 -12  166.61   16.46
   1  -2 -12  179.67   15.78
   1   2  12  188.68   10.30
  -1   2 -12  186.32   17.98
   1  -2 -12  180.97   14.07
  -1  -2  12  183.00   19.44
   1  -2 -12  215.02   19.68
  -1   2 -13   91.32   13.96
   1   2  13   86.20   13.15
  -1  -2  13   69.01   15.36
   1  -2 -13   88.00   13.48
  -1  -2  13   95.94   16.21
  -1   2 -13   87.05   14.21
  -1   2 -13   85.38   13.53
   1   2  13   76.22    8.10
   1  -2 -13   86.74   12.70
  -1  -2  13   80.86   14.42
   1   2  13   82.78    7.52
   1  -2 -13   88.67   10.95
  -1  -2  13   87.71   15.38
   1  -2 -13   99.85   15.43
   1   2  14   32.81    6.94
  -1   2 -14   14.83    9.28
  -1   2 -14   24.64   11.37
   1  -2 -14   16.35    8.57
   1   2  14   43.56   11.77
  -1  -2  14   19.35   10.83
  -1  -2  14   12.56   14.17
   1  -2 -14   32.35    8.77
  -1  -2  14   58.31   16.74
   1  -2 -14   22.10   12.14
   1   2  15  201.01   13.13
   1   2  15  191.64   18.85
  -1  -2  15  174.20   21.38
  -1  -2  15  149.49   20.14
  -1   2 -15  153.04   16.93
   1  -2 -15  168.54   17.08
  -1   2 -15  175.04   19.60
   1  -2 -15  165.12   15.80
   1  -2 -15  199.70   21.81
   1   2  16  291.78   16.18
   1   2  16  259.72   22.12
  -1  -2  16  323.92   29.13
  -1  -2  16  280.52   27.04
  -1   2 -16  334.10   24.01
  -1   2 -16  269.63   23.18
   1  -2 -16  277.60   22.10
  -1   2 -16  291.20   20.33
   1  -2 -16  260.52   19.88
   1  -2 -16  263.26   24.41
   1   2  17  236.84   22.04
  -1  -2  17  242.98   26.24
  -1   2 -17  230.48   21.23
  -1  -2  17  221.54   26.27
  -1   2 -17  244.21   23.32
   1  -2 -17  215.28   19.45
  -1   2 -17  220.13   18.10
   1  -2 -17  225.86   23.90
   1   2  18  166.64   20.85
  -1  -2  18  200.84   25.35
  -1   2 -18  216.54   21.33
  -1  -2  18  201.88   27.12
  -1   2 -18  186.71   21.16
  -1   2 -18  185.27   16.73
   1  -2 -18  204.64   24.77
  -1  -2  19  115.49   23.66
   1   2  19   60.99   14.16
  -1  -2  19  110.03   22.34
  -1   2 -19   74.71   16.25
  -1   2 -19   83.23   14.99
  -1  -2  19   79.99    9.85
  -1   2 -19   95.98   12.92
   1  -2 -19   88.18   18.64
  -1   2 -19   73.69   17.49
  -1  -2  20   85.41   20.16
  -1  -2  20   63.09   18.26
   1   2  20   73.68   15.68
  -1   2 -20   76.87   15.69
  -1   2 -20  101.55   16.87
  -1   2 -20   71.80   11.71
   1  -2 -20   91.57   18.22
  -1   2 -20   60.24   16.58
  -1  -2  21  120.38   24.13
   1   2  21  144.17   21.25
  -1  -2  21   75.35   20.30
  -1   2 -21   90.51   15.50
  -1   2 -21   96.70   18.61
  -1  -2  21  107.36   10.98
   1  -2 -21   83.69   18.04
  -1   2 -21  108.75   19.97
  -1   2 -22   19.15   11.85
  -1   2 -22   12.96   11.09
   1   2  22    1.61   11.58
  -1  -2  22   23.29   14.40
  -1   2 -22   10.05   11.95
   1  -2 -22   39.48   16.31
  -1   2 -23   10.66    9.63
  -1   2 -23   15.07   13.66
   1   2  23   12.64   14.17
  -1  -2  23   30.65   17.45
   1  -2 -23   31.21   15.05
  -1   2 -23   22.55   14.43
  -1   2 -24   -0.22   11.47
  -1   2 -24   11.08   10.57
   1   2  24   -7.61   13.28
  -1  -2  24    3.02   17.10
  -1   2 -24   -2.94   14.29
   1  -2 -24   14.60   15.64
  -1   2 -25   14.75   11.32
  -1   2 -25   24.22   11.54
  -1  -2  25   44.44   21.36
   1   2  25   20.28   14.42
  -1   2 -25    1.18   12.40
   1  -2 -25   17.34   14.53
  -1   2 -26   19.76   12.88
  -1   2 -26   18.68   11.96
   1   2  26  -10.26   14.28
  -1  -2  26   36.31   20.98
  -1   2 -26   23.12   16.98
   1  -2 -26   -8.66   12.01
   1  -2 -27   27.20   13.87
  -1   2 -27   10.29   13.31
  -1  -2  27   36.01   20.69
   1   2  27    8.76   17.16
  -1   2 -27    9.02   16.49
   1  -2 -27   10.52   15.78
  -1   2 -28    5.35   15.05
   1  -2 -28   11.77   11.67
  -1  -2  28   48.85   24.13
   1   2  28    9.78   14.61
  -1   2 -28   20.17   17.08
   1  -2 -28   15.42   17.98
  -1   2 -29   21.30   15.48
   1   2  29   41.75   19.74
  -1   2 -29   18.73   17.33
   1  -2 -29   21.94   17.78
   1   2  30   15.58   17.31
  -1   2 -30   38.97   17.38
  -1  -3 -29   -4.08   15.04
   1   3 -29   29.43   15.38
  -1  -3 -28   62.97   19.25
  -1   3  28   66.58   22.04
   1   3 -28   35.54   18.19
   1  -3  28   51.85   19.33
   1   3 -27   45.61   18.20
  -1  -3 -27   86.30   22.42
   1  -3  27   65.08   22.21
  -1   3  27   26.75   15.07
  -1  -3 -27   62.05   21.74
   1   3 -27   46.66   15.26
   1   3 -26   60.04   19.57
   1  -3  26   50.99   18.89
  -1   3  26   19.00   16.08
   1   3 -26   27.69   14.19
  -1  -3 -26   21.82   17.62
   1   3 -25   -8.00   13.00
  -1   3  25   -1.92   17.70
   1  -3  25  -10.01   17.54
   1   3 -25   25.15   12.90
  -1  -3 -25   -5.69   15.99
   1   3 -24    1.11   11.91
   1   3 -24   15.00    9.63
   1  -3  24   26.68   18.21
  -1   3  24   14.72   16.49
   1   3 -24   -9.98   12.03
  -1  -3 -24    5.53   16.56
   1   3 -23   25.07   15.35
   1   3 -23   15.36    9.25
  -1   3  23   47.71   16.98
   1  -3  23    5.25   18.41
   1   3 -23    8.93   10.73
  -1  -3 -23    3.22   13.91
  -1   3  22   85.11   20.80
   1  -3  22   88.78   22.41
   1   3 -22   77.46   13.73
   1   3 -22   56.94   15.88
   1  -3  22   83.20   13.80
  -1  -3 -22   65.55   17.22
   1   3 -22   80.81   16.54
  -1   3  21   20.71   15.59
   1  -3  21   14.75   14.74
   1   3 -21   10.41   12.78
   1   3 -21   -0.60    7.84
   1  -3  21   16.32    8.72
   1   3 -21   14.17   10.88
  -1  -3 -21    5.99   14.93
  -1   3  20    0.89   13.43
   1  -3  20   14.17   12.86
   1   3 -20   14.51   11.17
   1   3 -20    5.83    7.60
   1  -3  20   21.92    9.61
  -1  -3 -20   19.02   15.78
   1   3 -20   18.12   11.55
  -1   3  19    6.44   12.70
   1  -3  19    0.09   12.02
   1   3 -19    4.51    7.25
   1   3 -19   20.23   13.32
   1  -3  19   -0.08    8.53
  -1  -3 -19    3.65   13.93
   1   3 -19   11.29   10.97
   1  -3  18   52.74   17.28
  -1   3  18    8.65   13.54
   1   3 -18   25.35   13.64
   1   3 -18   36.72   10.60
   1  -3  18   30.90   11.23
   1   3 -18   37.43   12.27
  -1  -3 -18   11.80   12.84
   1  -3  17   88.64   20.16
  -1   3  17   41.55   15.00
  -1   3  17   50.43   11.84
   1   3 -17   53.13   10.69
   1   3 -17   65.40   16.38
   1  -3  17   69.58   13.48
   1   3 -17   61.10   13.16
  -1  -3 -17   37.12   17.96
   1  -3  16  139.79   22.34
  -1   3  16  120.68   19.32
   1   3 -16  131.00   14.07
   1   3 -16  157.89   21.13
  -1   3  16  134.74   15.79
   1  -3  16  139.77   16.88
  -1  -3 -16  135.33    8.31
  -1  -3 -16  135.86   21.20
   1   3 -16  113.22   14.46
   1  -3  15  307.86   26.85
   1   3 -15  275.65   24.99
   1  -3  15  279.99   27.52
  -1   3  15  304.32   26.66
  -1   3  15  298.74   21.38
   1   3 -15  282.57   18.17
  -1  -3 -15  271.24   11.90
   1  -3  15  321.56   22.50
   1   3 -15  294.22   20.48
  -1  -3 -15  286.62   27.96
   1  -3  14  194.15   23.15
   1  -3  14  187.65   22.96
  -1   3  14  171.68   20.90
   1   3 -14  158.94   19.60
   1   3 -14  166.32   13.93
  -1   3  14  129.13   14.36
   1  -3  14  178.96   18.01
  -1   3  14  159.33    6.32
  -1  -3 -14  146.53    9.66
  -1  -3 -14  163.73   20.46
   1   3 -14  174.15   15.72
   1  -3  13   -1.73   13.65
   1  -3  13    9.73   12.38
   1   3 -13    5.25    6.51
   1   3 -13    7.45   12.56
  -1   3  13   -2.28    6.90
  -1  -3 -13    5.24    4.42
   1   3 -13    6.40    6.96
  -1  -3 -13    1.67   13.26
   1  -3  12   68.18   15.54
   1  -3  12   50.15   15.18
  -1   3  12   33.36    8.36
   1   3 -12   35.25    7.27
   1   3 -12   33.60   12.05
   1  -3  12   43.34   10.72
  -1   3  12   33.51   11.34
  -1  -3 -12   45.55    6.42
  -1  -3 -12   47.37   15.02
  -1   3  12   48.79   11.13
   1   3 -12   46.42    8.84
  -1   3  11   40.15    8.91
   1   3 -11   40.32   10.60
   1  -3  11   43.38   13.23
   1   3 -11   32.39   10.21
   1  -3  11   32.32   11.49
   1   3 -11   59.91   14.15
  -1   3  11   32.16   10.67
   1   3 -11   38.76    7.13
   1  -3  11   44.68   10.39
  -1  -3 -11   32.85   10.54
  -1  -3 -11   36.15    6.23
  -1   3  11   34.46    9.89
   1   3 -11   33.39    7.35
   1   3 -11   38.02   10.20
  -1  -3 -11   35.82   12.26
  -1   3  10   10.20    7.21
   1   3 -10   10.87    7.07
   1  -3  10   14.48   10.01
   1   3 -10   14.63    8.72
   1   3 -10    4.25    5.14
   1   3 -10   30.05   12.68
  -1   3  10   10.76    7.89
   1  -3  10    7.62    7.66
  -1  -3 -10   13.39    8.56
  -1  -3 -10   15.39    5.64
   1   3 -10    7.04    7.43
  -1   3  10   12.08    7.72
  -1  -3 -10   12.95   10.40
   1   3 -10   26.66   10.14
   1  -3   9  627.41   28.09
   1   3  -9  559.06   27.96
   1   3  -9  613.65   29.25
   1   3  -9  643.62   30.17
   1  -3   9  629.71   27.32
  -1   3   9  623.79   27.78
  -1  -3  -9  602.98   29.10
   1   3  -9  578.20   19.01
  -1  -3  -9  596.24   19.69
   1   3  -9  582.13   26.41
   1   3  -9  596.73   28.43
  -1  -3  -9  596.28   29.65
  -1   3   9  647.75   29.80
   1   3  -8  217.62   17.82
   1   3  -8  207.02   17.29
   1  -3   8  200.73   16.39
  -1   3   8  223.77   17.34
   1   3  -8  213.86   11.36
   1  -3   8  209.94   16.27
   1   3  -8  231.70   17.64
  -1  -3  -8  204.79   16.99
  -1  -3  -8  223.88   12.53
   1   3  -8  219.52   17.44
  -1  -3  -8  226.16    8.95
   1   3  -8  215.91   16.39
  -1  -3  -8  228.00   19.18
  -1   3   8  206.52   16.61
   1  -3   7   27.58    8.33
   1   3  -7   13.97    7.65
   1  -3   7   20.28    7.79
  -1  -3  -7   25.17    8.17
  -1   3   7   22.48    9.40
   1   3  -7   16.21    4.94
   1   3  -7    9.75   10.64
  -1   3   7   15.50    7.64
   1   3  -7   19.15    6.79
  -1  -3  -7   22.11    6.49
  -1  -3  -7   23.55    5.04
   1   3  -7   18.36    7.76
  -1  -3  -7   29.32   10.55
  -1   3   7   14.61    6.98
   1   3  -6  558.24   24.75
   1  -3   6  520.47   21.37
   1   3  -6  544.16   25.23
  -1   3   6  586.52   25.05
   1  -3   6  581.39   24.33
  -1  -3  -6  607.18   25.79
   1   3  -6  559.57   16.64
  -1  -3  -6  557.74   19.72
  -1   3   6  560.18   21.54
   1   3  -6  543.92   23.84
   1   3  -6  578.59   25.13
  -1  -3  -6  547.85   15.91
   1   3  -6  565.43   13.72
  -1  -3  -6  555.33   25.06
  -1   3   6  562.73   14.20
  -1   3   6  605.12   26.18
   1   3  -5  559.14   23.75
   1  -3   5  588.03   20.68
   1   3  -5  578.26   24.82
   1   3  -5  549.75   16.16
   1  -3   5  582.83   23.53
  -1  -3  -5  605.45   25.13
  -1   3   5  578.19   24.24
  -1  -3  -5  598.42   20.71
  -1  -3  -5  589.65   17.27
   1   3  -5  584.25   24.07
  -1   3   5  588.45   21.39
   1   3  -5  589.01   24.93
  -1   3   5  607.15   25.27
  -1   3   5  599.20   12.17
  -1  -3  -5  585.81   22.90
  -1  -3  -5  580.59   24.22
   1   3  -5  555.97   12.30
   1   3  -4 1506.41   35.63
   1  -3   4 1465.87   29.44
   1   3  -4 1487.28   37.22
  -1   3   4 1467.11   36.21
   1   3  -4 1436.56   25.71
  -1  -3  -4 1472.00   36.45
   1  -3   4 1458.32   35.73
  -1  -3  -4 1466.52   31.98
  -1   3   4 1515.18   31.90
   1   3  -4 1439.15   36.41
   1   3  -4 1528.99   37.57
  -1  -3  -4 1457.91   28.13
   1   3  -4 1438.06   18.06
  -1  -3  -4 1472.38   35.12
  -1  -3  -4 1447.52   33.89
  -1   3   4 1536.49   37.68
   1   3  -3 4504.94   57.76
   1  -3   3 4564.73   47.07
   1   3  -3 4623.16   61.43
   1  -3   3 4607.95   60.04
   1   3  -3 4611.53   46.47
  -1  -3  -3 4614.50   61.10
   1  -3   3 4640.88   61.56
  -1   3   3 4486.20   61.53
  -1   3   3 4596.12   53.21
  -1  -3  -3 4591.03   50.97
   1   3  -3 4718.56   63.35
   1   3  -3 4513.05   62.61
   1   3  -3 4403.83   31.85
   1   3  -3 4512.10   61.70
  -1   3   3 4427.66   61.73
  -1  -3  -3 4500.10   58.09
  -1  -3  -3 4648.85   57.38
   1  -3   2 2114.08   28.97
   1   3  -2 1955.52   36.15
   1   3  -2 2060.65   39.34
  -1   3   2 2145.37   41.54
  -1  -3  -2 2075.83   39.42
   1   3  -2 2090.00   32.67
   1  -3   2 2152.71   41.42
  -1   3   2 2094.89   35.72
   1   3  -2 2115.12   41.25
  -1  -3  -2 2149.33   36.40
   1   3  -2 2033.65   40.55
  -1  -3  -2 2056.11   35.47
  -1   3   2 2156.03   41.82
   1  -3   2 2124.90   40.44
   1   3  -2 2012.55   23.63
  -1  -3  -2 2055.50   38.76
   1   3  -1  889.53   23.09
   1   3  -1  877.09   25.03
   1  -3   1  860.54   16.70
  -1  -3  -1  874.72   24.84
  -1   3   1  896.48   27.73
   1   3  -1  884.20   22.52
   1  -3   1  876.89   26.36
   1   3  -1  855.68   26.20
  -1  -3  -1  857.42   24.87
  -1   3   1  922.09   24.30
  -1   3   1  884.63   15.77
   1  -3   1  861.74   26.76
  -1   3   1  888.93   26.86
  -1  -3  -1  886.50   21.86
   1   3  -1  861.23   17.31
  -1  -3  -1  847.90   25.39
   1   3  -1  866.98   26.46
   1   3   0 4485.16   51.37
  -1  -3   0 4457.01   51.67
   1   3   0 4486.05   52.03
  -1   3   0 4408.07   58.97
   1  -3   0 4522.71   59.08
   1  -3   0 4516.61   52.23
  -1   3   0 4448.17   40.73
  -1  -3   0 4452.59   55.98
   1  -3   0 4538.00   58.67
   1   3   0 4310.95   56.43
  -1  -3   0 4388.41   43.24
   1   3   0 4325.05   42.90
  -1  -3   0 4449.23   56.82
  -1   3   0 4496.58   58.27
   1   3   1  919.41   22.66
   1  -3  -1  872.61   26.45
  -1   3  -1  911.59   27.97
   1   3   1  855.48   24.66
  -1  -3   1  899.63   22.48
  -1  -3   1  910.85   27.33
  -1   3  -1  861.07   20.43
   1  -3  -1  851.92   23.12
  -1  -3   1  849.68   26.49
   1  -3  -1  905.62   15.89
   1   3   1  860.12   25.75
   1   3   1  875.41   21.51
   1  -3  -1  873.52   14.42
  -1   3  -1  854.46   25.87
   1  -3  -1  874.80   27.07
  -1  -3   1  830.45   17.27
  -1  -3   1  916.49   26.90
   1   3   2 2073.98   39.58
  -1   3  -2 2086.01   41.71
  -1  -3   2 2076.61   32.49
   1  -3  -2 2103.54   40.95
  -1   3  -2 2048.05   34.33
  -1  -3   2 2071.64   41.49
   1  -3  -2 2123.31   35.84
  -1  -3   2 2089.81   41.25
   1  -3  -2 2129.12   42.30
  -1  -3   2 2042.44   40.47
   1   3   2 2087.55   35.54
   1   3   2 2055.94   39.15
  -1   3  -2 2099.38   40.03
  -1  -3   2 2031.33   23.65
  -1  -3   3 4445.08   57.85
  -1   3  -3 4516.61   46.69
   1   3   3 4705.33   61.76
  -1  -3   3 4485.35   46.10
  -1   3  -3 4504.82   61.14
   1  -3  -3 4591.46   61.23
  -1  -3   3 4591.55   62.38
  -1  -3   3 4586.45   62.50
  -1   3  -3 4554.97   55.15
   1  -3  -3 4640.09   53.13
  -1  -3   3 4513.81   61.62
   1   3   3 4602.10   58.50
   1  -3  -3 4628.05   63.29
  -1  -3   3 4560.68   32.33
   1   3   3 4548.45   56.37
  -1   3  -3 4575.44   59.44
  -1  -3   4 1459.79   36.36
  -1  -3   4 1514.48   35.99
  -1  -3   4 1479.52   37.88
  -1   3  -4 1463.81   29.52
  -1  -3   4 1472.65   25.91
   1   3   4 1502.39   37.55
   1  -3  -4 1451.96   35.82
  -1   3  -4 1461.37   36.14
  -1   3  -4 1501.79   34.47
  -1  -3   4 1494.32   37.80
  -1  -3   4 1479.35   37.40
   1   3   4 1539.97   35.23
   1  -3  -4 1501.94   37.74
   1   3   4 1491.59   34.71
  -1  -3   4 1485.15   36.95
  -1   3  -4 1495.90   34.99
  -1  -3   5  588.90   24.52
  -1  -3   5  580.86   25.06
  -1  -3   5  550.42   24.73
  -1   3  -5  555.48   20.15
   1  -3  -5  589.54   23.40
   1   3   5  575.46   24.78
  -1   3  -5  608.55   24.80
  -1  -3   5  568.99   16.37
  -1  -3   5  606.80   25.72
  -1   3  -5  574.45   23.01
  -1  -3   5  588.96   25.21
   1   3   5  592.45   23.60
   1  -3  -5  562.60   24.59
  -1  -3   5  560.95   23.83
  -1   3  -5  587.19   23.16
   1   3   5  578.49   22.94
  -1   3  -6  554.03   21.53
  -1  -3   6  569.30   24.72
  -1   3  -6  580.80   25.83
  -1  -3   6  537.85   25.72
  -1  -3   6  555.77   25.43
  -1  -3   6  546.13   16.28
  -1   3  -6  545.25   24.05
   1  -3  -6  571.53   23.61
  -1  -3   6  601.51   26.39
  -1  -3   6  569.12   26.32
  -1   3  -6  591.95   24.87
   1  -3  -6  552.99   11.24
   1  -3  -6  562.30   25.58
   1   3   6  561.11   23.56
   1   3   6  570.97   24.77
  -1  -3   6  614.14   26.08
  -1  -3   7   17.19   11.59
   1  -3  -7   27.88    7.67
  -1   3  -7    2.19    8.61
  -1  -3   7   28.46   11.10
  -1   3  -7   29.42    7.49
  -1  -3   7   39.70   11.25
  -1   3  -7   35.69    9.63
  -1  -3   7   21.16    5.13
   1  -3  -7   27.65    8.89
  -1  -3   7   41.10   12.26
  -1   3  -7   27.99    9.14
  -1  -3   7   21.96    8.79
   1   3   7   14.37    8.56
   1  -3  -7   13.10    9.79
   1   3   7   34.68    9.97
   1  -3  -7   26.26    4.25
  -1  -3   7   20.11   10.88
  -1   3  -8  201.62   16.65
  -1  -3   8  216.95   18.98
  -1  -3   8  211.25   17.89
   1  -3  -8  222.95   14.82
  -1  -3   8  253.96   18.83
  -1   3  -8  222.97   16.46
   1   3   8  202.86    8.04
   1  -3  -8  229.27   17.31
  -1   3  -8  221.36   17.73
  -1  -3   8  202.28   11.23
   1  -3  -8  232.03   10.64
   1  -3  -8  210.23   10.08
  -1   3  -8  191.43   16.81
  -1  -3   8  225.43   18.39
   1  -3  -8  241.27   19.33
  -1  -3   8  206.95   17.59
  -1  -3   8  193.26   18.07
   1   3   8  215.53   16.96
  -1  -3   9  611.18   29.90
  -1  -3   9  613.39   28.30
  -1   3  -9  639.34   29.22
   1   3   9  602.08   13.87
  -1  -3   9  644.66   31.02
   1  -3  -9  612.79   25.43
  -1   3  -9  627.75   27.57
  -1  -3   9  588.09   19.05
   1  -3  -9  605.70   27.07
  -1   3  -9  587.44   26.59
  -1   3  -9  647.31   29.66
  -1  -3   9  607.84   29.32
   1  -3  -9  623.28   18.15
   1  -3  -9  601.27   15.51
   1   3   9  620.55   27.33
   1  -3  -9  620.38   29.51
   1   3  10   14.99    7.48
  -1   3 -10    6.36    7.73
   1  -3 -10   24.25    8.98
  -1  -3  10   31.03   13.61
  -1   3 -10    6.84    8.60
  -1  -3  10   26.22   13.70
  -1   3 -10   33.47   12.64
   1   3  10   16.13    3.76
  -1  -3  10   26.31    9.79
  -1   3 -10    8.92    7.76
   1  -3 -10   12.66    7.42
   1  -3 -10   16.00    3.08
   1  -3 -10   26.44   11.85
  -1   3 -10   25.68   10.61
   1  -3 -10   15.11    5.41
   1   3  10   30.54   10.99
  -1  -3  10   13.56    9.45
  -1  -3  11   54.75   13.06
   1  -3 -11   39.20    9.93
  -1   3 -11   63.06   13.40
  -1   3 -11   27.37   11.24
   1   3  11   40.35    4.90
  -1  -3  11   45.41   15.26
   1  -3 -11   33.30    9.84
  -1   3 -11   41.90   10.93
  -1   3 -11   36.47    9.73
   1   3  11   45.56    9.15
  -1  -3  11   69.83   16.19
  -1  -3  11   35.58   12.54
   1   3  11   49.34   12.29
   1  -3 -11   36.60    6.94
  -1   3 -11   41.53   10.58
   1  -3 -11   60.77   14.04
   1  -3 -12   35.51    9.50
   1   3  12   41.89    5.42
  -1   3 -12   52.31   13.12
  -1  -3  12   86.96   15.97
  -1   3 -12   45.06   11.86
   1  -3 -12   58.82   11.98
   1   3  12   31.26    9.28
  -1   3 -12   49.68   10.48
  -1  -3  12   57.64   16.42
  -1  -3  12   42.28   13.87
  -1   3 -12   57.76   12.87
   1  -3 -12   49.09    8.00
   1   3  12   57.96   14.15
   1  -3 -12   41.62   13.57
  -1  -3  12   42.40   14.71
   1  -3 -13    1.88    6.28
  -1   3 -13    5.53   10.70
  -1   3 -13   -6.14    9.34
   1   3  13   -2.99    4.65
   1   3  13    0.31    8.18
  -1  -3  13   -5.33   12.06
  -1  -3  13   12.30   14.54
   1  -3 -13   -5.74    7.89
  -1  -3  13   14.14   11.64
   1  -3 -13    0.35   12.43
   1  -3 -13    0.97    5.68
   1   3  14  171.03   16.68
  -1  -3  14  145.58   20.82
  -1  -3  14  167.68   23.20
   1   3  14  153.74   10.06
   1  -3 -14  173.22   18.41
  -1   3 -14  151.64   17.95
  -1   3 -14  177.39   19.22
   1  -3 -14  146.07   13.86
   1  -3 -14  152.87   20.13
  -1  -3  14  182.41   22.82
  -1  -3  15  288.83   26.58
   1   3  15  247.75   21.03
  -1   3 -15  282.51   23.21
  -1  -3  15  305.16   28.89
   1   3  15  281.03   13.80
  -1   3 -15  265.91   22.92
   1  -3 -15  254.03   18.19
  -1  -3  15  327.16   29.47
   1  -3 -15  308.34   27.16
  -1  -3  16  129.93   22.39
   1   3  16  126.37   16.22
  -1  -3  16  113.48   19.28
   1   3  16  122.36   10.48
  -1   3 -16  122.94   18.31
  -1   3 -16  121.20   16.75
  -1   3 -16  147.50   17.15
   1  -3 -16  152.54   15.53
   1  -3 -16  131.31   20.71
  -1  -3  17   46.69   16.11
  -1  -3  17   38.61   17.01
   1   3  17   66.67   15.29
  -1   3 -17   28.88   11.92
   1   3  17   54.64    9.02
  -1   3 -17   41.57   13.84
  -1   3 -17   85.35   15.04
   1  -3 -17   41.35   15.40
   1  -3 -17   43.28   10.30
   1   3  18   41.27   13.52
  -1  -3  18   28.12   14.55
  -1  -3  18   33.47   18.39
  -1   3 -18   48.86   14.50
   1   3  18   35.75    8.15
  -1   3 -18   29.27   12.47
  -1   3 -18   36.33   10.02
   1  -3 -18   25.17   13.09
   1  -3 -18   17.44    8.89
  -1   3 -19   -0.02    9.59
  -1   3 -19   21.27   12.19
  -1  -3  19   -0.95   13.85
  -1  -3  19    1.92   12.19
   1   3  19   -0.44   10.06
   1  -3 -19   -1.37   11.10
  -1   3 -20   16.03   12.05
  -1   3 -20    1.86   11.28
  -1  -3  20    6.74   14.24
   1   3  20  -20.13   13.47
   1  -3 -20   -2.09   11.90
  -1   3 -21   16.02   12.80
  -1   3 -21    8.53   11.52
  -1  -3  21   35.65   21.00
  -1  -3  21    7.35   14.86
   1   3  21    7.46   11.46
  -1   3 -21   -3.80   12.48
   1  -3 -21   11.53   13.61
  -1   3 -22   84.79   16.93
  -1   3 -22   85.24   17.00
  -1  -3  22  155.41   27.69
   1   3  22   89.48   18.23
  -1  -3  22   53.97   19.50
   1  -3 -22   96.46   22.20
  -1   3 -22   81.39   18.88
  -1   3 -23    9.34   10.89
  -1   3 -23   11.04   11.50
  -1  -3  23   21.08   16.94
   1   3  23   16.90   13.69
  -1  -3  23   14.03   17.77
   1  -3 -23    4.51   12.37
  -1   3 -23   36.14   16.64
  -1   3 -24    8.15    9.84
  -1   3 -24   18.16   12.26
   1   3  24   32.54   15.24
  -1  -3  24   57.42   20.82
   1  -3 -24   15.10   17.51
  -1   3 -24   15.78   15.74
  -1   3 -25    3.65   12.33
  -1   3 -25   -5.89   10.74
  -1  -3  25   18.90   19.62
   1   3  25   -2.45   13.58
   1  -3 -25   20.07   14.88
  -1   3 -25   16.85   15.25
  -1   3 -26   56.08   15.99
  -1   3 -26   48.33   14.84
  -1  -3  26   39.88   19.60
   1   3  26   27.86   15.16
   1  -3 -26   46.46   20.08
  -1   3 -26   30.08   14.79
  -1   3 -27   63.36   18.82
   1   3  27   56.61   21.13
  -1  -3  27   68.78   22.59
   1  -3 -27   69.26   20.93
  -1   3 -27   61.34   19.08
  -1   3 -28   15.40   15.12
   1   3  28   49.38   17.26
   1  -3 -28   24.97   17.96
  -1   3 -28   27.69   17.47
   1   3  29    9.02   15.57
  -1   3 -29   12.84   16.55
   1   3  29   -9.11   16.45
  -1   3 -30   11.45   14.31
   1   4 -29    0.32   13.50
   1   4 -28   37.90   17.49
  -1   4  28   -8.34   15.68
   1   4 -27   34.84   17.47
  -1   4  27    9.17   12.91
  -1  -4 -27   -6.36   17.25
   1   4 -26   24.13   18.00
  -1   4  26   42.08   17.76
  -1  -4 -26   46.23   22.54
   1   4 -25    5.15   14.33
  -1   4  25   10.16   15.76
  -1  -4 -25   10.60   17.64
   1   4 -25    0.12   10.52
   1   4 -24   53.90   19.41
   1  -4  24   50.00   18.76
  -1   4  24   36.07   18.31
   1   4 -24   22.29   11.48
  -1  -4 -24   38.63   18.08
   1   4 -23   38.87   11.60
   1   4 -23    5.97   14.09
   1  -4  23   67.80   22.36
  -1   4  23   27.41   17.96
  -1  -4 -23   34.62   18.65
   1   4 -23   26.88   12.94
  -1   4  22   34.76   17.68
   1  -4  22   46.34   20.46
   1   4 -22    6.30    8.27
   1   4 -22    7.08   10.76
   1  -4  22   13.85   10.20
   1   4 -22   27.31   12.21
  -1  -4 -22    2.23   15.61
   1  -4  21  101.52   23.39
  -1   4  21   65.32   18.04
   1   4 -21   73.48   18.34
   1   4 -21   71.90   13.00
   1  -4  21   79.00   14.63
   1   4 -21   81.39   14.52
  -1  -4 -21   74.29   19.88
   1  -4  20   41.89   19.27
  -1   4  20    4.78   12.28
   1   4 -20   24.63   14.31
   1   4 -20   16.00    8.11
   1  -4  20   28.84   12.00
   1   4 -20   36.61   11.62
  -1  -4 -20   18.80   15.99
   1  -4  19   37.35   17.59
  -1   4  19   11.78   10.43
   1   4 -19   13.25    7.95
   1   4 -19    1.54   10.81
   1  -4  19   24.54   11.49
   1   4 -19   10.87    9.95
  -1  -4 -19    7.48   11.12
  -1   4  18  222.94   24.87
   1  -4  18  222.63   26.78
   1   4 -18  216.63   18.16
   1   4 -18  214.70   25.43
   1  -4  18  244.15   21.56
   1   4 -18  211.00   19.05
  -1  -4 -18  225.35   26.70
  -1   4  17  381.96   25.22
  -1   4  17  424.34   32.67
   1  -4  17  442.55   34.91
   1   4 -17  412.91   32.12
   1   4 -17  371.96   22.35
   1  -4  17  431.85   27.57
  -1  -4 -17  418.54   13.71
  -1  -4 -17  391.51   34.02
   1   4 -17  420.91   25.40
   1  -4  16  158.31   24.10
  -1   4  16  154.09   21.93
   1   4 -16  162.01   22.24
  -1   4  16  117.01   14.99
   1   4 -16  159.81   15.14
  -1  -4 -16  143.94    9.66
  -1  -4 -16  140.34   22.25
   1   4 -16  159.03   16.37
   1  -4  15   27.02   16.93
   1   4 -15    7.06   14.40
   1   4 -15    2.19    7.11
  -1   4  15   -4.11    8.59
  -1  -4 -15   -5.64    5.22
  -1  -4 -15  -26.60   17.63
   1   4 -15    0.08    8.71
   1  -4  14  110.96   19.61
  -1   4  14  130.54   15.31
   1   4 -14  111.49   12.40
   1   4 -14  115.30   19.06
  -1   4  14  116.15   17.35
  -1  -4 -14  118.71   10.07
  -1  -4 -14  104.94   20.57
   1   4 -14  126.47   13.22
   1   4 -13  227.05   23.48
   1  -4  13  239.49   23.92
  -1   4  13  200.64   17.52
   1   4 -13  208.82   15.39
  -1   4  13  187.15   20.32
   1  -4  13  221.85   20.06
  -1  -4 -13  206.29   12.75
  -1  -4 -13  216.80   23.60
   1  -4  12   59.11   15.21
  -1   4  12   49.88   10.81
  -1   4  12   73.06   14.85
   1  -4  12   72.65   12.84
   1   4 -12   69.74    9.54
   1   4 -12   97.62   18.81
  -1  -4 -12   59.98    8.20
   1   4 -12   58.10   11.02
  -1  -4 -12   73.62   17.98
   1  -4  11   58.90   13.19
   1  -4  11   65.70   11.20
  -1   4  11   54.09   12.88
   1   4 -11   40.75   13.23
   1   4 -11   49.92    8.41
   1   4 -11   52.19   10.61
  -1  -4 -11   54.14    8.01
  -1  -4 -11   72.64   16.04
   1  -4  10   16.15   10.92
   1   4 -10   25.03    9.28
   1   4 -10   17.36   10.70
   1   4 -10    3.87   10.33
   1  -4  10   17.12    7.67
  -1   4  10   10.29   10.22
   1   4 -10   24.84    6.61
  -1  -4 -10   11.51   10.29
   1   4 -10    9.28    7.26
  -1  -4 -10   16.11    6.35
   1   4 -10   15.40    8.86
  -1   4  10   30.11   11.06
  -1   4  10   19.31    7.03
  -1  -4 -10   17.59   10.91
   1   4  -9  473.03   27.18
   1  -4   9  451.95   25.05
   1   4  -9  460.98   26.90
   1   4  -9  471.57   19.07
  -1   4   9  466.20   26.94
   1  -4   9  471.62   25.05
  -1  -4  -9  464.28   27.19
   1   4  -9  482.03   26.27
   1   4  -9  494.69   27.96
  -1   4   9  488.15   23.42
  -1  -4  -9  468.34   19.69
  -1   4   9  478.02   27.27
  -1   4   9  490.81   17.91
  -1  -4  -9  502.06   29.28
   1   4  -8 1098.84   39.48
   1  -4   8 1052.40   34.85
   1   4  -8 1039.68   38.83
  -1  -4  -8 1108.75   39.98
  -1   4   8 1050.57   38.11
   1   4  -8 1052.88   27.36
   1  -4   8 1076.02   36.37
   1   4  -8 1083.07   39.38
  -1   4   8 1052.93   31.97
  -1  -4  -8 1011.30   28.77
   1   4  -8 1109.08   38.34
   1   4  -8 1006.20   23.08
  -1  -4  -8 1094.85   39.41
  -1   4   8 1040.99   23.48
  -1   4   8 1066.40   38.72
   1  -4   7  335.61   19.53
   1   4  -7  372.79   23.84
   1   4  -7  358.20   22.37
  -1  -4  -7  400.67   24.10
   1  -4   7  378.18   21.53
   1   4  -7  367.11   16.60
  -1   4   7  375.98   22.88
   1   4  -7  383.01   23.08
  -1   4   7  367.23   19.09
   1   4  -7  335.20   21.65
  -1  -4  -7  393.84   18.69
  -1   4   7  373.13   22.78
   1   4  -7  348.99   13.22
  -1   4   7  363.72   12.98
  -1  -4  -7  382.27   23.67
   1  -4   6  880.05   28.70
   1   4  -6  852.55   33.46
   1   4  -6  872.34   32.73
   1   4  -6  855.01   24.13
  -1  -4  -6  893.98   33.74
  -1   4   6  893.89   33.33
   1  -4   6  885.30   31.72
  -1  -4  -6  882.25   27.65
   1   4  -6  830.20   32.58
  -1   4   6  869.05   26.76
   1   4  -6  862.18   32.80
  -1  -4  -6  858.79   32.53
   1   4  -6  831.49   18.61
  -1  -4  -6  879.38   29.67
  -1   4   6  868.35   17.58
  -1   4   6  862.30   32.90
   1   4  -5 1041.10   35.34
   1   4  -5 1122.30   35.47
   1  -4   5 1121.49   30.36
  -1  -4  -5 1173.53   36.99
  -1   4   5 1110.29   36.34
   1  -4   5 1067.19   34.20
   1   4  -5 1113.18   27.36
  -1   4   5 1102.21   29.57
   1   4  -5 1106.55   36.26
   1   4  -5 1096.84   36.35
  -1  -4  -5 1117.94   32.64
   1   4  -5 1078.88   20.44
  -1   4   5 1074.18   17.63
  -1   4   5 1179.35   37.33
  -1  -4  -5 1148.40   35.02
   1  -4   4  274.28   15.00
   1   4  -4  272.57   18.77
   1   4  -4  298.78   18.51
  -1  -4  -4  285.79   19.09
   1   4  -4  278.70   14.49
  -1   4   4  264.54   18.80
   1  -4   4  304.09   18.43
  -1  -4  -4  333.76   16.88
   1  -4   4  294.32   17.96
  -1   4   4  311.74   15.79
   1   4  -4  283.87   18.34
   1   4  -4  288.43   19.34
  -1   4   4  294.49   18.75
  -1  -4  -4  274.53   16.72
   1   4  -4  276.77   10.80
  -1   4   4  276.58    8.70
  -1  -4  -4  273.85   17.58
   1  -4   3  166.05   11.40
   1   4  -3  174.52   14.63
   1   4  -3  182.17   16.08
  -1  -4  -3  188.66   15.27
  -1   4   3  173.85   15.63
   1   4  -3  182.95   12.71
   1  -4   3  184.15   15.36
  -1   4   3  180.73   13.04
  -1  -4  -3  205.88   14.55
   1   4  -3  176.24   14.94
   1  -4   3  182.72   13.82
  -1   4   3  167.82    7.21
   1   4  -3  182.57    9.31
  -1  -4  -3  190.85   14.56
  -1  -4  -3  191.01   14.69
  -1   4   3  171.96   14.76
   1   4  -3  180.31   15.85
   1  -4   3  169.70   14.70
   1   4  -2  261.85   18.06
   1   4  -2  210.98   14.86
   1  -4   2  217.79   11.74
   1  -4   2  198.41   14.71
   1   4  -2  227.15   14.51
  -1  -4  -2  249.85   16.80
  -1   4   2  240.79   17.98
   1  -4   2  224.67   14.35
  -1  -4  -2  222.25   15.80
  -1   4   2  237.78   14.54
   1   4  -2  237.24   16.39
   1   4  -2  218.57   16.83
   1  -4   2  215.91   16.24
  -1   4   2  208.37   15.84
   1   4  -2  217.21   10.51
  -1  -4  -2  228.48   15.37
  -1  -4  -2  213.58   14.26
   1  -4   1  475.14   15.56
   1   4  -1  496.29   21.91
   1   4  -1  454.81   19.63
  -1   4   1  508.94   24.40
  -1  -4  -1  470.55   20.88
   1  -4   1  522.15   23.47
   1   4  -1  457.61   19.65
   1   4  -1  496.66   22.80
  -1   4   1  490.63   14.67
   1  -4   1  505.96   18.26
  -1  -4  -1  486.39   22.69
   1   4  -1  479.29   22.25
   1  -4   1  487.67   16.77
  -1  -4  -1  491.78   18.97
  -1   4   1  506.40   22.86
   1  -4   1  461.63   21.99
   1   4  -1  480.85   16.02
  -1  -4  -1  478.76   21.28
  -1   4   0   12.93    8.30
  -1  -4   0    4.03    5.73
   1  -4   0   10.44    9.34
  -1   4   0    2.68    9.58
   1  -4   0   12.48    8.36
   1   4   0   10.14    7.06
  -1  -4   0   16.56    6.79
   1   4   0   22.30    9.36
   1  -4   0   16.20    7.37
  -1  -4   0   19.36   10.80
   1   4   0   11.28    7.41
  -1  -4   0   -1.95    8.74
   1   4   0   12.60    9.19
  -1   4   0   10.33    5.18
   1  -4   0   13.59    5.23
  -1  -4   0    6.90    7.36
   1   4   0    7.89    5.02
   1  -4   0   15.23    4.70
  -1  -4   1  496.85   19.99
   1  -4  -1  489.82   23.17
  -1   4  -1  473.04   23.43
   1   4   1  463.49   21.57
   1  -4  -1  492.02   14.75
  -1  -4   1  529.71   24.67
  -1   4  -1  470.20   17.41
   1   4   1  478.52   21.06
   1  -4  -1  468.98   18.66
  -1  -4   1  499.05   22.81
  -1  -4   1  473.00   16.20
   1   4   1  479.32   18.55
   1  -4  -1  464.50   13.82
  -1  -4   1  501.58   21.88
   1   4   1  461.04   21.41
   1  -4  -1  495.86   23.63
  -1   4  -1  499.17   22.28
  -1  -4   2  219.72   13.46
   1   4   2  209.38   15.57
  -1   4  -2  195.20   16.33
   1  -4  -2  222.42   16.48
   1   4   2  224.11   14.72
   1  -4  -2  221.73    8.88
  -1   4  -2  235.73   13.59
  -1  -4   2  196.33   15.96
  -1  -4   2  249.12   19.19
   1  -4  -2  213.40   13.19
   1   4   2  252.04   14.47
   1   4   2  206.42   15.43
  -1  -4   2  231.25   15.90
  -1   4  -2  225.68   15.61
   1  -4  -2  225.97   16.76
  -1  -4   2  211.88   10.84
   1  -4  -2  197.09    8.52
  -1   4  -3  191.04   15.76
   1  -4  -3  181.98   14.59
   1   4   3  183.70   15.56
  -1  -4   3  183.76   12.15
  -1  -4   3  212.96   18.96
   1  -4  -3  141.05    6.39
   1  -4  -3  165.79   12.20
  -1  -4   3  194.61   15.93
  -1   4  -3  179.84   13.18
  -1   4  -3  187.51   14.40
   1   4   3  195.11   15.03
   1  -4  -3  169.26    7.21
  -1  -4   3  158.99    9.27
  -1  -4   3  181.12   15.13
   1  -4  -3  183.80   16.09
   1   4   3  203.87   14.46
   1   4   4  278.25   19.10
   1  -4  -4  292.33   18.60
  -1   4  -4  254.14   17.94
  -1  -4   4  289.84   14.61
   1  -4  -4  293.28   15.05
  -1  -4   4  299.65   19.74
  -1   4  -4  298.76   17.21
   1   4   4  299.60   17.89
   1  -4  -4  290.89    8.85
  -1  -4   4  293.35   18.46
   1  -4  -4  293.69   20.17
  -1  -4   4  270.95   11.00
  -1   4  -4  297.33   17.65
   1   4   4  303.73   17.88
  -1  -4   5 1044.77   35.31
  -1   4  -5 1071.19   29.54
  -1  -4   5 1142.90   36.15
  -1   4  -5 1113.54   35.11
   1   4   5 1105.38   36.39
  -1  -4   5 1112.23   27.10
   1  -4  -5 1090.36   35.64
  -1   4  -5 1047.45   32.81
  -1  -4   5 1080.04   35.97
   1  -4  -5 1164.99   37.52
  -1   4  -5 1089.26   32.82
  -1  -4   5 1116.42   35.79
   1   4   5 1043.38   32.06
   1   4   5 1080.18   33.88
  -1   4  -6  871.95   28.31
  -1   4  -6  913.01   34.89
  -1  -4   6  874.95   33.55
  -1  -4   6  845.75   32.91
   1  -4  -6  865.56   32.38
  -1   4  -6  789.31   30.24
   1   4   6  879.98   34.21
  -1  -4   6  830.39   23.84
  -1   4  -6  867.37   31.29
  -1  -4   6  834.71   32.83
  -1   4  -6  890.52   30.66
  -1  -4   6  883.45   33.19
   1   4   6  851.46   31.50
   1   4   6  884.83   30.02
   1  -4  -6  925.27   34.95
  -1   4  -7  349.43   19.84
  -1   4  -7  395.42   23.97
  -1  -4   7  356.65   23.09
  -1  -4   7  373.66   24.37
   1   4   7  356.44   23.51
  -1   4  -7  379.15   22.38
   1  -4  -7  385.84   22.66
  -1  -4   7  364.22   16.28
  -1  -4   7  412.58   25.06
  -1   4  -7  350.36   20.98
  -1   4  -7  368.84   20.52
   1  -4  -7  400.18   24.98
   1   4   7  369.46   22.37
   1   4   7  360.46   20.76
  -1  -4   7  401.75   24.12
  -1  -4   8 1062.45   38.75
  -1   4  -8 1038.18   34.52
  -1  -4   8 1063.25   39.45
  -1   4  -8 1040.85   38.50
  -1  -4   8 1018.17   27.19
   1  -4  -8 1055.43   37.24
  -1   4  -8 1058.67   36.29
  -1   4  -8 1114.77   38.66
  -1  -4   8 1021.20   38.39
   1   4   8 1026.23   34.43
  -1  -4   8 1044.69   38.25
  -1   4  -8 1050.24   34.84
   1  -4  -8 1089.85   39.78
   1   4   8 1127.01   39.35
  -1   4  -9  468.75   24.53
  -1  -4   9  467.38   28.31
  -1  -4   9  486.71   27.94
  -1   4  -9  492.62   27.93
   1  -4  -9  478.96   26.14
  -1  -4   9  468.50   19.16
  -1   4  -9  474.81   25.84
  -1   4  -9  494.88   27.08
  -1  -4   9  467.31   28.35
  -1  -4   9  483.83   27.06
   1   4   9  516.48   27.82
   1  -4  -9  504.30   28.41
   1   4   9  501.59   25.24
  -1   4 -10   12.32    9.47
   1  -4 -10   31.34   10.28
  -1  -4  10   14.22    5.93
   1   4  10   18.75    4.52
  -1   4 -10   28.80   11.01
  -1  -4  10   10.96   11.91
  -1  -4  10    6.14   10.97
   1  -4 -10   32.87   10.16
  -1   4 -10   23.33    9.73
   1   4  10   -1.52    8.64
  -1  -4  10   13.70    9.87
  -1   4 -10    9.39    7.49
   1   4  10   22.10    9.89
  -1  -4  10   11.45   10.50
   1  -4 -10   16.18   12.46
   1  -4 -10   20.12    5.22
   1  -4 -11   58.60   11.21
  -1  -4  11   55.53   15.68
  -1  -4  11   80.79   16.92
  -1   4 -11   51.79   11.65
  -1   4 -11  107.68   18.87
  -1   4 -11   49.44   11.76
   1  -4 -11   61.97   12.78
   1   4  11   49.28    5.83
  -1  -4  11   46.91    7.80
   1  -4 -11   53.37    6.54
   1   4  11   62.02   13.01
  -1  -4  11   58.78   13.87
   1  -4 -11   56.32    7.46
   1  -4 -11   57.39   14.22
   1  -4 -12   66.71   11.89
  -1  -4  12  110.97   20.87
   1   4  12   59.35   10.74
  -1  -4  12   73.07   16.85
   1  -4 -12   74.91   14.23
  -1  -4  12   60.63    9.03
  -1   4 -12   53.02   12.51
  -1   4 -12   86.17   17.45
   1   4  12   56.25    6.21
   1  -4 -12   70.58    6.32
   1  -4 -12   64.37   16.76
   1  -4 -12   61.95    8.74
   1   4  12   60.61   14.28
  -1  -4  12   59.97   17.43
   1   4  13  219.38   18.30
   1   4  13  209.00   10.89
  -1   4 -13  256.58   23.92
  -1  -4  13  226.76   24.18
   1  -4 -13  200.87   18.80
  -1  -4  13  260.22   25.97
  -1   4 -13  209.59   20.63
   1  -4 -13  209.01   14.19
   1  -4 -13  220.53   23.60
  -1  -4  13  224.10   23.61
   1   4  13  202.80   20.68
  -1  -4  14  125.31   22.78
  -1  -4  14  108.08   17.41
   1   4  14  122.85    9.19
   1   4  14  127.76   15.65
  -1   4 -14  136.10   18.76
  -1   4 -14   99.16   16.27
   1  -4 -14  131.30   12.37
   1  -4 -14  131.46   20.28
   1   4  14  120.96   17.50
  -1  -4  14  119.79   20.11
  -1   4 -15   -2.01   11.87
  -1   4 -15   -2.28   10.75
   1   4  15   -5.83    4.99
   1   4  15   -7.63    9.68
  -1  -4  15   36.12   19.56
  -1  -4  15  -21.48   17.08
   1  -4 -15    6.58    7.12
   1   4  15   30.94   14.79
  -1  -4  15   30.01   17.85
   1  -4 -15    2.19   14.88
   1   4  16  157.87   18.65
  -1  -4  16  205.05   27.67
   1   4  16  135.29   10.13
  -1  -4  16  120.17   20.95
  -1   4 -16  132.77   20.19
  -1   4 -16  170.29   20.39
   1  -4 -16  146.92   14.54
  -1  -4  16  198.43   26.25
   1   4  16  174.44   21.42
   1  -4 -16  181.75   23.13
  -1  -4  17  439.65   36.94
  -1  -4  17  333.13   30.62
   1   4  17  422.02   27.88
  -1   4 -17  348.89   28.02
   1   4  17  379.72   16.58
  -1   4 -17  402.52   29.29
   1  -4 -17  399.01   23.24
   1  -4 -17  397.22   33.79
   1   4  17  420.88   31.00
   1   4  18  196.10   20.73
  -1  -4  18  207.43   25.85
   1   4  18  214.57   12.90
  -1  -4  18  225.78   28.75
  -1   4 -18  217.07   23.54
  -1   4 -18  203.20   22.00
   1  -4 -18  224.50   18.87
   1  -4 -18  203.59   25.18
   1   4  18  230.18   24.89
  -1   4 -19   -1.83   10.14
  -1   4 -19    5.91   10.58
  -1  -4  19   14.36   15.12
  -1  -4  19   11.40   12.66
   1   4  19   14.37   10.45
   1  -4 -19   26.93   15.56
   1   4  19   12.82   13.70
   1  -4 -19   10.56    7.36
  -1   4 -20   20.90   11.55
  -1   4 -20   34.03   14.62
  -1  -4  20   47.36   18.25
  -1  -4  20   32.27   18.38
   1   4  20   12.46   11.39
   1   4  20   41.37   14.55
   1  -4 -20   23.46   16.02
  -1   4 -21   56.42   14.69
  -1   4 -21   89.32   17.55
  -1  -4  21  131.62   25.92
   1   4  21   79.43   17.25
  -1  -4  21  114.45   24.57
   1  -4 -21   90.94   21.47
   1   4  21   94.38   20.32
  -1   4 -22    3.19   11.75
  -1   4 -22   12.62   11.02
   1   4  22   11.29   12.30
  -1  -4  22   44.72   17.85
  -1  -4  22   47.49   21.59
   1   4  22   14.48   14.44
   1  -4 -22   37.74   17.72
  -1   4 -22    4.28   13.22
  -1   4 -23   18.90   14.01
  -1   4 -23   26.22   12.38
  -1  -4  23   46.55   21.66
  -1  -4  23   22.28   16.60
   1   4  23   11.04   11.73
   1  -4 -23   12.50   12.57
   1   4  23   32.41   15.49
  -1   4 -23    8.33   13.06
  -1   4 -24   19.45   12.40
  -1   4 -24   54.97   16.25
  -1  -4  24   19.82   20.25
  -1  -4  24   -3.03   13.34
   1   4  24   15.21   13.12
   1   4  24    6.63   12.74
   1  -4 -24   34.03   20.28
  -1   4 -24   15.07   12.83
  -1   4 -25   -8.14   11.76
  -1   4 -25   -0.61   10.79
  -1  -4  25   28.60   18.72
  -1  -4  25   23.19   22.25
   1   4  25  -14.30   12.97
   1   4  25   19.91   14.95
   1  -4 -25   24.29   18.07
  -1   4 -25   31.71   16.56
  -1   4 -26    5.63   13.24
  -1   4 -26    2.64   10.94
  -1  -4  26   63.89   22.58
   1   4  26   20.13   14.97
   1  -4 -26   31.88   16.58
  -1   4 -26   37.19   15.64
   1   4  26   43.07   18.67
  -1   4 -27    5.96   11.52
  -1   4 -27    9.80   11.76
   1   4  27    7.34   15.11
  -1   4 -27  -10.50   14.66
   1   4  27   -0.45   13.83
   1  -4 -27   37.09   19.85
   1   4  28   53.65   18.96
  -1   4 -28   24.35   18.83
   1   4  28   33.31   19.89
   1   4  29   16.31   17.33
  -1   4 -29   11.45   15.15
   1   5 -28   -6.10   14.45
  -1   5  28   11.37   13.85
   1   5 -27   11.65   14.44
  -1   5  27   19.43   15.94
   1   5 -26    1.85   16.04
  -1   5  26    8.43   15.80
  -1  -5 -26    2.93   15.95
   1   5 -25   33.56   17.98
  -1   5  25    1.61   15.67
  -1  -5 -25   22.07   17.26
   1   5 -24    5.13   13.02
  -1   5  24    2.41   16.84
  -1  -5 -24    7.55   16.59
  -1   5  23   -1.47   12.79
   1   5 -23   33.61   19.16
   1  -5  23   28.99   11.65
  -1   5  23   20.41   14.18
   1   5 -23   21.26   10.14
  -1  -5 -23   22.90   14.95
  -1   5  22   13.61   11.88
   1   5 -22   41.59   18.40
   1   5 -22   34.92   10.91
   1  -5  22   25.56   12.67
  -1  -5 -22   60.49   21.24
  -1   5  22   22.36   12.06
   1   5 -22   21.55   10.10
  -1   5  21   42.29   14.61
   1   5 -21   73.67   12.91
   1   5 -21   76.77   17.99
   1  -5  21   85.43   17.56
  -1   5  21   89.20   16.29
  -1  -5 -21   71.92   18.47
   1   5 -21   68.70   13.36
  -1   5  20   33.16   15.92
   1   5 -20   31.82    9.32
   1   5 -20   26.09   15.74
   1  -5  20   36.05   14.83
  -1  -5 -20   23.11   16.44
  -1   5  20   36.30   12.18
   1   5 -20   29.27   10.64
   1  -5  19  144.68   23.22
  -1   5  19  119.63   19.99
   1   5 -19  163.11   23.86
   1   5 -19  138.57   15.73
   1  -5  19  176.88   20.51
   1   5 -19  159.18   17.81
  -1  -5 -19  148.59   24.08
  -1   5  19  163.59   18.62
   1   5 -18   87.72   12.92
   1   5 -18   76.51   17.52
  -1   5  18  103.86   19.24
   1  -5  18  105.40   21.08
  -1  -5 -18  105.47   20.32
  -1   5  18  109.43   15.23
   1   5 -18   85.04   12.98
   1  -5  17   58.79   17.51
   1   5 -17   54.00   16.90
   1   5 -17   41.87    9.77
  -1  -5 -17   53.37    6.77
  -1  -5 -17   46.86   16.58
  -1   5  17   65.32   12.70
   1   5 -17   52.30   10.72
   1  -5  16   32.41   16.02
  -1   5  16   15.88    8.19
   1   5 -16   47.13   17.11
   1   5 -16   14.77    8.71
  -1  -5 -16   18.13    6.33
  -1  -5 -16   28.33   16.91
   1   5 -16   14.40    8.10
  -1   5  16   53.60   12.39
   1  -5  15   -2.27   14.32
  -1   5  15    3.44    7.60
   1   5 -15    5.91   13.24
  -1   5  15    1.20   10.95
   1   5 -15    7.58    7.85
  -1  -5 -15   -1.42    5.43
  -1  -5 -15   44.75   18.76
  -1   5  15   12.15   10.82
   1  -5  14   39.77   16.43
  -1   5  14   12.38    8.28
   1   5 -14   49.13   17.60
   1   5 -14    8.12    7.34
  -1   5  14    9.03   11.54
  -1  -5 -14   11.99    6.08
  -1   5  14   15.96    8.52
  -1  -5 -14    8.77   16.24
   1   5 -13  351.97   28.54
  -1   5  13  381.90   24.00
   1  -5  13  340.21   26.64
  -1   5  13  375.60   28.85
   1   5 -13  333.07   20.02
  -1  -5 -13  388.38   19.02
  -1   5  13  339.11   22.79
  -1   5  13  380.73   20.65
  -1  -5 -13  398.92   31.38
   1  -5  12  205.89   21.40
  -1   5  12  187.44   20.97
   1   5 -12  206.32   15.67
   1   5 -12  165.12   20.45
  -1   5  12  187.39   17.61
  -1  -5 -12  198.79   14.33
  -1   5  12  202.79   15.19
   1   5 -12  212.67   14.49
  -1  -5 -12  208.38   23.82
   1  -5  11   32.92   12.88
   1   5 -11   13.95    6.05
   1  -5  11   16.05    8.58
  -1   5  11   24.36   11.40
   1   5 -11   -0.44   14.67
   1   5 -11   24.94    7.87
  -1  -5 -11    1.20    6.53
  -1   5  11   11.76    9.14
  -1   5  11   15.73    7.46
  -1  -5 -11    3.07   13.70
   1  -5  10  250.98   20.92
   1   5 -10  215.26   22.39
  -1   5  10  246.54   22.63
   1   5 -10  211.63   15.71
   1  -5  10  263.83   21.46
  -1  -5 -10  244.55   16.33
  -1   5  10  227.11   17.01
   1   5 -10  230.36   13.66
  -1  -5 -10  259.08   24.07
  -1   5  10  222.53   13.66
   1   5  -9   50.40    7.14
   1  -5   9   36.42   10.67
   1   5  -9   41.06   13.99
  -1   5   9   53.26   13.35
   1  -5   9   59.47   11.51
   1   5  -9   40.32    8.21
  -1   5   9   63.43   10.56
  -1  -5  -9   47.51    8.66
  -1  -5  -9   49.34   13.41
  -1   5   9   52.20    7.59
   1  -5   8  263.97   18.97
   1   5  -8  253.42   21.22
  -1   5   8  277.58   22.37
   1   5  -8  254.06   21.87
   1   5  -8  293.48   17.16
  -1  -5  -8  278.20   22.56
   1  -5   8  286.56   20.70
   1   5  -8  261.02   20.97
  -1  -5  -8  284.32   17.70
   1   5  -8  279.35   21.62
  -1   5   8  300.45   18.19
   1   5  -8  264.65   13.34
  -1   5   8  331.39   24.27
  -1   5   8  253.43   12.43
  -1  -5  -8  272.60   22.46
   1   5  -7  509.00   28.19
   1   5  -7  529.03   29.78
   1  -5   7  532.19   25.39
  -1  -5  -7  535.58   28.91
  -1   5   7  542.73   29.71
   1   5  -7  496.67   21.39
   1  -5   7  518.60   26.96
  -1   5   7  526.34   22.62
   1   5  -7  523.41   28.55
   1   5  -7  523.60   28.79
  -1  -5  -7  526.66   23.62
  -1   5   7  502.76   28.09
  -1  -5  -7  535.57   28.56
   1   5  -7  482.77   16.67
  -1   5   7  496.47   15.51
  -1  -5  -7  534.68   25.31
   1   5  -6  276.65   21.87
   1   5  -6  286.99   21.14
   1  -5   6  272.76   17.83
   1   5  -6  248.49   16.40
  -1   5   6  269.81   21.78
  -1  -5  -6  309.88   22.29
   1  -5   6  261.00   19.26
   1   5  -6  279.82   21.10
   1  -5   6  295.00   21.09
  -1   5   6  243.05   15.17
   1   5  -6  255.49   20.30
   1   5  -6  267.24   12.48
  -1   5   6  273.89   21.22
  -1  -5  -6  265.36   20.94
  -1  -5  -6  289.64   18.69
  -1   5   6  262.85   11.11
   1   5  -5  749.78   31.34
   1   5  -5  769.76   33.44
   1  -5   5  756.22   27.14
   1   5  -5  756.54   26.20
   1  -5   5  782.11   32.10
  -1   5   5  776.89   33.82
  -1  -5  -5  784.69   33.03
  -1   5   5  757.59   25.51
   1   5  -5  767.09   32.67
   1   5  -5  742.18   32.37
   1  -5   5  744.55   29.84
  -1   5   5  767.62   32.63
  -1  -5  -5  741.93   28.45
  -1  -5  -5  781.84   31.23
  -1   5   5  746.07   17.41
   1   5  -5  733.59   20.25
   1   5  -4  567.42   27.20
   1   5  -4  588.91   28.49
   1  -5   4  568.45   22.41
  -1   5   4  587.32   29.53
  -1  -5  -4  597.31   28.35
   1   5  -4  601.28   24.05
   1  -5   4  573.69   27.29
   1   5  -4  581.05   27.60
   1   5  -4  619.47   29.19
   1  -5   4  605.74   26.11
  -1   5   4  580.65   21.94
   1  -5   4  566.24   26.32
  -1  -5  -4  577.73   25.26
  -1   5   4  628.84   29.30
  -1   5   4  583.44   15.22
  -1  -5  -4  567.73   25.98
   1   5  -4  594.08   18.48
   1   5  -3  224.06   17.48
   1   5  -3  250.08   20.09
   1  -5   3  239.36   14.12
  -1  -5  -3  235.92   18.12
   1   5  -3  234.04   15.92
   1  -5   3  229.64   18.31
  -1   5   3  224.60   19.45
   1  -5   3  254.90   16.76
   1   5  -3  218.87   17.79
   1   5  -3  234.62   18.59
   1  -5   3  237.55   18.21
  -1   5   3  270.52   19.79
   1   5  -3  228.81   12.35
  -1  -5  -3  229.09   16.28
  -1  -5  -3  232.98   17.11
   1  -5   2   23.66    9.99
   1  -5   2   24.26    6.23
   1   5  -2   19.79    8.41
  -1   5   2   32.23    8.95
  -1   5   2   27.24   10.44
   1   5  -2   55.48   13.28
   1  -5   2   20.00    9.10
   1   5  -2   34.46    8.90
  -1  -5  -2   29.43    8.46
   1   5  -2   28.54    8.05
  -1  -5  -2   19.62    8.02
  -1  -5  -2   28.58    8.37
   1  -5   2   26.85    8.70
   1  -5   2   20.51    7.13
   1   5  -2   32.19   10.23
   1   5  -2   25.06    6.26
   1   5  -1  259.07   19.11
   1   5  -1  245.89   17.04
  -1   5   1  257.17   19.62
  -1  -5  -1  253.21   17.33
   1  -5   1  266.23   18.74
   1   5  -1  256.11   18.55
   1  -5   1  244.65   14.75
  -1  -5  -1  239.68   17.52
  -1   5   1  227.39   12.09
   1   5  -1  259.37   14.03
   1  -5   1  253.95   13.92
   1  -5   1  251.31   18.39
   1   5  -1  244.25   18.03
  -1  -5  -1  237.92   15.37
  -1  -5  -1  247.71   16.72
  -1   5   1  279.13   19.41
   1  -5   0   11.54    9.67
  -1   5   0   15.28    8.72
  -1  -5   0    7.71    7.10
  -1   5   0    3.06    9.25
   1  -5   0    6.67    8.53
  -1  -5   0    8.95    7.47
   1   5   0   18.20    9.43
  -1  -5   0    5.44    8.52
   1  -5   0    4.45    6.99
   1   5   0    9.12    7.52
  -1   5   0    2.76    5.07
   1   5   0   17.06    8.73
   1  -5   0    6.04    5.32
   1  -5   0    4.42    4.65
  -1  -5   0   11.07    6.46
   1   5   0    7.64    5.47
  -1   5  -1  269.44   19.95
  -1  -5   1  254.85   16.57
   1   5   1  244.85   18.16
   1  -5  -1  272.52   19.79
   1  -5  -1  254.15   12.73
  -1   5  -1  265.23   14.72
  -1  -5   1  227.76   17.38
   1   5   1  250.26   17.13
   1  -5  -1  248.65   15.14
  -1  -5   1  243.53   17.50
   1  -5  -1  251.77   12.23
   1   5   1  258.60   18.12
  -1   5  -1  267.54   18.20
   1  -5  -1  258.70   19.18
   1   5   1  244.48   15.29
  -1  -5   1  257.71   14.32
  -1  -5   2   24.57    6.29
  -1   5  -2   31.31    7.95
   1  -5  -2   27.09   11.34
  -1   5  -2   37.07   11.77
  -1  -5   2   31.53    8.62
   1  -5  -2   19.15    9.65
   1   5   2   16.27    9.92
   1   5   2   26.69    7.99
  -1  -5   2   24.18    9.39
   1  -5  -2   26.10    6.36
  -1  -5   2   37.10    8.48
  -1   5  -2   28.04    7.53
   1  -5  -2   27.31    5.44
   1  -5  -2   28.66    5.30
   1   5   2   19.86    8.41
   1   5   2   47.72    9.45
   1  -5  -3  247.66   18.90
  -1   5  -3  240.15   19.35
  -1  -5   3  229.88   15.27
   1   5   3  217.25   17.98
   1  -5  -3  251.21   10.70
   1  -5  -3  240.66   14.64
  -1  -5   3  240.53   18.75
  -1   5  -3  226.98   15.48
   1   5   3  232.50   15.71
  -1  -5   3  237.06   12.64
   1  -5  -3  213.64   10.28
  -1   5  -3  241.51   17.52
   1   5   3  237.05   17.36
   1  -5  -3  248.86   20.18
   1   5   3  258.74   17.07
  -1  -5   3  235.43   17.95
   1   5   4  577.78   28.14
   1  -5  -4  611.02   28.90
  -1  -5   4  606.37   23.85
  -1   5  -4  568.99   27.61
   1  -5  -4  580.32   14.58
   1  -5  -4  574.43   21.61
  -1   5  -4  623.13   25.82
   1   5   4  529.51   22.72
  -1  -5   4  597.93   28.38
   1   5   4  605.61   26.47
   1  -5  -4  573.02   15.12
   1  -5  -4  618.00   29.80
   1   5   4  599.70   25.78
  -1   5  -4  598.20   26.52
  -1  -5   4  560.77   18.12
  -1  -5   4  587.52   27.86
  -1  -5   5  749.32   32.68
   1   5   5  764.53   32.80
  -1   5  -5  797.14   32.60
   1  -5  -5  758.87   32.53
  -1  -5   5  720.80   25.56
   1  -5  -5  743.50   15.46
  -1   5  -5  777.00   29.87
  -1  -5   5  744.37   32.42
   1   5   5  734.35   28.97
  -1  -5   5  773.02   32.40
   1   5   5  758.14   30.53
   1  -5  -5  759.69   33.25
  -1   5  -5  751.90   29.49
  -1  -5   6  265.93   20.59
  -1  -5   6  280.59   16.17
   1   5   6  279.96   22.05
   1  -5  -6  291.92   21.46
  -1   5  -6  262.86   20.60
   1  -5  -6  215.62    8.38
  -1   5  -6  313.52   20.86
  -1  -5   6  286.86   22.35
   1   5   6  280.81   19.07
   1   5   6  303.03   20.79
  -1  -5   6  295.07   21.41
   1  -5  -6  292.10   21.92
  -1   5  -6  280.01   18.76
  -1   5  -7  544.81   29.84
  -1  -5   7  517.21   28.84
  -1   5  -7  492.54   24.15
  -1  -5   7  494.51   21.22
   1  -5  -7  545.71   28.98
   1   5   7  520.69   29.41
  -1   5  -7  537.94   27.88
  -1  -5   7  516.62   29.83
  -1   5  -7  521.63   26.95
   1   5   7  562.24   28.87
   1   5   7  522.01   25.11
   1  -5  -7  571.74   31.10
  -1   5  -7  544.13   25.96
  -1  -5   7  498.15   27.75
  -1  -5   8  283.48   22.84
  -1   5  -8  302.70   20.32
  -1   5  -8  303.39   24.23
   1   5   8  277.17   22.54
   1  -5  -8  280.91   21.94
  -1   5  -8  287.17   21.44
  -1  -5   8  273.90   16.41
  -1  -5   8  319.27   24.94
  -1   5  -8  295.80   21.36
  -1   5  -8  299.56   20.16
   1   5   8  316.67   23.15
  -1  -5   8  277.68   21.94
   1   5   8  275.95   19.61
   1  -5  -8  266.86   22.23
   1  -5  -9   63.81   13.88
   1   5   9   66.70   15.60
  -1   5  -9   50.17   12.29
  -1  -5   9   51.60    8.65
  -1   5  -9   40.09    9.29
  -1  -5   9   75.44   13.99
  -1  -5   9   67.05   17.01
  -1   5  -9   58.44   10.89
  -1  -5   9   40.64   13.46
   1   5   9   66.49   12.38
  -1   5  -9   51.97   11.64
   1  -5  -9   64.96   14.04
  -1  -5  10  229.50   23.21
  -1   5 -10  227.21   19.15
  -1  -5  10  233.74   23.07
  -1  -5  10  239.89   15.98
  -1   5 -10  248.47   21.18
  -1  -5  10  251.24   23.66
   1   5  10  241.08   20.20
  -1   5 -10  238.34   18.79
   1  -5 -10  230.84   23.23
  -1   5 -11    0.09    9.38
  -1  -5  11   23.22    7.31
  -1   5 -11    1.75    8.98
  -1  -5  11   29.85   15.26
  -1   5 -11   14.75    8.85
  -1  -5  11   20.88   12.29
  -1  -5  11   22.06   14.08
   1   5  11   15.10   10.42
   1  -5 -11   10.20   12.53
  -1  -5  12  222.35   25.14
   1  -5 -12  230.83   20.44
  -1   5 -12  219.88   19.46
  -1   5 -12  255.30   26.02
  -1  -5  12  216.60   23.86
   1   5  12  188.13   11.30
  -1  -5  12  199.91   15.29
  -1   5 -12  211.29   20.89
   1  -5 -12  191.46   12.41
  -1  -5  12  206.13   23.92
   1   5  12  198.19   19.89
   1  -5 -12  221.14   24.27
  -1  -5  13  348.33   29.87
  -1   5 -13  400.23   30.37
   1   5  13  350.35   15.34
  -1  -5  13  368.02   31.76
  -1  -5  13  356.15   20.29
  -1   5 -13  357.68   25.97
  -1  -5  13  393.93   31.47
   1  -5 -13  385.65   17.80
   1  -5 -13  361.93   15.43
   1  -5 -13  400.83   31.37
   1   5  13  377.99   26.55
  -1  -5  14   26.91   17.01
   1   5  14   11.72    9.23
  -1  -5  14    8.98   13.19
  -1   5 -14   22.14   11.13
   1   5  14   10.10    4.86
  -1  -5  14   10.16    6.74
  -1   5 -14   21.91   15.22
   1  -5 -14   13.39    4.99
   1  -5 -14   16.17    6.89
   1  -5 -14    5.12   14.36
  -1  -5  14   37.49   17.30
   1   5  14   19.95   12.96
   1   5  15   -3.27   10.43
  -1  -5  15   26.38   18.37
  -1  -5  15  -34.91   20.08
   1   5  15    0.30    4.58
  -1   5 -15   18.75   15.93
  -1   5 -15   -1.01   11.46
   1  -5 -15    1.65    3.08
  -1  -5  15    7.93   16.34
   1  -5 -15   11.24   12.42
   1  -5 -15    7.11    6.22
   1   5  15   -9.88   13.32
  -1   5 -16   16.58   14.32
   1   5  16   29.25    6.14
  -1   5 -16    9.78   10.01
  -1  -5  16   42.19   17.18
   1   5  16    2.85    9.69
  -1  -5  16    5.05   11.90
  -1  -5  16    9.69   14.09
   1  -5 -16   11.23    6.14
   1   5  16   20.04   14.86
   1  -5 -16   20.09   16.70
  -1   5 -17   50.78   16.13
  -1   5 -17   60.86   13.70
  -1  -5  17   43.52   18.27
   1   5  17   52.41   13.11
  -1  -5  17   55.63   17.00
   1  -5 -17   57.15    9.96
   1   5  17   54.17   14.50
   1  -5 -17   40.59   14.94
  -1  -5  17   88.44   20.47
  -1   5 -18   75.62   16.16
  -1   5 -18   73.63   17.41
  -1  -5  18   94.68   20.44
   1   5  18  100.20   15.68
  -1  -5  18   68.05   19.98
   1   5  18   52.83   14.88
   1  -5 -18   81.62   11.95
   1  -5 -18  103.78   20.19
  -1   5 -19  142.80   19.90
  -1   5 -19  114.96   19.53
  -1  -5  19  110.78   23.41
  -1  -5  19  109.54   21.87
   1   5  19  153.61   19.70
   1  -5 -19  169.40   25.34
   1   5  19  139.38   20.11
  -1   5 -20   29.89   14.03
  -1   5 -20   13.00   14.04
   1   5  20   43.53   13.90
  -1  -5  20   49.90   17.76
  -1  -5  20   24.20   18.04
   1   5  20   45.54   15.72
   1  -5 -20   31.90   17.26
  -1   5 -21   84.88   19.43
  -1   5 -21   57.66   15.72
  -1  -5  21   82.24   21.93
  -1  -5  21   52.43   20.89
   1   5  21   98.79   17.73
   1   5  21   59.46   16.14
   1  -5 -21   83.39   20.38
  -1   5 -22   43.90   14.52
  -1   5 -22   43.73   15.95
  -1  -5  22   30.82   16.48
   1   5  22   37.26   13.92
  -1  -5  22   39.63   21.05
   1  -5 -22   19.02   16.86
   1   5  22   41.06   14.96
  -1   5 -23   20.83   12.26
  -1   5 -23   17.40   12.03
   1   5  23   20.99   10.60
  -1  -5  23   40.15   19.33
  -1  -5  23   25.10   16.82
   1  -5 -23   25.30   16.73
   1   5  23   30.52   16.41
  -1   5 -24   17.98   11.38
  -1   5 -24   11.76   14.80
  -1  -5  24   34.59   16.90
   1   5  24   23.26   13.60
  -1  -5  24   11.95   18.98
   1  -5 -24   28.26   16.98
   1   5  24   31.22   16.87
  -1   5 -24   24.27   15.74
  -1   5 -25    6.30   11.28
  -1   5 -25   17.52   15.22
  -1  -5  25    6.08   18.16
   1   5  25    4.97   13.68
  -1  -5  25    9.10   19.20
   1  -5 -25    3.50   16.07
  -1   5 -25    1.01   13.22
   1   5  25    0.96   13.61
  -1   5 -26   17.33   14.03
  -1   5 -26    6.99   14.70
  -1  -5  26   33.20   19.91
   1   5  26   -7.24   14.94
   1   5  26  -15.05   15.07
   1  -5 -26   -2.86   16.68
  -1   5 -26   16.21   15.93
  -1   5 -27  -11.39   15.60
   1   5  27   27.58   17.04
  -1   5 -27    8.89   15.29
  -1   5 -28    7.25   11.88
  -1   5 -28  -19.45   18.03
   1   5  28    8.83   15.16
  -1   6  27   -0.32   15.20
   1   6 -26   23.85   16.83
  -1   6  26   48.24   20.86
   1   6 -25   28.09   16.25
  -1   6  25   29.96   19.33
  -1  -6 -25   48.42   23.31
   1   6 -24    6.77   15.32
  -1   6  24   28.04   19.02
  -1  -6 -24   14.89   14.60
  -1   6  23   12.10   14.79
   1   6 -23   37.06   18.39
   1  -6  23   23.19   13.02
  -1  -6 -23   38.60   20.57
  -1   6  22   23.29   16.43
   1   6 -22   40.30   16.89
   1  -6  22   49.45   15.75
  -1  -6 -22   39.55   19.25
   1  -6  21   22.88   18.02
  -1   6  21   -3.38   14.60
   1   6 -21   14.63   14.90
   1   6 -21    5.19    7.76
   1  -6  21   35.18   14.91
   1   6 -21    8.23    7.91
  -1   6  21   13.00   10.54
  -1  -6 -21   12.89   16.06
  -1   6  20    5.54   12.92
   1  -6  20   28.11   14.66
   1   6 -20    6.84   13.64
   1   6 -20   17.38    8.87
   1  -6  20   39.08   14.32
  -1   6  20    2.94    8.73
   1   6 -20   15.52    9.88
  -1  -6 -20   14.95   16.29
   1  -6  19   62.65   19.49
  -1   6  19   75.36   18.32
   1   6 -19   73.91   18.70
   1   6 -19   41.70   10.20
  -1   6  19   70.50   15.31
  -1  -6 -19   42.04   17.92
  -1   6  19   67.81   13.63
   1   6 -19   59.20   12.13
   1  -6  18  103.86   20.25
   1   6 -18   83.01   12.92
   1   6 -18  111.45   22.04
  -1   6  18   92.85   15.53
   1   6 -18  112.59   14.71
  -1  -6 -18  109.14   22.17
  -1   6  18   95.01   14.68
   1  -6  17   74.45   19.18
   1   6 -17   70.80   12.72
   1   6 -17   61.52   17.45
  -1   6  17   54.20   12.65
  -1   6  17   78.86   13.15
  -1  -6 -17   58.13   18.55
   1   6 -17   47.44   10.30
   1   6 -16   39.12    8.63
   1  -6  16   67.87   18.41
   1   6 -16   55.42   10.58
   1   6 -16   44.22   15.10
  -1   6  16   43.83   14.25
  -1  -6 -16   46.35    8.39
  -1   6  16   66.18   13.31
  -1  -6 -16   54.24   18.58
  -1   6  16   49.02   11.14
  -1   6  15   31.90   10.66
   1  -6  15   44.02   15.70
   1   6 -15   33.61    8.04
   1   6 -15   24.42   15.94
  -1   6  15   44.28   15.74
   1   6 -15   36.97    9.57
  -1  -6 -15   35.66    7.73
  -1   6  15   38.51    5.09
  -1   6  15   37.09   12.13
  -1   6  15   40.05    9.66
  -1  -6 -15   12.20   14.78
   1  -6  14   38.98   15.16
   1   6 -14   23.87    7.22
  -1   6  14   21.44    9.78
  -1   6  14   36.09   15.11
   1   6 -14   27.02    8.60
   1   6 -14  -11.59   17.48
  -1   6  14   42.94    7.14
  -1  -6 -14   21.88    7.59
  -1   6  14   35.33   11.87
  -1   6  14   28.79    9.89
  -1  -6 -14   49.33   18.95
   1  -6  13  243.17   24.15
  -1   6  13  225.20   25.49
   1   6 -13  191.29   22.81
   1   6 -13  221.61   18.51
  -1   6  13  215.28   19.45
  -1  -6 -13  236.23   16.94
  -1   6  13  222.75   16.11
  -1  -6 -13  222.80   24.91
   1   6 -13  220.37   15.59
   1  -6  12  143.59   18.96
   1   6 -12  132.73   21.34
  -1   6  12  164.13   21.06
   1   6 -12  139.94   14.41
  -1  -6 -12  122.32   13.13
  -1   6  12  140.72   16.52
  -1   6  12  139.71   12.61
  -1  -6 -12  152.18   22.86
   1   6 -12  152.98   12.83
   1   6 -11   92.92   10.13
   1  -6  11  118.35   17.75
  -1   6  11  113.37   18.50
   1   6 -11  120.76   20.70
   1   6 -11   84.73   11.86
  -1   6  11  112.22   14.62
  -1  -6 -11  121.30   13.47
  -1  -6 -11  122.61   20.62
  -1   6  11   97.43   10.09
   1  -6  10  185.29   18.96
   1   6 -10  193.83   16.09
  -1   6  10  211.61   22.95
   1   6 -10  205.95   22.90
  -1   6  10  202.75   16.39
  -1  -6 -10  210.83   16.88
   1   6 -10  192.48   13.09
  -1   6  10  192.36   12.92
  -1  -6 -10  200.81   22.57
   1   6  -9   13.58    5.51
   1  -6   9    5.11   10.91
   1   6  -9   23.13    9.11
   1   6  -9    1.81   12.83
  -1   6   9    3.33   10.61
  -1   6   9    5.12    8.33
  -1  -6  -9   11.17    8.19
  -1  -6  -9   41.56   14.68
  -1   6   9   19.91    6.15
   1   6  -8   75.38    8.67
   1  -6   8  105.63   15.20
   1  -6   8   78.71   12.64
   1   6  -8   83.11   16.99
   1   6  -8   92.35   12.59
  -1   6   8   71.29   14.65
  -1  -6  -8  100.88   13.29
  -1   6   8   62.06   10.31
  -1  -6  -8   90.14   16.27
  -1  -6  -8  102.76   13.54
  -1   6   8   78.86    7.86
   1   6  -7  275.41   24.60
   1  -6   7  275.10   20.49
  -1   6   7  266.84   23.93
   1   6  -7  280.38   18.68
   1  -6   7  272.44   21.52
  -1   6   7  272.11   17.14
   1  -6   7  305.28   23.98
   1   6  -7  263.97   14.27
  -1  -6  -7  258.71   22.28
  -1  -6  -7  297.35   20.31
  -1   6   7  277.28   12.84
   1   6  -6  139.90   17.53
   1  -6   6  159.65   14.99
  -1   6   6  159.81   19.56
   1   6  -6  149.94   20.32
   1  -6   6  144.73   16.50
   1   6  -6  138.21   14.30
  -1   6   6  162.33   14.13
   1   6  -6  133.97   16.48
   1  -6   6  166.03   18.26
  -1   6   6  120.91    8.52
  -1  -6  -6  157.88   15.23
  -1  -6  -6  146.52   17.30
   1   6  -6  128.32   10.61
   1  -6   5  217.91   16.12
   1   6  -5  229.90   22.04
   1   6  -5  202.75   18.87
  -1   6   5  226.29   20.58
  -1  -6  -5  191.85   18.35
   1   6  -5  202.98   16.53
   1  -6   5  259.55   20.69
  -1   6   5  238.12   16.29
   1  -6   5  238.97   19.67
   1   6  -5  226.87   20.05
  -1   6   5  233.08   20.40
   1  -6   5  226.73   17.65
  -1  -6  -5  219.60   17.64
  -1   6   5  206.90   11.10
   1   6  -5  210.25   13.03
  -1  -6  -5  235.61   20.36
   1  -6   4    4.37    6.67
   1  -6   4    7.29    9.16
   1   6  -4   20.91    9.07
  -1  -6  -4    3.67    8.89
   1   6  -4   10.34    8.31
   1   6  -4   23.02   12.36
  -1   6   4   13.79   11.75
   1  -6   4   11.24    9.86
   1   6  -4   -5.20    7.64
  -1   6   4    7.16    4.78
  -1   6   4   11.17    8.31
   1   6  -4    5.71    5.14
  -1  -6  -4    0.86    7.48
   1  -6   4   11.79    7.29
   1  -6   4    4.95    7.92
  -1  -6  -4   -2.67    8.99
   1  -6   3  105.50   14.34
   1  -6   3  108.64   11.66
   1   6  -3  123.50   15.15
   1   6  -3  124.58   17.07
  -1  -6  -3  117.35   14.66
   1   6  -3   94.84   12.74
   1  -6   3  123.72   15.38
  -1   6   3  107.05   15.37
   1   6  -3  100.81   13.57
  -1  -6  -3  101.63   12.45
  -1   6   3  108.42   14.42
  -1  -6  -3  118.47   14.05
   1  -6   3  112.48   12.23
   1   6  -3  108.13   10.45
   1   6  -3  129.02   16.69
   1  -6   3  124.96   14.19
   1  -6   2   -1.76    9.11
  -1  -6  -2   -4.93    7.80
   1   6  -2   11.66    9.03
   1  -6   2   16.08    6.60
  -1   6   2   26.16   12.32
   1   6  -2   25.47   12.01
   1  -6   2    3.49    8.33
   1   6  -2    3.14    8.00
  -1  -6  -2   25.70   10.24
  -1  -6  -2    7.80    7.92
   1   6  -2   14.98    9.32
  -1   6   2   10.12    9.13
   1   6  -2    3.07    5.60
   1   6  -2   10.07   10.43
   1  -6   2   23.70    7.34
  -1  -6  -2    2.55    6.83
   1  -6   2   17.08    8.52
   1   6  -1  241.47   18.74
  -1  -6  -1  241.04   18.52
  -1   6   1  230.43   20.08
   1  -6   1  241.75   20.05
  -1  -6  -1  233.01   18.34
   1   6  -1  225.50   19.11
   1  -6   1  231.61   16.67
   1  -6   1  240.17   15.53
   1  -6   1  238.37   15.07
   1   6  -1  234.81   15.19
  -1   6   1  239.75   19.25
  -1  -6  -1  236.71   17.89
  -1  -6  -1  242.24   17.28
   1   6  -1  228.96   18.70
   1  -6   1  212.38   18.89
   1  -6   0  148.82   16.33
  -1   6   0  117.03   13.99
  -1   6   0  128.13   16.95
  -1  -6   0  129.81   14.28
   1  -6   0  134.43   15.45
   1   6   0  124.40   14.83
   1   6   0  120.32   14.22
  -1  -6   0  120.97   15.07
  -1   6   0  116.62   10.87
   1  -6   0  130.11   11.93
   1  -6   0  137.51   13.00
   1   6   0  125.46   14.90
   1  -6   0  132.40   11.12
  -1  -6   0  127.43   13.93
  -1  -6   0  131.66   13.31
   1   6   0  126.48   11.94
   1   6   1  229.48   18.92
  -1  -6   1  209.64   16.85
   1  -6  -1  243.87   20.24
  -1   6  -1  240.29   20.20
   1  -6  -1  257.95   14.55
  -1  -6   1  218.84   18.10
   1   6   1  251.48   18.98
   1  -6  -1  232.12   15.68
  -1   6  -1  209.46   14.50
  -1  -6   1  250.60   15.91
  -1   6  -1  220.91   18.19
   1  -6  -1  230.34   13.37
  -1  -6   1  236.56   18.43
   1   6   1  235.77   18.54
   1   6   1  249.27   16.96
   1  -6  -1  246.90   20.42
  -1   6  -2   17.66    8.81
   1  -6  -2   13.53   10.89
  -1  -6   2   14.07    7.22
  -1   6  -2   -1.13   10.34
   1   6   2   17.38    9.14
  -1  -6   2   10.24    6.69
   1  -6  -2    5.37    8.36
   1  -6  -2    7.02    6.92
  -1  -6   2   -1.97    9.61
  -1   6  -2    9.91    5.89
   1   6   2   11.40    7.43
   1   6   2   12.38    9.33
   1  -6  -2    8.32    4.95
  -1  -6   2   27.84    9.83
   1   6   2    8.79    6.72
   1  -6  -2   11.47    5.37
  -1   6  -3  118.16   14.34
   1  -6  -3  129.90   16.77
  -1   6  -3  104.33   15.22
  -1  -6   3  105.47   12.34
   1  -6  -3  110.05   15.20
   1   6   3  114.52   15.23
   1   6   3   95.02   11.87
   1  -6  -3  110.58   10.90
   1  -6  -3  102.72    8.70
   1  -6  -3  100.45    8.66
  -1  -6   3  117.27   15.81
  -1   6  -3  104.37   12.25
   1   6   3  110.34   13.14
  -1  -6   3  113.42   10.68
   1   6   3  105.54   13.96
  -1  -6   3  105.08   13.57
   1  -6  -4   -6.89   11.45
  -1  -6   4    7.80    5.75
  -1   6  -4    0.64    6.62
  -1   6  -4    3.19    9.21
   1  -6  -4    8.94   10.08
   1   6   4   11.21   10.04
  -1  -6   4    7.89    6.94
   1   6   4    2.26    7.42
   1  -6  -4    4.65    5.44
   1   6   4    8.72    7.35
   1  -6  -4    3.57    4.27
  -1  -6   4    4.85    8.57
  -1   6  -4    3.33    7.27
   1   6   4    9.10    9.17
   1  -6  -4    6.75    4.44
  -1  -6   4    4.41   11.03
  -1  -6   5  192.55   20.02
  -1   6  -5  194.41   18.90
   1   6   5  227.62   21.64
  -1  -6   5  216.78   16.40
   1   6   5  198.50   15.48
   1  -6  -5  218.90   10.43
  -1   6  -5  211.02   17.36
  -1  -6   5  230.80   20.52
   1  -6  -5  205.01   14.26
  -1  -6   5  234.60   19.75
   1  -6  -5  202.50   10.65
  -1  -6   5  223.63   13.86
   1   6   5  192.64   17.05
   1  -6  -5  226.79   21.45
  -1   6  -5  215.50   18.13
   1   6   5  232.87   19.06
  -1   6  -6  141.86   15.14
  -1  -6   6  139.11   18.25
   1  -6  -6  135.16   17.96
   1   6   6  134.55   17.29
  -1   6  -6  157.80   18.17
  -1  -6   6  140.93   13.45
  -1   6  -6  162.20   16.58
  -1  -6   6  165.15   18.77
   1  -6  -6  145.66    8.41
  -1  -6   6  139.93   15.82
   1   6   6  152.17   16.58
   1   6   6  132.97   15.39
  -1  -6   7  263.56   22.80
   1   6   7  251.68   23.03
  -1   6  -7  276.50   22.59
  -1  -6   7  247.66   17.68
  -1   6  -7  313.39   22.85
   1  -6  -7  258.66   10.57
  -1  -6   7  313.50   24.61
   1   6   7  251.84   19.61
   1  -6  -7  272.97   23.53
  -1   6  -7  262.82   19.98
   1   6   7  279.86   21.95
   1  -6  -8   63.86   15.52
  -1   6  -8   74.47   12.55
  -1  -6   8   83.27   16.57
  -1   6  -8   71.04   13.96
   1   6   8   59.36   14.28
  -1  -6   8   80.02   11.03
   1  -6  -8   79.40    6.42
   1   6   8   75.08   12.97
  -1  -6   8   64.75   15.01
  -1   6  -9   21.41    9.59
  -1  -6   9   -2.95   11.41
   1  -6  -9   19.66   13.21
   1   6   9   19.93   12.94
  -1  -6   9   22.24    7.59
  -1   6  -9   26.70   11.73
   1   6   9   15.56    4.07
  -1  -6   9   -1.51   14.41
   1   6   9    1.60   10.50
  -1   6 -10  203.48   19.08
  -1  -6  10  210.51   22.93
   1  -6 -10  187.86   22.20
   1   6  10  229.55   24.63
  -1  -6  10  214.60   16.77
  -1   6 -10  211.29   20.72
   1   6  10  197.81   10.36
  -1  -6  10  177.75   21.30
   1   6  10  186.18   18.41
  -1   6 -10  223.80   19.63
  -1   6 -11   95.50   13.88
  -1  -6  11  141.06   21.84
   1   6  11   84.46   17.33
  -1  -6  11   95.48   11.89
  -1   6 -11  102.68   16.00
   1   6  11  110.06    9.13
  -1  -6  11  108.41   19.08
   1  -6 -11  109.75   20.40
   1   6  11   97.67   14.81
  -1   6 -12  146.97   19.15
  -1  -6  12  126.85   14.02
  -1   6 -12  213.89   26.77
  -1  -6  12  162.46   22.85
   1  -6 -12  148.89   22.25
  -1  -6  12  149.39   23.23
   1   6  12  130.89   17.64
  -1   6 -13  221.00   26.34
  -1  -6  13  193.61   16.70
  -1   6 -13  218.40   21.90
   1   6  13  229.42   13.94
  -1  -6  13  219.86   25.21
   1  -6 -13  214.90   25.91
  -1  -6  13  211.57   26.26
   1   6  13  246.83   22.10
  -1  -6  14   53.92   21.76
   1   6  14   22.63    5.82
  -1  -6  14   11.20   12.96
  -1   6 -14   43.48   16.40
  -1  -6  14   19.84    8.37
  -1   6 -14   27.19   13.39
   1  -6 -14   27.99    7.56
   1  -6 -14   20.50    6.69
  -1  -6  14   43.81   19.32
   1   6  14   21.64   12.64
   1  -6 -14    9.49   15.27
  -1  -6  15   71.32   22.37
  -1  -6  15    5.16   14.66
   1   6  15   37.40    6.67
  -1  -6  15   15.71    7.57
  -1   6 -15   19.71   11.52
  -1   6 -15   40.98   17.09
   1  -6 -15   40.08    6.27
   1  -6 -15   44.14    7.31
   1  -6 -15   44.09    8.05
   1   6  15   56.01   15.00
   1  -6 -15   58.37   18.51
  -1  -6  15   22.65   15.15
   1   6  16   55.86   12.76
  -1  -6  16  115.18   23.73
  -1  -6  16   45.10   15.73
  -1   6 -16   46.68   15.68
  -1   6 -16   30.82   12.14
   1  -6 -16   60.63    6.31
   1  -6 -16   70.73    6.72
  -1  -6  16   51.99   17.11
   1  -6 -16   58.29    9.63
   1  -6 -16   48.50   14.35
   1   6  16   40.61   12.31
  -1   6 -17   35.66   13.37
  -1   6 -17   37.92   15.20
   1   6  17   64.16   13.77
  -1  -6  17   75.78   18.90
  -1  -6  17   79.13   18.21
  -1  -6  17   96.67   22.46
   1  -6 -17   60.90   18.51
   1   6  17   74.36   15.56
  -1   6 -18  105.00   17.82
  -1   6 -18   69.99   17.52
  -1  -6  18  135.41   25.66
  -1  -6  18   86.34   22.42
   1   6  18  115.23   17.41
   1   6  18  104.34   18.53
   1  -6 -18  106.39   21.58
  -1  -6  18  156.73   26.22
  -1   6 -19   60.92   15.72
  -1   6 -19   72.78   18.58
  -1  -6  19   59.06   22.68
   1   6  19   50.88   13.78
  -1  -6  19   63.07   20.18
   1   6  19   45.75   14.27
   1  -6 -19   43.79   16.44
  -1   6 -20   20.76   12.71
  -1   6 -20    3.69   12.89
   1   6  20   28.69   12.74
  -1  -6  20   38.98   21.99
  -1  -6  20   -3.05   17.43
   1   6  20   48.42   15.00
   1  -6 -20   24.68   17.60
  -1   6 -21   -3.99   11.30
  -1   6 -21   -3.31   16.33
  -1  -6  21   -3.51   18.86
   1   6  21    1.70   10.07
  -1  -6  21   22.80   18.90
   1   6  21   18.62   14.21
   1  -6 -21    4.66   17.21
  -1   6 -22   48.86   19.18
  -1   6 -22   24.23   12.96
  -1  -6  22   15.51   17.07
  -1  -6  22   36.43   19.61
   1   6  22   43.60   13.83
   1   6  22   39.82   15.25
   1  -6 -22   41.33   17.80
  -1   6 -23   24.12   17.26
  -1   6 -23   22.94   12.19
   1   6  23   13.68   12.61
  -1  -6  23   12.03   15.35
  -1  -6  23   40.10   16.96
   1  -6 -23   -3.88   14.71
   1   6  23   22.94   13.59
  -1   6 -24   31.11   13.94
  -1   6 -24   51.86   20.39
   1   6  24    7.86   11.91
  -1  -6  24   62.26   24.24
  -1  -6  24   27.46   20.43
   1  -6 -24   -4.92   13.10
   1   6  24    8.58   13.62
  -1   6 -24   22.07   14.41
  -1   6 -25   26.24   14.07
  -1   6 -25   20.22   16.14
   1   6  25    9.04   11.44
  -1  -6  25   28.68   23.86
  -1  -6  25   86.43   27.51
   1  -6 -25   31.02   18.95
   1   6  25   33.20   17.26
  -1   6 -25   23.60   14.53
  -1   6 -26   40.97   18.49
   1   6  26   35.73   16.58
  -1   6 -26   49.60   18.67
  -1   6 -27   11.30   12.98
  -1   6 -28    2.19   11.68
  -1   7  27   25.79   18.71
  -1   7  26   -2.51   14.25
   1   7 -25  -24.59   18.18
  -1   7  25    8.20   12.79
   1   7 -24    3.79   14.50
  -1   7  24  -11.29   15.24
  -1   7  23   37.08   20.62
   1   7 -23   -2.60   14.92
   1  -7  23    6.60   13.62
  -1   7  23  -13.90   12.30
  -1  -7 -23    1.79   16.31
   1  -7  22   25.16   18.88
  -1   7  22   11.50   15.32
   1   7 -22   -2.50   13.80
   1  -7  22   26.88   15.19
  -1   7  22    6.07   11.36
  -1  -7 -22  -10.81   14.94
   1  -7  21   28.49   17.21
  -1   7  21    1.15   14.84
   1   7 -21   38.01   17.41
  -1   7  21   13.74   10.33
   1  -7  21   49.28   17.90
  -1  -7 -21   -3.74   16.45
   1  -7  20   20.31   16.93
  -1   7  20  -12.84   15.26
   1   7 -20   34.69   16.94
  -1   7  20   10.89   11.83
  -1  -7 -20   13.56   17.12
   1  -7  19   15.07   16.31
   1   7 -19   10.51    8.85
   1   7 -19   10.05   11.26
  -1   7  19   16.39   12.12
  -1  -7 -19   20.42   17.56
   1   7 -19    9.63    7.97
   1  -7  18   95.04   19.27
   1   7 -18   76.52   22.44
   1   7 -18  106.73   14.82
  -1   7  18  111.71   16.95
  -1   7  18   87.88   13.94
  -1  -7 -18  108.10   23.28
   1   7 -18   79.98   12.79
   1  -7  17  133.59   23.47
   1   7 -17  113.71   15.12
  -1   7  17  113.84   20.80
   1   7 -17  140.98   24.67
  -1   7  17  148.51   18.12
  -1   7  17  128.72   15.09
  -1  -7 -17  157.40   24.93
   1  -7  16  127.43   22.14
   1   7 -16   76.31   19.24
   1   7 -16  106.24   14.53
  -1   7  16  101.46   20.62
  -1   7  16  123.44   16.65
  -1   7  16  109.79   13.31
  -1  -7 -16  108.11   21.92
   1  -7  15  117.73   20.48
  -1   7  15  107.60   20.64
   1   7 -15  106.64   13.93
   1   7 -15   73.59   18.34
  -1   7  15   88.81   13.88
  -1  -7 -15  107.45   12.85
  -1   7  15  109.81   12.81
  -1  -7 -15   93.29   18.46
   1  -7  14  109.05   19.58
   1   7 -14   89.59   11.13
   1   7 -14   66.57   17.29
  -1   7  14   85.57   18.85
   1   7 -14  115.97   14.53
  -1   7  14  103.41   14.62
  -1  -7 -14  103.46   12.77
  -1  -7 -14   91.37   20.53
  -1   7  14   85.43   11.05
   1  -7  13  191.47   22.91
  -1   7  13  196.64   24.30
   1   7 -13  188.35   24.77
   1   7 -13  199.94   18.23
  -1   7  13  212.58   14.83
  -1   7  13  226.03   19.01
  -1  -7 -13  197.78   17.18
  -1   7  13  215.46   15.27
  -1  -7 -13  206.73   24.62
   1   7 -13  208.13   15.62
   1  -7  12  216.23   22.81
   1   7 -12  236.20   19.47
   1   7 -12  258.59   28.45
  -1   7  12  221.49   27.22
  -1  -7 -12  257.06   19.88
  -1   7  12  258.76   20.16
  -1   7  12  230.76   15.25
   1   7 -12  234.81   15.94
  -1  -7 -12  226.94   26.05
   1  -7  11  188.23   21.02
   1   7 -11  220.57   25.18
  -1   7  11  219.91   24.50
   1   7 -11  251.50   20.10
  -1  -7 -11  218.51   18.66
  -1   7  11  226.15   18.20
  -1   7  11  233.62   14.84
   1   7 -11  225.35   15.42
  -1  -7 -11  226.98   25.93
   1   7 -10   13.56    6.51
   1  -7  10   -7.16   12.83
  -1   7  10   34.05   15.99
   1   7 -10   -0.21    8.88
   1   7 -10   23.65   16.65
  -1   7  10    9.39    9.39
  -1  -7 -10   19.87    9.86
  -1  -7 -10    5.65   14.13
  -1   7  10    9.09    6.31
   1  -7   9  159.93   18.54
   1   7  -9  143.43   22.50
   1   7  -9  176.55   17.22
  -1   7   9  158.96   22.18
  -1   7   9  143.09   14.47
  -1  -7  -9  206.33   18.51
  -1   7   9  154.65   11.56
  -1  -7  -9  155.84   20.32
   1   7  -9  152.10   12.57
   1  -7   8   55.82   12.86
   1   7  -8   56.14    8.41
   1   7  -8   58.80   16.15
  -1   7   8   74.11   17.47
   1   7  -8   49.22   11.22
  -1   7   8   61.89   11.98
  -1   7   8   49.52    7.40
  -1  -7  -8   43.93   12.08
  -1  -7  -8   49.61   14.79
   1  -7   8   66.56   16.65
   1  -7   7   44.19   12.71
   1   7  -7   36.93    7.56
   1   7  -7   39.40   10.74
   1   7  -7   32.53   16.37
  -1   7   7   32.62   15.06
  -1   7   7   32.16   10.24
   1  -7   7   39.50   13.02
  -1  -7  -7   23.10   11.50
  -1   7   7   38.59    6.64
  -1  -7  -7   25.03   10.43
  -1   7   6  123.32   19.29
   1   7  -6   94.97   19.24
   1   7  -6  114.79   14.23
   1   7  -6  101.28   10.52
   1  -7   6  123.34   15.21
   1  -7   6  148.65   18.93
   1  -7   6  106.40   13.98
  -1   7   6  106.23    9.50
  -1  -7  -6   99.00   13.79
  -1  -7  -6  113.06   16.61
   1   7  -5   67.77   12.59
   1   7  -5   93.01   19.32
  -1   7   5   48.08   15.55
   1  -7   5   42.04   11.90
   1  -7   5   45.22   10.22
   1  -7   5   55.61   11.29
   1  -7   5   61.43   13.92
  -1   7   5   59.10    7.90
  -1  -7  -5   58.80   11.32
   1   7  -5   62.31    9.13
  -1  -7  -5   77.57   14.96
   1   7  -4  118.15   15.67
   1   7  -4  104.61   17.33
  -1   7   4  122.03   19.10
   1  -7   4  107.02   13.18
   1  -7   4  109.38   15.59
   1   7  -4  116.43   17.03
  -1  -7  -4  103.72   14.90
   1  -7   4  109.87   12.98
   1   7  -4  110.94   11.43
   1  -7   4  112.14   14.66
  -1  -7  -4  127.59   15.35
   1  -7   3   26.35   11.23
  -1  -7  -3   38.88   11.45
   1  -7   3   28.53    8.91
   1   7  -3   37.58   12.25
   1   7  -3   63.01   16.35
   1   7  -3   29.81   10.32
  -1   7   3   16.97   12.61
  -1  -7  -3   25.65    8.37
   1  -7   3   43.30   10.01
  -1  -7  -3   30.98    9.36
   1  -7   3   47.35   11.40
   1   7  -3   35.92    8.63
   1  -7   2  112.56   16.54
   1  -7   2   77.08   10.92
   1   7  -2   89.53   13.76
  -1  -7  -2  106.28   14.56
   1   7  -2  126.78   19.04
  -1   7   2   96.88   17.41
   1   7  -2  106.24   14.98
  -1  -7  -2   98.28    5.53
  -1  -7  -2   98.56   14.05
   1  -7   2  100.89   13.06
   1  -7   2   83.70   11.19
   1   7  -2   92.09   15.72
   1   7  -2  101.11   11.31
  -1  -7  -2   92.70   13.17
   1  -7   1   51.34   13.07
  -1  -7  -1   55.29   10.87
  -1   7   1   53.56   14.11
  -1  -7  -1   51.67   11.19
   1   7  -1   60.40   13.53
  -1  -7  -1   54.62    5.98
  -1  -7  -1   31.04   10.06
   1  -7   1   60.12   11.19
   1   7  -1   29.87    7.99
  -1   7   1   49.94   12.43
   1   7  -1   37.44   11.90
   1  -7   1   47.98    8.88
  -1  -7  -1   41.30    9.92
   1  -7   1   54.90   11.28
   1  -7   0   48.41   12.16
  -1   7   0   64.56   11.79
  -1  -7   0   60.10   10.75
  -1  -7   0   38.76   11.05
  -1   7   0   37.64   13.45
   1   7   0   45.29   12.27
   1  -7   0   43.70   10.02
  -1  -7   0   49.89   12.20
   1   7   0   42.24    9.87
   1  -7   0   56.96    9.64
   1  -7   0   61.98    9.60
   1   7   0   57.84   13.38
   1   7   0   54.10   10.46
  -1  -7   0   47.33   11.26
  -1  -7   1   53.29   10.36
   1  -7  -1   52.14   13.35
  -1   7  -1   41.03   11.80
  -1   7  -1   46.12   13.88
  -1  -7   1   44.24   11.24
   1   7   1   53.25   12.33
   1  -7  -1   37.29    8.54
   1   7   1   48.90   12.02
  -1  -7   1   42.94   12.04
  -1   7  -1   52.45    9.10
   1   7   1   51.17   10.13
   1  -7  -1   59.49    9.24
   1   7   1   41.00   11.61
  -1  -7   1   44.61   10.55
   1  -7  -1   48.63    8.00
   1  -7  -2  100.03   16.37
  -1   7  -2   87.77   13.01
  -1  -7   2   88.43   11.46
  -1  -7   2  108.41   14.99
   1   7   2  104.01   17.06
  -1   7  -2   79.36   16.00
   1  -7  -2  106.23   11.69
  -1   7  -2   88.54   11.78
   1   7   2   98.22   14.63
   1  -7  -2   85.76    9.97
   1   7   2  104.14   14.92
   1   7   2   91.98   12.61
  -1  -7   2  106.15   14.71
   1  -7  -2   95.12    9.80
  -1  -7   2  120.72   16.61
   1  -7  -3   25.88   12.04
  -1   7  -3   37.55   11.70
  -1  -7   3   34.21    8.67
  -1  -7   3   22.71    8.74
  -1   7  -3   24.95   10.99
   1   7   3   26.60   11.25
  -1   7  -3   32.66    9.21
   1  -7  -3   42.59    8.86
   1   7   3   26.33    9.59
   1   7   3   36.70   11.78
   1  -7  -3   23.07    5.86
   1   7   3   20.19    9.15
  -1  -7   3   39.27   13.29
  -1  -7   3   28.28    8.97
   1  -7  -3   26.44    6.48
  -1  -7   4  114.09   12.35
  -1   7  -4  108.18   13.64
   1  -7  -4  114.49   16.94
  -1   7  -4  115.52   17.34
   1   7   4  103.58   17.03
  -1  -7   4  110.39   13.70
   1  -7  -4  109.53    9.67
   1  -7  -4  122.78   12.23
  -1   7  -4  116.84   14.50
   1   7   4   94.34   13.27
  -1  -7   4  132.24   18.86
   1   7   4  119.39   14.82
   1  -7  -4  111.75   10.12
   1   7   4   91.76   13.80
  -1   7  -5   67.25   12.37
  -1  -7   5   43.55    8.83
   1  -7  -5   77.03   16.76
  -1  -7   5   51.37   14.16
  -1   7  -5   64.21   15.27
   1   7   5   48.97   14.07
  -1  -7   5   61.39   10.72
   1   7   5   50.01   10.44
  -1   7  -5   55.99   10.84
   1  -7  -5   50.40    8.53
  -1  -7   5   92.02   16.77
   1  -7  -5   42.89    7.05
   1  -7  -5   50.69    7.11
   1   7   5   59.91   12.96
   1   7   5   57.76   11.83
  -1  -7   6  101.03   17.27
  -1   7  -6  106.56   14.61
   1  -7  -6  140.80   20.66
   1   7   6  131.90   20.19
  -1   7  -6  110.64   16.85
  -1  -7   6   97.18   12.80
   1   7   6   81.85   12.02
   1  -7  -6  107.07    8.53
   1  -7  -6  113.70    9.77
  -1   7  -6   98.58   13.70
  -1  -7   6  102.67   16.88
   1   7   6   99.80   14.59
  -1  -7   7   34.09    9.10
  -1   7  -7   35.41   13.90
   1   7   7   40.15   13.92
  -1  -7   7   38.25   13.31
   1  -7  -7   54.15   16.44
  -1   7  -7   25.08    8.99
   1  -7  -7   34.20    5.79
  -1  -7   7   14.70   12.62
   1   7   7    8.37    8.96
   1  -7  -8   40.55   14.99
  -1  -7   8   35.89   13.84
  -1   7  -8   30.15    9.92
   1   7   8   29.04   14.62
  -1  -7   8   49.55   10.56
  -1   7  -8   59.83   16.35
   1  -7  -8   48.43    6.08
   1   7   8   53.71   13.22
  -1  -7   8   36.44   15.08
  -1  -7   9  131.31   18.49
   1  -7  -9  136.13   21.62
  -1  -7   9  178.41   16.97
  -1   7  -9  165.85   20.69
   1   7   9  166.33   23.08
   1  -7  -9  149.18    9.23
  -1  -7   9  146.23   21.02
  -1   7  -9  174.25   17.91
   1   7   9  180.71   18.60
   1  -7 -10  -15.21   16.04
  -1  -7  10   15.46   13.52
   1   7  10   18.45   15.70
  -1   7 -10   20.79   12.88
  -1  -7  10   12.90    8.32
   1  -7 -10   18.29    5.03
  -1  -7  10    9.25   11.50
   1   7  10   20.82   11.74
   1  -7 -11  214.69   25.50
  -1  -7  11  222.52   25.56
  -1  -7  11  247.10   19.97
  -1   7 -11  237.89   23.95
   1   7  11  224.20   26.33
   1   7  11  230.17   10.54
   1   7  11  219.11   21.05
  -1  -7  11  240.31   26.48
  -1  -7  12  245.31   26.38
  -1   7 -12  272.99   30.43
   1   7  12  226.95   26.51
  -1  -7  12  228.65   19.23
  -1   7 -12  211.19   22.46
   1   7  12  234.78   12.34
   1   7  12  206.24   20.43
   1  -7 -12  248.24   26.70
  -1  -7  12  246.17   28.00
   1  -7 -13  207.73   25.71
  -1  -7  13  176.76   23.33
  -1   7 -13  202.56   26.27
  -1   7 -13  211.56   22.97
  -1  -7  13  220.99   18.84
   1   7  13  210.21   12.90
   1   7  13  219.21   22.01
  -1  -7  13  222.95   27.23
   1  -7 -14   90.83   18.76
  -1  -7  14   95.86   20.36
   1   7  14   86.69    9.94
  -1   7 -14   74.81   15.66
  -1   7 -14  126.28   23.34
  -1  -7  14   89.75   12.86
   1  -7 -14  105.84    9.97
   1   7  14   84.55    9.42
   1   7  14   91.22   15.90
  -1  -7  14  138.02   23.72
  -1  -7  15  108.22   22.09
  -1   7 -15  121.55   22.49
  -1   7 -15   88.07   17.01
   1   7  15   93.33   10.39
   1  -7 -15  114.72   12.03
   1   7  15   91.33   15.78
   1  -7 -15   97.94   19.79
  -1  -7  15  131.09   23.85
  -1  -7  16  103.27   19.81
  -1   7 -16   91.05   19.87
  -1   7 -16  110.29   18.18
   1   7  16  121.68   12.96
   1  -7 -16  106.24   10.32
  -1  -7  16  119.24   23.47
   1   7  16  127.90   18.74
   1  -7 -16  107.75   21.75
  -1   7 -17  139.63   22.44
  -1   7 -17  149.81   21.08
  -1  -7  17  101.37   21.49
   1   7  17  133.56   18.53
   1   7  17  145.11   20.02
   1  -7 -17  125.12   21.79
  -1  -7  17  148.52   25.69
  -1   7 -18   66.04   17.82
  -1   7 -18   81.48   17.98
   1   7  18   81.86   16.08
  -1  -7  18   91.44   22.13
  -1  -7  18  110.10   21.96
   1  -7 -18  110.17   24.16
   1   7  18   88.94   17.81
  -1   7 -19   -0.56   10.16
  -1   7 -19   -6.73   17.17
  -1  -7  19   11.82   17.48
   1   7  19    5.10    9.85
   1  -7 -19    0.16   13.83
   1   7  19    0.77   10.90
  -1   7 -20  -10.70   17.74
  -1   7 -20   18.25   12.61
   1   7  20   16.33   11.85
  -1  -7  20   15.07   16.54
   1  -7 -20    2.37   13.31
   1   7  20   13.50   11.52
  -1   7 -21  -16.46   11.12
  -1   7 -21   35.84   19.73
  -1  -7  21   41.91   20.34
   1   7  21    5.99   10.59
   1  -7 -21  -11.19   14.91
   1   7  21    7.62   12.12
  -1   7 -22  -10.55   12.13
  -1   7 -22  -23.40   19.70
   1   7  22   18.24   12.33
  -1  -7  22   14.94   18.27
   1   7  22   10.68   12.15
   1  -7 -22  -15.74   14.75
  -1   7 -23   -5.68   11.75
  -1   7 -23   24.60   18.56
  -1  -7  23  -31.39   19.87
   1   7  23    9.46   12.13
   1  -7 -23   -5.49   16.58
   1   7  23  -10.22   12.48
  -1   7 -24    7.99   12.72
  -1   7 -24    2.54   15.05
  -1  -7  24  -23.78   16.92
   1  -7 -24    0.68   16.65
  -1   7 -25   20.28   16.63
  -1   7 -26   19.28   15.13
  -1   8  26    4.96   14.35
  -1   8  25   16.62   14.71
  -1   8  24   -7.68   15.91
   1  -8  23   53.03   22.52
  -1   8  23   -0.47   15.65
   1   8 -23   25.74   16.79
   1  -8  23   18.85   15.72
   1  -8  22   28.74   15.51
  -1   8  22   13.39   13.53
   1   8 -22   -4.88   14.29
   1  -8  22   32.04   18.06
  -1  -8 -22   13.20   18.65
   1   8 -21    9.07   17.00
  -1   8  21    0.94   15.59
   1  -8  21   55.58   21.41
  -1  -8 -21   19.55   19.34
   1   8 -20   32.15   16.57
   1  -8  20    3.25   13.99
  -1  -8 -20   -7.76   15.91
   1  -8  19   30.79   14.44
   1   8 -19   34.35   19.15
  -1   8  19   30.44   11.12
  -1  -8 -19   17.26   16.84
   1  -8  18    5.90   14.95
   1   8 -18   20.43    9.51
  -1   8  18   16.96   12.84
  -1   8  18   -2.71    9.00
  -1  -8 -18    8.09   16.29
   1  -8  17   47.20   17.36
   1   8 -17   51.92   12.60
  -1   8  17   87.50   20.26
   1   8 -17   14.97   15.47
  -1   8  17   52.53   12.92
  -1  -8 -17   50.00   19.24
   1  -8  16   -2.23   13.09
   1   8 -16   17.84   10.41
  -1   8  16    1.57   13.95
   1   8 -16    8.07   15.72
  -1   8  16    7.64    9.60
  -1  -8 -16    7.20   12.63
   1  -8  15   -1.06   10.81
   1   8 -15    3.18   14.50
  -1   8  15   -4.19   11.38
   1   8 -15   14.06    9.14
  -1   8  15   -1.71    9.12
  -1  -8 -15   -1.85   15.33
  -1   8  15   11.65    7.01
   1  -8  14   20.17   13.28
   1   8 -14   33.25   10.81
   1   8 -14    0.41   16.04
  -1   8  14   26.76   15.00
  -1   8  14    1.05    7.94
  -1   8  14   23.34    7.91
  -1  -8 -14   11.55   12.48
   1  -8  13   18.16   11.65
  -1   8  13   53.74   17.43
   1   8 -13   15.44   13.10
   1   8 -13   35.69   11.48
  -1   8  13   26.20    9.12
  -1  -8 -13   48.98   18.30
  -1   8  13   29.80    7.75
   1  -8  12  175.08   21.68
   1   8 -12  111.76   11.89
   1   8 -12  134.10   16.68
   1   8 -12  136.71   23.82
  -1   8  12  108.92   20.05
  -1   8  12  124.61   14.57
  -1   8  12  150.56   14.95
  -1  -8 -12  133.99   22.87
  -1   8  12  140.83   12.18
   1  -8  11  160.36   19.84
   1   8 -11  152.43   23.08
  -1   8  11  205.00   26.26
   1   8 -11  178.40   18.41
  -1   8  11  171.47   16.11
  -1   8  11  216.39   18.27
   1   8 -11  160.79   13.65
  -1   8  11  159.57   12.40
  -1  -8 -11  184.88   23.58
   1  -8  10  190.82   21.32
   1   8 -10  169.43   18.56
  -1   8  10  159.11   22.71
   1   8 -10  168.83   23.49
  -1   8  10  196.02   16.87
   1   8 -10  184.58   14.65
  -1   8  10  163.72   12.53
  -1  -8 -10  186.00   24.24
   1   8  -9   17.76    7.03
   1  -8   9   34.30   13.22
  -1   8   9    8.14   14.84
   1   8  -9   31.41   11.10
   1   8  -9   64.86   19.87
  -1   8   9   63.26   11.72
  -1  -8  -9   43.74   16.30
  -1   8   9   20.10    6.36
   1   8  -8  308.87   29.21
   1  -8   8  295.00   24.05
  -1   8   8  290.28   28.97
   1   8  -8  292.55   23.32
   1  -8   8  337.94   28.12
  -1  -8  -8  297.45   22.77
  -1   8   8  287.88   15.49
  -1  -8  -8  307.89   27.75
   1   8  -8  302.43   18.28
   1   8  -7   12.63   10.74
  -1   8   7   29.61   15.51
   1   8  -7   11.56   15.70
   1  -8   7   20.36   10.57
  -1  -8  -7    2.25    9.43
   1  -8   7   29.00   14.83
  -1   8   7   20.95    6.86
   1   8  -7    1.46    6.36
  -1  -8  -7    1.27   14.06
   1   8  -6   24.08   11.61
   1   8  -6   27.99   14.85
  -1   8   6   35.76   16.09
  -1  -8  -6   14.34   12.79
   1  -8   6   20.32   10.78
   1   8  -6   20.06    7.23
  -1  -8  -6   16.57   10.41
   1  -8   6   35.42   14.43
  -1   8   6   23.54    6.98
   1  -8   5   -2.23   10.46
  -1  -8  -5    2.12   11.07
   1  -8   5   11.13    9.90
   1   8  -5   16.45   16.80
   1   8  -5    9.56    9.74
  -1   8   5    6.89   12.37
  -1  -8  -5    1.23    9.91
   1   8  -5   14.78    7.61
   1  -8   5   15.82   10.31
  -1  -8  -5   22.98   10.42
   1  -8   5    0.50   11.66
   1  -8   4   71.64   14.66
  -1  -8  -4   71.35   15.56
   1  -8   4   64.94   12.05
  -1   8   4   71.89   17.51
   1   8  -4  118.50   20.83
   1   8  -4   80.34   14.91
  -1  -8  -4   63.29   12.83
   1   8  -4   68.63   10.55
   1  -8   4   76.88   12.82
  -1  -8  -4   47.96   12.03
   1  -8   4   79.41   14.71
   1  -8   3  135.44   18.74
   1  -8   3  120.86   14.97
  -1  -8  -3  139.80   17.87
   1   8  -3  123.78   21.00
  -1   8   3  153.33   22.38
   1   8  -3  127.06   17.89
  -1  -8  -3  116.28   15.01
   1  -8   3  120.18   15.71
   1  -8   3  122.28   14.77
  -1  -8  -3  131.10   16.01
   1   8  -3  119.26   13.18
  -1  -8  -2   40.68   11.27
   1  -8   2   47.35   10.64
   1  -8   2   50.04   14.34
  -1   8   2   23.67   13.63
   1   8  -2   46.33   13.68
   1   8  -2   65.67   17.76
  -1  -8  -2   42.13    4.49
  -1  -8  -2   24.65   10.77
   1  -8   2   74.69   13.34
   1  -8   2   40.48    9.14
   1   8  -2   32.04    8.53
   1   8  -2   42.10   14.94
   1  -8   2   45.96   11.73
  -1  -8  -2   29.04    9.90
  -1  -8  -1   49.62   12.58
   1  -8   1   63.24   15.36
  -1   8   1   53.60   15.00
   1   8  -1   53.33   14.94
   1  -8   1   65.41   11.71
  -1  -8  -1   49.81    6.06
  -1  -8  -1   33.53   12.17
   1  -8   1   59.25   11.69
   1   8  -1   46.92   14.08
   1  -8   1   49.09   10.13
  -1  -8  -1   61.99   13.13
   1   8  -1   46.40   10.23
   1  -8   0   -2.53   11.45
  -1  -8   0    4.20    8.76
   1   8   0   10.00   10.43
  -1   8   0   -0.88   13.41
  -1  -8   0    3.43   10.44
   1  -8   0    0.36    7.87
   1  -8   0   -1.24    6.45
   1   8   0   -8.27    8.60
   1  -8   0   -1.66    7.52
   1   8   0    7.38   10.52
  -1  -8   1   39.48   10.25
   1  -8  -1   42.66   12.21
   1   8   1   60.10   14.81
  -1   8  -1   53.17   13.90
   1  -8  -1   39.34    9.35
   1  -8  -1   35.02    9.35
   1   8   1   40.87   13.57
  -1  -8   1   40.27   12.81
   1   8   1   52.48   11.46
   1  -8  -1   39.18    8.54
   1  -8  -2   46.96   15.05
  -1  -8   2   31.19    9.81
   1   8   2   58.59   16.27
  -1   8  -2   32.74   14.93
  -1   8  -2   47.57   10.15
   1  -8  -2   43.34    9.62
   1   8   2   42.00   12.22
   1   8   2   51.21   11.21
   1  -8  -2   33.24    7.68
   1  -8  -2   24.64    8.11
  -1  -8   2   50.81   15.08
   1  -8  -3  128.63   19.42
  -1  -8   3  104.22   13.63
  -1   8  -3  119.90   18.38
   1   8   3  110.56   17.20
  -1   8  -3  108.05   14.10
   1  -8  -3  128.94   13.06
   1   8   3  105.72   15.22
   1  -8  -3  109.09   11.28
   1   8   3  121.41   16.14
  -1  -8   3  130.36   18.17
   1  -8  -3  106.04   11.28
   1  -8  -4   68.78   16.37
  -1  -8   4   67.38   11.23
   1   8   4   81.05   17.21
  -1   8  -4   61.11   16.08
  -1   8  -4   60.46   11.93
   1  -8  -4   66.07   10.38
   1   8   4   61.26   13.83
   1  -8  -4   63.51    8.85
   1  -8  -4   68.86    9.35
  -1  -8   4   98.39   18.69
  -1  -8   5    8.86   10.80
  -1  -8   5   10.19    7.86
   1  -8  -5   15.83   13.94
  -1   8  -5   22.72   13.86
   1   8   5    5.37   12.71
   1  -8  -5    8.45    6.44
   1   8   5   -7.97    9.67
  -1  -8   5   14.73   14.44
   1  -8  -5   24.96    7.23
   1  -8  -5   10.85    5.85
   1   8   5   12.68   10.93
   1  -8  -6   33.82   15.56
  -1  -8   6   14.36   12.78
   1   8   6    5.38   13.48
  -1   8  -6   22.50   12.21
   1   8   6    4.52    9.54
   1  -8  -6   13.36    6.24
  -1  -8   6   44.84   17.07
   1   8   6    6.20   10.39
   1  -8  -6   23.30    6.67
  -1   8  -7   19.25   12.23
   1   8   7   11.53   12.60
   1  -8  -7   21.23   14.96
  -1  -8   7   14.80   11.31
  -1  -8   7    6.93   11.99
   1   8   7    8.59    9.69
   1  -8  -7   11.67    5.57
  -1  -8   8  295.62   27.79
  -1   8  -8  270.90   25.55
   1   8   8  277.34   27.18
  -1  -8   8  295.06   22.50
   1  -8  -8  303.48   14.13
   1   8   8  286.48   23.44
   1  -8  -8  339.88   30.65
  -1  -8   8  294.24   28.11
   1  -8  -9   19.44   16.99
  -1  -8   9   24.78   14.33
   1   8   9   24.90   11.78
  -1   8  -9   33.65   12.60
  -1  -8   9   22.31   10.11
   1  -8  -9   25.57    5.31
   1   8   9   28.89   12.11
  -1  -8   9   41.79   18.08
  -1  -8  10  165.10   22.71
   1  -8 -10  146.99   21.53
   1   8  10  159.39   22.58
  -1   8 -10  149.30   20.78
   1  -8 -10  169.31   10.22
   1   8  10  163.82   19.39
  -1  -8  10  133.95   22.13
  -1  -8  11  135.86   21.45
   1  -8 -11  196.86   25.29
   1   8  11  163.25   22.79
  -1   8 -11  146.20   20.40
   1  -8 -11  172.20   10.35
   1   8  11  177.53   19.67
  -1  -8  11  156.99   23.62
   1  -8 -12  154.81   23.25
  -1  -8  12  109.21   19.92
  -1   8 -12  112.19   18.56
   1   8  12  106.96   19.54
  -1   8 -12  125.20   23.05
   1  -8 -12  131.20    9.22
  -1  -8  12  149.92   23.98
   1   8  12  122.19   16.70
  -1  -8  13   25.36   14.74
   1  -8 -13   54.33   20.15
  -1   8 -13   44.12   17.83
  -1   8 -13   38.66   14.58
   1   8  13   26.21    4.71
  -1  -8  13   22.73   17.10
   1   8  13   25.04   11.69
  -1   8 -14   38.53   15.70
  -1   8 -14   -0.94   12.09
   1  -8 -14   -5.11   16.25
  -1  -8  14   33.15   15.84
   1   8  14    9.74    9.88
  -1  -8  14   17.85   15.52
  -1   8 -15   19.73   13.38
  -1   8 -15    6.42   12.22
  -1  -8  15   10.42   15.47
   1  -8 -15  -16.03   16.70
  -1  -8  15   28.29   18.91
   1   8  15   -6.06   10.23
  -1   8 -16    7.61   12.30
  -1   8 -16   12.93   15.00
  -1  -8  16    8.03   12.23
   1  -8 -16   13.16   15.11
   1   8  16    6.82   10.56
  -1  -8  16   16.43   15.94
  -1   8 -17   52.76   17.87
  -1   8 -17   43.61   16.19
  -1  -8  17   33.25   17.03
   1  -8 -17   23.89   16.19
  -1  -8  17   52.03   18.69
   1   8  17   30.28   11.96
  -1   8 -18    8.90   13.94
  -1   8 -18   36.98   15.48
  -1  -8  18   21.25   16.40
   1   8  18   26.60   12.18
   1  -8 -18   10.20   15.53
  -1  -8  18   56.05   21.73
   1   8  18   16.68   13.21
  -1   8 -19   32.36   13.70
  -1   8 -19   16.54   16.17
   1   8  19   15.46    9.97
   1  -8 -19    8.39   15.54
  -1  -8  19   11.65   16.45
   1   8  19   23.00   12.50
  -1   8 -20   -3.98   14.82
  -1   8 -20    0.39   11.25
   1   8  20  -19.22   12.84
   1  -8 -20   16.48   13.80
  -1  -8  20    3.19   18.91
   1   8  20   -3.04   11.67
  -1   8 -21   -1.68   13.97
  -1   8 -21    0.94   11.77
   1   8  21   12.12   11.03
  -1  -8  21   -5.23   17.13
   1  -8 -21   14.88   14.60
   1   8  21    5.06   11.68
  -1   8 -22   19.03   12.90
  -1   8 -22   -1.00   16.44
  -1  -8  22   24.15   19.08
   1  -8 -22   14.16   17.18
  -1  -8  23   21.08   18.26
  -1   8 -23    8.99   13.86
  -1   8 -23   23.17   14.84
  -1   8 -24   32.48   17.11
  -1   9  24   12.05   14.30
   1  -9  23   21.04   20.28
  -1   9  23  -11.83   17.23
   1  -9  23    0.64   16.61
   1  -9  22   16.60   14.49
  -1   9  22  -26.61   15.69
   1   9 -21   32.12   19.49
   1  -9  21   42.33   21.37
  -1  -9 -21    6.98   16.52
   1   9 -20   61.85   18.22
   1  -9  20   51.48   21.69
  -1  -9 -20   51.48   21.23
   1   9 -19   29.96   18.61
   1  -9  19   31.03   17.53
  -1  -9 -19   17.67   17.63
   1   9 -18   17.43   14.28
  -1   9  18    6.13   13.05
   1  -9  18   -9.35   14.68
  -1  -9 -18    3.05   16.26
   1   9 -17   71.96   14.05
   1   9 -17   36.94   17.35
  -1   9  17   62.49   19.47
   1  -9  17   64.87   18.86
  -1  -9 -17   45.26   18.63
   1   9 -16   24.43   10.65
  -1   9  16   -4.25   14.41
   1   9 -16   16.33   16.16
   1  -9  16   10.89   13.24
  -1  -9 -16    2.80   14.01
   1  -9  15    6.00   12.89
   1   9 -15   -4.50    9.22
  -1   9  15   -7.91   14.37
   1   9 -15  -27.72   20.48
  -1   9  15    2.60    7.75
  -1  -9 -15   14.97   17.36
   1  -9  14   42.60   15.61
   1   9 -14   40.79   11.43
   1   9 -14   45.92   14.91
  -1   9  14   56.34   17.74
  -1   9  14   60.02   12.23
  -1  -9 -14   30.76   16.69
   1  -9  13   11.77   13.20
  -1   9  13   38.59   15.58
   1   9 -13   32.01   17.08
   1   9 -13   34.77   11.71
  -1   9  13   37.09   10.00
  -1  -9 -13   55.60   16.85
   1  -9  12   36.62   13.67
  -1   9  12   78.15   20.56
   1   9 -12   61.39   14.19
   1   9 -12   63.79   19.93
  -1   9  12   59.98   11.94
  -1  -9 -12   34.37   14.80
   1  -9  11   25.23   11.65
   1   9 -11   32.63   11.74
   1   9 -11   22.16   15.22
  -1   9  11   54.42   19.23
  -1   9  11   60.11   11.59
  -1  -9 -11   40.10   13.64
  -1   9  11   36.20    7.43
   1   9 -10  111.10   15.85
   1   9 -10  107.69   20.93
  -1   9  10   80.35   17.83
   1  -9  10  123.81   18.35
  -1  -9 -10   99.66   18.50
  -1   9  10   88.46    9.70
   1   9  -9   33.77   16.94
  -1   9   9   38.74   16.44
   1   9  -9   10.68    8.57
   1  -9   9   19.21   10.93
  -1  -9  -9   29.16   14.16
  -1   9   9   15.38    6.23
   1   9  -9   16.58    7.56
   1   9  -8   17.99    9.83
  -1   9   8   13.20   14.42
   1   9  -8   26.47   15.38
   1  -9   8   28.41   11.72
  -1  -9  -8   29.98   13.97
   1  -9   8   50.16   15.32
  -1   9   8   16.72    6.21
   1   9  -8   29.13    8.36
  -1  -9  -7   -2.07   11.02
   1  -9   7    9.63    9.67
   1   9  -7   31.01   11.68
   1   9  -7   29.96   17.19
  -1   9   7   18.93   12.16
  -1  -9  -7    3.67    8.53
   1  -9   7   18.96   13.23
   1   9  -7   17.35    7.39
   1  -9   6   -0.59   10.12
  -1  -9  -6   11.64   12.44
  -1   9   6    8.73   14.23
   1   9  -6   25.48   14.31
   1   9  -6    8.27   11.01
  -1  -9  -6    2.56    8.82
   1  -9   6   24.53   13.65
   1   9  -6    3.43    6.97
   1  -9   5   63.26   12.75
   1  -9   5   70.08   15.19
  -1  -9  -5   62.73   15.89
   1   9  -5   79.39   19.87
  -1   9   5   80.41   18.20
   1   9  -5   74.99   15.38
  -1  -9  -5   52.29   12.49
   1  -9   5   53.41   14.15
   1   9  -5   57.12   10.52
   1  -9   4   -6.52   11.60
   1  -9   4    0.72    9.92
  -1  -9  -4   -7.62   10.95
   1   9  -4   18.58   15.17
  -1   9   4    8.29   13.50
   1   9  -4   -5.07   11.51
  -1  -9  -4   -2.85    9.74
   1  -9   4    9.53   10.55
   1   9  -4    2.94    6.87
   1  -9   3   61.33   11.78
   1  -9   3   69.29   15.77
  -1  -9  -3   80.94   15.62
   1   9  -3  113.17   22.31
   1   9  -3   90.53   18.27
  -1   9   3   52.80   16.97
  -1  -9  -3   60.14   13.53
   1  -9   3  107.83   15.67
   1   9  -3   67.75   11.49
   1  -9   3   72.08   14.42
   1  -9   3   78.67   13.27
   1  -9   2  121.55   15.74
   1  -9   2  121.06   18.15
  -1  -9  -2  115.80   17.02
  -1   9   2   97.74   18.23
   1   9  -2  113.96   17.59
   1   9  -2  164.22   23.67
  -1  -9  -2  117.90    6.74
   1  -9   2  136.44   16.48
  -1  -9  -2  126.47   17.90
   1  -9   2  137.84   17.52
   1   9  -2  112.56   13.98
   1  -9   2  112.99   14.46
   1  -9   1    5.27    8.58
  -1  -9  -1   12.10   10.07
   1  -9   1   11.77   13.17
   1   9  -1   27.65   13.16
  -1   9   1   17.35   15.97
  -1  -9  -1    3.30    4.76
   1  -9   1   16.25    9.33
  -1  -9  -1  -12.82   12.51
   1  -9   1   21.31   10.45
   1   9  -1   38.68   14.99
   1  -9   1    3.47    7.22
   1   9  -1    0.09    7.70
  -1  -9   0    7.41   10.13
   1  -9   0   11.91   12.86
  -1   9   0   10.41   14.69
   1   9   0   18.14   11.61
   1  -9   0   -7.88    9.14
  -1  -9   0   15.64    6.43
   1   9   0   17.55   13.67
   1  -9   0   20.78   11.05
   1   9   0   22.73   10.53
   1  -9   0    3.37    7.03
  -1  -9   0  -11.30   11.52
   1  -9  -1   10.61   11.18
  -1  -9   1   10.73    9.70
   1   9   1    6.69   11.10
  -1   9  -1   -6.56   13.61
   1  -9  -1  -10.79    8.80
   1  -9  -1   16.75    8.29
   1  -9  -1   27.36    9.74
   1   9   1   19.18   12.97
  -1  -9   1   12.49   12.00
  -1  -9   2  121.64   15.57
   1  -9  -2  125.31   19.58
  -1   9  -2   80.24   16.92
   1   9   2  116.29   18.51
   1  -9  -2  122.46   13.72
   1   9   2  101.78   17.15
  -1  -9   2  106.32   18.64
   1  -9  -2  123.56   13.87
   1  -9  -2  109.81   12.61
  -1  -9   3   56.57   11.91
   1  -9  -3   74.97   16.95
  -1   9  -3   50.42   16.60
   1   9   3   71.39   17.98
   1  -9  -3   67.09   11.53
   1   9   3   65.45   14.63
  -1  -9   3   92.46   18.27
   1  -9  -3   75.15   11.44
   1  -9  -3   70.38   10.37
  -1  -9   4    0.82    8.47
   1  -9  -4   -8.53   14.03
  -1   9  -4   12.71   13.42
   1   9   4   16.54   14.33
   1  -9  -4    4.59    6.79
   1  -9  -4    0.66    6.39
  -1  -9   4    9.85   11.47
   1   9   4    0.61   10.79
   1  -9  -4    0.49    6.28
   1   9   5   55.48   16.63
  -1   9  -5   57.80   17.70
  -1  -9   5   57.93   15.33
   1  -9  -5   78.23   17.61
  -1  -9   5   65.51   11.81
  -1  -9   5   87.98   17.57
   1   9   5   47.09   12.68
   1  -9  -5   59.84    9.10
   1  -9  -5   63.15    9.73
  -1   9  -6  -14.13   13.56
   1   9   6   20.94   14.56
   1  -9  -6   11.17   14.32
  -1  -9   6    6.26   11.31
   1  -9  -6   11.61    6.73
  -1  -9   6  -16.50   16.26
   1   9   6    4.27    9.86
   1  -9  -6   -0.69    5.94
  -1   9  -7   38.68   14.26
   1   9   7    4.30   13.27
   1  -9  -7   17.51   16.38
  -1  -9   7    6.43   13.31
  -1  -9   7    5.11   14.04
   1  -9  -7   18.02    5.65
   1   9   7   -0.82    9.34
   1   9   8    7.15   13.01
  -1   9  -8   17.96   10.97
   1  -9  -8   12.94   13.55
  -1  -9   8    8.59   12.54
   1  -9  -8   28.81    6.12
   1   9   8   24.09   10.67
  -1  -9   8    9.83   13.78
   1   9   9   22.47   14.68
  -1   9  -9   22.86   12.50
   1  -9  -9    5.72   11.60
  -1  -9   9    6.41   12.63
   1  -9  -9   22.17    5.00
  -1  -9   9   -1.50   13.71
   1   9   9   15.31   11.03
   1  -9 -10  105.21   21.70
  -1  -9  10   83.02   18.80
  -1   9 -10   95.83   18.54
   1   9  10  121.34   21.33
   1  -9 -10  104.76    8.67
   1   9  10   88.45   14.85
  -1  -9  10  113.16   22.26
  -1   9 -11   42.83   14.09
  -1   9 -11   75.97   21.62
   1   9  11   71.49   17.76
   1  -9 -11   73.98   17.97
  -1  -9  11    9.99   10.69
  -1  -9  11   65.71   19.39
   1  -9 -11   40.86    5.72
   1   9  11   29.44   11.89
  -1   9 -12   60.39   20.14
   1   9  12    0.63   11.77
  -1   9 -12   38.18   14.52
   1  -9 -12   43.72   18.61
  -1  -9  12   52.66   17.99
   1   9  12   43.53   12.55
  -1  -9  12   55.07   18.37
  -1   9 -13   68.37   20.34
  -1   9 -13   25.50   13.72
   1   9  13   65.68   18.80
  -1  -9  13   54.02   17.95
   1  -9 -13   15.81   16.51
  -1  -9  13   38.41   16.48
   1   9  13   43.68   12.78
  -1   9 -14   64.46   19.51
  -1   9 -14   38.38   14.59
  -1  -9  14   24.03   16.08
   1  -9 -14   58.47   18.94
  -1  -9  14   58.48   17.13
   1   9  14   51.58   13.54
  -1   9 -15    4.77   10.37
  -1   9 -15   26.59   14.92
  -1  -9  15    1.44   11.64
   1  -9 -15   11.89   14.56
  -1  -9  15   33.33   19.44
   1   9  15    2.69   11.60
  -1   9 -16   49.04   16.26
  -1   9 -16   33.62   16.61
  -1  -9  16   40.30   19.05
   1  -9 -16   36.10   16.36
  -1  -9  16   47.52   20.63
   1   9  16   38.35   13.91
  -1   9 -17   56.43   19.69
  -1   9 -17   70.49   17.93
   1  -9 -17   48.57   19.60
  -1  -9  17   32.81   17.87
   1   9  17   83.72   16.70
  -1  -9  17   76.63   21.54
  -1   9 -18    7.06   12.70
  -1   9 -18   10.04   17.77
   1  -9 -18    3.14   12.41
  -1  -9  18   -9.24   17.67
  -1  -9  18   10.82   17.25
   1   9  18    5.74   11.23
  -1   9 -19   -3.40   15.79
  -1   9 -19   24.72   13.33
   1   9  19   25.39   12.63
   1  -9 -19  -11.17   20.73
  -1  -9  19  -13.17   19.03
  -1   9 -20   58.84   17.35
  -1   9 -20    7.46   16.14
  -1  -9  20   -4.89   16.93
   1  -9 -20   14.11   16.16
  -1   9 -21    5.01   17.73
  -1   9 -21    3.81   11.53
   1  -9 -21    1.18   13.60
  -1  -9  21  -13.03   17.82
  -1   9 -22  -67.09   22.65
  -1   9 -22   38.26   16.40
   1 -10  22   26.39   18.02
   1 -10  21    1.76   15.84
   1 -10  20   38.81   17.71
   1  10 -19   46.72   18.52
   1 -10  19    0.56   16.99
  -1 -10 -19   16.28   15.85
  -1  10  18   50.81   18.61
   1  10 -18  -20.46   17.53
   1 -10  18    7.41   15.55
  -1 -10 -18   32.15   20.53
  -1  10  17    4.41   13.97
   1  10 -17   -5.07   17.00
   1 -10  17    7.49   13.75
  -1 -10 -17  -10.01   14.71
   1  10 -16   12.24   15.59
  -1  10  16   10.09   13.39
   1 -10  16   17.55   12.82
  -1 -10 -16    1.78   16.51
   1  10 -15   -0.31    9.50
   1  10 -15    9.23   13.73
  -1  10  15   15.96   13.68
   1 -10  15    0.43   12.18
  -1 -10 -15   12.93   14.18
   1  10 -14   -7.95    9.28
   1  10 -14  -18.77   17.28
  -1  10  14    0.70   12.20
   1 -10  14  -10.49   12.52
  -1 -10 -14   30.19   17.18
  -1 -10 -13   15.85   16.78
   1 -10  13    6.66   11.02
   1  10 -13   -2.10   13.13
  -1  10  13   20.78   16.03
   1  10 -13   -3.62    9.01
  -1 -10 -12   -2.44   15.10
   1 -10  12   12.80   11.21
  -1  10  12   14.67   15.45
   1  10 -12   12.87   10.41
   1  10 -12    0.08   16.89
  -1 -10 -11    9.12   15.21
   1 -10  11   23.60   13.61
   1  10 -11   29.60   12.01
  -1  10  11   30.47   18.59
   1  10 -11   -8.68   15.15
  -1 -10 -10   11.57   13.08
   1 -10  10   15.31   11.83
  -1 -10 -10    9.47    9.17
  -1  10  10    2.14   14.91
   1  10 -10   -1.69   15.21
   1  10 -10    3.49    9.66
  -1 -10  -9   74.55   18.31
   1 -10   9  101.68   17.68
   1  10  -9  104.43   23.06
   1  10  -9  119.84   18.40
  -1  10   9  101.68   21.42
  -1 -10  -9   67.75   13.52
  -1 -10  -8   47.10   14.68
   1 -10   8   70.50   14.56
   1  10  -8   68.95   17.77
  -1  10   8   71.92   18.13
   1  10  -8   47.50   13.73
  -1 -10  -8   48.62   12.03
   1 -10   8   71.39   18.04
  -1 -10  -7   76.42   16.95
   1 -10   7   49.23   13.23
   1  10  -7   65.70   14.37
   1  10  -7   84.48   21.22
  -1  10   7   62.45   16.75
  -1 -10  -7   59.98   13.30
   1 -10   7   52.98   16.04
  -1 -10  -6   72.42   16.71
   1 -10   6   80.20   14.51
   1  10  -6   96.32   21.56
  -1  10   6   76.10   20.35
   1  10  -6   74.64   16.57
  -1 -10  -6   88.10   14.71
   1 -10   6   99.17   17.26
   1 -10   5   40.63   14.63
  -1 -10  -5   23.51   12.46
   1 -10   5   23.10   10.26
   1  10  -5   39.46   15.08
   1  10  -5   45.08   15.36
  -1  10   5   29.27   16.05
  -1 -10  -5   20.70    9.26
   1 -10   5   43.98   14.38
  -1 -10  -4    3.93   11.20
   1 -10   4    8.15    8.58
   1 -10   4   16.28   12.10
   1  10  -4   42.49   17.12
  -1  10   4    3.10   13.79
   1  10  -4   12.89   10.15
  -1 -10  -4   12.22    9.75
   1 -10   4   33.66   12.45
   1 -10   3   27.81   11.94
   1 -10   3   15.42    9.79
  -1 -10  -3   45.86   14.03
   1  10  -3   68.09   19.07
   1  10  -3   34.63   14.26
  -1  10   3   14.26   13.80
  -1 -10  -3   15.96   10.08
   1 -10   3   35.50   11.92
   1  10  -2   73.14   18.13
  -1  10   2   73.89   18.03
   1  10  -2   63.69   15.90
   1 -10   2   69.54   16.73
   1 -10   2   57.51   11.56
  -1 -10  -2   80.73   15.73
   1 -10   2   75.82   13.94
  -1 -10  -2   60.28   13.94
   1 -10   1   20.25    9.28
   1 -10   1   24.10   12.34
  -1 -10  -1   11.40    9.34
   1  10  -1   47.36   16.88
  -1  10   1   29.08   13.97
   1  10  -1    5.35   11.38
   1 -10   1   25.42    9.27
   1 -10   1    9.77    9.33
  -1 -10  -1   11.18   11.10
   1 -10   1   19.54    7.91
   1 -10   0   79.11   16.98
  -1 -10   0   67.52   14.06
  -1  10   0   61.90   15.94
   1  10   0   92.59   18.44
   1 -10   0   79.22   12.93
  -1 -10   0   75.55   15.31
   1 -10   0   78.64   13.31
   1 -10   0   71.62   11.83
   1 -10  -1   22.88   11.71
  -1 -10   1   13.35    9.27
  -1  10  -1   -0.89   10.27
   1  10   1    8.87   10.71
   1 -10  -1   15.54    8.17
   1 -10  -1   29.83   10.15
   1  10   1   38.75   13.31
  -1 -10   1   16.83   11.44
   1 -10  -1   11.59    7.38
   1 -10  -2   95.08   18.91
  -1 -10   2   65.24   14.27
   1  10   2   73.79   16.27
  -1  10  -2   40.90   13.78
   1 -10  -2   57.39   11.13
   1  10   2   58.62   14.08
   1 -10  -2   80.88   12.70
   1 -10  -2   79.02   11.47
  -1 -10   2   70.25   15.45
   1  10   3    0.75   10.87
  -1  10  -3   22.38   12.90
  -1 -10   3   14.90    8.73
   1 -10  -3   27.53   14.66
   1  10   3   22.42   10.58
  -1 -10   3   25.67   13.07
   1 -10  -3   29.70    8.60
   1 -10  -3   18.89    8.73
  -1  10  -4   17.91   12.30
   1  10   4   -3.95   13.00
   1 -10  -4   24.70   14.17
  -1 -10   4   14.32    9.07
  -1 -10   4   26.04   12.65
   1  10   4   16.13   11.00
  -1 -10   4   19.20   12.52
   1 -10  -4   13.57    7.19
  -1  10  -5   21.98   14.35
   1  10   5   28.61   14.67
   1 -10  -5   52.21   16.78
  -1 -10   5   20.21    9.23
  -1 -10   5   14.26   10.82
   1  10   5    7.68   10.06
  -1 -10   5    3.93   12.83
   1 -10  -5   21.41    7.15
  -1  10  -6   83.55   17.92
   1  10   6  102.68   22.09
   1 -10  -6   85.61   19.07
  -1 -10   6   77.60   16.12
  -1 -10   6   47.17   14.76
   1 -10  -6   66.91    9.39
   1  10   6  109.11   16.12
   1  10   7   47.02   16.87
  -1  10  -7   58.24   16.91
   1 -10  -7   54.82   17.87
  -1 -10   7   60.14   15.43
   1 -10  -7   61.83    8.98
   1  10   7   43.35   12.70
  -1 -10   7   76.73   17.35
  -1  10  -8   62.25   17.08
   1  10   8   82.45   19.61
  -1 -10   8   70.46   16.63
   1 -10  -8   73.06   19.04
  -1 -10   8   24.83   11.27
   1 -10  -8   52.60    7.46
   1  10   8   24.11   10.90
   1  10   9   72.75   17.90
  -1  10  -9   75.01   17.90
   1 -10  -9  125.51   22.10
  -1 -10   9   77.77   19.39
  -1 -10   9   83.94   18.35
   1  10   9   79.28   14.78
   1  10  10  -25.24   15.39
  -1  10 -10   10.77   14.13
  -1 -10  10   13.35   15.49
   1 -10 -10   21.08   16.73
   1  10  10    3.33   10.09
  -1 -10  10    0.20   14.16
  -1  10 -11   39.13   17.33
  -1  10 -11   24.16   13.86
   1  10  11   37.20   17.99
   1 -10 -11   16.90   14.09
  -1 -10  11   14.17   12.27
  -1 -10  11    6.15   16.06
   1  10  11   17.95   11.04
  -1  10 -12   23.57   14.46
   1  10  12    8.54   15.42
  -1  10 -12   46.48   19.48
  -1 -10  12   10.06   16.71
   1 -10 -12   -7.64   11.88
  -1 -10  12   -5.35   13.86
   1  10  12    4.36    9.74
  -1  10 -13   12.30   14.48
   1  10  13   16.95   16.08
  -1  10 -13   19.93   19.80
   1 -10 -13   15.67   12.69
  -1 -10  13   15.51   14.02
   1  10  13   21.34   11.63
  -1 -10  13   12.58   14.09
  -1  10 -14    3.01    1.74
   1  10  14    3.85    1.93
  -1  10 -14    3.40    1.70
   1 -10 -14    3.51    1.50
  -1 -10  14    3.20    1.54
  -1 -10  14    3.87    1.09
   1  10  14    3.20    1.94
  -1  10 -15    5.85    1.64
  -1  10 -15    5.96    1.87
   1 -10 -15    5.03    1.71
  -1 -10  15    5.19    1.38
  -1 -10  15    5.63    1.50
   1  10  15    5.16    1.75
  -1  10 -16   21.85   14.85
  -1  10 -16   20.91   14.25
  -1 -10  16   21.79   19.23
   1 -10 -16   20.81   15.09
  -1 -10  16   20.42   15.52
  -1  10 -17   15.32   14.43
  -1  10 -17   15.68   14.72
  -1 -10  17   16.61   13.53
   1 -10 -17   16.44   20.53
  -1  10 -18   22.67   18.62
  -1  10 -18   18.30   13.16
  -1 -10  18   19.93   14.53
   1 -10 -18   22.39   15.87
  -1 -10  18   21.82   17.57
   1 -10 -19   20.48   20.24
  -1 -10  19   14.31   16.84
  -1  10 -19  -14.69   19.45
  -1  10 -19   15.52   15.28
  -1 -10  20   47.75   20.96
  -1  10 -20   17.18   13.28
   1 -11  20   10.67   16.15
   1 -11  19   11.88   15.59
   1 -11  18   -5.44   15.78
  -1 -11 -17   17.45   16.98
   1 -11  17    6.14   16.07
  -1  11  17   25.00   15.78
  -1 -11 -16   55.22   22.98
   1 -11  16   40.34   19.05
   1  11 -16    3.30   17.04
  -1  11  16   34.27   16.29
  -1 -11 -15    0.18   12.63
   1 -11  15    9.52   13.19
  -1  11  15   -5.31   11.84
   1  11 -15    6.18   16.52
  -1 -11 -14   29.82   17.26
   1 -11  14   10.64   12.69
  -1  11  14   10.52   14.69
   1  11 -14  -19.03   18.25
   1  11 -14   -2.93    9.47
   1 -11  13  -19.65   14.68
  -1 -11 -13    7.39   15.57
  -1  11  13   33.97   16.75
   1  11 -13    6.05    9.47
   1  11 -13  -18.71   15.15
   1 -11  12   23.87   13.53
  -1 -11 -12   22.02   17.14
  -1  11  12   43.20   17.29
   1  11 -12   32.12   18.13
   1  11 -12    7.96    9.59
  -1 -11 -11   -8.59   15.38
   1 -11  11    5.56   11.32
  -1 -11 -11   -6.58    7.44
   1  11 -11   -0.94   16.39
  -1  11  11  -10.73   12.44
   1  11 -11   -8.76   10.70
  -1 -11 -10    0.18   11.39
   1 -11  10   32.95   14.21
  -1 -11 -10    3.73    8.19
   1  11 -10   27.03   14.75
   1  11 -10   10.70   10.97
  -1  11  10   36.34   17.38
  -1 -11  -9   22.67   15.83
   1 -11   9   46.72   14.27
  -1 -11  -9   26.65   11.30
   1  11  -9   20.97   16.10
   1  11  -9   41.32   13.58
  -1  11   9   58.96   18.76
  -1 -11  -8   36.16   15.43
   1 -11   8   37.04   14.23
   1  11  -8   26.21   18.20
  -1  11   8   43.68   15.72
   1  11  -8   32.18   13.19
  -1 -11  -8   33.47   11.06
  -1 -11  -7    3.65   11.58
   1 -11   7    0.80    9.54
   1  11  -7   11.37   16.79
   1  11  -7    0.94   11.55
  -1  11   7    6.05   12.73
  -1 -11  -7    2.54    8.47
   1 -11   7   21.37   14.33
  -1 -11  -6   19.85   13.02
   1 -11   6   18.50    9.79
   1  11  -6   54.79   17.09
  -1  11   6   32.90   15.40
   1  11  -6   14.76   11.52
  -1 -11  -6   13.14    9.69
   1 -11   6   41.18   15.27
   1 -11   5   32.36   13.00
   1 -11   5   27.32   11.58
  -1 -11  -5   21.93   13.95
   1  11  -5   38.44   18.41
  -1  11   5    5.32   14.27
   1  11  -5   34.43   13.85
  -1 -11  -5   34.80   11.70
   1 -11   5   46.63   15.65
   1  11  -4   -1.39   15.22
  -1  11   4    3.37   14.45
   1  11  -4    0.18   11.92
  -1 -11  -4   -1.65   11.56
   1 -11   4   -4.74   11.80
   1 -11   4    4.06    9.33
   1 -11   4   16.49   12.04
  -1 -11  -4   12.33   10.27
   1  11  -3   23.53   16.95
   1  11  -3    3.97   11.90
  -1  11   3  -19.46   15.04
  -1 -11  -3  -12.58   12.41
   1 -11   3   -9.05   11.52
   1 -11   3   -0.95    8.89
   1 -11   3    5.14   10.94
  -1 -11  -3    5.06   10.13
   1  11  -2   27.12   16.52
   1  11  -2   -3.78   12.49
  -1  11   2   40.36   17.93
  -1 -11  -2    3.13   10.92
   1 -11   2   17.03   10.08
   1 -11   2   34.16   12.90
   1 -11   2   31.47   13.16
  -1 -11  -2   19.89   11.45
   1  11  -1   48.54   18.45
   1  11  -1   47.88   15.21
  -1  11   1   51.52   18.50
   1 -11   1   54.00   15.37
  -1 -11  -1   53.47   14.47
   1 -11   1   62.34   13.15
  -1 -11  -1   37.51   13.86
   1 -11   1   54.30   12.84
   1  11   0   94.43   20.46
   1  11   0   63.12   17.53
  -1  11   0   59.42   19.06
   1 -11   0   42.15   12.00
  -1 -11   0   67.31   14.81
   1 -11   0   56.38   16.25
   1 -11   0   52.21   12.89
  -1 -11   0   61.28   16.05
   1  11   1   46.25   16.45
  -1  11  -1   72.63   19.19
   1 -11  -1   49.57   17.58
  -1 -11   1   55.47   13.43
  -1 -11   1   53.33   14.76
   1 -11  -1   43.18   12.23
  -1  11  -2    9.17   11.41
   1  11   2    9.67   12.07
   1 -11  -2   11.19   13.13
  -1 -11   2   13.12    9.87
   1 -11  -2   17.20    8.86
   1  11   2   24.00   12.95
  -1 -11   2   34.44   14.20
  -1  11  -3   -4.87   13.48
   1  11   3    3.36   12.69
  -1 -11   3   -7.68   10.08
   1 -11  -3    0.45   11.31
   1 -11  -3    3.99    7.92
   1  11   3    5.88   10.71
  -1 -11   3   18.15   10.86
  -1  11  -4   -0.65   13.52
   1  11   4    5.79   13.76
  -1 -11   4    9.49    9.41
   1 -11  -4    7.05   12.85
  -1 -11   4   -7.14   12.63
   1  11   4    1.56    9.44
   1 -11  -4   -1.37    6.78
  -1 -11   4  -11.46   13.18
  -1  11  -5   29.61   14.95
   1  11   5   46.33   18.03
   1 -11  -5   11.52   14.38
  -1 -11   5   30.10   10.72
  -1 -11   5   43.64   16.33
   1  11   5   35.50   13.54
  -1 -11   5   19.93   14.24
  -1  11  -6   11.64   14.66
   1  11   6   10.66   11.96
   1 -11  -6   40.80   17.53
  -1 -11   6   12.44   13.37
  -1 -11   6   10.55   13.56
   1  11   6    8.64    9.87
  -1  11  -7    1.92   11.88
   1  11   7   12.86   14.53
   1 -11  -7   21.03   15.84
  -1 -11   7   -7.04   12.24
  -1 -11   7   10.82   11.79
   1  11   7   25.92   11.86
  -1  11  -8   25.38   15.02
   1  11   8   25.94   16.58
   1 -11  -8   25.00   15.19
  -1 -11   8   16.97   13.09
  -1 -11   8   55.38   17.85
   1  11   8   37.03   12.58
  -1  11  -9   41.46   15.63
   1  11   9   69.75   19.14
  -1 -11   9   28.04   15.83
   1 -11  -9   15.47   15.18
   1  11   9   40.34   13.00
  -1 -11   9   39.91   18.98
  -1  11 -10   18.51   15.45
   1  11  10   36.92   17.54
  -1  11 -10   69.20   23.60
  -1 -11  10    9.97   11.16
   1 -11 -10    8.25   15.62
   1  11  10    5.08    9.79
  -1 -11  10   44.41   18.36
  -1  11 -11   47.88   19.21
   1  11  11  -25.16   17.38
  -1  11 -11   14.07   15.35
   1 -11 -11   -4.59   15.81
  -1 -11  11    9.64   15.02
  -1 -11  11    1.80   13.68
   1  11  11   -8.51   10.44
  -1  11 -12   30.22   20.00
   1  11  12   38.98   16.97
  -1  11 -12   24.57   15.02
   1 -11 -12   25.51   15.31
  -1 -11  12   44.28   17.42
  -1 -11  12   73.42   21.21
  -1  11 -13   28.64   16.20
   1  11  13   17.56   14.88
  -1  11 -13   28.43   19.44
   1 -11 -13   10.22   12.61
  -1 -11  13   10.29   15.73
  -1 -11  13   28.83   15.34
  -1  11 -14   29.40   17.47
  -1  11 -14    9.90   13.96
   1  11  14   14.59   15.98
   1 -11 -14   -4.13   13.91
  -1 -11  14   15.51   16.97
  -1 -11  14   30.31   19.73
  -1  11 -15    4.35   15.10
  -1  11 -15   41.96   22.30
   1 -11 -15    1.38   16.31
  -1 -11  15   -1.70   16.02
  -1 -11  15   28.56   17.84
  -1  11 -16   35.67   18.24
  -1  11 -16   59.91   23.43
   1 -11 -16   19.08   18.53
  -1 -11  16   23.95   17.32
  -1 -11  16   31.30   20.32
  -1  11 -17   -2.03   15.69
  -1  11 -17   19.43   15.15
  -1 -11  17  -21.90   16.23
  -1 -11  17   35.72   20.68
  -1  11 -18    4.80   12.84
  -1 -11  18   10.34   14.53
  -1  11 -19   26.50   16.70
   1 -12  18   20.29   18.31
   1 -12  17    0.21   15.17
   1 -12  16    8.51   14.27
  -1 -12 -15    4.83   13.81
   1 -12  15   16.11   12.10
  -1 -12 -14   13.55   16.93
   1 -12  14   16.15   13.92
   1  12 -13  -21.31   21.03
  -1  12  13   12.99   16.11
   1 -12  13  -10.54   12.78
   1  12 -12  -10.64   16.72
  -1  12  12   23.72   17.50
   1  12 -12    5.62   12.63
  -1 -12 -12   -3.85   14.92
   1 -12  12    6.98   11.24
   1  12 -11    1.69    9.61
   1  12 -11   -4.34   13.89
  -1  12  11   23.58   14.01
  -1 -12 -11    5.22   13.76
   1 -12  11  -12.57   11.53
  -1  12  10  -11.30   13.10
   1  12 -10   11.71   12.00
   1  12 -10   19.29   17.09
   1 -12  10   22.90   14.31
  -1 -12 -10   39.88   17.51
   1  12  -9   30.69   19.86
  -1  12   9   39.21   19.72
   1  12  -9   22.00   13.75
   1 -12   9   47.33   15.79
  -1 -12  -9   36.00   16.34
   1  12  -8   18.69   16.21
  -1  12   8   33.92   20.07
   1  12  -8   13.00   12.35
  -1 -12  -8   32.60   16.49
   1 -12   8   22.69   12.67
   1  12  -7   27.63   15.24
  -1  12   7   71.38   21.48
   1  12  -7   50.79   16.50
  -1 -12  -7   29.16   13.32
   1 -12   7   16.74   11.30
  -1 -12  -7   23.50   10.91
   1  12  -6   19.60   13.61
  -1  12   6   27.90   17.44
   1  12  -6   24.96   13.27
  -1 -12  -6   12.27   11.99
   1 -12   6   12.92   11.13
   1 -12   6   40.11   14.71
  -1 -12  -6   24.81   11.76
   1  12  -5   51.84   18.92
  -1  12   5   -8.84   13.63
   1  12  -5    8.03   12.28
  -1 -12  -5   12.91   11.72
   1 -12   5   11.60   10.16
   1 -12   5   18.61   12.14
  -1 -12  -5   28.34   12.88
   1  12  -4   29.71   15.86
  -1  12   4   31.52   15.51
   1  12  -4   16.84   14.42
  -1 -12  -4   -6.67   13.08
   1 -12   4   38.05   14.00
   1 -12   4   16.44   11.06
   1 -12   4   52.24   15.08
  -1 -12  -4   22.47   11.91
   1  12  -3   15.51   17.70
   1  12  -3  -11.13   11.83
  -1  12   3   28.52   18.45
  -1 -12  -3   16.02   12.77
   1 -12   3   18.17   11.25
   1 -12   3   13.51   11.24
   1 -12   3   28.78   12.99
  -1 -12  -3   34.73   13.11
   1  12  -2  103.05   22.11
   1  12  -2   64.66   18.99
  -1  12   2   44.12   18.47
   1 -12   2   68.29   14.06
  -1 -12  -2   53.18   14.71
   1 -12   2   64.20   16.66
  -1 -12  -2   77.51   17.57
   1 -12   2   57.76   14.87
   1  12  -1   23.12   15.76
   1  12  -1   -4.60   13.15
  -1  12   1    1.98   13.13
   1 -12   1  -11.26    9.76
  -1 -12  -1   -4.89   10.67
   1 -12   1    5.46   12.80
   1 -12   1    3.72    9.49
  -1 -12  -1    5.34   11.45
   1  12   0   25.26   16.97
   1  12   0   -6.58   15.20
  -1  12   0  -12.91   13.46
   1 -12   0   14.00   13.73
  -1 -12   0    3.93    9.92
   1 -12   0   -2.96    8.73
  -1 -12   0    4.75   11.95
   1 -12   0    9.82    9.52
   1  12   1   40.73   17.13
   1  12   1    8.89   12.14
  -1  12  -1   13.30   16.80
   1 -12  -1  -18.68   15.12
   1 -12  -1   -0.95    8.56
  -1 -12   1   -4.73    9.31
  -1 -12   1   16.26   12.88
   1 -12  -1   18.17    9.45
   1  12   2   79.43   19.00
  -1  12  -2   58.32   18.12
   1  12   2   34.36   17.31
   1 -12  -2   57.99   16.72
  -1 -12   2   56.17   14.27
  -1 -12   2   65.81   17.06
   1  12   3   22.72   15.28
   1  12   3   -2.96   12.94
  -1  12  -3   32.76   17.03
   1 -12  -3   22.40   13.77
  -1 -12   3   26.37   15.68
  -1 -12   3   13.37    9.39
  -1 -12   3   -2.25   14.07
  -1  12  -4   43.10   17.45
   1  12   4   22.12   17.75
   1 -12  -4   11.55   14.04
  -1 -12   4   28.51   11.38
  -1 -12   4   26.90   15.52
   1  12   4   12.03   10.97
  -1 -12   4   23.44   14.96
   1  12   5   32.61   15.25
  -1  12  -5   -0.15   14.52
  -1 -12   5   21.65   15.08
   1 -12  -5   31.28   16.18
   1  12   5   41.29   13.92
  -1 -12   5   17.16   12.44
   1  12   6    4.17   14.42
  -1  12  -6    0.15   13.84
   1 -12  -6   44.97   18.56
  -1 -12   6   -1.75   13.18
   1  12   6   19.55   11.64
  -1 -12   6   29.35   16.46
   1  12   7   72.02   20.95
  -1  12  -7   11.60   15.84
   1 -12  -7   35.22   16.98
  -1 -12   7   31.75   15.52
   1  12   7   44.01   14.21
  -1 -12   7   27.83   13.81
   1  12   8   36.69   17.01
  -1  12  -8   30.51   16.53
   1 -12  -8   22.90   14.70
  -1 -12   8   32.91   14.41
  -1 -12   8   38.21   19.13
  -1  12  -9   12.16   13.41
  -1  12  -9   61.66   24.08
   1  12   9   26.06   17.26
   1 -12  -9   42.61   18.17
  -1 -12   9   24.16   16.88
  -1 -12   9    9.36   15.79
  -1  12 -10   50.87   20.92
   1  12  10   38.78   17.36
  -1  12 -10   15.50   16.69
   1 -12 -10    7.67   13.77
  -1 -12  10   15.88   15.40
  -1 -12  10    3.54   14.16
  -1  12 -11    7.56   15.95
  -1  12 -11   36.13   20.43
   1  12  11   25.42   18.33
   1 -12 -11   11.42   15.96
  -1 -12  11    4.95   15.05
  -1 -12  11   14.45   18.93
  -1  12 -12    2.81   15.76
   1  12  12    0.38   15.77
  -1  12 -12  -14.19   15.74
   1 -12 -12    1.91   16.71
  -1 -12  12  -11.97   18.27
  -1 -12  12   23.70   18.26
  -1  12 -13    9.20   19.21
   1  12  13    7.35   12.88
  -1  12 -13  -12.58   16.54
  -1 -12  13   -1.04   14.53
   1 -12 -13   -6.50   17.47
  -1 -12  13   28.95   19.63
  -1  12 -14   12.67   14.00
  -1 -12  14   32.57   17.68
   1 -12 -14    5.36   17.49
  -1 -12  14   29.24   19.70
  -1  12 -15    4.89   12.18
  -1 -12  15   18.75   17.72
  -1 -12  15   11.97   19.52
  -1  12 -16    0.58   11.96
  -1 -12  16   42.57   20.42
  -1  12 -17   -7.13   14.49
  -1 -13 -13   29.75   20.21
  -1 -13 -12   56.90   22.12
  -1 -13 -11   12.60   14.20
   1  13 -10   -2.21   17.28
   1  13 -10   18.48   14.29
  -1 -13 -10   19.70   15.27
  -1  13   9    7.13   16.39
   1  13  -9   14.43   15.85
   1  13  -9   21.70   14.94
  -1 -13  -9   15.98   16.14
   1  13  -8   22.66   17.46
   1  13  -8   42.09   17.82
  -1  13   8   76.57   23.77
  -1 -13  -8   40.03   16.87
   1  13  -7   14.77   15.44
  -1  13   7   10.88   12.78
   1  13  -7   18.52   17.15
  -1 -13  -7   18.16   13.13
   1  13  -6  -12.42   12.92
  -1  13   6    0.61   15.39
   1  13  -6   11.36   15.16
  -1 -13  -6    4.74   11.96
   1  13  -5    9.92   13.47
  -1  13   5   27.00   17.36
   1  13  -5   17.08   14.31
  -1 -13  -5   -0.79   11.30
   1  13  -4    1.35   11.94
   1  13  -4    4.20   13.81
  -1  13   4   13.00   13.66
   1 -13   4    9.47   12.20
  -1 -13  -4   -5.66   13.33
   1 -13   4   35.82   14.52
  -1  13   3   -2.29   14.67
   1  13  -3   -2.43   13.57
   1  13  -3    8.92   12.90
   1 -13   3   -0.32   12.73
  -1 -13  -3    1.11   11.95
  -1 -13  -3   11.63   11.12
   1 -13   3   27.24   13.73
   1  13  -2   16.10   15.45
   1  13  -2  -14.90   17.01
  -1  13   2   -0.18   13.50
  -1 -13  -2   -8.65   11.98
   1 -13   2   -1.76   10.95
  -1 -13  -2    9.47   11.10
   1  13  -1    5.00   14.34
  -1  13   1   21.85   16.20
   1  13  -1   48.70   20.51
   1 -13   1   18.86   12.97
  -1 -13  -1    5.51   10.87
  -1 -13  -1   29.75   13.60
   1  13   0   -0.89   14.22
  -1  13   0   -6.51   15.57
   1  13   0   38.40   18.64
   1 -13   0   18.85   14.59
  -1 -13   0   10.93   11.81
  -1 -13   0   -1.51   11.71
   1  13   1   27.68   17.25
   1  13   1   33.95   17.09
  -1  13  -1   -5.29   13.09
   1 -13  -1    9.41   11.90
  -1 -13   1    8.50   13.53
   1  13   2   12.66   13.52
   1  13   2  -15.20   12.38
  -1  13  -2    9.96   13.62
  -1 -13   2  -14.82   14.97
   1 -13  -2   -5.86   13.59
  -1 -13   2   -7.18   13.63
   1  13   3   22.68   15.69
   1  13   3    0.17   15.17
  -1  13  -3   19.59   15.73
   1 -13  -3   19.04   16.85
  -1 -13   3    4.12   12.91
  -1 -13   3   17.85   14.90
  -1  13  -4   17.95   14.00
   1  13   4   -7.77   14.62
   1 -13  -4    7.74   13.43
  -1 -13   4   -6.75   15.86
  -1 -13   4  -10.16   13.45
   1  13   5   49.02   16.63
   1  13   5   12.49   15.08
  -1  13  -5    2.73   14.53
  -1 -13   5    4.61   12.71
   1 -13  -5    3.53   13.72
  -1 -13   5   20.31   16.48
  -1  13  -6    7.79   12.80
   1  13   6   41.18   18.83
   1 -13  -6   -4.12   16.55
  -1 -13   6   10.13   14.69
  -1 -13   6    2.65   12.52
   1  13   7   18.19   16.11
  -1  13  -7   43.75   15.62
   1 -13  -7   13.48   16.11
  -1 -13   7    6.83   12.66
  -1 -13   7    2.58   15.39
   1  13   8   49.52   20.41
  -1  13  -8   10.49   13.47
  -1 -13   8    1.35   15.41
   1 -13  -8   14.50   13.27
  -1 -13   8   39.95   18.51
  -1  13  -9   18.65   16.63
  -1  13  -9  -12.39   14.99
   1  13   9    9.32   16.41
   1 -13  -9   24.24   17.03
  -1 -13   9   -0.57   14.43
  -1 -13   9    3.04   14.93
  -1  13 -10   24.53   17.12
   1 -13 -10    7.79   13.38
  -1 -13  10    5.16   13.31
  -1 -13  10   15.43   19.14
  -1  13 -11   12.72   14.03
   1 -13 -11  -15.95   16.79
  -1 -13  11    0.30   14.88
  -1 -13  11   10.96   14.24
  -1  13 -12   12.72   14.73
  -1 -13  12    9.06   16.39
  -1 -13  12   30.74   18.91
  -1  13 -13  -18.15   14.61
  -1 -13  13   17.58   16.78
  -1  13 -14   10.01   12.67
  -1 -13  14    6.10   16.18
  -1  13 -15    5.47   13.97
  -1 -14 -10   -2.51   15.63
  -1 -14  -9   -9.13   15.45
   1  14  -8    2.34   12.00
  -1 -14  -8  -14.62   14.93
   1  14  -7   11.37   13.83
  -1 -14  -7    8.15   12.58
   1  14  -6    1.75   12.41
  -1 -14  -6  -42.40   16.55
   1  14  -5  -12.11   17.54
   1  14  -5   20.63   16.29
  -1 -14  -5   -8.13   11.42
   1  14  -4   31.46   19.36
   1  14  -4    9.27   14.35
  -1 -14  -4    3.53   12.48
   1  14  -3   13.18   17.21
   1  14  -3  -17.20   15.83
   1 -14   3   -5.79   13.62
   1  14  -2    6.66   14.17
   1  14  -2   12.29   15.95
   1 -14   2    2.37   12.03
   1  14  -1   14.81   16.18
   1  14  -1   -2.51   13.29
  -1  14   1    0.44   16.26
   1 -14   1   23.83   16.06
   1  14   0   -9.66   13.27
   1  14   0    9.69   15.53
  -1  14   0   15.28   16.57
   1 -14   0    3.66   12.20
   1  14   1  -19.82   15.73
  -1  14  -1    2.55   13.38
   1  14   1   25.44   17.56
   1 -14  -1  -19.93   16.12
  -1 -14   1   17.71   14.02
  -1 -14   1  -12.35   12.63
   1  14   2   42.12   19.50
  -1  14  -2   41.97   20.33
   1  14   2   32.91   17.13
   1 -14  -2    7.86   14.78
  -1 -14   2   24.21   14.81
  -1 -14   2    9.46   12.93
   1  14   3   45.24   18.53
   1  14   3   -4.74   13.61
  -1  14  -3   -2.14   12.96
  -1 -14   3   10.19   13.88
   1 -14  -3   11.98   15.19
  -1 -14   3   13.39   15.61
   1  14   4   30.56   16.95
   1  14   4    5.59   13.11
  -1  14  -4   23.83   17.43
   1 -14  -4    5.24   12.08
  -1 -14   4   30.53   15.78
  -1 -14   4    8.97   12.76
   1  14   5   23.80   17.33
  -1  14  -5   -4.02   15.23
   1 -14  -5   12.02   14.14
  -1 -14   5   -4.52   14.83
  -1 -14   5   25.14   16.92
  -1  14  -6  -21.16   17.39
  -1 -14   6   -9.96   16.89
   1 -14  -6   -8.81   15.28
  -1 -14   6  -10.40   16.17
  -1  14  -7   35.23   17.81
  -1 -14   7   -6.21   13.75
  -1 -14   7   13.10   15.21
  -1  14  -8   27.58   17.74
  -1 -14   8   13.59   13.93
  -1 -14   8   -2.34   13.18
  -1  14  -9   29.65   16.11
  -1 -14   9  -14.10   15.94
  -1 -14   9   22.82   18.02
  -1 -14  10   11.09   17.18
  -1 -14  11   36.00   18.08
   1  15   0   17.39   16.84
   1  15   1   25.16   18.68
   1 -15  -1    9.07   15.01
   1  15   2   25.25   17.20
   1 -15  -2   19.46   16.08
   1 -15  -3    4.50   12.77
   2   0   0  696.69   19.28
  -2   0   0  706.83   19.44
  -2   0   0  688.16   22.69
  -2   0   0  721.26   23.09
   2   0   0  738.97   22.77
   2   0   0  682.36   23.45
   2   0   0  688.09   21.55
  -2   0   0  675.24   20.16
  -2   0   0  656.08   21.06
  -2   0   1  295.49   15.35
  -2   0   1  270.68   11.91
  -2   0  -1  266.83   14.03
   2   0  -1  252.92   11.58
   2   0   1  263.78   13.37
  -2   0   1  264.72   15.31
   2   0  -1  266.26   14.90
   2   0  -1  270.61   16.00
  -2   0  -1  284.40   16.33
   2   0   1  286.30   16.46
  -2   0  -1  256.11   15.89
  -2   0   1  310.69   17.54
   2   0   1  240.11   14.07
   2   0   1  256.26   14.86
  -2   0   1  238.96   13.48
   2   0  -1  278.96   14.38
  -2   0  -1  263.45   14.52
  -2   0   1  259.79   12.55
  -2   0   2   99.83   11.34
   2   0  -2  102.43    9.22
  -2   0   2   99.60    8.60
   2   0  -2   96.67    7.15
  -2   0  -2  115.28   11.66
  -2   0   2  103.11    7.43
   2   0   2   89.84    9.69
   2   0  -2  108.27   10.59
   2   0  -2   92.15   11.17
  -2   0   2   99.79   12.75
   2   0   2  122.02   11.34
   2   0   2  106.61   11.71
  -2   0  -2  101.43   10.38
  -2   0   2  116.50   11.01
   2   0   2  113.49   12.40
  -2   0  -2   96.72   10.65
  -2   0   2  101.12    9.71
   2   0  -2  103.97   10.12
  -2   0   3   79.71    8.69
  -2   0   3   84.51    7.89
  -2   0   3   87.95   11.07
   2   0  -3   87.82    8.42
   2   0  -3   78.11    6.12
  -2   0   3   84.10    6.44
  -2   0  -3   96.20   11.59
  -2   0  -3   84.42   10.37
   2   0   3   88.74   12.07
  -2   0   3   77.90    9.03
   2   0  -3   81.98   10.04
   2   0   3  100.38   10.78
  -2   0   3   81.91   12.03
   2   0   3   88.08   12.22
   2   0  -3   78.80    8.94
  -2   0   3   80.03    8.70
  -2   0   4  366.68   16.46
  -2   0   4  361.33   18.90
  -2   0   4  353.46   10.81
  -2   0  -4  360.18   18.57
   2   0  -4  354.74   10.52
  -2   0   4  376.49   16.74
  -2   0  -4  388.76   18.63
   2   0  -4  348.61   16.32
  -2   0   4  362.89   19.35
  -2   0   4  366.54   16.05
   2   0   4  352.80   17.96
   2   0   4  399.50   20.39
  -2   0   4  365.55   15.92
   2   0  -4  355.44   14.39
   2   0  -4  326.09   15.39
  -2   0   4  348.02   14.08
   2   0  -5   94.35   13.03
   2   0  -5   93.32    8.70
  -2   0  -5  110.84    8.26
  -2   0   5   96.43   10.53
  -2   0   5   97.53    6.47
   2   0  -5  102.38    6.13
  -2   0   5   91.76   11.13
  -2   0  -5   90.38   12.62
   2   0   5   94.45   10.82
   2   0  -5   87.49    9.85
  -2   0   5  105.69    9.89
  -2   0   5   91.76    9.75
  -2   0  -5  112.85   11.69
   2   0  -5  111.64   10.95
   2   0   5   95.35   13.62
  -2   0   5  104.44    9.17
  -2   0   5   98.17    9.36
   2   0  -6 3061.16   56.46
  -2   0   6 3137.08   56.18
   2   0  -6 3029.07   49.69
  -2   0   6 3126.10   50.05
  -2   0  -6 3077.82   40.09
  -2   0   6 3055.73   31.42
  -2   0  -6 3098.59   55.89
   2   0  -6 3061.21   31.14
   2   0   6 3098.34   50.40
  -2   0   6 3094.15   44.24
  -2   0   6 3067.79   46.73
   2   0  -6 3089.05   43.97
  -2   0  -6 3117.84   50.49
   2   0  -6 3121.55   43.52
  -2   0   6 3099.07   47.05
  -2   0   6 3013.56   43.29
  -2   0  -7  112.53    9.37
   2   0  -7   99.79   10.64
  -2   0   7  105.84   14.26
  -2   0   7  102.49   12.35
   2   0  -7   91.53   13.06
   2   0  -7  111.05   10.05
  -2   0   7   95.24    6.93
   2   0  -7  101.87    6.64
  -2   0   7   90.81   12.49
  -2   0  -7   89.05   12.46
  -2   0   7  103.93    9.59
  -2   0  -7  115.84   11.94
   2   0  -7   95.43   10.00
   2   0   7   96.23   11.66
   2   0  -7   98.67    9.31
  -2   0   7  109.60    9.78
  -2   0   7  105.86   10.75
  -2   0   7  101.21   10.65
   2   0  -8   26.74   10.32
  -2   0   8   19.79   11.13
  -2   0   8   19.72    9.56
   2   0  -8   13.89    6.40
  -2   0  -8   10.45    5.62
   2   0  -8   12.65    3.89
  -2   0   8   13.00    6.89
  -2   0  -8   11.05    9.59
  -2   0   8    5.95    4.08
   2   0  -8   14.24    5.87
  -2   0  -8   11.30    6.25
   2   0  -8   12.62    6.09
   2   0   8   13.26    7.15
  -2   0   8    9.96    5.58
  -2   0   8   22.29    7.92
  -2   0   8   14.69    7.26
  -2   0   8   11.59    5.58
   2   0  -8    8.22    6.00
  -2   0   9   56.98   11.82
   2   0   9   64.91   10.09
  -2   0  -9   45.43    7.66
   2   0  -9   65.66   12.79
   2   0  -9   60.38   10.79
  -2   0   9   34.45   11.62
  -2   0  -9   63.71   11.67
   2   0  -9   54.88    6.21
  -2   0   9   60.22   11.65
  -2   0   9   64.74    7.66
  -2   0  -9   58.99    9.74
   2   0   9   52.89   10.02
   2   0  -9   59.96    9.04
  -2   0   9   64.12    9.57
   2   0  -9   58.89    9.25
  -2   0   9   57.96   10.21
  -2   0   9   55.41    8.78
   2   0  10    5.16    7.59
  -2   0  10   13.68   11.68
  -2   0 -10    4.33    6.17
   2   0 -10    4.67    6.03
  -2   0  10   -6.54   10.66
   2   0 -10   11.94    8.30
  -2   0  10    0.65    7.58
  -2   0 -10   10.73    6.43
  -2   0 -10    1.59    9.23
   2   0 -10    0.87    3.79
  -2   0  10    3.21    4.91
   2   0  10   10.24    7.63
   2   0 -10   -1.25    5.63
  -2   0 -10   13.28    7.13
  -2   0  10   -5.63    7.37
  -2   0  10   11.12    6.59
   2   0 -10    5.55    7.09
  -2   0  10    4.63    7.62
   2   0  11  818.46   28.97
   2   0 -11  839.35   35.39
   2   0 -11  845.60   34.14
  -2   0 -11  834.96   28.87
  -2   0  11  866.66   37.87
  -2   0  11  836.89   34.40
  -2   0 -11  813.40   22.52
  -2   0  11  835.60   33.97
   2   0 -11  823.33   23.28
  -2   0 -11  855.88   36.15
  -2   0  11  841.44   31.06
  -2   0 -11  824.88   28.19
  -2   0  11  818.87   22.02
   2   0 -11  826.56   30.60
   2   0  11  797.46   28.08
   2   0 -11  864.70   30.06
  -2   0  11  822.42   29.40
   2   0 -12    8.17    9.94
  -2   0 -12   17.93    7.54
  -2   0  12   11.05   11.38
   2   0  12    5.30    8.93
  -2   0  12    7.71   11.16
   2   0 -12   -0.65    9.51
  -2   0 -12   26.86   11.58
  -2   0 -12    2.57    5.75
  -2   0  12    9.98    7.40
   2   0 -12    5.88    4.77
  -2   0 -12   20.01   11.80
   2   0  12   10.30    7.59
   2   0 -12    2.33    6.34
  -2   0 -12   21.22    8.09
  -2   0  12    7.31    4.80
   2   0 -12   10.40    8.36
  -2   0  12    9.95    7.64
  -2   0  12    1.45    8.85
   2   0 -13  295.93   23.49
   2   0 -13  314.59   23.13
  -2   0  13  303.92   23.89
  -2   0 -13  287.59   19.73
  -2   0  13  309.55   25.26
  -2   0  13  331.11   23.83
   2   0  13  301.72   20.97
  -2   0 -13  314.01   15.77
   2   0 -13  300.91   16.21
  -2   0 -13  313.47   25.28
  -2   0  13  330.37   22.09
  -2   0  13  301.84   13.67
   2   0 -13  307.75   20.92
   2   0  13  302.37   18.11
  -2   0  13  282.50   17.89
   2   0 -13  304.28   20.89
  -2   0  13  295.54   20.13
  -2   0  14    1.86   10.82
   2   0 -14    3.76   10.78
  -2   0  14  -10.74   13.98
  -2   0 -14    8.89    9.13
   2   0  14    7.49   10.17
  -2   0 -14   20.18    7.57
  -2   0 -14    4.48   10.37
   2   0 -14   10.29    6.62
  -2   0  14   -2.31    8.85
  -2   0  14    3.05    4.20
   2   0  14    1.96    7.83
  -2   0  14   22.27   12.02
   2   0 -14    2.66    8.72
  -2   0  14    1.16    7.78
   2   0 -14    7.17    8.42
  -2   0  15   27.92   13.48
  -2   0  15   32.90   13.79
   2   0  15   37.59   12.65
   2   0 -15   20.11   13.17
  -2   0 -15   20.15    9.54
  -2   0 -15   20.80   13.07
  -2   0 -15   31.47    8.12
   2   0 -15   29.29    8.05
   2   0  15   33.34    9.62
  -2   0  15   23.01    9.31
  -2   0  15   30.89    5.58
   2   0 -15   25.40   10.21
   2   0 -15   31.11   10.17
   2   0  16   21.62   12.79
   2   0 -16   -2.25   11.55
  -2   0  16   31.23   15.85
  -2   0  16   17.36   15.85
  -2   0 -16    1.35    9.08
  -2   0 -16   -6.43   11.28
  -2   0 -16    5.54    7.03
   2   0 -16    2.99    6.67
  -2   0  16    2.41    8.93
   2   0  16    1.86    7.28
  -2   0  16    5.42    3.86
   2   0 -16    6.30   10.19
  -2   0  17  182.31   24.65
   2   0 -17  179.14   21.33
  -2   0  17  205.08   25.13
   2   0  17  180.83   20.82
  -2   0 -17  170.44   14.06
   2   0 -17  179.82   15.78
  -2   0 -17  196.98   23.93
  -2   0  17  174.41    8.46
  -2   0  17  207.85   17.56
   2   0  17  150.19   14.05
   2   0 -17  183.38   19.52
  -2   0 -17  174.18   24.45
  -2   0  18  151.40   24.30
   2   0  18  129.99   19.39
  -2   0  18  150.07   25.18
   2   0 -18  119.26   19.26
  -2   0 -18  123.39   12.94
  -2   0 -18  104.99   19.19
   2   0 -18  125.66   14.14
   2   0  18  127.73   13.40
  -2   0  18  152.94   15.53
  -2   0  18  121.56    6.05
   2   0 -18  121.67   17.32
  -2   0 -18  129.36   21.01
   2   0  19    2.39   11.58
  -2   0  19    7.15   13.59
   2   0 -19   -5.29    9.90
  -2   0  19    1.90   11.94
  -2   0 -19    6.01    6.84
  -2   0 -19   19.44   12.01
   2   0 -19   10.94    8.49
   2   0  19    3.14    6.73
   2   0 -19    3.19    9.56
  -2   0 -19   11.71   15.43
   2   0  20   49.59   13.76
  -2   0  20   71.06   20.30
   2   0 -20   46.56   14.85
  -2   0 -20   52.31   17.46
  -2   0 -20   57.59   10.14
   2   0 -20   50.42   10.47
   2   0 -20   51.80   10.71
   2   0  20   61.60   10.42
  -2   0 -20   61.13   19.26
   2   0 -20   56.67   14.09
  -2   0  21   65.64   19.24
   2   0 -21   62.27   15.59
   2   0  21   57.48   16.00
  -2   0 -21   66.34   19.02
  -2   0 -21   74.05   11.27
   2   0 -21   62.69   11.89
   2   0  21   74.96   10.75
   2   0 -21   85.84   17.26
  -2   0 -21   63.79   19.17
   2   0 -22   16.87    8.73
  -2   0 -22    7.44    7.13
  -2   0 -22    2.10   13.41
  -2   0  22   16.61   13.22
   2   0  22    5.37   10.99
   2   0 -22    9.55   12.51
  -2   0 -22   12.43   16.83
   2   0 -23   10.88    9.10
  -2   0 -23   39.25   17.66
   2   0  23   12.38   13.73
  -2   0  23    4.38   16.62
  -2   0 -23   26.65   15.31
   2   0 -23   24.74   13.33
  -2   0 -24    2.98   13.50
   2   0 -24    7.90    8.57
   2   0  24   -5.95   12.36
  -2   0  24   -4.17   17.52
  -2   0 -24   11.37   15.76
   2   0 -24   12.66   13.46
  -2   0 -25   12.40   14.85
   2   0  25   24.40   15.54
  -2   0  25  -18.07   14.46
   2   0 -25    6.40   11.51
  -2   0 -25    2.44   15.28
  -2   0 -26   27.02   18.24
   2   0  26   36.27   17.53
  -2   0  26   16.49   17.94
  -2   0 -26    0.04   15.01
   2   0 -26   -1.07   12.09
  -2   0 -27    1.22   13.70
   2   0  27   14.13   18.04
  -2   0  27  -16.32   19.08
   2   0 -27    3.23   13.83
  -2   0 -27  -18.84   18.15
  -2   0 -28   14.54   16.86
   2   0  28   15.72   17.35
   2   0 -28   13.88   14.14
  -2   0 -28    7.79   15.31
  -2   0 -29   17.63   17.63
   2   0  29   27.29   16.48
   2   0 -29    9.68   12.69
   2  -1  30   47.14   22.73
  -2  -1 -29    0.94   12.64
   2  -1  29   55.86   20.45
  -2  -1 -28   -4.05   14.68
   2  -1  28   34.07   17.71
  -2  -1 -27   30.77   17.39
   2  -1  27   28.90   19.70
  -2   1  27   29.96   17.09
  -2  -1 -27   19.12   18.91
   2   1 -27    0.44   11.84
  -2  -1 -26   51.57   19.06
  -2   1  26   13.71   17.40
   2   1 -26   46.48   18.63
   2  -1  26   14.13   14.72
  -2  -1 -26   44.87   19.23
   2   1 -26   25.38   12.30
  -2  -1 -25   13.75   14.93
   2   1 -25   11.11   12.49
  -2   1  25   -8.59   15.90
   2  -1  25   21.79   15.88
  -2  -1 -25   23.77   14.18
   2   1 -25   11.06   10.46
  -2  -1 -24   42.22   16.45
   2  -1  24   28.49   16.86
  -2   1  24   -6.92   19.26
   2   1 -24   17.35   12.18
  -2  -1 -24   28.03   18.59
   2   1 -24   28.01   13.17
   2   1 -23   15.01    9.37
  -2  -1 -23   17.18   12.99
   2   1 -23   16.73   13.08
   2  -1  23   36.61   16.48
  -2   1  23   20.01   15.86
  -2  -1 -23    9.66   16.30
   2   1 -23   14.83   10.11
  -2  -1 -22   30.69   14.22
   2   1 -22   51.16   10.96
  -2   1  22   30.68   18.32
   2  -1  22   59.75   16.88
   2   1 -22   41.58   14.93
   2   1 -22   53.60   15.08
  -2  -1 -22   46.13   16.69
  -2   1  21   94.36   21.34
   2  -1  21  126.50   21.32
   2   1 -21  102.14   19.35
  -2  -1 -21   78.82   10.07
   2   1 -21   84.79   12.81
  -2  -1 -21   89.71   18.49
   2  -1  21   83.18   12.21
   2   1 -21   76.25   15.26
  -2  -1 -21   80.88   19.51
   2   1 -20  408.70   32.94
  -2   1  20  426.86   35.95
   2  -1  20  394.53   31.31
  -2  -1 -20  393.97   20.03
   2   1 -20  382.35   23.06
   2   1 -20  433.00   24.13
  -2  -1 -20  420.73   34.13
   2  -1  20  413.81   23.65
   2   1 -20  409.94   28.78
  -2  -1 -20  376.80   34.64
  -2   1  19  191.49   24.30
  -2  -1 -19  213.03   14.13
   2  -1  19  219.01   24.07
   2   1 -19  196.65   23.27
   2   1 -19  202.66   16.50
  -2  -1 -19  198.18   23.77
   2   1 -19  184.91   15.86
   2  -1  19  174.37   16.24
  -2  -1 -19  201.03   11.17
   2   1 -19  184.09   19.32
  -2  -1 -19  175.24   24.13
   2   1 -18    0.94   11.46
  -2   1  18   15.31   17.71
  -2  -1 -18    6.25    5.94
   2  -1  18   28.68   14.25
   2   1 -18   -2.80    6.28
   2   1 -18    5.63    5.91
  -2  -1 -18   10.79   12.43
  -2   1  18   13.14    8.57
   2  -1  18  -11.24   10.32
   2   1 -18   15.05   11.23
  -2  -1 -18    2.79   14.51
  -2   1  17   45.44   16.74
   2   1 -17   30.66   13.14
   2  -1  17   15.67   13.53
  -2  -1 -17    2.75   11.57
   2   1 -17   32.00    8.18
   2   1 -17   24.38    7.74
  -2  -1 -17   15.61    6.53
   2  -1  17   13.95    8.63
  -2   1  17   23.16    8.97
   2   1 -17   28.54   11.40
  -2  -1 -17   30.01   16.43
  -2   1  16  330.98   29.15
   2   1 -16  320.50   27.61
   2  -1  16  312.36   25.68
  -2   1  16  351.07   29.00
  -2  -1 -16  308.62   15.25
   2   1 -16  300.89   17.38
   2   1 -16  333.86   18.15
  -2  -1 -16  342.20   28.23
  -2   1  16  329.78   18.52
   2  -1  16  314.14   20.51
  -2  -1 -16  303.70   28.53
   2   1 -16  313.07   22.26
   2  -1  15   45.73   15.48
  -2   1  15   22.42   11.96
  -2   1  15   39.51   16.73
   2   1 -15    1.90   12.39
   2   1 -15    3.84    5.19
  -2  -1 -15    6.23    4.81
   2   1 -15    5.48    6.01
  -2   1  15    2.47    8.11
   2  -1  15   -3.86    8.52
   2   1 -15    9.14    9.10
  -2  -1 -15  -10.17   14.49
  -2   1  15   -8.32    8.62
  -2   1  14   66.95   16.58
   2  -1  14   67.17   15.02
  -2   1  14   31.87   13.24
   2   1 -14   36.05    6.88
  -2  -1 -14   50.79    6.13
   2   1 -14   46.28   13.34
   2   1 -14   46.35    7.56
  -2  -1 -14   51.97    9.49
   2  -1  14   44.63   10.18
  -2   1  14   48.77    5.12
   2   1 -14   50.49   10.72
  -2   1  14   28.26    9.72
  -2  -1 -14   53.85   14.90
   2   1 -14   44.53   11.50
   2  -1  13  174.98   18.26
  -2  -1 -13  180.22   15.30
  -2   1  13  184.69   18.16
  -2  -1 -13  162.40    9.47
  -2   1  13  204.24   20.84
  -2   1  13  177.08   19.50
   2   1 -13  174.52   11.44
   2   1 -13  169.29   11.48
   2   1 -13  182.56   20.30
   2  -1  13  172.30   15.96
  -2  -1 -13  160.05   13.54
  -2   1  13  169.30    8.64
   2   1 -13  177.38   17.43
   2   1 -13  161.81   14.53
  -2   1  13  180.45   17.16
   2   1 -12  438.82   27.56
   2  -1  12  398.17   23.87
   2   1 -12  415.72   26.29
  -2   1  12  393.14   27.34
  -2   1  12  417.32   25.41
  -2  -1 -12  391.15   13.36
  -2   1  12  387.08   24.74
  -2  -1 -12  397.91   20.66
   2   1 -12  362.49   14.57
   2   1 -12  391.53   15.44
   2   1 -12  424.22   24.76
  -2   1  12  378.43   13.15
   2  -1  12  393.57   21.49
  -2  -1 -12  411.30   19.94
  -2   1  12  395.94   21.46
   2   1 -12  408.45   20.80
  -2   1  12  410.35   23.85
   2   1 -11   80.13   13.19
  -2  -1 -11   62.97    5.76
  -2   1  11   65.70   12.81
  -2  -1 -11   55.14    8.33
  -2   1  11   52.56   14.14
   2   1 -11   76.72   14.70
  -2   1  11   58.15   11.23
   2   1 -11   61.44    6.29
   2   1 -11   63.93    6.68
  -2  -1 -11   71.78    9.49
  -2   1  11   63.01    6.56
   2  -1  11   64.50   10.79
   2   1 -11   61.22   10.76
  -2   1  11   59.37    9.73
  -2   1  11   74.79   11.58
   2   1 -11   64.95    9.52
   2   1 -10  226.86   19.59
  -2   1  10  234.21   18.68
  -2  -1 -10  248.07   14.35
  -2   1  10  236.29   20.59
   2   1 -10  238.55   18.60
  -2   1  10  250.02   18.98
  -2  -1 -10  254.36    9.09
   2   1 -10  236.33    9.92
  -2   1  10  243.09   14.66
   2   1 -10  254.31   10.25
   2   1 -10  235.28   17.68
  -2   1  10  256.23   15.51
  -2   1  10  246.93   11.74
  -2  -1 -10  241.34   15.35
   2  -1  10  232.70   17.26
  -2   1  10  241.85   17.25
   2   1 -10  239.38   14.33
  -2   1   9  273.80   18.29
  -2   1   9  270.24   19.16
  -2  -1  -9  250.02    8.33
   2   1  -9  281.50   20.69
   2   1  -9  258.47   18.88
  -2  -1  -9  248.41   13.23
  -2   1   9  250.30   14.33
   2   1  -9  262.35    8.98
   2   1  -9  266.81    9.12
  -2   1   9  258.56   15.41
   2  -1   9  289.50   18.26
  -2   1   9  261.38   12.22
   2   1  -9  245.00   17.44
  -2  -1  -9  234.21   14.92
  -2   1   9  269.52   17.82
  -2   1   9  252.49   15.00
   2   1  -9  266.38   14.08
  -2  -1  -8  877.25   14.10
   2   1  -8  903.33   34.19
  -2  -1  -8  839.38   21.87
   2   1  -8  913.95   32.30
  -2   1   8  895.11   29.04
  -2   1   8  916.48   33.12
  -2   1   8  899.46   24.40
   2   1  -8  876.80   13.23
  -2   1   8  863.83   22.23
   2  -1   8  895.57   29.82
  -2   1   8  861.74   24.62
   2   1  -8  882.21   30.59
  -2  -1  -8  862.64   27.52
   2   1  -8  873.35   22.68
  -2   1   8  882.76   25.27
  -2   1   8  883.05   29.30
  -2   1   7  221.98   16.96
   2   1  -7  241.41   18.69
   2   1  -7  235.34   16.34
  -2  -1  -7  206.43   10.34
  -2   1   7  213.33   14.58
   2  -1   7  234.74   17.70
  -2   1   7  221.78   12.43
  -2   1   7  217.66   12.40
  -2  -1  -7  212.50   14.18
   2  -1   7  238.58   16.29
  -2   1   7  208.69   11.74
   2   1  -7  221.41   15.56
  -2   1   7  206.02   12.40
  -2   1   7  224.96   15.13
   2   1  -7  234.79   11.46
  -2   1   6  129.93   12.71
  -2  -1  -6  105.22    7.01
  -2   1   6  118.95   10.93
   2  -1   6  116.72   12.99
  -2   1   6  129.02    9.85
   2   1  -6  124.00   14.84
  -2   1   6  133.20    9.58
   2   1  -6  109.92   11.34
   2  -1   6  118.95   13.01
  -2  -1  -6  115.91   11.52
  -2   1   6  122.85    9.86
  -2   1   6  112.63   10.74
   2   1  -6  118.19    7.96
  -2   1   6  112.71    9.22
  -2   1   5 1718.93   40.81
  -2  -1  -5 1650.62   20.32
  -2   1   5 1690.95   31.77
   2   1  -5 1639.74   40.76
  -2   1   5 1682.33   30.12
   2  -1   5 1637.27   39.74
  -2   1   5 1630.99   28.16
   2   1  -5 1681.36   35.04
  -2  -1  -5 1643.75   36.69
  -2   1   5 1694.61   40.38
   2  -1   5 1683.80   38.66
  -2   1   5 1639.70   31.99
  -2   1   5 1620.57   28.45
   2   1  -5 1663.87   24.90
   2   1  -5 1724.93   37.62
  -2   1   5 1689.97   35.70
  -2  -1  -4  164.25    7.94
  -2   1   4  175.50   10.57
   2   1  -4  184.11   15.75
  -2   1   4  171.07   10.47
   2  -1   4  173.28   14.02
   2   1  -4  163.51   13.09
  -2   1   4  174.17   15.14
  -2   1   4  171.71    9.88
  -2   1   4  167.37   11.57
   2  -1   4  189.54   15.41
  -2  -1  -4  176.78   13.34
  -2  -1  -4  185.96   15.85
  -2   1   4  172.92    9.70
   2   1  -4  174.56   14.02
   2   1  -4  153.72    7.99
  -2   1   4  173.34   12.32
  -2  -1  -3  178.65    9.10
   2   1  -3  199.08   15.36
  -2   1   3  190.15   10.01
   2  -1   3  205.30   14.72
  -2   1   3  209.37   11.84
   2  -1   3  207.37   15.76
  -2   1   3  209.06   16.19
   2   1  -3  198.54   14.12
  -2   1   3  197.57   12.84
  -2  -1  -3  203.28   14.89
  -2   1   3  206.78   10.18
   2   1  -3  188.32   13.99
  -2  -1  -3  201.06   15.06
   2   1  -3  198.28    8.64
  -2   1   3  197.51   12.54
  -2   1   2   69.58    6.24
  -2  -1  -2   82.71    7.55
   2   1  -2   75.28   10.02
  -2   1   2   81.49    9.16
   2  -1   2   79.36    9.76
  -2   1   2   78.51    8.68
   2   1  -2   67.47   10.24
  -2  -1  -2   81.96   10.98
   2  -1   2   91.64   11.30
  -2   1   2   84.10    9.94
  -2   1   2   99.99   13.56
  -2  -1  -2  114.95   11.43
   2  -1   2   89.11   12.59
   2  -1   2   87.16   10.42
  -2  -1  -2   75.85   10.72
  -2   1   2   76.72    7.26
   2   1  -2   74.68   11.03
   2   1  -1  317.67   16.09
  -2  -1  -1  325.28   13.79
   2  -1   1  327.77   16.04
  -2   1   1  346.01   15.16
  -2   1   1  304.14   17.80
   2  -1   1  330.13   16.50
  -2   1   1  369.23   17.63
   2   1  -1  309.10   17.04
  -2  -1  -1  324.51   15.74
   2  -1   1  348.01   18.10
  -2  -1  -1  329.46   17.29
  -2   1   1  325.15   13.12
   2  -1   1  340.29   14.92
  -2   1   1  343.25   16.19
  -2  -1  -1  340.51   17.62
   2   1  -1  338.56   17.58
  -2  -1   0  384.49   15.83
   2   1   0  368.25   15.82
   2  -1   0  376.28   16.29
  -2  -1   0  395.55   14.67
  -2   1   0  373.72   16.55
   2   1   0  408.56   16.24
  -2  -1   0  369.81   15.98
  -2   1   0  375.41   18.47
   2  -1   0  366.01   17.91
  -2  -1   0  376.81   17.75
   2  -1   0  382.20   17.85
   2   1   0  369.73   18.37
  -2   1   0  404.63   19.53
  -2  -1   0  383.51   18.52
  -2   1   0  377.24   14.73
  -2   1   0  384.50   17.13
   2  -1   0  384.52   14.87
   2  -1   0  384.46   17.91
   2   1   0  398.19   18.76
  -2  -1   1  305.97   15.48
  -2  -1   1  349.36   13.50
   2  -1  -1  324.70   14.51
  -2   1  -1  341.19   16.71
  -2  -1   1  354.20   12.33
   2  -1  -1  347.41   17.30
  -2   1  -1  337.75   17.08
  -2  -1   1  342.78   16.30
  -2   1  -1  364.11   20.17
   2  -1  -1  364.77   17.91
   2   1   1  340.35   18.77
   2   1   1  340.82   14.78
  -2  -1   1  347.34   17.83
   2   1   1  325.38   17.45
   2  -1  -1  337.81   13.24
  -2   1  -1  326.35   16.25
  -2  -1   1  330.75   12.19
   2  -1  -1  326.45   16.32
  -2  -1   1  328.21   16.79
  -2   1  -2   82.13    9.87
  -2  -1   2   74.77    8.77
   2  -1  -2   77.66    9.76
   2  -1  -2   82.69    8.10
  -2  -1   2   81.24    6.04
  -2  -1   2   77.43    9.69
  -2   1  -2   87.07   11.48
   2   1   2   63.44    7.75
  -2   1  -2   94.58   11.47
   2   1   2   87.40   12.66
  -2  -1   2   89.07   10.52
   2  -1  -2   79.48   10.61
   2  -1  -2   74.25   10.06
  -2  -1   2   76.76   10.20
  -2  -1   2   86.08    6.78
   2   1   2   58.20   11.71
  -2  -1   2   70.34    9.75
   2  -1  -2   72.38    7.17
  -2  -1   3  184.11   13.08
  -2  -1   3  203.30   13.73
  -2   1  -3  221.73   15.34
   2  -1  -3  202.14   11.19
  -2  -1   3  202.84    6.78
   2  -1  -3  204.08   14.34
  -2   1  -3  182.81   13.86
  -2  -1   3  205.49   14.22
   2   1   3  194.31   11.87
   2   1   3  181.95   14.78
   2  -1  -3  228.82   14.03
   2   1   3  203.97   15.26
   2  -1  -3  206.75   10.28
  -2  -1   3  197.98   14.01
  -2  -1   3  199.27    8.68
   2  -1  -3  208.55   13.69
  -2  -1   4  178.36   14.01
  -2  -1   4  175.50   13.54
  -2  -1   4  151.89   13.09
  -2   1  -4  186.86   15.48
   2  -1  -4  165.75   10.20
  -2   1  -4  165.31   13.25
  -2  -1   4  162.94   12.25
   2   1   4  145.45   12.73
  -2  -1   4  163.22   13.66
   2  -1  -4  182.80   12.61
   2  -1  -4  176.79    9.88
   2  -1  -4  175.98   13.04
   2   1   4  162.54   15.32
  -2  -1   4  164.70    8.17
  -2  -1   4  162.85   12.82
  -2  -1   5 1739.35   39.15
   2  -1  -5 1665.83   31.44
  -2  -1   5 1645.88   38.14
  -2  -1   5 1684.92   40.09
   2  -1  -5 1643.62   29.38
  -2   1  -5 1713.01   40.73
   2   1   5 1639.51   36.48
  -2   1  -5 1656.71   38.36
   2  -1  -5 1691.13   32.56
  -2  -1   5 1667.82   37.66
  -2  -1   5 1711.79   35.45
  -2  -1   5 1673.84   37.38
  -2  -1   5 1665.24   24.82
   2  -1  -5 1659.21   35.69
   2   1   5 1651.74   40.51
  -2  -1   6  130.12   13.77
   2  -1  -6  124.65   10.53
  -2   1  -6  126.93   11.10
  -2  -1   6  115.09   12.66
   2  -1  -6  115.25    8.85
  -2   1  -6  129.25   14.97
  -2  -1   6  126.51   13.63
   2   1   6  115.09   11.68
  -2   1  -6  141.61   13.23
  -2  -1   6  109.82   10.41
   2  -1  -6  114.58    9.49
  -2  -1   6  116.39   12.37
   2   1   6  113.00   14.47
  -2  -1   6  107.36   12.02
   2  -1  -6  132.95   12.65
  -2  -1   6  116.93    8.05
   2   1   7  218.16   10.63
  -2  -1   7  224.24   17.79
  -2   1  -7  215.72   14.11
  -2  -1   7  233.06   17.72
  -2  -1   7  235.34   17.55
   2  -1  -7  222.15   14.17
   2  -1  -7  226.05   11.94
  -2   1  -7  243.92   18.77
   2  -1  -7  209.35   11.97
  -2   1  -7  231.49   16.19
  -2  -1   7  233.09   14.05
   2  -1  -7  216.90   12.13
  -2  -1   7  231.20   16.58
   2   1   7  229.75   15.00
   2   1   7  215.83   17.83
  -2  -1   7  232.98   16.25
  -2  -1   7  215.94   11.15
   2  -1  -7  210.24   14.74
  -2   1  -8  892.20   27.91
  -2  -1   8  932.75   33.80
  -2   1  -8  906.64   31.13
   2  -1  -8  882.57   28.61
  -2  -1   8  899.32   32.35
   2   1   8  840.89   21.90
  -2  -1   8  833.55   32.48
  -2   1  -8  939.18   34.28
   2  -1  -8  872.57   23.91
  -2  -1   8  889.92   30.82
   2  -1  -8  878.38   24.81
  -2  -1   8  844.07   25.23
   2   1   8  885.87   27.67
   2  -1  -8  896.95   22.39
  -2   1  -8  911.56   29.82
  -2  -1   8  856.21   22.59
   2   1   8  894.67   34.33
  -2  -1   8  857.30   30.25
   2  -1  -8  905.36   29.46
   2   1   9  264.08   14.27
  -2   1  -9  265.46   16.89
  -2  -1   9  300.44   21.91
  -2  -1   9  260.20   19.54
  -2   1  -9  245.83   17.57
   2  -1  -9  261.89   17.09
  -2  -1   9  268.89   19.34
  -2   1  -9  262.37   20.45
   2  -1  -9  275.36   14.50
   2  -1  -9  248.56   12.21
  -2  -1   9  277.46   18.84
   2  -1  -9  283.33   15.16
  -2  -1   9  272.19   14.71
   2   1   9  243.89   15.62
  -2  -1   9  261.04   18.42
  -2  -1   9  251.51   13.86
   2  -1  -9  263.41   17.76
  -2   1 -10  244.12   16.84
  -2  -1  10  252.45   21.71
   2  -1 -10  235.77   17.54
  -2   1 -10  241.87   18.40
  -2  -1  10  268.67   20.31
   2   1  10  247.30   14.93
  -2  -1  10  245.96   20.24
   2  -1 -10  236.87   14.11
  -2   1 -10  234.99   20.27
   2   1  10  243.83   15.79
   2  -1 -10  245.72   11.73
  -2  -1  10  256.08   14.52
   2  -1 -10  237.30   14.96
  -2  -1  10  233.75   18.47
  -2  -1  10  281.08   19.17
  -2  -1  10  235.28   14.22
   2  -1 -10  239.12   17.64
  -2  -1  11   69.93   15.10
  -2   1 -11   66.95   11.47
   2   1  11   83.77   11.24
   2  -1 -11   75.49   12.07
  -2  -1  11   73.87   14.53
  -2   1 -11   76.24   11.27
  -2   1 -11   64.31   10.75
  -2   1 -11   57.51   12.30
   2  -1 -11   68.59    8.92
  -2  -1  11   72.69   12.97
   2  -1 -11   58.62    9.38
  -2  -1  11   54.40   10.48
   2   1  11   67.80   10.01
  -2  -1  11   66.92    8.76
  -2  -1  11   67.73   12.62
  -2  -1  11   74.11   11.21
  -2  -1  11   68.43    9.49
   2  -1 -11   51.73   10.68
  -2  -1  12  405.11   26.50
  -2   1 -12  425.65   20.67
  -2   1 -12  383.72   22.39
   2  -1 -12  398.86   24.03
  -2  -1  12  385.56   26.82
   2   1  12  400.10   20.84
  -2   1 -12  428.92   26.57
  -2  -1  12  410.72   26.13
   2  -1 -12  365.61   19.12
  -2   1 -12  407.38   26.75
   2  -1 -12  402.68   21.00
  -2  -1  12  396.57   22.09
   2   1  12  403.65   19.96
  -2  -1  12  399.85   24.46
  -2  -1  12  382.60   17.39
  -2  -1  12  401.57   24.62
   2  -1 -12  367.89   22.97
  -2   1 -13  177.17   14.80
  -2  -1  13  215.84   23.46
  -2   1 -13  178.07   17.50
   2   1  13  181.46   15.96
   2  -1 -13  184.83   18.27
  -2  -1  13  175.42   19.32
  -2   1 -13  169.89   19.33
   2  -1 -13  173.37   14.45
   2  -1 -13  173.22   15.11
   2   1  13  167.59   13.80
  -2  -1  13  155.34   11.77
  -2  -1  13  159.26   15.66
   2  -1 -13  172.84   17.38
  -2  -1  13  144.49   17.28
  -2  -1  14   53.20   16.55
  -2   1 -14   49.43   11.78
   2   1  14   70.36   13.26
  -2  -1  14   69.22   17.17
  -2   1 -14   34.53   13.45
  -2   1 -14   45.94    9.37
   2  -1 -14   39.51    8.83
  -2  -1  14   45.82    7.47
  -2  -1  14   46.22   11.18
   2   1  14   45.72    8.72
   2  -1 -14   35.42   11.23
   2  -1 -14   63.13   11.20
  -2  -1  14   62.89   15.11
  -2   1 -15   17.51    9.23
  -2  -1  15    4.00   14.62
  -2  -1  15   23.50   16.32
   2   1  15   13.30   10.07
  -2   1 -15   21.69   12.68
  -2   1 -15   -0.78    9.35
   2  -1 -15    8.81    7.24
  -2  -1  15   12.10    5.45
  -2  -1  15   33.15   11.98
   2   1  15    1.05    7.16
   2  -1 -15   -2.16    9.99
  -2  -1  15   17.81   13.84
   2  -1 -15    4.70    7.48
  -2  -1  16  352.66   30.26
   2   1  16  341.25   24.17
  -2   1 -16  296.79   19.98
  -2  -1  16  310.53   29.78
   2  -1 -16  297.98   19.92
  -2   1 -16  306.26   26.20
  -2  -1  16  337.60   27.36
  -2  -1  16  323.04   22.56
   2  -1 -16  283.78   21.39
   2   1  16  322.52   18.46
  -2  -1  16  327.67   16.41
   2  -1 -16  317.17   25.20
  -2  -1  17    5.25   16.99
  -2  -1  17   38.40   17.50
   2   1  17   50.42   14.51
  -2   1 -17   29.42   16.43
  -2   1 -17   38.48   10.39
   2  -1 -17   20.02    7.36
   2   1  17   37.24    9.29
  -2  -1  17   25.55    6.39
  -2  -1  17   57.51   14.54
   2  -1 -17   19.65    9.71
   2  -1 -17   24.42   13.13
  -2  -1  18  -29.77   16.81
  -2  -1  18   20.81   17.28
   2   1  18    6.35   11.17
  -2   1 -18   14.67    9.84
   2  -1 -18   -3.59    6.95
  -2   1 -18   14.17   14.06
   2   1  18    0.61    6.24
  -2  -1  18   -3.55    4.82
   2  -1 -18   -1.02   11.73
  -2  -1  19  220.49   27.73
  -2   1 -19  214.15   18.28
   2   1  19  219.14   22.82
  -2  -1  19  170.16   23.52
   2  -1 -19  205.29   18.78
  -2   1 -19  157.92   22.50
   2   1  19  199.97   14.49
   2  -1 -19  202.56   23.12
   2   1  20  404.95   29.35
  -2  -1  20  391.51   35.16
  -2  -1  20  407.91   34.67
  -2   1 -20  393.24   24.64
  -2   1 -20  426.28   33.78
   2   1  20  408.50   19.63
  -2   1 -20  389.95   34.42
   2  -1 -20  406.48   31.51
  -2   1 -21   92.09   13.82
  -2   1 -21   90.54   19.15
  -2  -1  21  104.67   22.91
   2   1  21  105.59   18.88
  -2  -1  21   79.00   21.50
  -2   1 -21   96.71   20.38
   2  -1 -21   73.39   16.67
  -2   1 -22   20.14    8.46
  -2   1 -22   53.99   16.22
  -2  -1  22   49.85   20.67
   2   1  22   56.25   16.19
  -2  -1  22   40.43   18.69
   2  -1 -22   26.35   13.70
  -2   1 -22   26.96   16.44
  -2   1 -23   10.32    8.29
  -2   1 -23   22.21   15.29
   2   1  23   23.58   14.66
  -2  -1  23   19.03   18.67
   2  -1 -23   14.71   12.37
  -2   1 -23   26.45   17.39
  -2   1 -24    7.40   15.06
   2  -1 -24   39.18   12.23
   2   1  24   62.14   17.28
  -2  -1  24   58.81   20.39
   2  -1 -24   31.72   14.30
  -2   1 -24   50.60   18.32
  -2   1 -25   21.07   17.93
   2   1  25   26.12   14.22
  -2  -1  25   -1.06   14.99
   2  -1 -25   10.88   13.22
  -2   1 -25  -12.87   14.57
  -2   1 -26   57.52   21.85
   2   1  26   53.01   17.08
  -2  -1  26    7.32   13.95
  -2   1 -26   45.41   19.58
   2  -1 -26   34.73   17.53
  -2   1 -27   19.28   14.59
   2   1  27   -7.50   15.89
  -2  -1  27   -2.92   16.42
  -2   1 -27   15.96   17.22
   2  -1 -27   15.58   15.81
  -2   1 -28    2.83   13.43
  -2   1 -28   11.42   16.97
   2  -1 -28   25.90   14.82
  -2   1 -29    8.16   12.22
   2  -1 -29   17.96   15.71
   2  -1 -30   15.38   17.52
   2   2 -29  -12.20   15.74
  -2  -2 -28   15.46   17.75
   2   2 -28   43.10   18.62
  -2  -2 -27    5.20   14.31
  -2   2  27  -36.57   19.04
   2   2 -27    4.50   12.88
  -2  -2 -27   -4.61   17.90
  -2  -2 -26   18.16   12.71
   2   2 -26   25.40   16.95
  -2   2  26   21.35   17.04
   2   2 -26    7.72   10.79
  -2  -2 -26    8.31   18.76
  -2  -2 -25    3.45   13.08
  -2   2  25   15.37   17.09
   2  -2  25   29.34   18.12
   2   2 -25   21.06   15.80
  -2  -2 -25   15.87   18.43
   2   2 -25   17.06   11.33
  -2  -2 -24   16.43   16.85
   2   2 -24    1.75   12.17
   2  -2  24   20.75   16.10
  -2   2  24   34.97   16.76
  -2  -2 -24    1.45   15.17
   2   2 -24    8.45   10.20
  -2  -2 -23   53.05   19.24
  -2   2  23    0.93   14.90
   2  -2  23   29.49   14.82
   2   2 -23   23.91   15.05
  -2  -2 -23   46.09   16.39
   2   2 -23   38.96   12.80
  -2   2  22   82.48   21.03
   2  -2  22   64.43   17.68
   2   2 -22   46.34   15.82
   2   2 -22   77.71   12.56
  -2  -2 -22   71.87   18.38
   2  -2  22   72.55   12.21
   2   2 -22   63.99   13.47
  -2  -2 -22   36.59   15.31
  -2   2  21   26.89   14.70
   2  -2  21   21.44   14.92
   2   2 -21   12.72   14.65
   2   2 -21   16.59    7.90
   2  -2  21   14.31    9.38
  -2  -2 -21    0.32   15.13
   2   2 -21    8.76    9.68
   2  -2  20  104.24   20.45
  -2   2  20   94.86   20.72
   2   2 -20   97.05   19.25
   2   2 -20   97.72   11.91
   2  -2  20   91.25   13.80
   2   2 -20   92.36   14.24
  -2  -2 -20   99.94   22.15
   2  -2  19    2.04   12.61
  -2   2  19    2.90   14.29
   2   2 -19    9.94    6.58
   2   2 -19   16.88    7.07
   2   2 -19   30.56   16.27
  -2   2  19   18.22    6.78
   2  -2  19    1.38    8.28
  -2  -2 -19   28.67   17.35
   2   2 -19    2.53    8.22
   2  -2  18   73.94   17.47
  -2   2  18  122.62   23.00
   2   2 -18   80.91   18.59
   2   2 -18   85.66   10.64
   2   2 -18   69.58    9.74
  -2   2  18   99.17   10.47
   2  -2  18  100.91   14.68
  -2  -2 -18  106.24   21.85
   2   2 -18   74.37   13.21
   2  -2  17   96.99   20.25
  -2   2  17   88.55   20.18
   2   2 -17   83.46    9.79
   2   2 -17   71.80   17.05
   2   2 -17   90.31   10.52
  -2   2  17   91.06   10.34
   2  -2  17   79.78   13.67
  -2  -2 -17   89.77   11.09
   2   2 -17   83.68   13.17
  -2  -2 -17   91.96   20.47
  -2   2  16   -7.17   15.22
   2   2 -16    2.18    5.36
   2   2 -16  -12.86   12.09
   2   2 -16    4.56    5.72
  -2   2  16    0.35    7.10
   2  -2  16   11.37   10.84
  -2  -2 -16    4.26    6.99
   2   2 -16   -2.23    8.40
  -2  -2 -16   -4.60   12.33
   2   2 -15  329.92   27.90
  -2   2  15  335.28   28.45
   2   2 -15  350.26   16.77
   2   2 -15  329.87   16.10
   2  -2  15  366.76   23.40
  -2  -2 -15  331.93   18.29
  -2  -2 -15  350.56   29.41
   2   2 -15  352.31   21.48
  -2   2  14   56.39   13.68
   2   2 -14   78.19    8.40
   2   2 -14   76.12   16.01
   2   2 -14   75.38    8.44
  -2  -2 -14   90.25   10.74
   2  -2  14   85.42   14.00
   2   2 -14   81.09   10.91
  -2  -2 -14   79.73   18.20
  -2   2  13   22.81   13.55
   2   2 -13   13.28   12.43
  -2   2  13    6.90    8.98
   2   2 -13   17.99    4.66
   2   2 -13   18.99    5.32
  -2  -2 -13   21.51    7.14
   2  -2  13   19.94   10.66
   2   2 -13   27.02    8.87
  -2   2  13   33.29   10.43
  -2  -2 -13    9.75   13.23
  -2   2  12  365.52   24.28
   2   2 -12  348.75   25.56
   2   2 -12  381.46   13.55
   2   2 -12  352.70   13.06
  -2   2  12  351.81   20.62
  -2  -2 -12  357.24   18.83
   2   2 -12  404.77   26.11
   2  -2  12  409.08   23.71
  -2   2  12  391.82   24.97
   2   2 -12  375.21   18.24
  -2  -2 -12  357.90   27.65
   2   2 -11    7.70    7.34
   2   2 -11    7.17    9.64
   2   2 -11   16.55    3.97
   2   2 -11   10.99    3.50
  -2   2  11   20.24    9.31
  -2   2  11    7.32    7.42
   2   2 -11    5.58   10.67
  -2  -2 -11   12.09    6.46
   2   2 -11    9.99    6.49
   2  -2  11   19.00   10.70
   2   2 -11   10.06    5.91
  -2   2  11   11.86    8.79
  -2  -2 -11   11.84   13.03
   2   2 -10  209.60   18.85
   2   2 -10  177.78   17.86
  -2   2  10  196.63   16.07
  -2   2  10  193.76   17.21
   2   2 -10  167.36   18.53
  -2   2  10  187.95   14.89
   2  -2  10  172.15   17.09
   2   2 -10  184.25    7.36
   2   2 -10  194.04   17.65
   2  -2  10  205.70   17.58
  -2  -2 -10  181.37   13.86
  -2  -2 -10  178.50   19.13
  -2   2  10  223.11   18.43
   2   2 -10  212.70   12.19
  -2   2   9  769.97   31.68
  -2   2   9  730.70   27.39
   2   2  -9  795.33   33.22
   2   2  -9  754.45   32.37
   2   2  -9  726.26   32.99
  -2   2   9  738.58   26.40
   2  -2   9  719.04   31.67
  -2   2   9  697.36   19.90
  -2   2   9  724.28   20.99
   2   2  -9  764.26   31.60
   2  -2   9  750.73   29.49
  -2  -2  -9  726.40   25.56
  -2   2   9  759.10   30.97
   2   2  -9  715.16   19.29
  -2  -2  -9  705.10   32.38
  -2   2   8 1455.65   42.00
   2   2  -8 1442.95   42.64
  -2   2   8 1384.95   34.49
   2   2  -8 1412.80   43.10
  -2   2   8 1394.93   34.96
   2  -2   8 1426.01   42.65
   2  -2   8 1411.16   39.73
  -2  -2  -8 1420.51   35.44
   2   2  -8 1494.67   42.35
  -2   2   8 1371.91   28.28
  -2   2   8 1417.05   26.49
  -2   2   8 1380.96   28.02
  -2   2   8 1447.95   40.62
   2   2  -8 1418.83   23.82
   2   2  -7  841.00   31.29
   2   2  -7  834.57   32.68
  -2   2   7  874.41   25.50
  -2   2   7  786.26   26.13
   2  -2   7  816.82   31.43
  -2   2   7  782.75   18.48
   2  -2   7  821.21   29.97
  -2   2   7  805.75   22.25
  -2  -2  -7  780.71   26.32
   2   2  -7  826.14   30.92
  -2   2   7  805.03   31.11
  -2   2   7  770.25   19.28
  -2   2   7  812.22   29.90
   2   2  -7  781.03   15.50
   2   2  -6 1239.77   35.96
   2   2  -6 1240.95   37.90
  -2   2   6 1248.92   27.98
  -2   2   6 1206.68   31.21
   2  -2   6 1229.91   37.39
  -2   2   6 1233.06   20.76
   2  -2   6 1250.65   36.26
  -2  -2  -6 1174.46   32.44
  -2   2   6 1240.06   28.27
  -2   2   6 1256.89   36.77
  -2   2   6 1221.29   21.61
  -2   2   6 1199.55   34.66
   2   2  -6 1244.60   36.74
  -2   2   5   59.94    7.25
   2   2  -5   75.20   10.29
   2   2  -5   78.26   12.69
   2  -2   5   63.05   10.45
  -2   2   5   61.90    9.85
  -2   2   5   80.68    9.38
   2  -2   5   72.75   12.38
  -2   2   5   71.37   11.94
  -2  -2  -5   66.62    9.48
  -2   2   5   75.35    5.55
  -2   2   5   73.55    5.87
   2   2  -5   75.70   11.46
  -2  -2  -5   79.54   12.46
  -2   2   5   71.59    9.54
   2   2  -4 1472.92   34.32
  -2   2   4 1499.12   24.00
   2   2  -4 1489.88   38.22
  -2  -2  -4 1490.88   20.33
   2  -2   4 1449.25   37.72
  -2   2   4 1546.68   33.82
  -2   2   4 1460.87   37.58
  -2   2   4 1479.05   32.35
  -2   2   4 1459.41   20.52
   2  -2   4 1489.78   38.30
  -2  -2  -4 1523.86   36.38
  -2  -2  -4 1517.37   39.02
   2   2  -4 1509.73   38.23
  -2   2   4 1448.12   19.84
  -2   2   4 1488.92   36.94
   2   2  -3  197.94   12.85
   2   2  -3  213.62   15.50
  -2   2   3  210.57    8.12
  -2  -2  -3  195.49    9.19
   2  -2   3  218.56   15.79
  -2   2   3  196.21   13.57
  -2   2   3  217.12   14.42
   2  -2   3  204.37   16.50
  -2  -2  -3  185.42   14.48
  -2   2   3  216.92   16.20
  -2   2   3  186.27    7.57
  -2  -2  -3  208.31   16.13
   2   2  -3  214.79   16.29
  -2   2   3  208.68   15.11
   2   2  -2  147.54   10.52
  -2  -2  -2  164.65    9.47
   2   2  -2  143.97   13.09
  -2   2   2  162.24   12.77
   2  -2   2  151.61   13.48
   2   2  -2  140.66   13.64
  -2  -2  -2  172.22   10.43
  -2   2   2  143.06   14.91
   2  -2   2  167.11   13.44
   2  -2   2  183.51   16.55
  -2  -2  -2  163.33   14.01
  -2   2   2  163.74   12.99
   2   2  -2  166.45   15.23
  -2   2   2  168.68   13.81
  -2  -2  -2  159.76   14.35
  -2  -2  -1  162.45    6.88
   2  -2   1  146.02   14.31
   2   2  -1  153.24    9.38
   2   2  -1  155.07   12.31
  -2  -2  -1  171.22   10.70
   2  -2   1  145.66   12.16
  -2   2   1  147.79   12.85
  -2   2   1  133.34   15.69
   2   2  -1  172.65   15.42
   2  -2   1  162.14   13.98
   2  -2   1  196.96   16.63
  -2  -2  -1  140.49    9.47
  -2   2   1  175.80   14.69
  -2  -2  -1  146.22   13.07
   2   2  -1  151.66   13.65
  -2  -2  -1  150.90   13.72
  -2   2   1  157.53   13.42
   2   2   0 3399.44   34.92
  -2  -2   0 3538.84   35.06
   2   2   0 3531.28   46.94
  -2  -2   0 3529.92   46.15
  -2  -2   0 3457.54   43.03
   2  -2   0 3552.33   52.32
  -2   2   0 3491.30   52.11
   2  -2   0 3564.41   54.12
  -2   2   0 3469.71   54.20
  -2  -2   0 3529.11   54.55
   2  -2   0 3476.61   54.01
  -2  -2   0 3524.29   42.81
   2   2   0 3536.59   54.61
  -2   2   0 3542.97   54.06
   2  -2   0 3456.44   37.90
   2  -2   0 3496.94   54.78
  -2   2   0 3589.91   54.61
   2   2   0 3555.77   55.82
  -2  -2   0 3559.00   55.72
   2  -2  -1  141.55   13.77
  -2   2  -1  155.97   13.74
  -2  -2   1  154.69    9.46
   2   2   1  153.23   10.59
  -2  -2   1  159.80   12.29
  -2   2  -1  147.14   13.37
  -2  -2   1  159.61    9.19
   2  -2  -1  150.26   12.06
  -2  -2   1  137.04   10.47
   2  -2  -1  162.40   14.26
   2  -2  -1  170.94   14.55
  -2  -2   1  153.89   13.25
  -2   2  -1  185.33   15.15
   2   2   1  155.40    9.65
   2   2   1  157.88   13.80
   2  -2  -1  161.12    8.32
  -2  -2   1  163.98   13.86
   2   2   1  148.56   14.49
   2   2   2  148.11    9.47
  -2  -2   2  149.93   11.14
  -2  -2   2  153.05   12.95
  -2   2  -2  159.84    8.03
   2  -2  -2  147.95   13.82
  -2  -2   2  149.93    7.94
   2  -2  -2  136.55   11.43
  -2   2  -2  169.80   13.94
  -2  -2   2  158.07   13.41
  -2   2  -2  177.53   15.67
   2   2   2  150.45    9.55
   2   2   2  155.13   13.82
   2  -2  -2  149.71   12.63
   2  -2  -2  165.97   13.76
  -2  -2   2  168.72   13.50
   2  -2  -2  136.00    6.65
   2   2   2  159.10   15.07
  -2   2  -2  143.46   13.55
  -2  -2   3  204.93   13.19
  -2   2  -3  193.19   10.00
  -2  -2   3  194.37   13.91
   2   2   3  197.53    9.42
  -2   2  -3  187.64   15.66
  -2  -2   3  204.10    7.73
   2  -2  -3  193.46   12.96
  -2   2  -3  196.02   15.42
  -2  -2   3  219.72   15.20
   2  -2  -3  198.46   14.69
  -2  -2   3  189.73   15.46
   2  -2  -3  185.52   13.34
   2   2   3  194.27   15.04
   2   2   3  192.44   10.40
  -2  -2   3  198.60   14.78
   2  -2  -3  143.58    6.21
   2   2   3  216.46   17.38
   2  -2  -3  186.64   14.80
  -2   2  -3  187.75   14.75
  -2  -2   4 1493.20   34.65
  -2   2  -4 1430.68   28.37
   2  -2  -4 1431.99   23.96
  -2  -2   4 1563.84   38.60
  -2   2  -4 1526.43   39.16
   2  -2  -4 1460.04   33.02
   2  -2  -4 1492.14   32.57
   2   2   4 1448.22   35.76
  -2  -2   4 1506.55   38.56
   2   2   4 1414.40   26.63
  -2  -2   4 1568.80   36.88
   2  -2  -4 1473.54   37.01
   2   2   4 1493.68   39.35
   2  -2  -4 1468.65   36.67
  -2  -2   4 1502.98   38.12
  -2  -2   5   59.01   10.56
  -2   2  -5   73.33    8.72
   2  -2  -5   66.37   11.01
  -2  -2   5   63.39   11.73
   2  -2  -5   67.13    7.03
  -2  -2   5   82.19   12.25
   2  -2  -5   67.47    8.96
  -2   2  -5   70.17   11.87
  -2  -2   5   74.06    9.39
   2  -2  -5   67.29    8.64
   2   2   5   64.92   10.83
  -2  -2   5   49.68   10.99
  -2  -2   5   62.45   10.44
   2   2   5   68.65   12.33
  -2  -2   6 1221.71   37.45
   2  -2  -6 1201.53   27.24
  -2   2  -6 1193.94   30.49
  -2  -2   6 1241.70   35.70
   2   2   6 1216.32   16.56
  -2  -2   6 1242.72   37.20
  -2   2  -6 1242.08   37.78
   2  -2  -6 1190.74   30.84
   2   2   6 1234.84   32.70
  -2  -2   6 1200.77   36.33
  -2  -2   6 1219.28   32.92
   2  -2  -6 1243.33   28.31
  -2  -2   6 1253.42   36.88
   2   2   6 1218.08   37.71
   2  -2  -6 1233.58   35.60
  -2   2  -7  821.72   28.90
   2   2   7  784.99   16.70
  -2  -2   7  797.87   30.92
  -2  -2   7  784.47   31.31
   2  -2  -7  797.43   24.39
  -2   2  -7  788.08   26.86
  -2  -2   7  821.17   31.46
   2  -2  -7  800.10   25.67
  -2   2  -7  827.06   32.19
  -2  -2   7  818.00   31.15
   2   2   7  778.05   26.76
  -2  -2   7  814.84   27.25
   2  -2  -7  798.86   22.35
   2   2   7  840.45   32.71
  -2  -2   7  821.72   30.80
   2  -2  -7  823.97   30.29
  -2  -2   8 1390.04   42.01
  -2  -2   8 1440.67   42.88
   2   2   8 1411.81   25.48
   2  -2  -8 1375.69   34.43
  -2   2  -8 1405.71   38.02
  -2   2  -8 1438.22   39.21
  -2  -2   8 1326.76   41.34
   2  -2  -8 1388.93   34.90
  -2   2  -8 1392.27   42.34
  -2  -2   8 1423.13   36.02
  -2  -2   8 1423.21   41.39
   2  -2  -8 1377.19   26.41
   2   2   8 1408.90   35.34
  -2  -2   8 1378.40   39.72
   2  -2  -8 1388.46   28.51
   2   2   8 1534.15   44.54
  -2  -2   8 1383.69   41.17
   2  -2  -8 1429.77   40.52
  -2   2  -9  719.93   29.45
  -2  -2   9  693.84   31.69
  -2  -2   9  746.00   32.57
   2  -2  -9  717.93   26.86
  -2   2  -9  696.29   28.45
  -2  -2   9  749.66   32.20
   2   2   9  730.70   20.72
   2  -2  -9  726.08   26.19
  -2   2  -9  748.47   32.81
  -2  -2   9  749.77   30.25
   2  -2  -9  722.90   20.94
   2   2   9  735.29   26.02
   2  -2  -9  713.26   20.12
  -2  -2   9  721.97   31.26
  -2  -2   9  709.47   25.68
   2   2   9  709.65   32.72
  -2  -2   9  756.75   31.60
   2  -2  -9  721.58   30.14
  -2  -2  10  172.81   18.30
  -2   2 -10  208.68   17.34
   2  -2 -10  195.33   15.46
  -2   2 -10  181.48   16.57
   2   2  10  193.08   12.74
  -2  -2  10  194.86   19.58
  -2  -2  10  181.80   17.16
  -2   2 -10  185.97   19.00
   2  -2 -10  182.61   13.94
  -2  -2  10  191.97   16.98
   2  -2 -10  203.22   10.39
   2   2  10  182.43   13.85
  -2  -2  10  187.99   14.22
   2  -2 -10  197.42   12.28
  -2  -2  10  177.69   17.60
  -2  -2  10  194.40   17.11
   2   2  10  211.39   20.18
   2  -2 -10  202.75   18.12
  -2  -2  11    1.61   11.18
   2  -2 -11   19.82    8.01
  -2  -2  11   23.17   11.33
  -2   2 -11    0.64    8.64
   2   2  11   11.33    6.76
  -2   2 -11   20.13    8.89
   2  -2 -11   15.82    6.94
  -2   2 -11   23.77   11.46
  -2  -2  11    6.98    7.25
   2  -2 -11    7.60    4.96
  -2  -2  11   16.97    6.59
  -2  -2  11   10.93    9.42
   2   2  11   13.48    7.46
   2  -2 -11   10.12    3.89
  -2  -2  11   -6.87   12.09
   2  -2 -11   16.03    8.66
  -2  -2  11   16.47    7.59
   2   2  11   23.87   13.63
  -2   2 -12  411.59   24.95
  -2  -2  12  371.18   27.35
  -2   2 -12  412.84   23.07
   2  -2 -12  396.00   23.84
  -2  -2  12  370.62   26.52
  -2   2 -12  395.08   25.29
   2   2  12  382.91   19.49
  -2   2 -12  396.82   26.91
   2  -2 -12  373.71   21.10
  -2  -2  12  390.44   25.53
  -2  -2  12  395.07   23.98
   2   2  12  367.17   18.96
   2  -2 -12  384.96   18.87
  -2  -2  12  367.65   19.49
   2  -2 -12  382.25   12.10
   2  -2 -12  379.88   25.06
   2   2  12  356.12   25.99
  -2  -2  12  399.09   26.21
   2  -2 -13    7.80    8.60
  -2  -2  13    3.17   14.01
  -2   2 -13    4.13    9.74
   2   2  13   19.02    8.55
  -2  -2  13   11.17   12.43
  -2   2 -13   36.72   11.34
  -2   2 -13    3.20    8.99
   2  -2 -13   24.56    8.33
  -2  -2  13   24.96    7.29
   2   2  13   11.35    7.35
  -2  -2  13   33.22   11.71
  -2  -2  13   25.39   13.47
   2  -2 -13   15.51    6.52
   2  -2 -13   20.87   10.89
  -2   2 -14   68.25   12.95
  -2  -2  14   79.36   16.68
   2   2  14   80.62   12.63
  -2  -2  14   53.20   16.20
  -2   2 -14  102.93   18.04
   2  -2 -14   66.06   10.78
  -2   2 -14  115.57   15.38
  -2  -2  14   82.76   10.45
   2   2  14   65.97    9.81
  -2  -2  14  124.77   16.79
  -2  -2  14   93.58   18.11
   2  -2 -14   92.00   11.86
   2  -2 -14   83.28   15.85
   2   2  15  339.71   22.00
  -2  -2  15  289.03   27.07
  -2   2 -15  378.77   23.32
  -2  -2  15  315.33   27.62
  -2   2 -15  312.54   26.45
   2  -2 -15  336.81   22.21
  -2  -2  15  361.31   28.13
   2  -2 -15  331.32   20.58
   2   2  15  333.73   18.17
  -2  -2  15  347.05   24.89
  -2  -2  15  329.11   18.66
   2  -2 -15  389.73   28.02
   2   2  16   -4.08   10.15
  -2  -2  16   -7.65   16.37
  -2  -2  16  -14.20   16.91
  -2   2 -16   18.18   13.56
   2  -2 -16    5.93    7.90
  -2   2 -16   -7.93   11.39
   2   2  16    9.11    6.90
  -2  -2  16    1.05    6.38
  -2  -2  16   59.05   15.49
  -2  -2  16   65.89   18.62
   2  -2 -16    8.61   13.19
   2  -2 -16    5.09    6.94
  -2  -2  17  101.45   20.79
   2   2  17   82.35   14.17
  -2  -2  17  113.71   22.39
  -2   2 -17   60.92   11.83
  -2   2 -17   92.15   18.05
   2  -2 -17   81.43   13.43
  -2  -2  17   85.48   11.07
   2   2  17   98.39   11.11
  -2  -2  17  125.52   20.51
   2  -2 -17   95.44   13.51
   2  -2 -17  125.39   19.83
  -2  -2  18   52.77   19.05
   2   2  18  103.41   15.35
  -2  -2  18  112.11   22.98
  -2   2 -18   56.65   11.89
  -2   2 -18   79.30   17.50
  -2  -2  18   74.09   10.13
   2   2  18   83.92    9.87
   2  -2 -18   97.94   18.11
   2  -2 -18   76.90   13.03
  -2  -2  19   -0.31   14.87
   2   2  19    4.35   10.10
  -2  -2  19  -25.13   16.48
  -2   2 -19   -0.99    8.95
  -2   2 -19    2.07   11.71
   2   2  19    0.34    5.23
   2  -2 -19    5.13   11.55
   2   2  20  114.62   17.36
  -2  -2  20  105.11   21.22
  -2  -2  20   73.54   18.90
  -2   2 -20   77.62   13.87
  -2   2 -20  105.67   19.58
   2   2  20  100.28    9.99
   2  -2 -20   87.96   18.35
  -2   2 -21   11.31   13.34
  -2   2 -21   20.11   10.26
   2   2  21   24.68   12.82
  -2  -2  21   18.15   14.37
  -2  -2  21   -8.87   14.40
   2  -2 -21    7.81   12.70
  -2   2 -22   72.82   14.37
  -2   2 -22   37.01   14.37
  -2  -2  22   63.26   21.26
   2   2  22   75.69   16.52
  -2  -2  22   46.46   16.37
   2  -2 -22   57.85   16.43
  -2   2 -22   84.07   20.21
  -2   2 -23   28.54   11.02
  -2   2 -23   54.71   18.71
  -2  -2  23   61.32   22.29
   2   2  23   21.62   12.74
  -2  -2  23   47.83   17.61
   2  -2 -23   52.30   18.35
  -2   2 -23   12.52   15.11
  -2   2 -24   -2.28   12.08
  -2   2 -24    6.91    9.41
  -2  -2  24   53.88   22.63
   2   2  24    6.02   13.06
  -2  -2  24   17.19   15.70
  -2   2 -24    4.65   12.47
   2  -2 -24    5.14   12.40
  -2   2 -25   23.60   15.46
   2   2  25   14.82   12.62
  -2  -2  25   -1.17   13.97
   2  -2 -25   -6.00   13.51
  -2   2 -25   27.07   16.80
  -2   2 -26    8.56   17.21
   2   2  26   -1.61   10.97
  -2  -2  26   28.55   17.30
   2  -2 -26    2.06   13.84
  -2   2 -26    8.00   16.02
  -2   2 -27    6.41   15.39
   2   2  27   18.10   14.90
  -2  -2  27   24.28   18.99
  -2   2 -27   18.89   16.64
   2  -2 -27   11.60   15.55
  -2   2 -28   50.37   18.72
  -2   2 -28   12.02   14.90
   2  -2 -28   12.16   16.09
  -2   2 -29   18.26   13.72
   2  -2 -29   11.38   15.54
   2   3 -29   13.98   15.41
  -2  -3 -28    7.20   14.77
   2   3 -28  -16.51   15.86
  -2  -3 -27   51.27   21.13
  -2   3  27   59.00   22.99
   2   3 -27   11.43   13.18
  -2  -3 -26  -12.50   14.09
  -2   3  26   -0.96   12.17
   2   3 -26    1.74   16.48
  -2  -3 -26   -0.99   17.61
  -2  -3 -25    8.72   14.62
   2   3 -25    1.79   14.11
  -2   3  25   10.77   16.01
  -2  -3 -25   16.84   19.15
   2   3 -24   11.08   14.81
  -2   3  24   10.30   16.22
   2   3 -24    8.53    9.67
  -2  -3 -24   26.44   19.16
   2   3 -23   20.29   15.53
  -2   3  23   18.17   18.04
  -2  -3 -23    0.16   18.16
   2   3 -23   21.77   11.52
  -2   3  22   35.53   17.09
   2   3 -22   35.55   16.33
   2  -3  22   33.30   11.49
   2   3 -22    8.54    9.00
  -2  -3 -22   33.49   16.95
  -2   3  21    9.66   12.28
   2   3 -21    5.94    6.81
   2   3 -21   21.28   12.25
   2  -3  21    6.74    9.70
  -2  -3 -21   15.84   17.00
   2   3 -21    4.70    8.17
  -2   3  20   -6.81   12.93
   2   3 -20    4.34    6.77
   2   3 -20   -1.98   14.26
   2  -3  20    1.71    8.73
   2   3 -20    1.21    9.24
  -2  -3 -20   17.10   15.71
  -2   3  19  102.41   19.24
   2   3 -19  105.73   21.56
   2   3 -19   84.44   10.35
   2  -3  19   79.76   13.89
  -2   3  19   93.90    8.23
  -2  -3 -19   73.94   17.88
   2   3 -19   76.44   12.48
  -2   3  18  -10.13   14.56
   2   3 -18    5.95    5.36
   2   3 -18    0.25    4.88
   2   3 -18  -13.83   14.39
   2  -3  18   21.52   12.02
  -2  -3 -18    1.13    5.30
  -2   3  18   10.89    4.96
   2   3 -18    3.04    7.02
  -2  -3 -18   17.40   14.23
  -2   3  17   45.12   17.53
   2   3 -17   48.75    8.48
   2   3 -17   51.32    8.33
   2   3 -17   42.76   15.34
  -2  -3 -17   42.46    8.30
   2  -3  17   42.05   13.35
  -2   3  17   28.90    5.91
  -2  -3 -17   56.78   17.96
   2   3 -17   51.26   11.07
  -2   3  16   -4.38   16.18
   2   3 -16   22.17    6.80
   2   3 -16   26.66    6.04
   2   3 -16   19.59   11.83
   2  -3  16   34.18   13.06
  -2  -3 -16   33.84    8.36
  -2  -3 -16   32.50   17.28
   2   3 -16   28.03    9.11
   2   3 -15   65.35   15.78
   2   3 -15   60.57    8.19
   2   3 -15   63.02    7.77
   2  -3  15   65.95   13.99
  -2  -3 -15   61.65   10.01
  -2  -3 -15   99.46   21.83
   2   3 -15   57.42    9.91
   2   3 -14   21.22   14.06
  -2   3  14    4.58    8.89
   2   3 -14   14.95    5.37
   2  -3  14   23.17   12.25
  -2  -3 -14   20.09    7.35
  -2  -3 -14   25.38   15.45
   2   3 -14   16.60    7.56
   2   3 -13  256.12   24.42
  -2   3  13  220.50   20.29
  -2   3  13  235.34   20.33
   2   3 -13  217.93   11.35
  -2  -3 -13  231.51   15.88
   2  -3  13  218.50   19.55
  -2  -3 -13  255.50   25.08
   2   3 -13  226.13   13.96
  -2   3  12  398.50   25.73
   2   3 -12  409.16   28.09
  -2   3  12  410.30   24.56
   2   3 -12  420.36   14.04
   2  -3  12  441.17   26.16
  -2  -3 -12  421.39   20.69
  -2  -3 -12  391.75   28.89
   2   3 -12  456.22   18.29
  -2   3  11    2.65    6.26
   2   3 -11   -7.42   11.65
  -2   3  11    2.39    8.43
   2  -3  11    1.11    6.54
   2   3 -11    0.31    3.41
   2  -3  11    7.85   10.06
  -2  -3 -11   10.81    6.92
  -2  -3 -11  -21.42   14.27
  -2   3  11    6.88    7.30
   2   3 -11   -0.12    4.34
   2   3 -10   39.36   10.31
  -2   3  10   27.76    9.82
   2   3 -10   33.42    4.12
  -2  -3 -10   29.70   11.90
   2   3 -10   21.91   12.28
  -2   3  10   28.86    8.81
   2  -3  10   25.15    8.97
  -2  -3 -10   30.89    8.25
  -2   3  10   25.17   11.14
   2  -3  10   39.29   12.68
   2   3 -10   38.24   10.64
   2   3 -10   14.25    4.19
  -2  -3 -10   29.25   12.11
  -2   3  10   47.68   12.19
   2   3  -9  326.01   23.16
   2   3  -9  311.20   23.76
  -2   3   9  303.60   19.98
   2   3  -9  306.72    8.97
   2  -3   9  291.94   21.31
  -2  -3  -9  321.12   22.99
  -2   3   9  296.56   21.47
   2  -3   9  305.97   21.90
  -2  -3  -9  306.24   18.11
   2   3  -9  312.13   22.21
  -2  -3  -9  313.63   23.39
  -2   3   9  320.83   22.52
   2   3  -9  302.88   10.50
   2   3  -8  570.33   28.19
   2   3  -8  528.96   28.37
  -2  -3  -8  578.25   29.03
  -2   3   8  527.02   24.91
   2  -3   8  562.46   28.53
   2   3  -8  538.38   11.01
  -2   3   8  519.33   26.49
   2  -3   8  519.30   26.73
  -2  -3  -8  557.79   23.66
   2   3  -8  521.58   27.41
  -2   3   8  533.92   14.81
  -2  -3  -8  514.02   27.61
  -2   3   8  579.94   28.57
   2   3  -7   28.25    9.34
   2   3  -7   29.74   10.09
  -2  -3  -7   29.86    9.81
   2  -3   7   37.22   10.26
   2   3  -7   40.72    3.63
  -2   3   7   29.21    8.95
  -2  -3  -7   59.79   10.25
   2  -3   7   46.45   13.22
  -2   3   7   30.70   10.59
   2   3  -7   30.69    8.57
  -2   3   7   32.32    4.15
  -2   3   7   39.55    8.93
  -2  -3  -7   35.67   11.86
   2   3  -6    8.10    6.62
   2   3  -6    5.99    9.96
  -2   3   6   21.75    9.14
  -2  -3  -6    1.38    5.73
   2  -3   6    8.23    7.14
   2   3  -6    4.83    2.71
  -2  -3  -6    1.02    6.34
  -2   3   6    0.10    8.94
   2  -3   6   -0.14    8.97
  -2  -3  -6    6.39    9.54
  -2  -3  -6   17.82    9.47
   2   3  -6   16.79    9.68
  -2   3   6    9.56    8.06
   2   3  -5  514.19   23.23
   2   3  -5  480.37   24.97
   2  -3   5  481.47   24.28
  -2  -3  -5  516.56   24.69
   2   3  -5  490.93   12.12
  -2   3   5  490.66   23.18
   2  -3   5  492.66   25.44
  -2  -3  -5  500.83   22.30
  -2   3   5  520.89   24.45
  -2  -3  -5  489.07   24.86
   2   3  -5  474.09   24.80
  -2  -3  -5  490.82   23.22
  -2   3   5  505.78   24.80
   2   3  -4 1842.66   39.99
   2   3  -4 1811.87   44.43
  -2  -3  -4 1866.37   43.60
   2   3  -4 1833.13   25.36
  -2   3   4 1866.78   42.84
   2  -3   4 1888.36   45.95
  -2   3   4 1837.60   43.22
   2  -3   4 1885.39   45.63
  -2  -3  -4 1916.75   42.93
  -2  -3  -4 1827.21   40.50
   2   3  -4 1880.68   46.25
  -2   3   4 1852.07   45.27
  -2  -3  -4 1819.77   45.03
   2   3  -3  965.95   27.55
   2   3  -3 1010.19   31.84
   2   3  -3  948.55   20.12
  -2   3   3  964.73   30.96
  -2  -3  -3  951.87   30.09
   2  -3   3  927.14   31.72
  -2   3   3  935.81   31.26
   2  -3   3  949.41   32.80
  -2  -3  -3 1007.18   31.76
   2   3  -3  901.04   32.41
  -2   3   3  983.64   32.59
  -2  -3  -3  979.23   28.10
  -2  -3  -3  935.21   32.08
   2   3  -2  568.54   19.80
   2   3  -2  540.25   22.98
  -2  -3  -2  547.69   17.57
  -2   3   2  556.01   24.30
  -2  -3  -2  558.45   22.52
   2   3  -2  524.49   16.74
   2  -3   2  559.86   24.68
   2  -3   2  563.10   24.03
   2  -3   2  558.56   25.14
  -2   3   2  525.02   24.02
  -2  -3  -2  532.80   14.26
  -2  -3  -2  568.62   24.34
  -2   3   2  547.44   24.75
   2   3  -2  547.23   25.92
  -2  -3  -2  538.60   19.73
   2  -3   2  557.49   25.85
  -2  -3  -2  539.32   24.84
   2   3  -1  393.55   15.36
   2   3  -1  398.87   19.08
  -2  -3  -1  410.45   16.71
  -2  -3  -1  394.12   18.00
  -2   3   1  400.31   21.30
   2  -3   1  415.42   21.29
  -2   3   1  373.85   20.86
   2  -3   1  406.00   20.40
   2  -3   1  418.11   22.79
  -2  -3  -1  381.48   20.12
  -2  -3  -1  383.97   12.91
  -2   3   1  411.51   21.42
   2  -3   1  384.45   21.51
  -2  -3  -1  396.55   21.39
  -2  -3  -1  384.36   15.74
   2   3  -1  390.86   22.19
   2   3   0   54.99    6.34
   2  -3   0   46.56   11.16
  -2   3   0   56.58   10.21
  -2  -3   0   52.82    7.75
   2   3   0   52.92    9.00
   2  -3   0   52.08    9.41
  -2  -3   0   66.98    9.09
  -2   3   0   64.87   11.71
  -2  -3   0   53.61   10.62
   2  -3   0   58.31   10.62
   2  -3   0   58.74   12.03
  -2  -3   0   58.72    6.96
  -2  -3   0   62.84    7.12
  -2  -3   0   53.06   11.08
   2   3   0   55.11   12.46
  -2  -3   1  377.92   18.19
  -2  -3   1  387.01   15.92
   2   3   1  384.97   12.09
   2   3   1  398.93   16.77
  -2  -3   1  382.61   15.55
  -2   3  -1  398.99   21.27
   2  -3  -1  393.59   20.07
   2  -3  -1  403.64   21.04
   2  -3  -1  403.56   20.03
  -2  -3   1  385.58   20.18
   2  -3  -1  399.92   22.17
  -2  -3   1  374.64   20.98
   2  -3  -1  384.38   10.80
   2   3   1  387.03   22.05
  -2  -3   1  400.23   12.15
  -2   3  -1  375.73   20.21
   2   3   2  527.43   12.08
  -2  -3   2  530.43   22.64
  -2   3  -2  524.66   12.54
   2   3   2  513.49   17.50
  -2  -3   2  559.04   20.20
  -2  -3   2  530.03   16.77
   2  -3  -2  536.01   23.19
  -2   3  -2  518.19   24.44
   2  -3  -2  513.80   22.75
   2  -3  -2  546.49   23.45
  -2  -3   2  567.79   24.52
  -2   3  -2  575.97   25.16
  -2  -3   2  555.16   25.05
   2   3   2  551.81   25.60
  -2  -3   2  533.41   11.39
   2  -3  -2  516.89   24.70
  -2  -3   3 1005.86   28.45
  -2  -3   3  942.23   30.84
   2   3   3  944.11   21.65
   2  -3  -3  951.65   13.71
  -2   3  -3  958.30   20.20
  -2  -3   3  953.32   20.36
   2  -3  -3  977.53   30.80
  -2   3  -3  919.52   32.24
  -2  -3   3  945.89   32.81
   2  -3  -3  964.82   30.84
   2  -3  -3  972.44   29.64
  -2  -3   3  974.52   33.62
   2   3   3  938.75   18.28
  -2  -3   3  968.63   31.54
   2   3   3  937.59   32.53
  -2  -3   3  988.41   33.29
  -2   3  -3  967.85   32.68
   2  -3  -3  947.29   32.73
   2   3   4 1881.28   26.81
  -2  -3   4 1843.87   40.39
   2  -3  -4 1811.81   24.41
  -2   3  -4 1846.32   31.50
  -2  -3   4 1906.18   44.66
  -2  -3   4 1807.81   25.30
   2  -3  -4 1861.12   42.23
  -2   3  -4 1801.26   45.26
  -2  -3   4 1967.35   47.71
   2   3   4 1880.29   42.66
  -2  -3   4 1894.67   44.17
  -2  -3   4 1786.25   45.41
   2  -3  -4 1832.87   38.82
   2  -3  -4 1852.11   42.97
   2   3   4 1801.78   25.76
   2   3   4 1915.49   46.23
  -2  -3   4 1838.07   45.70
  -2   3  -4 1936.45   46.12
   2  -3  -4 1847.59   45.80
   2   3   5  475.11   11.91
  -2  -3   5  478.20   25.21
   2  -3  -5  463.46   14.94
  -2   3  -5  491.05   18.39
  -2  -3   5  508.95   23.50
  -2  -3   5  482.04   24.14
   2  -3  -5  490.34   22.78
  -2  -3   5  478.36   12.04
  -2   3  -5  497.28   25.53
   2   3   5  520.56   23.49
  -2  -3   5  490.99   25.12
   2   3   5  480.19   14.45
  -2  -3   5  511.95   23.53
  -2  -3   5  486.61   25.30
   2  -3  -5  500.37   20.69
   2  -3  -5  491.16   24.82
   2   3   5  495.27   25.42
  -2  -3   5  514.33   25.61
  -2   3  -5  477.64   24.38
   2  -3  -6    4.59    8.16
  -2   3  -6    9.30    8.00
  -2  -3   6    0.54   10.35
   2   3   6    6.18    3.02
  -2  -3   6   14.77    9.65
   2  -3  -6    9.48    4.82
  -2   3  -6   13.24    6.25
  -2  -3   6    2.68    7.96
  -2  -3   6    7.92    2.89
  -2   3  -6   -3.95    9.41
   2  -3  -6    0.45    5.64
  -2  -3   6    5.51    6.96
  -2  -3   6   -2.51   10.66
   2  -3  -6    3.23    6.71
   2   3   6   26.24    9.88
  -2  -3   6   17.39   10.03
  -2  -3   6   15.23   11.31
   2   3   6    4.18   11.04
   2  -3  -7   14.42   10.63
  -2   3  -7   31.19   10.25
   2   3   7   31.99    4.75
  -2  -3   7   27.67   10.32
  -2  -3   7   13.60   11.01
   2  -3  -7   42.05    7.53
  -2   3  -7   35.52    8.09
  -2  -3   7   39.04   11.13
   2  -3  -7   41.92    8.93
  -2  -3   7   40.99    3.72
  -2   3  -7   34.05   10.50
  -2  -3   7   39.66   11.96
  -2  -3   7   39.32    9.13
   2  -3  -7   33.75    7.61
   2   3   7   41.94   10.04
  -2  -3   7   47.04   10.67
   2   3   7   48.39   11.53
  -2  -3   7   43.80   11.24
  -2   3  -8  586.50   28.15
  -2  -3   8  550.60   28.14
  -2  -3   8  598.19   30.39
   2  -3  -8  552.22   21.75
  -2   3  -8  547.36   23.98
   2   3   8  537.06   16.00
  -2  -3   8  553.57   28.56
   2  -3  -8  534.87   24.56
  -2   3  -8  563.46   28.52
  -2  -3   8  539.56   27.49
  -2  -3   8  548.29   28.76
   2  -3  -8  564.31   20.04
  -2  -3   8  549.67   24.78
   2   3   8  541.37   23.56
  -2  -3   8  561.37   28.50
   2  -3  -8  553.51   28.37
   2   3   8  533.62   28.53
   2   3   9  295.60   13.40
  -2  -3   9  304.93   23.27
   2  -3  -9  293.15   17.60
  -2   3  -9  302.58   19.25
  -2  -3   9  296.30   23.45
  -2  -3   9  306.42   22.14
  -2   3  -9  282.11   20.72
   2  -3  -9  284.03   18.73
  -2   3  -9  308.59   23.04
  -2  -3   9  310.90   22.09
   2  -3  -9  284.72   14.02
  -2  -3   9  306.43   18.96
  -2  -3   9  301.75   22.57
   2  -3  -9  297.18   11.36
   2   3   9  321.07   18.70
  -2  -3   9  263.22   21.14
   2  -3  -9  296.67   21.82
   2   3   9  289.68   22.16
   2   3  10   25.17    6.52
   2  -3 -10   45.97   12.94
  -2   3 -10   56.08   13.01
  -2  -3  10   45.79   13.49
   2  -3 -10   32.41    8.82
  -2   3 -10   23.68    7.62
  -2  -3  10   30.81   12.96
   2  -3 -10   22.99    8.31
  -2  -3  10   19.23   10.20
  -2   3 -10   36.70   12.85
   2   3  10   29.44    8.97
   2  -3 -10   24.52    4.93
  -2  -3  10   28.62   12.68
   2  -3 -10   15.55    5.40
  -2  -3  10   30.01    8.44
  -2   3 -10   36.95   12.20
  -2  -3  10   28.36   10.20
   2   3  10   35.03   13.01
  -2  -3  10   28.69   13.06
   2  -3 -11    1.60   11.00
   2   3  11    4.84    6.38
  -2   3 -11    0.38    8.35
  -2  -3  11    9.82   12.86
   2  -3 -11   -1.57    6.90
  -2   3 -11   -2.69    7.23
  -2  -3  11   -1.03   12.00
   2  -3 -11    3.37    6.21
  -2   3 -11    5.86   10.65
  -2  -3  11   17.57   12.25
  -2  -3  11   -5.21    7.32
   2   3  11    9.93    8.54
   2  -3 -11   -0.09    4.16
   2  -3 -11    2.76    4.14
  -2  -3  11  -13.56   11.49
   2   3  11   12.23   12.74
  -2  -3  12  417.92   29.93
  -2   3 -12  418.04   26.63
   2  -3 -12  410.90   23.78
  -2  -3  12  419.00   29.22
  -2   3 -12  423.27   26.29
   2   3  12  402.39   19.65
  -2   3 -12  424.93   28.34
   2  -3 -12  413.82   24.24
   2  -3 -12  418.76   17.57
  -2  -3  12  398.83   27.46
  -2  -3  12  472.51   28.15
   2  -3 -12  432.97   14.30
  -2  -3  12  417.36   22.89
   2   3  12  448.87   21.41
   2   3  12  436.62   28.88
   2  -3 -12  446.96   28.87
   2   3  13  231.12   16.25
  -2  -3  13  260.67   26.32
   2  -3 -13  252.43   20.48
  -2   3 -13  313.79   23.70
  -2  -3  13  235.66   25.18
  -2   3 -13  275.60   24.37
   2  -3 -13  236.28   19.71
   2  -3 -13  170.13    7.85
   2  -3 -13  237.17   14.64
  -2  -3  13  235.38   22.83
  -2  -3  13  281.64   23.67
   2   3  13  251.15   17.03
  -2  -3  13  250.41   18.47
   2   3  13  299.95   26.49
   2  -3 -13  242.63   22.52
   2   3  14    7.83    8.54
  -2  -3  14   13.07   13.03
  -2  -3  14   11.51   14.19
  -2   3 -14   38.84   13.46
   2  -3 -14   20.41    9.06
  -2   3 -14   -6.38   13.11
  -2  -3  14   66.45   16.44
   2   3  14   27.02    8.81
  -2  -3  14   13.28    8.23
  -2  -3  14   12.25   13.31
   2  -3 -14   15.85   13.12
   2   3  14   10.15   15.14
   2  -3 -14   19.36    6.63
   2   3  15   56.56   11.36
  -2  -3  15   61.90   19.04
  -2  -3  15   58.50   15.55
   2  -3 -15   78.78   13.56
  -2   3 -15   81.86   15.58
  -2   3 -15   57.14   14.61
  -2  -3  15  112.97   18.61
  -2  -3  15   64.30   11.41
   2  -3 -15   54.09   14.81
   2   3  15   60.05   18.13
  -2  -3  15   60.27   17.86
   2  -3 -15   58.30    9.21
  -2  -3  16   49.64   18.11
  -2  -3  16    6.90   17.52
   2   3  16   26.11   10.45
  -2   3 -16   35.11   13.48
  -2   3 -16   45.00   15.48
  -2  -3  16   26.09    8.45
  -2  -3  16   31.52   14.49
   2   3  16   38.38   17.93
   2  -3 -16   25.53   12.84
   2  -3 -16   23.75    7.72
  -2  -3  17   35.45   19.07
  -2  -3  17   52.91   17.01
   2   3  17   26.74   10.35
  -2   3 -17   60.35   13.98
  -2   3 -17   31.42   14.15
  -2  -3  17   56.70   11.11
  -2  -3  17   80.96   20.65
   2   3  17   57.61   17.11
   2  -3 -17   37.35   15.38
   2  -3 -17   41.33    8.97
  -2  -3  18  -10.68   14.55
   2   3  18   15.69   10.08
  -2  -3  18    0.46   12.75
  -2   3 -18   -3.53   11.19
  -2   3 -18   17.42   13.68
  -2  -3  18    1.95    6.51
   2   3  18   18.13   16.75
   2  -3 -18   -3.14    6.62
   2  -3 -18    4.28   11.70
  -2   3 -19   67.11   13.42
  -2   3 -19   80.16   17.83
  -2  -3  19   69.08   17.34
  -2  -3  19   90.10   22.21
   2   3  19   65.31   12.98
   2   3  19  106.59   21.09
   2  -3 -19   61.40   15.44
  -2  -3  19   82.66   17.89
   2  -3 -19   85.32   12.96
  -2   3 -20   -8.08   10.42
  -2   3 -20   -3.72   12.52
  -2  -3  20   27.28   16.08
   2   3  20    3.12    9.32
  -2  -3  20   -0.65   11.83
   2   3  20   20.16   13.06
   2  -3 -20   -3.93   14.05
  -2   3 -21   20.44   12.22
  -2   3 -21   -0.13   11.15
  -2  -3  21  -20.61   16.15
  -2  -3  21    8.48   13.60
   2   3  21  -11.18   10.91
   2   3  21    6.14   12.73
   2  -3 -21    9.45   14.07
  -2   3 -22   43.41   13.52
  -2   3 -22   41.54   15.54
  -2  -3  22   38.17   18.94
  -2  -3  22   34.66   18.85
   2   3  22   -9.63   11.33
   2   3  22   46.58   17.09
   2  -3 -22   11.06   14.19
  -2   3 -23   23.13   12.03
  -2   3 -23   19.57   14.55
  -2  -3  23   46.60   22.59
   2   3  23   16.26   10.77
  -2  -3  23    3.71   17.10
  -2   3 -23    0.55   13.19
   2   3  23   22.16   14.80
   2  -3 -23    3.94   12.53
  -2   3 -24    3.96   11.97
  -2   3 -24   16.92   11.47
  -2  -3  24   21.14   17.69
  -2  -3  24   35.59   18.54
   2   3  24   25.16   13.51
   2   3  24    3.70   14.43
  -2   3 -24    2.10   13.24
   2  -3 -24    5.90   14.29
  -2   3 -25    4.97    9.23
  -2   3 -25   28.82   16.41
  -2  -3  25   14.56   15.15
  -2  -3  25   35.44   17.93
   2   3  25   16.10   12.46
   2   3  25   30.00   18.21
  -2   3 -25    2.73   12.10
   2  -3 -25   -9.35   15.33
  -2   3 -26  -21.21   15.38
  -2  -3  26   13.96   19.29
   2   3  26    5.81   11.63
  -2  -3  26   38.73   18.76
   2   3  26   36.91   19.34
  -2   3 -26   18.22   16.26
   2  -3 -26   -8.93   16.47
  -2   3 -27    6.33   15.64
   2   3  27   16.68   17.63
   2  -3 -27    6.84   15.28
  -2   3 -27   -1.59   16.01
  -2   3 -28   12.15   14.62
  -2   3 -28  -17.87   19.35
   2  -3 -28  -14.41   15.60
   2   3  28   22.57   19.37
  -2   3 -29   -3.36   11.82
   2   4 -28   31.93   16.80
   2   4 -27   11.89   15.18
  -2   4  27    5.32   16.79
   2   4 -26    3.06   11.79
  -2   4  26   -6.10   12.94
  -2  -4 -26   25.35   17.33
   2   4 -25  -14.46   14.54
  -2   4  25   -0.57   11.66
  -2  -4 -25  -17.39   16.35
   2   4 -24   23.58   13.94
  -2   4  24   12.57   13.40
  -2  -4 -24   -6.10   15.92
   2   4 -23   25.36   16.90
  -2   4  23   27.82   17.81
  -2  -4 -23   -0.08   17.31
  -2   4  22   33.70   16.95
   2   4 -22   35.37   16.77
   2  -4  22   58.53   15.06
   2   4 -22   39.55   10.73
  -2  -4 -22   31.75   20.63
  -2   4  21   -0.04   13.55
   2   4 -21   -7.62   12.26
   2  -4  21    1.89   10.14
  -2  -4 -21   13.06   16.12
   2   4 -21   -2.16    7.29
  -2   4  20   15.86   12.81
   2   4 -20    6.27    5.87
   2   4 -20   -2.34   14.10
   2  -4  20   19.51   12.39
  -2  -4 -20   13.82   15.61
   2   4 -20   22.71    9.44
  -2   4  19  -21.74   14.22
   2   4 -19    7.47   13.32
   2   4 -19   -2.25    5.95
   2  -4  19   16.31   11.86
  -2  -4 -19   -2.86   15.64
   2   4 -19    7.22    7.30
  -2   4  18   -5.37   14.07
   2   4 -18    5.62   12.21
   2   4 -18   12.17    5.64
  -2   4  18   11.94    4.15
   2  -4  18    7.20   10.59
   2   4 -18   12.19    7.11
  -2  -4 -18   30.15   17.05
  -2   4  17   26.93   15.24
   2   4 -17   73.79    9.29
   2   4 -17   64.08   16.53
  -2  -4 -17   53.92    8.80
   2  -4  17   64.08   14.14
   2   4 -17   60.20   10.43
  -2  -4 -17   71.42   18.57
   2   4 -16  138.71   21.17
  -2   4  16  127.40   18.36
   2   4 -16  146.95   11.69
  -2  -4 -16  119.75   12.23
   2  -4  16  136.50   18.77
  -2  -4 -16  160.99   24.54
   2   4 -16  131.22   12.82
   2   4 -15   -4.80   14.59
  -2   4  15   19.27   11.29
   2   4 -15   19.03    6.04
   2  -4  15   22.81   13.09
  -2  -4 -15   21.40    7.38
  -2  -4 -15   17.03   14.18
   2   4 -15   21.81    7.41
  -2   4  14   56.86   14.56
   2   4 -14   44.33    7.21
   2   4 -14   37.30   15.19
   2  -4  14   59.73   16.12
  -2  -4 -14   47.73    9.29
  -2  -4 -14   60.76   18.67
   2   4 -14   38.68    7.38
   2   4 -13  264.73   25.15
  -2   4  13  224.34   21.07
   2   4 -13  248.48   12.60
   2  -4  13  259.51   23.99
  -2   4  13  198.03   20.91
  -2  -4 -13  286.36   11.65
  -2  -4 -13  254.27   17.32
  -2  -4 -13  238.37   24.55
   2   4 -13  245.68   13.80
  -2   4  12    2.79    7.09
   2   4 -12   10.01   12.63
   2   4 -12    6.92    4.48
  -2   4  12   10.94   10.16
   2  -4  12   17.76   13.74
  -2  -4 -12   14.01    5.38
  -2   4  12   13.97   10.25
  -2  -4 -12    7.92    7.10
  -2  -4 -12    4.17   13.32
   2   4 -12    6.59    5.09
  -2   4  11   63.48   13.28
   2   4 -11   85.13    7.39
   2   4 -11   96.74   17.69
   2  -4  11  105.75   16.76
  -2  -4 -11   81.49   11.06
  -2   4  11   84.30   14.62
  -2  -4 -11   79.70    8.37
   2   4 -11   79.71    7.01
  -2  -4 -11   77.89   16.97
   2   4 -10  461.28   30.56
  -2   4  10  405.74   25.35
   2   4 -10  438.35   14.46
   2  -4  10  409.07   26.47
  -2  -4 -10  444.18   17.37
  -2   4  10  418.90   25.43
  -2  -4 -10  462.54   22.86
  -2  -4 -10  428.48   28.62
   2   4 -10  421.36   12.14
   2   4 -10  416.02   12.06
   2   4  -9   35.51    3.41
   2   4  -9   54.96   13.65
   2  -4   9   52.56   11.89
   2   4  -9   36.05    5.44
   2   4  -9   49.82   14.77
   2  -4   9   40.30   11.84
  -2   4   9   34.15    9.97
   2  -4   9   36.61   13.50
  -2  -4  -9   46.38    7.26
  -2   4   9   50.65   12.64
  -2  -4  -9   50.44   10.12
  -2   4   9   38.73   10.51
  -2  -4  -9   37.86   13.18
   2  -4   8  185.99   15.66
   2   4  -8  168.11   16.63
  -2  -4  -8  171.52   18.18
   2   4  -8  183.64   19.94
   2  -4   8  164.45   17.30
   2   4  -8  162.51    9.16
  -2   4   8  162.64   16.76
   2  -4   8  212.28   20.54
  -2  -4  -8  165.23   14.66
  -2  -4  -8  156.34   11.77
   2   4  -8  163.95   17.26
  -2   4   8  155.24   16.59
  -2   4   8  166.75    6.46
  -2  -4  -8  163.45   18.10
  -2   4   8  162.28    6.59
  -2   4   8  200.91   19.42
   2  -4   7  472.65   21.60
   2   4  -7  491.13   26.15
   2   4  -7  471.05   28.02
   2  -4   7  451.86   26.18
  -2  -4  -7  469.38   26.86
   2   4  -7  461.37   14.76
  -2   4   7  464.79   26.01
  -2  -4  -7  458.98   19.78
  -2   4   7  504.67   25.97
   2   4  -7  453.76   26.86
   2  -4   7  479.97   27.44
  -2  -4  -7  464.22   23.32
  -2  -4  -7  462.55   25.68
  -2  -4  -7  487.68   26.54
  -2   4   7  526.42   28.51
   2   4  -6  371.71   22.06
   2  -4   6  416.58   19.12
   2   4  -6  406.32   25.48
   2  -4   6  395.38   24.16
  -2  -4  -6  389.81   23.96
   2   4  -6  391.84   14.01
  -2   4   6  397.16   23.79
   2  -4   6  421.44   26.33
  -2  -4  -6  363.31   18.47
  -2   4   6  401.78   22.73
  -2  -4  -6  394.97   21.68
  -2  -4  -6  379.71   23.21
   2   4  -6  375.04   25.02
  -2   4   6  431.74   25.50
  -2  -4  -6  378.18   22.93
   2   4  -5  767.93   29.95
   2  -4   5  757.41   23.24
   2   4  -5  788.45   32.95
  -2   4   5  772.59   31.64
  -2  -4  -5  775.41   31.76
   2   4  -5  758.55   20.18
   2  -4   5  783.15   32.69
  -2  -4  -5  779.89   26.89
  -2   4   5  749.58   29.36
  -2  -4  -5  777.98   30.17
  -2  -4  -5  776.87   31.68
  -2  -4  -5  748.52   29.56
   2   4  -5  725.31   32.54
  -2   4   5  791.38   32.82
   2   4  -4  519.65   23.53
   2  -4   4  540.93   18.30
   2   4  -4  566.81   27.37
   2   4  -4  532.99   17.83
  -2  -4  -4  577.47   26.55
  -2   4   4  542.67   26.86
   2  -4   4  563.80   27.54
  -2   4   4  545.42   25.12
  -2  -4  -4  561.33   25.72
  -2  -4  -4  516.39   22.91
  -2  -4  -4  565.06   27.15
   2   4  -4  533.68   28.02
  -2  -4  -4  545.74   23.98
  -2   4   4  577.35   28.20
   2   4  -3  290.34   17.13
   2  -4   3  303.29   21.47
   2  -4   3  308.05   12.38
   2   4  -3  359.89   21.93
   2  -4   3  317.72   20.76
   2   4  -3  304.55   14.59
  -2  -4  -3  300.52   18.75
  -2   4   3  321.80   21.00
  -2  -4  -3  316.93   19.94
  -2  -4  -3  296.23   18.22
  -2   4   3  353.58   20.92
  -2  -4  -3  320.84   20.79
  -2  -4  -3  323.18   18.14
  -2   4   3  335.74   21.55
   2   4  -3  314.46   22.10
   2   4  -2  242.12   15.02
   2  -4   2  232.05    9.34
   2   4  -2  227.44   17.16
   2   4  -2  216.81   13.10
   2  -4   2  248.02   18.40
  -2   4   2  234.40   18.08
  -2  -4  -2  223.04   15.75
  -2   4   2  234.95    8.65
  -2  -4  -2  208.18   16.72
   2  -4   2  219.96   16.59
  -2  -4  -2  262.29   18.34
  -2  -4  -2  230.62    8.32
  -2   4   2  269.04   18.80
   2  -4   2  224.52   18.31
   2   4  -2  228.70   19.32
  -2  -4  -2  231.58   17.85
  -2  -4  -2  230.68   14.51
  -2   4   2  232.34   18.12
   2   4  -1  842.40   29.02
   2   4  -1  878.99   25.40
   2   4  -1  862.17   26.26
  -2  -4  -1  925.21   29.37
  -2   4   1  928.00   33.65
   2  -4   1  912.48   33.46
  -2  -4  -1  881.54   31.40
  -2   4   1  869.06   19.23
  -2  -4  -1  867.67   17.72
  -2  -4  -1  893.95   32.61
   2  -4   1  882.54   31.63
   2   4  -1  868.80   33.26
  -2   4   1  867.47   32.59
  -2  -4  -1  883.38   24.79
   2  -4   1  882.55   33.74
  -2  -4  -1  869.16   32.48
   2   4   0 1372.79   29.55
   2   4   0 1416.06   35.42
  -2   4   0 1427.30   41.57
   2   4   0 1420.44   34.48
  -2  -4   0 1374.33   34.40
   2  -4   0 1464.87   41.52
  -2  -4   0 1418.74   25.41
  -2   4   0 1390.15   27.19
  -2  -4   0 1384.23   39.60
   2  -4   0 1384.58   38.55
   2  -4   0 1518.94   41.80
  -2  -4   0 1438.84   41.12
  -2  -4   0 1507.53   42.55
   2  -4   0 1436.71   42.26
   2   4   0 1426.83   41.64
  -2   4   0 1388.81   40.81
  -2  -4   0 1355.63   27.85
   2   4   1  872.98   22.12
  -2  -4   1  902.35   29.50
   2   4   1  868.35   26.61
   2   4   1  836.84   28.75
  -2   4  -1  911.45   33.40
  -2  -4   1  896.07   26.49
   2  -4  -1  864.97   31.83
  -2   4  -1  898.71   24.23
   2  -4  -1  911.31   31.43
   2  -4  -1  875.50   31.83
  -2  -4   1  915.48   33.34
  -2  -4   1  855.67   32.17
   2   4   1  880.52   33.43
  -2  -4   1  939.38   34.18
  -2   4  -1  891.18   32.90
   2  -4  -1  852.28   33.22
  -2  -4   1  872.40   20.20
   2   4   2  226.71   10.99
  -2  -4   2  242.36   17.56
   2   4   2  244.79   14.18
  -2  -4   2  223.70   13.19
  -2   4  -2  239.74   19.09
   2   4   2  247.14   17.33
   2  -4  -2  247.87   17.98
  -2  -4   2  234.68   18.63
   2  -4  -2  237.37   16.78
  -2  -4   2  216.39   18.65
  -2   4  -2  227.17   14.00
   2  -4  -2  251.37   18.82
  -2  -4   2  245.20   19.35
  -2  -4   2  213.78   17.80
   2   4   2  198.99   18.12
   2  -4  -2  226.58   19.00
  -2  -4   2  206.69    9.04
  -2   4  -2  236.67   18.31
   2   4   3  304.48   11.93
  -2  -4   3  318.24   18.28
   2  -4  -3  318.31    8.77
  -2  -4   3  331.17   20.27
  -2   4  -3  306.62   12.30
   2   4   3  284.64   14.03
  -2  -4   3  297.98   14.25
   2  -4  -3  296.52   19.52
  -2   4  -3  311.14   21.59
   2  -4  -3  327.90   19.20
  -2  -4   3  297.09   21.52
  -2   4  -3  327.25   17.36
   2  -4  -3  358.35   21.08
  -2  -4   3  363.63   22.14
  -2  -4   3  287.79   21.11
   2   4   3  310.51   21.42
  -2   4  -3  300.54   19.69
  -2  -4   3  355.35   21.83
   2  -4  -3  337.60   22.42
  -2  -4   3  300.28    8.42
   2  -4  -4  526.03   13.64
  -2  -4   4  512.64   24.10
  -2  -4   4  571.74   26.61
  -2   4  -4  546.55   18.33
   2   4   4  529.83   17.21
   2  -4  -4  553.87   26.34
  -2  -4   4  522.49   17.69
  -2   4  -4  546.01   27.73
   2  -4  -4  546.79   24.25
   2  -4  -4  551.89   24.98
  -2  -4   4  536.80   27.52
  -2  -4   4  509.69   27.08
  -2   4  -4  543.59   23.30
  -2   4  -4  548.29   26.74
   2   4   4  541.70   27.18
  -2  -4   4  572.64   27.85
   2  -4  -4  556.95   28.32
  -2  -4   5  780.11   30.53
  -2  -4   5  781.66   32.47
  -2   4  -5  730.32   22.86
   2  -4  -5  745.98   18.62
   2   4   5  745.07   18.77
   2  -4  -5  816.49   31.96
  -2  -4   5  771.12   20.19
  -2   4  -5  754.27   32.26
   2  -4  -5  783.98   29.82
  -2   4  -5  735.55   28.53
  -2  -4   5  776.88   33.51
   2  -4  -5  820.69   28.63
  -2  -4   5  790.37   33.54
   2   4   5  759.05   13.53
  -2  -4   5  787.58   32.93
   2  -4  -5  771.27   32.88
  -2   4  -5  806.98   32.48
   2   4   5  770.83   32.41
   2  -4  -6  371.56   14.99
  -2  -4   6  362.96   24.58
  -2   4  -6  375.08   17.99
  -2  -4   6  382.06   23.08
   2   4   6  392.30   12.52
  -2  -4   6  381.19   23.34
   2  -4  -6  390.52   22.72
  -2  -4   6  351.63   13.39
  -2   4  -6  395.68   24.70
  -2   4  -6  425.09   23.32
   2   4   6  376.11   11.13
  -2  -4   6  382.89   24.98
   2  -4  -6  424.74   20.77
  -2  -4   6  390.35   25.48
   2  -4  -6  388.15   24.87
   2   4   6  365.02   23.91
  -2  -4   6  402.15   24.80
  -2   4  -6  391.49   23.33
  -2   4  -7  446.33   21.17
  -2  -4   7  497.40   27.70
  -2  -4   7  530.83   29.52
   2  -4  -7  480.30   18.66
   2   4   7  473.34   11.54
  -2  -4   7  467.25   26.95
  -2  -4   7  448.71   14.53
   2  -4  -7  487.32   25.61
  -2   4  -7  441.30   26.17
  -2  -4   7  466.70   27.43
  -2  -4   7  462.24   27.81
   2  -4  -7  454.44   20.79
  -2   4  -7  502.40   26.19
  -2  -4   7  480.89   27.40
  -2   4  -7  475.64   26.48
   2   4   7  459.32   26.32
   2  -4  -7  473.32   27.66
   2  -4  -8  148.89   17.77
  -2   4  -8  201.38   19.47
  -2   4  -8  152.49   13.77
   2  -4  -8  168.93   12.70
  -2  -4   8  174.28   19.12
  -2  -4   8  149.33   18.99
  -2  -4   8  159.25    8.99
  -2   4  -8  155.42   17.38
   2  -4  -8  168.43   15.95
  -2  -4   8  183.01   19.09
  -2   4  -8  169.91   16.87
   2  -4  -8  173.85   13.36
  -2  -4   8  172.59   19.56
   2   4   8  152.96   17.65
  -2   4  -8  189.69   17.77
  -2  -4   8  188.93   18.61
  -2  -4   8  164.72   18.12
  -2   4  -9   36.37   10.30
  -2  -4   9   47.40   13.79
  -2   4  -9   47.63   11.18
   2  -4  -9   33.89   12.95
  -2  -4   9   35.85   13.56
  -2   4  -9   42.28    9.77
   2   4   9   30.64    6.28
   2  -4  -9   43.56    8.11
  -2   4  -9   41.90   12.54
  -2  -4   9   35.75    5.09
   2  -4  -9   49.35   11.01
   2  -4  -9   35.39    7.66
  -2  -4   9   54.80   14.25
   2   4   9   25.39   12.12
  -2   4  -9   49.77   12.24
  -2  -4   9   54.94   15.39
   2  -4 -10  389.16   20.93
   2   4  10  424.43   17.76
  -2  -4  10  432.96   28.65
  -2   4 -10  435.90   24.53
  -2  -4  10  493.05   30.73
  -2   4 -10  406.41   27.09
   2  -4 -10  431.56   25.54
  -2  -4  10  408.48   14.17
  -2  -4  10  472.74   29.24
  -2  -4  10  416.62   29.36
   2  -4 -10  459.40   18.99
   2  -4 -10  443.84   11.32
   2   4  10  418.12   27.87
   2  -4 -10  429.68   28.64
   2   4  11   81.87    9.71
   2  -4 -11   86.94   16.85
  -2  -4  11   92.92   16.48
  -2  -4  11   98.00   18.05
  -2   4 -11  101.81   14.11
   2  -4 -11   79.19   11.17
   2  -4 -11   95.88   13.81
  -2   4 -11  101.87   16.61
   2  -4 -11   80.64    9.12
   2  -4 -11   92.00    6.80
  -2  -4  11  113.29   18.87
  -2  -4  11   97.44   17.17
   2   4  11   91.32   16.49
   2   4  12   10.46    7.06
  -2  -4  12   42.86   17.19
  -2  -4  12    2.68   13.54
  -2   4 -12   13.97    9.25
   2  -4 -12    9.61    7.61
   2  -4 -12    5.46   11.06
  -2   4 -12    4.93   11.63
   2  -4 -12   -4.24    9.59
   2  -4 -12    4.71    5.01
   2  -4 -12   18.97    4.89
  -2  -4  12   39.31   16.41
   2   4  12    2.75   11.31
  -2  -4  12   -2.02   13.03
   2   4  13  259.50   17.54
   2  -4 -13  251.92   20.28
  -2  -4  13  260.02   27.07
  -2  -4  13  242.43   25.92
  -2   4 -13  207.62   22.32
  -2  -4  13  326.26   27.38
   2  -4 -13  255.69   12.16
   2  -4 -13  238.27   13.08
  -2  -4  13  272.34   26.96
   2   4  13  246.89   24.47
   2  -4 -13  266.62   25.40
   2   4  14   63.51   11.22
  -2  -4  14   53.86   19.51
  -2  -4  14   57.46   18.47
  -2   4 -14   65.01   15.76
   2  -4 -14   45.47    4.70
  -2  -4  14   47.26   17.16
   2   4  14   22.04   13.22
   2  -4 -14   52.28    7.77
   2  -4 -14   49.93   16.42
   2   4  15   27.07    9.70
  -2  -4  15   53.96   20.60
  -2  -4  15   39.09   17.43
  -2   4 -15   34.37   15.44
  -2   4 -15   15.82   12.76
  -2  -4  15   53.68   13.30
  -2  -4  15   28.56   15.55
   2   4  15   11.91   13.66
   2  -4 -15   12.37   13.33
   2  -4 -15   30.92    7.49
   2   4  16  125.67   14.72
  -2  -4  16  169.91   25.63
  -2  -4  16  120.73   22.45
  -2   4 -16  155.97   20.38
  -2   4 -16  119.42   18.63
   2  -4 -16  132.92   12.21
  -2  -4  16  133.40   16.02
   2  -4 -16  133.18   20.16
   2   4  16  140.82   21.38
  -2  -4  16  153.10   24.09
  -2  -4  17   81.59   18.84
  -2  -4  17   59.77   18.18
   2   4  17   63.40   11.90
  -2   4 -17   63.31   15.55
  -2   4 -17   56.32   15.53
  -2  -4  17   58.15   12.32
   2   4  17   61.39   16.37
  -2  -4  17   73.31   20.32
   2  -4 -17   69.43   10.11
   2  -4 -17   66.72   17.83
  -2   4 -18    3.94   11.18
  -2   4 -18    1.44   10.92
  -2  -4  18   23.25   16.65
   2   4  18   18.58    9.73
  -2  -4  18    3.19   12.37
  -2  -4  18   10.58   14.10
   2   4  18    5.00   14.06
   2  -4 -18   33.73   13.76
   2  -4 -18   16.71    7.02
  -2   4 -19    3.57   11.03
  -2   4 -19   -1.10   11.99
  -2  -4  19   20.84   17.04
  -2  -4  19   -2.11   14.51
   2   4  19    2.43    9.38
   2   4  19   -8.15   12.14
  -2  -4  19   24.68   14.62
   2  -4 -19   16.32   15.81
  -2   4 -20   -4.08   10.98
  -2   4 -20   -0.85   12.73
  -2  -4  20    6.74   15.45
   2   4  20   -0.02    9.05
  -2  -4  20   -4.05   14.37
   2  -4 -20    1.19   13.73
   2   4  20   11.20   15.89
  -2   4 -21   -4.06   11.69
  -2   4 -21   -2.78   10.81
  -2  -4  21   22.60   19.32
  -2  -4  21    4.98   15.71
   2   4  21   -9.22   10.13
   2  -4 -21    0.84   14.15
   2   4  21   17.83   15.79
  -2   4 -22   60.27   16.30
  -2   4 -22   17.99   12.05
  -2  -4  22   55.14   19.44
  -2  -4  22   29.70   16.29
   2   4  22    5.52    9.45
   2   4  22   48.18   17.53
   2  -4 -22   34.09   15.81
  -2   4 -23   22.57   12.57
  -2   4 -23    6.95   13.88
  -2  -4  23   24.40   18.58
   2   4  23  -10.40   11.22
  -2  -4  23    7.62   13.28
   2  -4 -23   -0.54   15.85
   2   4  23    3.38   12.01
  -2   4 -24   30.65   16.43
  -2   4 -24   17.69   12.15
  -2  -4  24   18.48   19.09
  -2  -4  24   33.98   22.26
   2   4  24    2.03   10.21
   2   4  24    2.35   12.64
   2  -4 -24   -3.57   16.52
  -2   4 -25  -26.60   15.88
  -2   4 -25    6.62   11.48
  -2  -4  25   21.70   20.86
  -2  -4  25   -6.65   13.22
   2   4  25   -1.94   13.64
   2  -4 -25  -12.53   16.22
  -2   4 -25   16.72   18.15
  -2   4 -26  -27.04   17.53
  -2  -4  26   43.05   20.14
  -2  -4  26   13.42   21.52
   2   4  26   13.75   17.02
   2  -4 -26   -8.09   12.47
  -2   4 -26   11.23   17.08
  -2   4 -27   -1.58   13.21
   2   4  27  -27.66   19.04
   2  -4 -27   -0.74   15.12
  -2   4 -27   -1.28   16.34
  -2   4 -28   31.78   16.26
   2   4  28   31.22   15.76
  -2   4 -28   35.73   19.08
  -2   4 -29  -12.41   15.67
   2   5 -27   47.43   20.10
   2   5 -26   18.60   14.26
  -2   5  26   57.41   18.22
   2   5 -25   15.49   16.42
  -2   5  25   38.08   16.78
  -2  -5 -25    9.82   16.86
   2   5 -24   12.99   13.77
  -2   5  24   11.56   15.40
  -2  -5 -24   11.16   14.58
  -2   5  23   -0.17   14.07
   2   5 -23   39.40   18.69
   2  -5  23    4.26   11.05
  -2  -5 -23   31.26   17.00
  -2   5  22    4.36   11.54
   2   5 -22  -17.25   14.64
   2  -5  22   16.61   12.12
  -2  -5 -22   18.88   19.11
  -2   5  21   19.03   14.12
   2   5 -21   17.07   13.62
   2  -5  21   38.90   14.14
  -2  -5 -21   38.39   17.44
  -2   5  20   -3.40   15.85
   2   5 -20  -11.74   17.22
   2  -5  20    9.96   10.85
   2   5 -20    7.74    7.32
  -2  -5 -20   31.57   18.68
  -2   5  19  120.75   21.62
   2   5 -19  125.15   21.87
   2   5 -19  104.56   11.33
   2  -5  19  125.31   20.47
  -2   5  19  112.36   20.37
  -2  -5 -19  112.45   23.10
   2   5 -19  117.04   13.08
   2   5 -18   46.40    8.70
   2   5 -18   29.53   15.43
  -2   5  18   27.31   12.77
   2  -5  18   30.29   14.29
   2   5 -18   30.69    8.34
  -2  -5 -18   40.71   17.05
   2   5 -17    0.76   13.75
   2   5 -17    5.71    5.89
  -2   5  17    4.52   11.06
  -2   5  17   -5.64   11.07
   2  -5  17    5.98   12.29
  -2  -5 -17   -2.81   12.21
   2   5 -17   14.03    7.10
   2   5 -16  252.50   27.34
  -2   5  16  199.97   23.05
   2   5 -16  208.05   13.88
  -2  -5 -16  203.29   15.90
  -2   5  16  188.22   21.40
   2  -5  16  224.26   24.14
  -2   5  16  252.11   17.93
   2   5 -16  219.22   14.94
  -2  -5 -16  227.50   27.83
   2   5 -15   26.45   14.97
   2   5 -15   26.42    6.90
  -2   5  15   18.50   13.45
  -2  -5 -15    3.88    6.60
  -2   5  15   26.63   12.66
   2  -5  15   26.92   14.30
  -2   5  15   39.93    9.64
   2   5 -15   20.81    6.56
  -2  -5 -15   10.10   15.82
   2   5 -14   24.92    5.91
   2   5 -14   41.13   18.14
   2   5 -14   28.82    6.85
  -2   5  14   30.23   13.45
  -2  -5 -14   34.08    8.89
  -2   5  14   47.41   13.94
   2  -5  14   53.85   18.13
   2   5 -14   32.17    6.76
  -2   5  14   42.35    9.09
  -2  -5 -14   51.57   16.08
   2  -5  13   17.37   13.50
   2   5 -13    6.04    4.38
   2   5 -13   22.10   15.04
   2   5 -13    2.13    5.14
  -2   5  13    3.11    9.72
  -2   5  13    6.48   11.33
   2  -5  13   26.39   17.11
  -2  -5 -13    7.96    7.42
   2   5 -13    3.63    4.55
  -2   5  13    6.27    6.15
  -2  -5 -13    5.32   13.21
   2   5 -12   60.68    6.52
   2  -5  12   85.55   16.46
   2   5 -12   66.89   16.05
  -2   5  12   82.06   16.53
   2   5 -12   77.53    8.45
  -2   5  12   59.27   13.75
  -2  -5 -12   63.51   11.14
   2  -5  12   98.06   18.69
  -2   5  12   68.53    7.96
   2   5 -12   79.32    7.34
  -2  -5 -12   53.09   16.46
   2  -5  11  249.32   21.20
   2   5 -11  268.63   26.65
  -2   5  11  226.91   21.47
   2   5 -11  227.16   13.23
  -2   5  11  227.26   20.30
   2  -5  11  237.78   23.81
  -2  -5 -11  242.83   18.46
   2   5 -11  249.95   10.17
  -2  -5 -11  264.11   24.69
   2   5 -11  241.59    9.81
  -2   5  11  260.23   11.73
   2  -5  10  161.17   17.17
   2   5 -10  146.97   11.06
  -2   5  10  147.29   18.85
   2   5 -10  169.62   21.88
  -2  -5 -10  146.18   14.90
  -2  -5 -10  187.88   13.83
  -2   5  10  178.08   19.15
   2   5 -10  158.78    6.90
  -2   5  10  156.80    7.77
  -2  -5 -10  158.73   19.72
   2  -5   9   86.93   13.82
   2   5  -9   91.59   18.65
   2   5  -9   78.69    8.34
  -2   5   9   97.16   16.34
  -2  -5  -9   75.59   11.58
  -2   5   9  102.15   15.21
  -2  -5  -9   98.19   11.58
  -2  -5  -9  105.60   17.83
   2  -5   8  130.20   14.27
   2   5  -8  143.50   16.79
   2   5  -8  128.79   18.11
   2   5  -8  144.77   11.01
  -2   5   8  138.76   17.24
  -2  -5  -8  139.41   14.49
  -2   5   8  122.64   15.36
  -2  -5  -8  136.44   12.83
  -2  -5  -8  124.50   15.10
  -2  -5  -8  134.76   17.71
   2  -5   7   28.20    8.92
   2   5  -7   28.54   10.08
   2   5  -7   25.20    6.20
  -2   5   7   28.38   11.28
   2   5  -7   44.23   13.21
  -2   5   7    7.30   10.11
  -2  -5  -7   28.47    9.16
  -2  -5  -7   27.86    8.38
  -2  -5  -7   24.77   10.94
  -2  -5  -7   33.46   11.52
   2   5  -6   64.48   12.29
   2  -5   6   73.12    9.83
   2  -5   6   63.96   12.64
  -2  -5  -6   51.92   11.88
   2   5  -6   55.86    8.00
   2   5  -6   48.84   11.94
  -2   5   6   77.72   13.89
  -2  -5  -6   70.22   11.83
  -2   5   6   56.75   11.81
  -2  -5  -6   72.71   11.08
   2   5  -6   63.98   13.72
  -2  -5  -6   64.34   12.04
  -2   5   6   71.97   12.50
  -2  -5  -6   55.58   12.26
   2   5  -5   92.98   12.58
   2  -5   5   95.54   10.10
  -2   5   5   91.07   14.07
   2   5  -5   70.27   13.30
   2  -5   5   90.57   13.40
  -2  -5  -5  115.61   14.59
   2   5  -5   99.29   10.24
  -2   5   5  106.43   13.78
  -2  -5  -5  103.83   13.26
  -2  -5  -5  124.49   14.97
  -2  -5  -5   90.86   13.32
   2   5  -5   88.33   14.68
  -2  -5  -5  122.04   14.46
  -2   5   5  109.05   14.63
   2   5  -4  775.19   30.34
   2  -5   4  744.63   22.66
   2   5  -4  748.52   32.68
   2  -5   4  767.86   34.06
   2   5  -4  742.21   24.77
  -2  -5  -4  772.88   32.76
  -2   5   4  727.62   33.50
  -2   5   4  726.50   29.82
  -2  -5  -4  817.00   30.26
  -2  -5  -4  763.63   32.09
  -2   5   4  816.41   35.27
  -2  -5  -4  757.98   32.55
   2   5  -4  718.19   34.04
   2   5  -4  728.88   14.50
  -2  -5  -4  782.61   30.08
   2  -5   3    2.38    9.97
   2   5  -3   12.79    7.12
   2  -5   3    8.90    4.68
  -2   5   3    8.86    8.28
   2  -5   3    2.79    7.94
  -2   5   3   17.82   11.08
   2   5  -3    1.42    7.09
   2   5  -3   -3.86   11.06
  -2  -5  -3   21.56    8.46
  -2  -5  -3    6.48    8.27
  -2   5   3   20.47   11.62
  -2  -5  -3   18.14    9.28
   2   5  -3    6.45    8.77
  -2  -5  -3   10.08    7.51
  -2  -5  -3    7.08    7.48
   2   5  -3    7.06    3.71
   2  -5   2   70.00   13.95
   2   5  -2   84.07   10.75
   2  -5   2   71.18    6.65
  -2   5   2   99.91   13.45
   2   5  -2   86.25   13.46
   2   5  -2   78.48   10.15
  -2   5   2   73.52   13.73
  -2  -5  -2   83.93   11.64
   2  -5   2  108.80   14.91
  -2  -5  -2   92.66   14.06
   2  -5   2   94.17   13.34
  -2   5   2   72.77    6.08
  -2  -5  -2   91.59   13.67
   2   5  -2   95.44   14.67
  -2  -5  -2   77.88   10.55
  -2  -5  -2   86.92   13.02
   2   5  -2   81.18    7.33
   2   5  -1  680.27   25.30
   2  -5   1  695.14   16.15
   2   5  -1  700.14   28.71
   2   5  -1  704.06   27.02
  -2  -5  -1  690.67   28.09
  -2   5   1  700.84   32.41
   2  -5   1  747.05   32.85
   2  -5   1  684.33   29.52
  -2  -5  -1  706.58   14.86
  -2  -5  -1  762.72   31.35
  -2   5   1  686.23   18.94
  -2  -5  -1  736.18   32.07
  -2  -5  -1  691.53   30.94
   2   5  -1  716.34   32.73
   2  -5   1  710.32   32.65
  -2   5   1  707.98   31.84
  -2  -5  -1  711.59   24.27
   2   5  -1  667.18   20.03
   2   5   0  699.49   24.42
   2  -5   0  611.82   13.59
   2   5   0  670.51   27.19
  -2  -5   0  716.22   27.86
  -2   5   0  667.46   31.64
   2   5   0  663.79   26.61
   2  -5   0  685.09   31.17
   2  -5   0  686.75   28.83
  -2  -5   0  680.75   31.15
  -2  -5   0  701.75   31.34
  -2   5   0  678.34   20.73
   2  -5   0  665.40   31.88
   2   5   0  668.22   31.31
   2   5   0  683.89   22.01
  -2  -5   0  712.19   31.37
  -2   5   0  751.92   32.49
  -2  -5   0  674.24   22.06
   2   5   1  674.79   23.04
   2   5   1  683.52   26.40
   2   5   1  696.18   28.44
  -2  -5   1  721.29   26.96
  -2   5  -1  687.92   32.86
   2  -5  -1  746.72   32.75
  -2   5  -1  689.98   22.67
   2  -5  -1  693.22   28.80
  -2  -5   1  732.87   32.78
  -2  -5   1  735.48   32.48
  -2  -5   1  732.40   32.27
  -2   5  -1  738.28   32.47
   2  -5  -1  718.27   17.06
   2   5   1  700.90   24.08
   2   5   1  715.39   32.03
  -2  -5   1  689.03   20.67
   2  -5  -1  759.22   34.13
  -2   5  -2   81.97   12.48
   2  -5  -2   99.15   15.25
   2   5   2   81.00    8.85
  -2  -5   2   74.68    9.72
   2   5   2   59.85   11.95
  -2   5  -2   73.05   13.63
   2  -5  -2   80.76   12.85
   2   5   2   93.69   10.95
  -2  -5   2   91.47   15.02
   2  -5  -2   87.66   12.10
  -2  -5   2   88.96   15.53
  -2   5  -2   77.30    9.29
   2   5   2   75.95    9.87
  -2  -5   2   86.14    7.56
  -2  -5   2   83.48   12.40
   2  -5  -2   80.12    5.32
   2   5   2   80.24   12.96
   2  -5  -3    7.77   11.58
  -2   5  -3    7.77    8.50
  -2  -5   3    8.10    3.73
  -2  -5   3    7.33    5.44
   2   5   3    5.28    7.04
  -2   5  -3    2.69    9.98
   2  -5  -3    7.98    7.26
   2   5   3   10.35    8.90
   2  -5  -3    7.04    8.15
  -2  -5   3   31.74   14.17
  -2  -5   3   14.59   11.35
  -2   5  -3   -1.34    6.31
   2   5   3    6.75    6.85
  -2  -5   3   13.34    7.11
   2   5   3   11.06   11.24
   2   5   4  757.56   24.10
   2   5   4  736.45   32.22
  -2  -5   4  740.44   24.60
   2  -5  -4  763.10   33.33
  -2   5  -4  737.05   33.59
  -2  -5   4  782.13   34.87
   2  -5  -4  763.60   29.89
  -2   5  -4  741.98   28.47
  -2  -5   4  779.39   34.88
   2   5   4  746.73   32.95
  -2  -5   4  781.27   34.40
   2  -5  -4  794.58   35.28
  -2  -5   4  731.73   14.74
  -2   5  -4  798.95   33.96
   2  -5  -5  115.93   17.37
  -2   5  -5  117.00   14.42
  -2   5  -5   96.43    9.86
   2  -5  -5   98.36   13.41
  -2  -5   5   92.30    9.53
  -2   5  -5   95.17   14.91
   2   5   5  108.99    9.79
   2  -5  -5  101.52   12.90
  -2  -5   5   94.49   14.98
  -2  -5   5  122.64   19.10
   2  -5  -5  138.16   15.61
  -2  -5   5  103.03   15.48
  -2   5  -5  100.36   12.33
   2   5   5   86.94   14.36
   2  -5  -6   56.84    7.22
  -2   5  -6   77.90   13.32
  -2  -5   6   71.44   14.70
  -2  -5   6   54.92   14.46
   2  -5  -6   74.55   15.70
  -2   5  -6   56.47    8.60
   2  -5  -6   82.77   12.36
  -2  -5   6   50.63    7.20
  -2   5  -6   45.40   12.71
   2   5   6   65.26    7.69
  -2  -5   6   73.02   17.12
   2  -5  -6   68.99   11.97
  -2   5  -6   66.93   11.60
  -2  -5   6   40.04   11.28
   2   5   6   41.18   11.40
  -2  -5   6   66.20   14.99
   2  -5  -7   31.62    7.12
  -2   5  -7   41.97   11.18
  -2  -5   7   30.62   12.73
   2  -5  -7   25.17   12.55
  -2  -5   7   31.22   12.73
  -2   5  -7   28.76    7.65
   2   5   7   26.07    5.51
  -2   5  -7   19.07    9.95
   2  -5  -7   41.09   11.78
  -2  -5   7   35.58    6.41
   2  -5  -7   36.79   10.30
  -2  -5   7   64.61   17.28
  -2   5  -7   32.27    9.82
   2   5   7    7.33   11.31
  -2  -5   7   16.47   11.30
   2  -5  -8  137.35   12.02
  -2  -5   8  140.59   19.48
   2  -5  -8  140.69   19.37
  -2  -5   8  135.59   19.04
  -2   5  -8  122.35   13.22
  -2   5  -8  106.15   15.31
   2   5   8  138.31    8.31
  -2   5  -8  140.93   17.91
   2  -5  -8  148.49   16.33
  -2  -5   8  127.98   10.12
  -2  -5   8  159.69   21.16
   2  -5  -8  163.40   15.10
   2   5   8  141.29    6.95
  -2  -5   8  113.69   18.55
  -2   5  -8  158.14   17.56
   2   5   8  109.83   15.94
   2  -5  -9   77.16   15.58
  -2  -5   9  104.59   18.71
  -2   5  -9   65.39   11.46
  -2  -5   9   79.10   15.78
   2   5   9   84.53    5.84
   2  -5  -9   98.17   10.99
  -2   5  -9  108.22   17.45
  -2  -5   9   72.33    8.12
   2  -5  -9   95.29   11.97
  -2  -5   9  124.59   20.46
   2   5   9   86.03   15.62
  -2  -5   9  103.60   18.65
   2  -5 -10  168.37   21.56
  -2   5 -10  159.69   16.46
  -2  -5  10  133.39   20.25
   2  -5 -10  157.01   14.34
  -2  -5  10  174.17   22.05
  -2   5 -10  151.31   18.55
  -2  -5  10  149.15   10.90
  -2  -5  10  205.10   23.12
   2  -5 -10  152.71   13.42
  -2  -5  10  200.27   23.29
   2   5  10  142.13   19.20
   2   5  11  249.20   15.83
  -2   5 -11  243.80   20.32
  -2  -5  11  242.06   24.26
   2  -5 -11  246.17   18.57
   2  -5 -11  257.21   25.86
  -2  -5  11  252.22   25.98
  -2  -5  11  225.23   12.85
  -2   5 -11  230.84   23.52
   2  -5 -11  249.18   16.41
   2   5  11  250.25   23.72
  -2  -5  11  243.25   25.35
  -2  -5  12   89.30   20.71
  -2  -5  12   77.34   17.32
   2   5  12   53.11    9.40
   2  -5 -12   67.15   11.58
   2  -5 -12   54.11   14.05
  -2  -5  12   58.84    7.77
  -2   5 -12   74.74   15.83
   2  -5 -12   63.69    9.34
   2  -5 -12   68.94    4.90
  -2  -5  12   46.53   15.58
   2   5  12   83.81   17.34
   2  -5 -13  -14.44   15.84
   2   5  13   10.50    7.56
  -2  -5  13   15.17   16.33
  -2  -5  13  -10.23   13.38
   2  -5 -13    5.03    8.57
  -2   5 -13    4.14   11.85
   2  -5 -13    7.50    5.94
   2  -5 -13    6.91    3.63
   2   5  13   19.60   14.94
  -2  -5  13    0.60   14.31
   2   5  14   36.69    9.61
  -2  -5  14   64.83   21.18
   2  -5 -14   28.51   15.92
  -2  -5  14   51.22   18.14
  -2   5 -14   27.71   14.34
  -2   5 -14   81.23   20.19
   2  -5 -14   27.82    6.07
   2  -5 -14   28.76    5.29
  -2  -5  14   19.80   16.61
   2   5  14   40.62   16.81
   2  -5 -15   14.51   15.16
   2   5  15   20.08    8.96
  -2  -5  15   58.19   21.16
  -2  -5  15   19.16   16.04
  -2   5 -15   51.76   17.41
  -2   5 -15   25.46   14.38
   2  -5 -15   22.60    5.07
  -2  -5  15   36.23   18.52
   2   5  15   54.95   17.38
   2  -5 -15   20.00    5.34
  -2   5 -16  290.90   27.52
   2   5  16  234.09   19.35
  -2  -5  16  242.47   28.48
   2  -5 -16  222.23   26.10
  -2  -5  16  236.63   29.09
  -2   5 -16  192.11   22.49
   2  -5 -16  218.67   13.80
  -2  -5  16  256.87   27.31
   2   5  16  238.02   25.87
  -2   5 -17    6.80   13.29
  -2   5 -17   17.21   13.61
  -2  -5  17   35.83   18.85
  -2  -5  17   16.56   14.53
   2   5  17   11.91    8.50
  -2  -5  17   18.27   17.09
   2   5  17   -2.93   12.27
   2  -5 -17   11.97   12.75
  -2   5 -18   19.91   13.07
  -2   5 -18   58.57   15.45
   2   5  18   28.97   10.13
  -2  -5  18   57.95   20.35
  -2  -5  18   34.41   19.02
   2  -5 -18   40.13   18.05
   2   5  18   40.97   15.74
  -2  -5  18   25.68   17.11
  -2   5 -19  108.83   18.58
  -2   5 -19  119.53   20.29
  -2  -5  19  111.64   23.77
   2   5  19  116.28   16.73
  -2  -5  19  104.70   22.13
   2  -5 -19   95.70   21.92
   2   5  19  111.53   20.51
  -2  -5  19  125.28   24.27
  -2   5 -20   10.64   14.74
  -2   5 -20    9.97   14.18
   2   5  20   10.27    9.69
  -2  -5  20   44.75   17.70
  -2  -5  20    9.15   13.76
  -2  -5  20   58.99   21.09
   2   5  20    5.90   13.67
   2  -5 -20   19.16   13.29
  -2   5 -21   35.20   14.05
  -2   5 -21   20.96   13.67
  -2  -5  21   64.94   22.06
   2   5  21   29.79   12.11
  -2  -5  21    8.30   14.08
   2   5  21   46.39   17.53
   2  -5 -21   23.33   13.52
  -2   5 -22  -44.09   16.44
  -2   5 -22  -10.80   13.40
  -2  -5  22   -2.45   14.63
   2   5  22  -17.06   11.39
  -2  -5  22   37.74   22.69
   2   5  22    0.95   14.54
   2  -5 -22    4.40   15.28
  -2   5 -23   27.68   13.03
  -2   5 -23   29.44   16.81
  -2  -5  23   18.95   17.48
  -2  -5  23   23.72   19.19
   2   5  23   17.53   11.43
   2   5  23   40.78   18.63
   2  -5 -23   15.11   15.58
  -2   5 -24   20.94   15.84
  -2   5 -24   54.55   17.50
  -2  -5  24   -2.21   17.55
  -2  -5  24   13.76   19.06
   2   5  24   32.29   14.09
   2  -5 -24   20.00   15.76
  -2   5 -25   11.70   14.12
  -2   5 -25   43.41   15.83
  -2  -5  25   57.03   20.75
  -2  -5  25   19.65   21.13
   2   5  25   47.79   17.39
   2  -5 -25   13.59   13.07
  -2   5 -26   13.68   14.54
  -2   5 -26   15.94   14.30
   2   5  26   23.56   16.74
  -2   5 -26   37.12   20.96
   2  -5 -26   23.93   17.42
  -2   5 -27   59.67   19.68
   2   5  27   32.22   20.12
  -2   5 -27   52.80   20.75
  -2   5 -28    9.07   14.42
   2   5  28   41.80   20.53
  -2   5 -28   46.36   19.69
  -2   6  27   -3.75   15.11
  -2   6  26    6.46   17.89
  -2   6  26  -10.90   16.26
   2   6 -25   -3.54   14.76
  -2   6  25   14.70   16.23
  -2   6  24  -11.00   17.45
   2   6 -24    0.95   14.45
  -2   6  24    5.81   14.15
  -2   6  23   30.38   18.84
   2   6 -23   36.27   17.05
   2  -6  23   41.07   15.52
  -2   6  23   36.31   14.89
  -2  -6 -23   47.03   17.86
  -2   6  22   -9.19   16.59
   2   6 -22    6.90   16.15
   2  -6  22    7.15   12.81
  -2   6  22  -26.55   14.93
  -2  -6 -22   13.87   17.13
  -2   6  21   14.00   13.41
   2   6 -21   10.33   12.27
  -2   6  21   -0.03   12.29
   2  -6  21   -6.99   12.90
  -2  -6 -21   18.34   14.54
  -2   6  20   36.22   18.00
   2   6 -20   39.38   16.79
   2  -6  20   40.04   16.23
  -2   6  20   26.27   14.11
  -2  -6 -20    6.60   16.67
   2   6 -19   31.68   17.50
  -2   6  19    5.18   10.89
   2  -6  19   24.74   15.86
  -2  -6 -19   29.60   16.19
   2   6 -18    3.16   10.57
   2   6 -18   -2.74    5.80
  -2   6  18   15.80   12.88
   2  -6  18   10.97   13.29
  -2   6  18   10.85   10.97
  -2  -6 -18   -2.35   12.96
   2   6 -17    3.16   14.25
   2   6 -17   16.66    7.01
  -2   6  17    6.60   11.73
  -2   6  17   -4.64    9.99
   2  -6  17   24.51   15.04
  -2   6  17   -0.21    6.29
   2   6 -17    3.82    5.19
  -2  -6 -17   28.08   16.42
   2   6 -16   19.88   14.78
   2   6 -16   13.67    6.46
  -2   6  16   -4.94   10.86
   2  -6  16   33.74   14.91
  -2   6  16   16.52   12.44
   2   6 -16    5.75    4.68
  -2   6  16   17.50    7.10
  -2  -6 -16    2.88   15.05
   2  -6  15  116.56   19.56
   2   6 -15   77.38   16.89
   2   6 -15   78.00    9.68
  -2   6  15   91.86   17.33
   2  -6  15  126.35   21.07
  -2  -6 -15   85.13   11.94
  -2   6  15   81.84   16.08
   2   6 -15   98.95    8.95
  -2   6  15   77.45    9.63
   2   6 -15   87.14    8.84
  -2  -6 -15   63.30   18.09
   2  -6  14   20.42   14.01
   2   6 -14   -3.57    4.22
   2   6 -14   14.55   14.98
  -2   6  14    7.37   10.34
   2   6 -14    8.42    6.52
  -2   6  14    6.43   11.22
   2  -6  14   42.39   18.40
  -2  -6 -14   -2.53    6.82
   2   6 -14    4.74    4.49
  -2   6  14    9.30    6.08
  -2  -6 -14    4.28   14.99
   2  -6  13   92.96   17.82
   2   6 -13  105.76   20.50
  -2   6  13   88.87   17.43
   2   6 -13   77.42    9.58
  -2   6  13  109.93   16.73
  -2  -6 -13  109.81   14.03
   2   6 -13   95.90    8.01
   2   6 -13   87.28    7.47
  -2   6  13   90.31    8.59
  -2  -6 -13   54.66   17.31
   2  -6  12  150.52   18.96
   2   6 -12  141.88   22.46
   2   6 -12  132.55   12.25
  -2   6  12  140.22   19.78
  -2   6  12  153.03   18.89
  -2  -6 -12  165.50   16.90
   2   6 -12  138.72    8.22
  -2   6  12  149.24    8.97
   2   6 -12  136.88    8.33
  -2  -6 -12  100.66   19.48
   2   6 -11   51.70    5.10
   2  -6  11   68.48   14.45
   2   6 -11   84.42   20.11
   2   6 -11   57.72    8.96
  -2   6  11   62.04   15.83
  -2   6  11   51.93   13.34
  -2  -6 -11   57.62   11.61
  -2  -6 -11   52.82   15.60
  -2   6  11   58.13    5.14
   2   6 -11   34.42    4.08
   2  -6  10   35.96   11.16
   2   6 -10   88.43   20.44
  -2   6  10   56.08   16.04
   2   6 -10   43.26    8.57
  -2   6  10   16.95   10.64
  -2  -6 -10   47.59   10.52
   2   6 -10   33.60    3.99
  -2  -6 -10   45.95   14.98
   2  -6   9   40.93   12.64
   2   6  -9   30.84    7.54
   2   6  -9   20.76   16.61
  -2   6   9   39.57   15.05
  -2  -6  -9   45.06   11.09
  -2   6   9    9.81   11.30
   2   6  -9   28.70    3.39
  -2  -6  -9   43.10   15.53
   2  -6   8  114.51   14.16
   2   6  -8  119.35   17.81
  -2   6   8  130.49   18.61
   2   6  -8  111.77   11.36
  -2   6   8   98.27   13.72
  -2  -6  -8  133.35   15.23
  -2  -6  -8  140.71   18.51
   2   6  -8  125.79    5.85
   2  -6   7  104.27   13.04
   2   6  -7   99.93   11.25
  -2   6   7  121.98   18.23
   2   6  -7  105.27   17.45
  -2   6   7   99.89   14.79
  -2  -6  -7  123.25   15.57
  -2  -6  -7  129.59   18.02
  -2  -6  -7  114.57   15.02
   2   6  -7  105.15    5.77
   2   6  -6   13.63   10.25
   2  -6   6    8.31    7.09
  -2   6   6    7.93    9.73
   2   6  -6   11.14    7.06
   2   6  -6  -12.72   14.48
  -2  -6  -6    9.99    7.17
  -2  -6  -6   38.00   11.62
  -2   6   6   17.11   11.51
  -2  -6  -6    0.63    9.33
   2   6  -6   13.35    3.56
  -2  -6  -6    8.76   10.11
   2   6  -5   58.12   11.84
   2  -6   5   36.66    7.65
   2   6  -5   37.18   13.00
  -2   6   5   45.45   14.40
   2   6  -5   49.28    9.66
  -2  -6  -5   76.30   13.83
  -2   6   5   79.50   14.49
  -2  -6  -5   93.31   14.82
   2   6  -5   56.13    5.60
   2   6  -5   59.48   15.04
  -2  -6  -5   53.10   12.11
  -2  -6  -5   59.46   13.21
   2  -6   4    0.72   10.30
   2   6  -4    7.16    8.84
   2  -6   4    8.00    5.80
   2   6  -4    8.22   10.64
   2   6  -4   18.11    8.44
  -2  -6  -4   26.25   10.69
  -2   6   4   10.38    9.40
  -2   6   4   35.06   12.63
  -2  -6  -4   39.02   13.23
  -2  -6  -4   21.24   10.09
   2   6  -4   14.70    4.64
   2   6  -4   23.34   11.40
  -2  -6  -4   30.59   10.75
  -2  -6  -4   14.74   10.06
   2  -6   3   56.90   14.67
   2   6  -3   60.52   11.13
   2  -6   3   64.74    8.41
  -2   6   3   61.23   14.41
   2   6  -3   66.52   13.10
   2   6  -3   72.29   10.97
  -2  -6  -3   56.90   11.69
   2  -6   3   80.30   14.16
  -2  -6  -3   96.27   15.88
  -2  -6  -3   80.54   13.22
   2   6  -3   73.13   16.14
  -2  -6  -3   77.41   14.19
  -2  -6  -3   70.53   11.71
   2   6  -3   56.92    6.75
   2   6  -2  163.55   15.59
   2  -6   2  171.93   18.88
   2  -6   2  176.56   11.10
  -2   6   2  154.80   17.94
   2   6  -2  160.81   17.67
   2   6  -2  183.79   15.90
  -2  -6  -2  185.35   17.55
  -2  -6  -2  204.00   19.95
   2  -6   2  184.10   17.63
  -2   6   2  151.73    9.49
  -2  -6  -2  192.04   19.16
  -2  -6  -2  153.27   16.22
   2   6  -2  158.15   11.05
  -2  -6  -2  174.11   15.19
   2   6  -2  172.29   19.40
   2  -6   1  595.74   17.88
   2   6  -1  561.05   25.66
   2   6  -1  610.17   29.31
   2   6  -1  519.32   25.97
  -2  -6  -1  561.76   27.64
  -2   6   1  532.27   31.16
  -2  -6  -1  594.49   30.69
   2  -6   1  610.77   28.98
  -2   6   1  492.46   17.95
  -2  -6  -1  572.55   12.44
  -2  -6  -1  602.40   31.07
   2   6  -1  551.38   30.54
   2  -6   1  545.28   20.58
   2  -6   1  571.79   31.78
   2   6  -1  580.72   21.22
  -2  -6  -1  583.06   24.10
   2  -6   0   -0.78   10.41
  -2   6   0    0.44    8.80
   2   6   0   13.09    7.84
   2  -6   0   -3.89    4.31
  -2  -6   0   -1.64    6.16
  -2   6   0   -7.09   11.14
   2   6   0   -5.72   10.14
   2   6   0    4.47    8.60
  -2  -6   0    2.25    7.16
  -2  -6   0    7.59   13.29
   2  -6   0   -0.34    8.08
  -2  -6   0   -7.61   11.54
   2   6   0    5.36    9.47
   2  -6   0    4.61    4.49
  -2   6   0   -1.59    4.75
  -2  -6   0   14.84    9.17
   2   6   0    8.63    5.82
   2   6   1  554.55   23.67
   2  -6  -1  590.60   16.50
   2   6   1  567.60   26.12
   2   6   1  577.81   28.75
  -2   6  -1  580.63   32.10
  -2  -6   1  579.58   26.69
  -2  -6   1  600.43   32.68
   2  -6  -1  542.28   27.06
  -2   6  -1  575.00   22.50
  -2  -6   1  571.71   31.23
  -2   6  -1  541.12   29.81
   2  -6  -1  558.62   17.18
  -2  -6   1  626.24   31.61
   2   6   1  564.08   30.42
   2   6   1  548.66   23.03
   2  -6  -1  599.16   32.10
  -2  -6   1  590.81   21.45
   2   6   2  160.70   14.96
  -2   6  -2  155.31   17.36
   2   6   2  161.31   13.47
   2  -6  -2  183.18   19.93
  -2  -6   2  171.09   15.11
  -2   6  -2  135.44   16.74
   2   6   2  175.27   17.59
  -2  -6   2  192.73   21.07
  -2   6  -2  174.67   14.00
   2  -6  -2  192.62   17.33
  -2  -6   2  175.91   18.88
   2   6   2  163.54   18.95
  -2  -6   2  164.50   11.53
  -2  -6   2  158.24   16.86
   2  -6  -2  165.28    8.57
   2   6   2  178.46   14.72
  -2   6  -3   76.19   12.50
  -2  -6   3   56.14    7.00
   2  -6  -3   84.91   16.88
  -2  -6   3   59.38    9.91
  -2   6  -3   79.35   14.79
   2   6   3   69.14   13.96
   2   6   3   82.14   12.23
   2  -6  -3   53.54    9.91
  -2  -6   3   85.28   18.50
  -2  -6   3   77.78   15.21
   2  -6  -3   70.78    4.72
   2   6   3   71.51   10.57
   2   6   3   67.74   14.86
  -2   6  -3   64.58    9.67
  -2  -6   4    7.49    4.04
   2  -6  -4   12.99   11.87
  -2   6  -4   30.06   11.52
   2   6   4   24.28    9.15
  -2   6  -4   10.10   11.27
  -2  -6   4   23.51    7.59
   2   6   4    8.48   10.83
   2  -6  -4   15.34    8.39
  -2  -6   4    1.62   10.41
  -2  -6   4   53.51   15.98
  -2   6  -4   22.27    7.76
   2   6   4    8.31    7.74
   2   6   4   -3.24   12.01
   2  -6  -5   54.80   16.28
   2   6   5   61.99    9.65
   2   6   5   52.30   14.75
  -2  -6   5   64.36    9.36
  -2   6  -5   70.90   16.58
   2  -6  -5   60.73   10.89
  -2  -6   5  123.36   21.32
  -2   6  -5   40.63    9.23
   2   6   5   68.44   12.15
  -2  -6   5   53.70   13.44
   2   6   5   60.94   13.36
  -2  -6   6   24.61   12.13
   2  -6  -6   21.84   14.55
   2   6   6   13.74   12.17
  -2   6  -6   23.48   11.44
   2   6   6   15.45    6.90
  -2  -6   6   10.30    6.63
  -2  -6   6   51.56   19.97
  -2  -6   6    5.03   12.29
  -2   6  -6    8.28    6.95
   2   6   6    2.70    8.73
   2   6   6   13.29   12.15
  -2  -6   7  104.09   11.09
  -2   6  -7   88.97   16.56
  -2  -6   7  124.00   18.45
   2   6   7  112.52   10.97
   2  -6  -7  102.10   17.10
   2   6   7  110.23   15.07
   2   6   7   87.03   15.71
  -2   6  -7  101.05   13.61
  -2  -6   7  127.02   19.82
   2   6   8  139.68   11.09
   2  -6  -8  150.51   20.95
  -2   6  -8  112.49   13.14
  -2  -6   8  153.54   21.19
   2  -6  -8  137.31   12.46
  -2  -6   8  129.12   11.72
  -2   6  -8  147.35   19.73
   2  -6  -8  139.15   15.58
  -2  -6   8  135.22   21.11
   2   6   8  125.44   18.25
   2  -6  -9   29.90    8.29
  -2  -6   9   52.61   17.52
  -2   6  -9   33.48    9.49
  -2  -6   9   17.44   12.71
   2  -6  -9   38.68   16.14
   2   6   9   41.16    7.11
  -2  -6   9   36.23    7.55
  -2   6  -9   43.41   14.99
   2  -6  -9   35.34   11.70
  -2  -6   9   22.21   14.93
   2   6   9   32.22   12.61
   2  -6 -10   29.43   14.39
   2  -6 -10   50.54   10.28
  -2  -6  10   49.53   16.31
  -2   6 -10   27.25    9.61
  -2  -6  10   36.14   14.27
  -2   6 -10   38.83   13.22
   2   6  10   40.06    6.34
  -2  -6  10   29.44    7.08
   2  -6 -10   56.81   11.91
  -2  -6  10   47.25   16.05
   2   6  10   14.06   11.97
  -2  -6  11   67.76   18.84
  -2   6 -11   52.16   12.14
  -2  -6  11   46.82   18.03
   2  -6 -11   52.23   11.48
   2  -6 -11   58.15   17.01
  -2   6 -11   58.62   15.35
  -2  -6  11   52.63    8.72
   2   6  11   60.17    6.03
   2  -6 -11   45.86   10.25
  -2  -6  11   36.16   16.73
   2   6  11   60.33   15.38
   2   6  12  133.67    6.26
  -2  -6  12  144.56   22.44
  -2  -6  12  135.19   22.98
   2   6  12  141.36    6.27
   2  -6 -12  163.01   22.62
   2  -6 -12  138.02   15.14
  -2   6 -12  107.89   17.53
  -2  -6  12  145.85   12.51
   2  -6 -12  150.49   14.84
  -2  -6  12  128.28   20.36
   2   6  12  108.97   18.17
   2  -6 -13   91.89   20.85
  -2  -6  13   90.91   21.76
  -2  -6  13   73.44   18.69
   2   6  13   63.57   10.51
   2  -6 -13   98.59   14.66
  -2  -6  13   86.57    9.95
  -2   6 -13   93.54   18.54
   2  -6 -13  104.13   12.27
  -2  -6  13   65.91   20.01
   2   6  13   92.54   18.63
   2  -6 -14   -9.54   14.63
  -2  -6  14   19.02   16.77
  -2  -6  14   10.37   14.37
   2   6  14    3.60    6.71
  -2  -6  14    5.15    5.29
  -2   6 -14   -6.95   12.74
   2  -6 -14   -0.79    5.73
   2  -6 -14    4.03    2.17
  -2  -6  14   -0.33   12.47
   2   6  14  -13.62   14.34
  -2  -6  15  106.07   22.20
   2   6  15  100.83   13.08
  -2  -6  15   98.53   22.41
   2  -6 -15  106.34   21.36
  -2   6 -15  109.01   19.64
  -2   6 -15   92.32   21.03
   2  -6 -15   93.44    6.49
   2  -6 -15   94.52    9.73
  -2  -6  15   62.84   18.64
   2   6  15   78.29   16.42
  -2  -6  16   40.61   17.14
   2   6  16    6.75    7.86
  -2  -6  16    9.73   13.01
   2  -6 -16   11.89   13.55
  -2   6 -16   10.65   12.10
  -2   6 -16   32.35   16.85
   2  -6 -16   11.98    4.69
   2   6  16   14.44   13.31
  -2  -6  16   -9.40   15.48
  -2   6 -17    7.54   11.01
  -2   6 -17   10.36   11.99
   2   6  17   15.93    9.46
  -2  -6  17    7.98   16.86
  -2  -6  17  -16.55   17.76
   2  -6 -17   -7.32   11.55
  -2  -6  17   19.26   17.39
   2   6  17   11.29   13.52
  -2   6 -18   -6.75   12.80
  -2   6 -18   11.62   15.04
  -2  -6  18   26.78   18.42
   2   6  18   15.54    9.30
   2  -6 -18   19.19   16.98
  -2  -6  18   -0.58   17.12
  -2  -6  18   13.57   15.66
   2   6  18    2.45   13.15
  -2   6 -19   17.08   11.96
  -2   6 -19    6.19   12.50
   2   6  19    1.17    8.03
  -2  -6  19    8.68   17.49
   2  -6 -19   20.82   13.57
  -2  -6  19   49.27   20.36
   2   6  19   28.66   15.46
  -2   6 -20   29.18   14.44
  -2   6 -20   -7.03   15.28
  -2  -6  20   11.31   16.35
   2   6  20   25.75   10.99
  -2  -6  20   21.17   15.36
   2  -6 -20    7.30   14.49
  -2  -6  20   35.99   19.41
   2   6  20   37.94   15.44
  -2   6 -21  -26.18   15.06
  -2   6 -21   35.41   16.79
   2  -6 -21  -20.24   17.31
  -2  -6  21   29.38   17.60
   2   6  21   -2.61   10.25
  -2  -6  21    6.53   12.38
  -2  -6  21   25.53   19.09
   2   6  21    3.87   14.60
  -2   6 -22  -21.39   17.19
  -2   6 -22  -10.65   14.12
  -2  -6  22    8.67   12.70
  -2  -6  22   15.99   16.30
   2  -6 -22   17.76   15.64
   2   6  22   13.10   12.86
  -2   6 -23    5.26   15.30
  -2   6 -23   13.23   14.64
  -2  -6  23   46.91   18.26
   2  -6 -23   42.96   20.75
  -2  -6  23   22.44   19.84
   2   6  23   19.45   15.93
  -2   6 -24    8.74   14.38
  -2   6 -24   35.69   17.94
  -2  -6  24  -31.09   18.63
  -2  -6  24   50.95   22.20
   2  -6 -24   -1.97   17.54
   2   6  24    4.75   15.77
  -2   6 -25   24.94   18.45
  -2   6 -25    6.84   14.76
   2  -6 -25   13.18   19.08
   2   6  25   28.87   16.86
  -2   6 -26    5.73   12.19
  -2   6 -26   29.97   16.76
   2   6  26  -17.09   16.45
  -2   6 -27    0.69   12.49
   2   6  27   -9.74   16.80
  -2   6 -27   10.06   16.58
  -2   7  25  -14.14   19.56
  -2   7  24  -11.38   14.82
   2   7 -24    3.53   13.13
  -2   7  24   28.32   14.29
  -2   7  23   78.64   20.37
   2   7 -23   59.77   22.94
  -2   7  23   54.63   17.70
   2  -7  23   67.93   18.08
  -2  -7 -23   81.97   24.76
  -2   7  22   22.65   16.54
   2   7 -22   24.55   16.40
   2  -7  22   -5.80   12.76
  -2   7  22   27.47   12.94
  -2  -7 -22   24.77   20.30
  -2   7  21   19.73   16.69
   2   7 -21   40.99   17.91
   2  -7  21   40.15   17.22
  -2   7  21   50.01   15.88
  -2  -7 -21   36.78   17.34
   2   7 -20   29.96   16.71
  -2   7  20    2.84   11.14
   2  -7  20   37.29   16.92
  -2  -7 -20   -8.61   17.49
   2   7 -19   -6.49   13.67
  -2   7  19   12.52   11.86
   2  -7  19   21.47   14.33
  -2   7  19   25.61   12.44
  -2  -7 -19   17.42   18.79
  -2   7  18   12.71   13.99
   2   7 -18   27.85   17.04
  -2   7  18    7.75   11.05
   2  -7  18   18.08   15.12
  -2  -7 -18   19.51   18.10
   2  -7  17   49.35   17.98
   2   7 -17   39.51   18.20
  -2   7  17    8.50   12.96
  -2   7  17   19.73   11.82
[truncated: 608,392 more chars]
