# Supplementary material for: Functionalized Cytisine Squaramides: Synthesis, Structural Elucidation, and Co-Crystallization
Source: Molecules. 2026 Jun 4;31(11):1961. doi: 10.3390/molecules31111961 (PMC13257630; doi:10.3390/molecules31111961)
Supplement: Supplementary file 1 [file molecules-31-01961-s001.zip › 5.cif]

 
data_AP_cytSqPhAlaOMe_RT
 
_audit_creation_method            'SHELXL-2018/3'
_shelx_SHELXL_version_number      '2018/3'
_chemical_name_systematic         ?
_chemical_name_common             ?
_chemical_melting_point           ?
_chemical_formula_moiety           'C25 H25 N3 O5'
_chemical_formula_sum
 'C25 H25 N3 O5' 
_chemical_formula_weight          447.48

loop_
 _atom_type_symbol
 _atom_type_description
 _atom_type_scat_dispersion_real
 _atom_type_scat_dispersion_imag
 _atom_type_scat_source
 'C'  'C'   0.0033   0.0016
 'International Tables Vol C Tables 4.2.6.8 and 6.1.1.4'
 'H'  'H'   0.0000   0.0000
 'International Tables Vol C Tables 4.2.6.8 and 6.1.1.4'
 'N'  'N'   0.0061   0.0033
 'International Tables Vol C Tables 4.2.6.8 and 6.1.1.4'
 'O'  'O'   0.0106   0.0060
 'International Tables Vol C Tables 4.2.6.8 and 6.1.1.4'
 
_space_group_crystal_system       orthorhombic
_space_group_IT_number            19
_space_group_name_H-M_alt         'P 21 21 21'
_space_group_name_Hall            'P 2ac 2ab'
 
_shelx_space_group_comment
;
The symmetry employed for this shelxl refinement is uniquely defined
by the following loop, which should always be used as a source of
symmetry information in preference to the above space-group names.
They are only intended as comments.
;
 
loop_
 _space_group_symop_operation_xyz
 'x, y, z'
 '-x+1/2, -y, z+1/2'
 '-x, y+1/2, -z+1/2'
 'x+1/2, -y+1/2, -z'
 
_cell_length_a                    6.9920(3)
_cell_length_b                    9.3258(5)
_cell_length_c                    33.231(2)
_cell_angle_alpha                 90
_cell_angle_beta                  90
_cell_angle_gamma                 90
_cell_volume                      2166.9(2)
_cell_formula_units_Z             4
_cell_measurement_temperature     295(2)
_cell_measurement_reflns_used     4898
_cell_measurement_theta_min       2.9400
_cell_measurement_theta_max       25.0300
 
_exptl_crystal_description        'parallelepiped'
_exptl_crystal_colour             'colourless'
_exptl_crystal_density_meas       ?
_exptl_crystal_density_method     ?
_exptl_crystal_density_diffrn     1.372          
_exptl_crystal_F_000              944
_exptl_transmission_factor_min    ?
_exptl_transmission_factor_max    ?
_exptl_crystal_size_max           0.322
_exptl_crystal_size_mid           0.265
_exptl_crystal_size_min           0.224
_exptl_absorpt_coefficient_mu     0.097
_shelx_estimated_absorpt_T_min    0.969
_shelx_estimated_absorpt_T_max    0.979
_exptl_absorpt_correction_type    multi-scan
_exptl_absorpt_correction_T_min   0.9584
_exptl_absorpt_correction_T_max   1.0000
_exptl_absorpt_process_details    
;
CrysAlisPro 1.171.42.93a (Rigaku Oxford Diffraction, 2023)
Empirical absorption correction using spherical harmonics,
implemented in SCALE3 ABSPACK scaling algorithm.
;
_exptl_absorpt_special_details    
;
Empirical correction (ABSPACK) includes:
- Absorption correction using spherical harmonics
- Frame scaling
;
_diffrn_ambient_temperature       295(2)
_diffrn_radiation_wavelength      0.71073
_diffrn_radiation_type            MoK\a
_diffrn_source                    'fine-focus sealed X-ray tube'
_diffrn_measurement_device        'four-circle diffractometer'
_diffrn_measurement_device_type   'Xcalibur, Atlas'
_diffrn_detector                  'CCD plate'
_diffrn_measurement_method        '\w-scan'
_diffrn_detector_area_resol_mean  10.6249
_diffrn_reflns_number             14733
_diffrn_reflns_av_unetI/netI      0.0477
_diffrn_reflns_av_R_equivalents   0.0329
_diffrn_reflns_limit_h_min        -9
_diffrn_reflns_limit_h_max        8
_diffrn_reflns_limit_k_min        -12
_diffrn_reflns_limit_k_max        8
_diffrn_reflns_limit_l_min        -43
_diffrn_reflns_limit_l_max        39
_diffrn_reflns_theta_min          2.504
_diffrn_reflns_theta_max          29.349
_diffrn_reflns_theta_full         25.242
_diffrn_measured_fraction_theta_max   0.911
_diffrn_measured_fraction_theta_full  0.999
_diffrn_reflns_Laue_measured_fraction_max    0.911
_diffrn_reflns_Laue_measured_fraction_full   0.999
_diffrn_reflns_point_group_measured_fraction_max   0.883
_diffrn_reflns_point_group_measured_fraction_full  0.999
_reflns_number_total              5257
_reflns_number_gt                 3753
_reflns_threshold_expression      'I > 2\s(I)'
_reflns_Friedel_coverage          0.691
_reflns_Friedel_fraction_max      0.844
_reflns_Friedel_fraction_full     1.000
 
_reflns_special_details
;
 Reflections were merged by SHELXL according to the crystal
 class for the calculation of statistics and refinement.
 
 _reflns_Friedel_fraction is defined as the number of unique
 Friedel pairs measured divided by the number that would be
 possible theoretically, ignoring centric projections and
 systematic absences.
;
 
_computing_data_collection                                                                                    
;
CrysAlisPro 1.171.42.93a (Rigaku Oxford Diffraction, 2023)
;
_computing_cell_refinement        
;
CrysAlisPro 1.171.42.93a (Rigaku Oxford Diffraction, 2023)
;
_computing_data_reduction         
;
CrysAlisPro 1.171.42.93a (Rigaku Oxford Diffraction, 2023)
;
_computing_structure_solution     'SHELXT 2014/5 (Sheldrick, 2014)'
_computing_structure_refinement 'SHELXL-2018/3 (Sheldrick, 2018)'
_computing_molecular_graphics     
;
Brandenburg & Putz (2006). Diamond 3.0. Crystal and Molecular
Structure Visualisation, University of Bonn, Germany
;
_computing_publication_material   'SHELXL-2018/3 (Sheldrick, 2018)'
_refine_special_details           
;
 Refinement of F^2^ against ALL reflections.  The weighted R-factor wR and 
 goodness of fit S are based on F^2^, conventional R-factors R are based 
 on F, with F set to zero for negative F^2^. The threshold expression of 
 F^2^ > 2sigma(F^2^) is used only for calculating R-factors(gt) etc. and is 
 not relevant to the choice of reflections for refinement.  R-factors based 
 on F^2^ are statistically about twice as large as those based on F, and R- 
 factors based on ALL data will be even larger. 
;
_refine_ls_structure_factor_coef  Fsqd
_refine_ls_matrix_type            full
_refine_ls_weighting_scheme       calc
_refine_ls_weighting_details
'w=1/[\s^2^(Fo^2^)+(0.0641P)^2^+0.0346P] where P=(Fo^2^+2Fc^2^)/3'
_atom_sites_solution_primary      direct 
_atom_sites_solution_secondary    difmap
_atom_sites_solution_hydrogens    geom
_refine_ls_hydrogen_treatment     constr
_refine_ls_extinction_method      none
_refine_ls_extinction_coef        .
_refine_ls_abs_structure_details
;
 Flack x determined using 1177 quotients [(I+)-(I-)]/[(I+)+(I-)]
 (Parsons, Flack and Wagner, Acta Cryst. B69 (2013) 249-259).
;
_refine_ls_abs_structure_Flack    -0.7(6)
_chemical_absolute_configuration  'rm'
_refine_ls_number_reflns          5257
_refine_ls_number_parameters      299
_refine_ls_number_restraints      0
_refine_ls_R_factor_all           0.0867
_refine_ls_R_factor_gt            0.0550
_refine_ls_wR_factor_ref          0.1297
_refine_ls_wR_factor_gt           0.1126
_refine_ls_goodness_of_fit_ref    1.046
_refine_ls_restrained_S_all       1.046
_refine_ls_shift/su_max           0.000
_refine_ls_shift/su_mean          0.000
 
loop_
 _atom_site_label
 _atom_site_type_symbol
 _atom_site_fract_x
 _atom_site_fract_y
 _atom_site_fract_z
 _atom_site_U_iso_or_equiv
 _atom_site_adp_type
 _atom_site_occupancy
 _atom_site_site_symmetry_order  
 _atom_site_calc_flag
 _atom_site_refinement_flags_posn
 _atom_site_refinement_flags_adp
 _atom_site_refinement_flags_occupancy
 _atom_site_disorder_assembly
 _atom_site_disorder_group
C1 C 0.5302(4) 0.0925(3) 0.66586(10) 0.0419(7) Uani 1 1 d . . . . .
H1 H 0.402682 0.061079 0.674318 0.050 Uiso 1 1 calc R U . . .
C2 C 0.5217(4) 0.1393(3) 0.62140(9) 0.0395(7) Uani 1 1 d . . . . .
H2A H 0.477744 0.060061 0.604900 0.047 Uiso 1 1 calc R U . . .
H2B H 0.432145 0.217972 0.618367 0.047 Uiso 1 1 calc R U . . .
N3 N 0.7123(3) 0.1845(2) 0.60819(8) 0.0375(6) Uani 1 1 d . . . . .
C4 C 0.8606(5) 0.0749(3) 0.61404(10) 0.0450(8) Uani 1 1 d . . . . .
H4A H 0.984309 0.114368 0.606824 0.054 Uiso 1 1 calc R U . . .
H4B H 0.835283 -0.005967 0.596465 0.054 Uiso 1 1 calc R U . . .
C5 C 0.8660(4) 0.0235(4) 0.65765(11) 0.0487(8) Uani 1 1 d . . . . .
H5 H 0.956343 -0.056691 0.659225 0.058 Uiso 1 1 calc R U . . .
C6 C 0.9315(4) 0.1376(4) 0.68724(11) 0.0506(8) Uani 1 1 d . . . . .
H6A H 0.981203 0.090578 0.711078 0.061 Uiso 1 1 calc R U . . .
H6B H 1.035604 0.191220 0.675163 0.061 Uiso 1 1 calc R U . . .
N7 N 0.7801(3) 0.2400(3) 0.69968(8) 0.0395(6) Uani 1 1 d . . . . .
C8 C 0.8482(4) 0.3567(4) 0.72267(9) 0.0454(8) Uani 1 1 d . . . . .
O8 O 1.0191(3) 0.3608(3) 0.73198(7) 0.0583(7) Uani 1 1 d . . . . .
C9 C 0.7081(5) 0.4613(4) 0.73255(11) 0.0571(9) Uani 1 1 d . . . . .
H9 H 0.746395 0.544969 0.745497 0.069 Uiso 1 1 calc R U . . .
C10 C 0.5223(5) 0.4432(4) 0.72378(11) 0.0575(10) Uani 1 1 d . . . . .
H10 H 0.434158 0.513110 0.731128 0.069 Uiso 1 1 calc R U . . .
C11 C 0.4599(4) 0.3188(4) 0.70350(10) 0.0492(8) Uani 1 1 d . . . . .
H11 H 0.330334 0.304565 0.698570 0.059 Uiso 1 1 calc R U . . .
C12 C 0.5896(4) 0.2204(3) 0.69127(9) 0.0392(7) Uani 1 1 d . . . . .
C13 C 0.6693(5) -0.0322(4) 0.67035(12) 0.0522(9) Uani 1 1 d . . . . .
H13A H 0.630693 -0.111622 0.653323 0.063 Uiso 1 1 calc R U . . .
H13B H 0.672425 -0.065060 0.698042 0.063 Uiso 1 1 calc R U . . .
C14 C 0.7610(4) 0.3221(3) 0.60301(8) 0.0335(6) Uani 1 1 d . . . . .
C15 C 0.9475(4) 0.3923(3) 0.59709(10) 0.0418(7) Uani 1 1 d . . . . .
O15 O 1.1144(3) 0.3514(3) 0.59541(8) 0.0589(7) Uani 1 1 d . . . . .
C16 C 0.8452(4) 0.5327(3) 0.59447(10) 0.0435(8) Uani 1 1 d . . . . .
O16 O 0.8890(3) 0.6589(2) 0.58986(9) 0.0657(8) Uani 1 1 d . . . . .
C17 C 0.6643(4) 0.4557(3) 0.60015(9) 0.0343(6) Uani 1 1 d . . . . .
N18 N 0.4846(3) 0.5005(2) 0.60190(8) 0.0415(6) Uani 1 1 d . . . . .
H18 H 0.394279 0.440371 0.606771 0.050 Uiso 1 1 calc R U . . .
C19 C 0.4393(4) 0.6523(3) 0.59557(9) 0.0360(7) Uani 1 1 d . . . . .
H19 H 0.559638 0.705894 0.596928 0.043 Uiso 1 1 calc R U . . .
C20 C 0.3081(4) 0.7120(3) 0.62777(10) 0.0377(7) Uani 1 1 d . . . . .
O20 O 0.2696(3) 0.8378(2) 0.63009(7) 0.0518(6) Uani 1 1 d . . . . .
O21 O 0.2424(3) 0.6134(2) 0.65304(7) 0.0532(6) Uani 1 1 d . . . . .
C21 C 0.1142(6) 0.6647(4) 0.68400(12) 0.0740(12) Uani 1 1 d . . . . .
H21A H -0.003697 0.695295 0.671929 0.111 Uiso 1 1 calc R U . . .
H21B H 0.172085 0.743906 0.697841 0.111 Uiso 1 1 calc R U . . .
H21C H 0.088912 0.588800 0.702793 0.111 Uiso 1 1 calc R U . . .
C22 C 0.3543(5) 0.6761(3) 0.55345(9) 0.0428(7) Uani 1 1 d . . . . .
H22A H 0.425725 0.618660 0.534308 0.051 Uiso 1 1 calc R U . . .
H22B H 0.223408 0.641677 0.553392 0.051 Uiso 1 1 calc R U . . .
C23 C 0.3554(5) 0.8307(3) 0.53927(9) 0.0427(7) Uani 1 1 d . . . . .
C24 C 0.5257(5) 0.8940(4) 0.52783(11) 0.0555(9) Uani 1 1 d . . . . .
H24 H 0.638798 0.841726 0.529119 0.067 Uiso 1 1 calc R U . . .
C25 C 0.5292(7) 1.0343(4) 0.51451(13) 0.0738(12) Uani 1 1 d . . . . .
H25 H 0.643888 1.075982 0.506498 0.089 Uiso 1 1 calc R U . . .
C26 C 0.3631(8) 1.1117(4) 0.51315(14) 0.0827(14) Uani 1 1 d . . . . .
H26 H 0.365320 1.206187 0.504175 0.099 Uiso 1 1 calc R U . . .
C27 C 0.1935(7) 1.0513(5) 0.52490(13) 0.0738(13) Uani 1 1 d . . . . .
H27 H 0.081382 1.104863 0.524103 0.089 Uiso 1 1 calc R U . . .
C28 C 0.1893(5) 0.9101(4) 0.53799(11) 0.0554(9) Uani 1 1 d . . . . .
H28 H 0.074137 0.868942 0.545910 0.066 Uiso 1 1 calc R U . . .
 
loop_
 _atom_site_aniso_label
 _atom_site_aniso_U_11
 _atom_site_aniso_U_22
 _atom_site_aniso_U_33
 _atom_site_aniso_U_23
 _atom_site_aniso_U_13
 _atom_site_aniso_U_12
C1 0.0328(15) 0.0314(16) 0.062(2) 0.0056(14) 0.0035(13) -0.0062(14)
C2 0.0294(13) 0.0276(15) 0.061(2) -0.0022(14) 0.0001(13) -0.0021(13)
N3 0.0301(11) 0.0247(12) 0.0576(16) -0.0038(11) 0.0024(10) 0.0006(10)
C4 0.0378(16) 0.0277(15) 0.069(2) -0.0042(14) 0.0062(14) 0.0059(14)
C5 0.0399(16) 0.0338(17) 0.072(2) 0.0029(16) -0.0014(16) 0.0122(16)
C6 0.0343(15) 0.052(2) 0.066(2) 0.0014(17) -0.0064(14) 0.0104(16)
N7 0.0292(11) 0.0399(15) 0.0494(15) 0.0023(12) -0.0020(11) 0.0041(11)
C8 0.0401(16) 0.051(2) 0.0451(18) -0.0002(15) -0.0010(13) -0.0036(17)
O8 0.0371(12) 0.0696(17) 0.0680(16) -0.0070(13) -0.0088(11) -0.0033(13)
C9 0.052(2) 0.060(2) 0.059(2) -0.0191(18) -0.0048(16) 0.0031(18)
C10 0.0469(19) 0.064(2) 0.062(2) -0.0157(19) -0.0001(16) 0.0171(19)
C11 0.0298(15) 0.055(2) 0.062(2) -0.0096(18) 0.0011(14) 0.0020(16)
C12 0.0313(15) 0.0385(17) 0.0479(18) 0.0052(14) 0.0031(13) -0.0011(14)
C13 0.0488(19) 0.0320(16) 0.076(2) 0.0088(16) 0.0004(17) 0.0010(16)
C14 0.0309(13) 0.0271(14) 0.0425(16) -0.0013(13) 0.0002(12) -0.0005(13)
C15 0.0300(14) 0.0325(17) 0.063(2) -0.0018(14) 0.0016(13) -0.0039(13)
O15 0.0259(10) 0.0414(14) 0.109(2) -0.0012(13) 0.0061(11) 0.0010(10)
C16 0.0328(15) 0.0311(16) 0.067(2) 0.0045(15) 0.0015(14) -0.0030(14)
O16 0.0412(12) 0.0331(13) 0.123(2) 0.0163(14) 0.0058(13) -0.0086(12)
C17 0.0319(14) 0.0301(15) 0.0410(17) 0.0011(12) 0.0002(12) -0.0008(13)
N18 0.0283(11) 0.0236(12) 0.0725(18) 0.0044(12) 0.0051(12) -0.0032(11)
C19 0.0274(12) 0.0212(14) 0.0595(19) 0.0048(13) 0.0029(12) -0.0025(12)
C20 0.0352(15) 0.0261(15) 0.0518(19) 0.0014(13) -0.0004(13) -0.0014(13)
O20 0.0573(13) 0.0257(11) 0.0723(15) 0.0001(11) 0.0119(11) 0.0018(11)
O21 0.0655(15) 0.0317(12) 0.0626(15) 0.0119(10) 0.0203(12) 0.0116(12)
C21 0.095(3) 0.057(2) 0.070(3) 0.015(2) 0.034(2) 0.019(2)
C22 0.0441(16) 0.0306(16) 0.0537(19) -0.0004(14) 0.0042(14) -0.0005(15)
C23 0.0505(17) 0.0355(17) 0.0421(17) 0.0017(14) 0.0060(14) -0.0003(16)
C24 0.059(2) 0.044(2) 0.064(2) 0.0041(16) 0.0168(17) -0.0006(18)
C25 0.093(3) 0.045(2) 0.083(3) 0.011(2) 0.032(2) -0.010(2)
C26 0.123(4) 0.042(2) 0.084(3) 0.023(2) 0.020(3) 0.010(3)
C27 0.086(3) 0.054(3) 0.081(3) 0.015(2) 0.000(2) 0.026(2)
C28 0.053(2) 0.052(2) 0.061(2) 0.0082(18) 0.0023(17) 0.0081(18)
 
_geom_special_details
;
 All esds (except the esd in the dihedral angle between two l.s. planes)
 are estimated using the full covariance matrix.  The cell esds are taken
 into account individually in the estimation of esds in distances, angles
 and torsion angles; correlations between esds in cell parameters are only
 used when they are defined by crystal symmetry.  An approximate (isotropic)
 treatment of cell esds is used for estimating esds involving l.s. planes.
;
 
loop_
 _geom_bond_atom_site_label_1
 _geom_bond_atom_site_label_2
 _geom_bond_distance
 _geom_bond_site_symmetry_2
 _geom_bond_publ_flag
C1 C12 1.519(4) . ?
C1 C13 1.523(4) . ?
C1 C2 1.542(4) . ?
C1 H1 0.9800 . ?
C2 N3 1.465(4) . ?
C2 H2A 0.9700 . ?
C2 H2B 0.9700 . ?
N3 C14 1.338(4) . ?
N3 C4 1.469(4) . ?
C4 C5 1.527(5) . ?
C4 H4A 0.9700 . ?
C4 H4B 0.9700 . ?
C5 C6 1.520(5) . ?
C5 C13 1.530(5) . ?
C5 H5 0.9800 . ?
C6 N7 1.484(4) . ?
C6 H6A 0.9700 . ?
C6 H6B 0.9700 . ?
N7 C12 1.373(4) . ?
N7 C8 1.413(4) . ?
C8 O8 1.235(4) . ?
C8 C9 1.421(5) . ?
C9 C10 1.342(5) . ?
C9 H9 0.9300 . ?
C10 C11 1.411(5) . ?
C10 H10 0.9300 . ?
C11 C12 1.353(4) . ?
C11 H11 0.9300 . ?
C13 H13A 0.9700 . ?
C13 H13B 0.9700 . ?
C14 C17 1.421(4) . ?
C14 C15 1.472(4) . ?
C15 O15 1.229(3) . ?
C15 C16 1.495(4) . ?
C16 O16 1.225(4) . ?
C16 C17 1.467(4) . ?
C17 N18 1.325(4) . ?
N18 C19 1.466(4) . ?
N18 H18 0.8600 . ?
C19 C20 1.515(4) . ?
C19 C22 1.537(4) . ?
C19 H19 0.9800 . ?
C20 O20 1.207(3) . ?
C20 O21 1.327(4) . ?
O21 C21 1.446(4) . ?
C21 H21A 0.9600 . ?
C21 H21B 0.9600 . ?
C21 H21C 0.9600 . ?
C22 C23 1.517(4) . ?
C22 H22A 0.9700 . ?
C22 H22B 0.9700 . ?
C23 C28 1.378(5) . ?
C23 C24 1.382(5) . ?
C24 C25 1.382(5) . ?
C24 H24 0.9300 . ?
C25 C26 1.368(6) . ?
C25 H25 0.9300 . ?
C26 C27 1.369(6) . ?
C26 H26 0.9300 . ?
C27 C28 1.387(5) . ?
C27 H27 0.9300 . ?
C28 H28 0.9300 . ?
 
loop_
 _geom_angle_atom_site_label_1
 _geom_angle_atom_site_label_2
 _geom_angle_atom_site_label_3
 _geom_angle
 _geom_angle_site_symmetry_1
 _geom_angle_site_symmetry_3
 _geom_angle_publ_flag
C12 C1 C13 111.8(3) . . ?
C12 C1 C2 108.7(2) . . ?
C13 C1 C2 109.5(3) . . ?
C12 C1 H1 108.9 . . ?
C13 C1 H1 108.9 . . ?
C2 C1 H1 108.9 . . ?
N3 C2 C1 109.5(2) . . ?
N3 C2 H2A 109.8 . . ?
C1 C2 H2A 109.8 . . ?
N3 C2 H2B 109.8 . . ?
C1 C2 H2B 109.8 . . ?
H2A C2 H2B 108.2 . . ?
C14 N3 C2 123.1(2) . . ?
C14 N3 C4 120.3(2) . . ?
C2 N3 C4 113.7(2) . . ?
N3 C4 C5 111.2(2) . . ?
N3 C4 H4A 109.4 . . ?
C5 C4 H4A 109.4 . . ?
N3 C4 H4B 109.4 . . ?
C5 C4 H4B 109.4 . . ?
H4A C4 H4B 108.0 . . ?
C6 C5 C4 113.7(3) . . ?
C6 C5 C13 109.3(3) . . ?
C4 C5 C13 110.3(3) . . ?
C6 C5 H5 107.8 . . ?
C4 C5 H5 107.8 . . ?
C13 C5 H5 107.8 . . ?
N7 C6 C5 114.6(2) . . ?
N7 C6 H6A 108.6 . . ?
C5 C6 H6A 108.6 . . ?
N7 C6 H6B 108.6 . . ?
C5 C6 H6B 108.6 . . ?
H6A C6 H6B 107.6 . . ?
C12 N7 C8 122.6(3) . . ?
C12 N7 C6 123.4(3) . . ?
C8 N7 C6 113.9(2) . . ?
O8 C8 N7 119.0(3) . . ?
O8 C8 C9 126.0(3) . . ?
N7 C8 C9 115.0(3) . . ?
C10 C9 C8 122.0(4) . . ?
C10 C9 H9 119.0 . . ?
C8 C9 H9 119.0 . . ?
C9 C10 C11 120.5(3) . . ?
C9 C10 H10 119.8 . . ?
C11 C10 H10 119.8 . . ?
C12 C11 C10 119.6(3) . . ?
C12 C11 H11 120.2 . . ?
C10 C11 H11 120.2 . . ?
C11 C12 N7 120.0(3) . . ?
C11 C12 C1 121.1(3) . . ?
N7 C12 C1 118.8(3) . . ?
C1 C13 C5 106.7(3) . . ?
C1 C13 H13A 110.4 . . ?
C5 C13 H13A 110.4 . . ?
C1 C13 H13B 110.4 . . ?
C5 C13 H13B 110.4 . . ?
H13A C13 H13B 108.6 . . ?
N3 C14 C17 136.7(3) . . ?
N3 C14 C15 131.9(3) . . ?
C17 C14 C15 91.3(2) . . ?
O15 C15 C14 135.2(3) . . ?
O15 C15 C16 136.4(3) . . ?
C14 C15 C16 88.5(2) . . ?
O16 C16 C17 134.6(3) . . ?
O16 C16 C15 136.8(3) . . ?
C17 C16 C15 88.6(2) . . ?
N18 C17 C14 136.5(3) . . ?
N18 C17 C16 132.0(3) . . ?
C14 C17 C16 91.6(2) . . ?
C17 N18 C19 120.2(2) . . ?
C17 N18 H18 119.9 . . ?
C19 N18 H18 119.9 . . ?
N18 C19 C20 112.6(2) . . ?
N18 C19 C22 110.7(2) . . ?
C20 C19 C22 110.9(2) . . ?
N18 C19 H19 107.5 . . ?
C20 C19 H19 107.5 . . ?
C22 C19 H19 107.5 . . ?
O20 C20 O21 123.8(3) . . ?
O20 C20 C19 122.5(3) . . ?
O21 C20 C19 113.7(2) . . ?
C20 O21 C21 115.9(3) . . ?
O21 C21 H21A 109.5 . . ?
O21 C21 H21B 109.5 . . ?
H21A C21 H21B 109.5 . . ?
O21 C21 H21C 109.5 . . ?
H21A C21 H21C 109.5 . . ?
H21B C21 H21C 109.5 . . ?
C23 C22 C19 114.7(3) . . ?
C23 C22 H22A 108.6 . . ?
C19 C22 H22A 108.6 . . ?
C23 C22 H22B 108.6 . . ?
C19 C22 H22B 108.6 . . ?
H22A C22 H22B 107.6 . . ?
C28 C23 C24 119.2(3) . . ?
C28 C23 C22 121.1(3) . . ?
C24 C23 C22 119.7(3) . . ?
C25 C24 C23 120.5(4) . . ?
C25 C24 H24 119.7 . . ?
C23 C24 H24 119.7 . . ?
C26 C25 C24 119.7(4) . . ?
C26 C25 H25 120.2 . . ?
C24 C25 H25 120.2 . . ?
C25 C26 C27 120.6(4) . . ?
C25 C26 H26 119.7 . . ?
C27 C26 H26 119.7 . . ?
C26 C27 C28 119.9(4) . . ?
C26 C27 H27 120.0 . . ?
C28 C27 H27 120.0 . . ?
C23 C28 C27 120.1(4) . . ?
C23 C28 H28 119.9 . . ?
C27 C28 H28 119.9 . . ?
 
loop_
 _geom_torsion_atom_site_label_1
 _geom_torsion_atom_site_label_2
 _geom_torsion_atom_site_label_3
 _geom_torsion_atom_site_label_4
 _geom_torsion
 _geom_torsion_site_symmetry_1
 _geom_torsion_site_symmetry_2
 _geom_torsion_site_symmetry_3
 _geom_torsion_site_symmetry_4
 _geom_torsion_publ_flag
C12 C1 C2 N3 62.3(3) . . . . ?
C13 C1 C2 N3 -60.1(3) . . . . ?
C1 C2 N3 C14 -104.9(3) . . . . ?
C1 C2 N3 C4 55.8(3) . . . . ?
C14 N3 C4 C5 106.9(3) . . . . ?
C2 N3 C4 C5 -54.3(3) . . . . ?
N3 C4 C5 C6 -66.9(3) . . . . ?
N3 C4 C5 C13 56.2(3) . . . . ?
C4 C5 C6 N7 81.6(4) . . . . ?
C13 C5 C6 N7 -42.1(4) . . . . ?
C5 C6 N7 C12 11.1(4) . . . . ?
C5 C6 N7 C8 -171.7(3) . . . . ?
C12 N7 C8 O8 173.8(3) . . . . ?
C6 N7 C8 O8 -3.4(4) . . . . ?
C12 N7 C8 C9 -6.9(4) . . . . ?
C6 N7 C8 C9 175.8(3) . . . . ?
O8 C8 C9 C10 -174.9(4) . . . . ?
N7 C8 C9 C10 5.9(5) . . . . ?
C8 C9 C10 C11 -1.2(6) . . . . ?
C9 C10 C11 C12 -3.0(6) . . . . ?
C10 C11 C12 N7 1.9(5) . . . . ?
C10 C11 C12 C1 -174.0(3) . . . . ?
C8 N7 C12 C11 3.3(5) . . . . ?
C6 N7 C12 C11 -179.8(3) . . . . ?
C8 N7 C12 C1 179.3(3) . . . . ?
C6 N7 C12 C1 -3.7(4) . . . . ?
C13 C1 C12 C11 -155.7(3) . . . . ?
C2 C1 C12 C11 83.2(4) . . . . ?
C13 C1 C12 N7 28.3(4) . . . . ?
C2 C1 C12 N7 -92.8(3) . . . . ?
C12 C1 C13 C5 -58.4(4) . . . . ?
C2 C1 C13 C5 62.1(3) . . . . ?
C6 C5 C13 C1 65.5(3) . . . . ?
C4 C5 C13 C1 -60.1(4) . . . . ?
C2 N3 C14 C17 -13.8(5) . . . . ?
C4 N3 C14 C17 -173.2(3) . . . . ?
C2 N3 C14 C15 167.7(3) . . . . ?
C4 N3 C14 C15 8.2(5) . . . . ?
N3 C14 C15 O15 -1.0(6) . . . . ?
C17 C14 C15 O15 -180.0(4) . . . . ?
N3 C14 C15 C16 179.5(3) . . . . ?
C17 C14 C15 C16 0.5(2) . . . . ?
O15 C15 C16 O16 -0.4(7) . . . . ?
C14 C15 C16 O16 179.1(4) . . . . ?
O15 C15 C16 C17 -180.0(4) . . . . ?
C14 C15 C16 C17 -0.5(2) . . . . ?
N3 C14 C17 N18 1.0(6) . . . . ?
C15 C14 C17 N18 179.9(4) . . . . ?
N3 C14 C17 C16 -179.4(4) . . . . ?
C15 C14 C17 C16 -0.5(2) . . . . ?
O16 C16 C17 N18 0.5(6) . . . . ?
C15 C16 C17 N18 -179.9(3) . . . . ?
O16 C16 C17 C14 -179.1(4) . . . . ?
C15 C16 C17 C14 0.5(2) . . . . ?
C14 C17 N18 C19 -177.2(3) . . . . ?
C16 C17 N18 C19 3.4(5) . . . . ?
C17 N18 C19 C20 -131.4(3) . . . . ?
C17 N18 C19 C22 103.9(3) . . . . ?
N18 C19 C20 O20 172.5(3) . . . . ?
C22 C19 C20 O20 -62.8(4) . . . . ?
N18 C19 C20 O21 -6.8(4) . . . . ?
C22 C19 C20 O21 117.9(3) . . . . ?
O20 C20 O21 C21 1.6(5) . . . . ?
C19 C20 O21 C21 -179.1(3) . . . . ?
N18 C19 C22 C23 -163.2(2) . . . . ?
C20 C19 C22 C23 71.0(3) . . . . ?
C19 C22 C23 C28 -106.1(4) . . . . ?
C19 C22 C23 C24 73.2(4) . . . . ?
C28 C23 C24 C25 -1.3(5) . . . . ?
C22 C23 C24 C25 179.4(3) . . . . ?
C23 C24 C25 C26 0.9(6) . . . . ?
C24 C25 C26 C27 0.0(7) . . . . ?
C25 C26 C27 C28 -0.5(7) . . . . ?
C24 C23 C28 C27 0.7(5) . . . . ?
C22 C23 C28 C27 -180.0(4) . . . . ?
C26 C27 C28 C23 0.1(6) . . . . ?
 
loop_
 _geom_hbond_atom_site_label_D 
 _geom_hbond_atom_site_label_H 
 _geom_hbond_atom_site_label_A 
 _geom_hbond_distance_DH 
 _geom_hbond_distance_HA 
 _geom_hbond_distance_DA 
 _geom_hbond_angle_DHA 
 _geom_hbond_site_symmetry_A 
 _geom_hbond_publ_flag
N18 H18 O15  0.86 2.16 2.946(3) 152.1 1_455 yes
C2 H2B O15  0.97 2.66 3.573(4) 157.4 1_455 yes
C4 H4A O15  0.97 2.42 3.191(4) 136.1 . yes
C5 H5 O20  0.98 2.59 3.435(4) 144.6 1_645 yes
C11 H11 O8  0.93 2.50 3.248(4) 137.7 1_455 yes
C19 H19 O16  0.98 2.36 3.151(3) 137.7 . yes
C21 H21C O8  0.96 2.39 3.318(5) 163.4 1_455 yes
C22 H22B O16  0.97 2.64 3.475(4) 144.6 1_455 yes
 
_refine_diff_density_max    0.162
_refine_diff_density_min   -0.216
_refine_diff_density_rms    0.046

_shelx_res_file
;
TITL ap_cytsqphalaome_rt_a.res in P2(1)2(1)2(1)
    AP_cytSqPhAlaOMe_RT.res
    created by SHELXL-2018/3 at 11:17:41 on 09-Mar-2026
CELL 0.71073 6.992 9.3258 33.2311 90 90 90
ZERR 4 0.0003 0.0005 0.002 0 0 0
LATT -1
SYMM 0.5-X,-Y,0.5+Z
SYMM -X,0.5+Y,0.5-Z
SYMM 0.5+X,0.5-Y,-Z
SFAC C H N O
UNIT 100 100 12 20
TEMP 22
SIZE 0.322 0.265 0.224
CONF
ACTA
L.S. 4 0 0
PLAN  20

list 4
fmap 2 53
MORE -1
BOND $H
HTAB 2
EQIV $1 x-1, y, z
HTAB N18 O15_$1
HTAB C2 O15_$1
HTAB C4 O15
EQIV $2 x+1, y-1, z
HTAB C5 O20_$2
HTAB C11 O8_$1
HTAB C19 O16
HTAB C21 O8_$1
HTAB C22 O16_$1

WGHT    0.064100    0.034600
FVAR       0.42872
C1    1    0.530246    0.092514    0.665864    11.00000    0.03279    0.03140 =
         0.06166    0.00556    0.00350   -0.00617
AFIX  13
H1    2    0.402682    0.061079    0.674318    11.00000   -1.20000
AFIX   0
C2    1    0.521723    0.139285    0.621395    11.00000    0.02943    0.02763 =
         0.06135   -0.00222    0.00013   -0.00209
AFIX  23
H2A   2    0.477744    0.060061    0.604900    11.00000   -1.20000
H2B   2    0.432145    0.217972    0.618367    11.00000   -1.20000
AFIX   0
N3    3    0.712314    0.184526    0.608187    11.00000    0.03009    0.02470 =
         0.05759   -0.00378    0.00240    0.00062
C4    1    0.860645    0.074865    0.614043    11.00000    0.03780    0.02772 =
         0.06935   -0.00418    0.00623    0.00593
AFIX  23
H4A   2    0.984309    0.114368    0.606824    11.00000   -1.20000
H4B   2    0.835283   -0.005967    0.596465    11.00000   -1.20000
AFIX   0
C5    1    0.866010    0.023463    0.657655    11.00000    0.03988    0.03381 =
         0.07240    0.00286   -0.00140    0.01224
AFIX  13
H5    2    0.956343   -0.056691    0.659225    11.00000   -1.20000
AFIX   0
C6    1    0.931477    0.137635    0.687241    11.00000    0.03432    0.05172 =
         0.06574    0.00139   -0.00644    0.01038
AFIX  23
H6A   2    0.981203    0.090578    0.711078    11.00000   -1.20000
H6B   2    1.035604    0.191220    0.675163    11.00000   -1.20000
AFIX   0
N7    3    0.780066    0.239985    0.699676    11.00000    0.02917    0.03987 =
         0.04942    0.00231   -0.00201    0.00412
C8    1    0.848158    0.356712    0.722672    11.00000    0.04008    0.05110 =
         0.04507   -0.00017   -0.00100   -0.00359
O8    4    1.019098    0.360839    0.731978    11.00000    0.03714    0.06958 =
         0.06803   -0.00695   -0.00884   -0.00329
C9    1    0.708131    0.461336    0.732553    11.00000    0.05228    0.06002 =
         0.05908   -0.01906   -0.00484    0.00308
AFIX  43
H9    2    0.746395    0.544969    0.745497    11.00000   -1.20000
AFIX   0
C10   1    0.522350    0.443198    0.723783    11.00000    0.04694    0.06384 =
         0.06172   -0.01572   -0.00014    0.01708
AFIX  43
H10   2    0.434158    0.513110    0.731128    11.00000   -1.20000
AFIX   0
C11   1    0.459875    0.318820    0.703502    11.00000    0.02980    0.05523 =
         0.06248   -0.00964    0.00112    0.00201
AFIX  43
H11   2    0.330334    0.304565    0.698570    11.00000   -1.20000
AFIX   0
C12   1    0.589615    0.220437    0.691275    11.00000    0.03132    0.03854 =
         0.04788    0.00522    0.00307   -0.00111
C13   1    0.669268   -0.032248    0.670351    11.00000    0.04884    0.03205 =
         0.07579    0.00884    0.00039    0.00104
AFIX  23
H13A  2    0.630693   -0.111622    0.653323    11.00000   -1.20000
H13B  2    0.672425   -0.065060    0.698042    11.00000   -1.20000
AFIX   0
C14   1    0.760978    0.322106    0.603013    11.00000    0.03087    0.02712 =
         0.04253   -0.00130    0.00017   -0.00051
C15   1    0.947512    0.392264    0.597091    11.00000    0.03004    0.03252 =
         0.06276   -0.00183    0.00156   -0.00386
O15   4    1.114394    0.351356    0.595406    11.00000    0.02591    0.04136 =
         0.10940   -0.00122    0.00608    0.00103
C16   1    0.845208    0.532704    0.594471    11.00000    0.03279    0.03110 =
         0.06655    0.00449    0.00155   -0.00301
O16   4    0.889029    0.658868    0.589863    11.00000    0.04124    0.03312 =
         0.12273    0.01627    0.00578   -0.00856
C17   1    0.664251    0.455671    0.600153    11.00000    0.03193    0.03007 =
         0.04102    0.00111    0.00017   -0.00082
N18   3    0.484582    0.500531    0.601903    11.00000    0.02828    0.02359 =
         0.07248    0.00441    0.00507   -0.00321
AFIX  43
H18   2    0.394279    0.440371    0.606771    11.00000   -1.20000
AFIX   0
C19   1    0.439250    0.652298    0.595571    11.00000    0.02742    0.02122 =
         0.05947    0.00479    0.00294   -0.00246
AFIX  13
H19   2    0.559638    0.705894    0.596928    11.00000   -1.20000
AFIX   0
C20   1    0.308068    0.711953    0.627773    11.00000    0.03516    0.02611 =
         0.05183    0.00142   -0.00040   -0.00136
O20   4    0.269579    0.837824    0.630093    11.00000    0.05725    0.02570 =
         0.07231    0.00015    0.01192    0.00176
O21   4    0.242446    0.613443    0.653043    11.00000    0.06548    0.03166 =
         0.06259    0.01190    0.02029    0.01163
C21   1    0.114154    0.664666    0.684004    11.00000    0.09482    0.05678 =
         0.07045    0.01539    0.03384    0.01875
AFIX 137
H21A  2   -0.003697    0.695295    0.671929    11.00000   -1.50000
H21B  2    0.172085    0.743906    0.697841    11.00000   -1.50000
H21C  2    0.088912    0.588800    0.702793    11.00000   -1.50000
AFIX   0

C22   1    0.354318    0.676104    0.553450    11.00000    0.04414    0.03059 =
         0.05371   -0.00036    0.00425   -0.00051
AFIX  23
H22A  2    0.425725    0.618660    0.534308    11.00000   -1.20000
H22B  2    0.223408    0.641677    0.553392    11.00000   -1.20000
AFIX   0
C23   1    0.355390    0.830679    0.539270    11.00000    0.05048    0.03551 =
         0.04214    0.00167    0.00603   -0.00028
C24   1    0.525685    0.893990    0.527834    11.00000    0.05921    0.04379 =
         0.06361    0.00408    0.01682   -0.00064
AFIX  43
H24   2    0.638798    0.841726    0.529119    11.00000   -1.20000
AFIX   0
C25   1    0.529177    1.034345    0.514506    11.00000    0.09338    0.04480 =
         0.08307    0.01050    0.03178   -0.01041
AFIX  43
H25   2    0.643888    1.075982    0.506498    11.00000   -1.20000
AFIX   0
C26   1    0.363069    1.111746    0.513150    11.00000    0.12296    0.04154 =
         0.08371    0.02321    0.02040    0.00999
AFIX  43
H26   2    0.365320    1.206187    0.504175    11.00000   -1.20000
AFIX   0
C27   1    0.193522    1.051311    0.524898    11.00000    0.08641    0.05438 =
         0.08071    0.01529    0.00032    0.02550
AFIX  43
H27   2    0.081382    1.104863    0.524103    11.00000   -1.20000
AFIX   0

C28   1    0.189290    0.910098    0.537986    11.00000    0.05288    0.05187 =
         0.06139    0.00821    0.00234    0.00810
AFIX  43
H28   2    0.074137    0.868942    0.545910    11.00000   -1.20000
AFIX   0
HKLF 4


REM  ap_cytsqphalaome_rt_a.res in P2(1)2(1)2(1)
REM wR2 = 0.1297, GooF = S = 1.046, Restrained GooF = 1.046 for all data
REM R1 = 0.0550 for 3753 Fo > 4sig(Fo) and 0.0867 for all 5257 data
REM 299 parameters refined using 0 restraints

END

WGHT      0.0615      0.0322

REM Instructions for potential hydrogen bonds
HTAB C2 O15_$1
HTAB C4 O15
HTAB C5 O20_$2
HTAB C11 O8_$1
HTAB N18 O15_$1
HTAB C19 O16
HTAB C21 O8_$1
HTAB C22 O16_$1

REM Highest difference peak  0.162,  deepest hole -0.216,  1-sigma level  0.046
Q1    1   0.3720  0.5975  0.6605  11.00000  0.05    0.16
Q2    1   1.0875  0.1399  0.6971  11.00000  0.05    0.15
Q3    1   0.7165  0.2223  0.6452  11.00000  0.05    0.15
Q4    1   0.8666  0.3392  0.6004  11.00000  0.05    0.15
Q5    1   0.8570  0.5986  0.5423  11.00000  0.05    0.14
Q6    1   0.3144  0.6575  0.5945  11.00000  0.05    0.14
Q7    1   0.6962  0.2275  0.6771  11.00000  0.05    0.14
Q8    1   0.2485  0.6968  0.5803  11.00000  0.05    0.14
Q9    1  -0.0292  0.6202  0.6575  11.00000  0.05    0.14
Q10   1   0.7607 -0.2742  0.6409  11.00000  0.05    0.14
Q11   1   0.3121  0.3397  0.6633  11.00000  0.05    0.13
Q12   1  -0.1201  0.6002  0.6585  11.00000  0.05    0.13
Q13   1   0.7573  0.4196  0.6599  11.00000  0.05    0.13
Q14   1   1.0167  0.4142  0.7745  11.00000  0.05    0.13
Q15   1   0.6263  0.1320  0.6325  11.00000  0.05    0.13
Q16   1   1.0779  0.3874  0.6229  11.00000  0.05    0.13
Q17   1   0.1067  0.9235  0.5820  11.00000  0.05    0.13
Q18   1   0.0389  1.1596  0.5628  11.00000  0.05    0.13
Q19   1   0.3821  0.1008  0.6620  11.00000  0.05    0.13
Q20   1   0.7921  0.2727  0.6540  11.00000  0.05    0.13
;
_shelx_res_checksum   79837

_shelx_hkl_file
;
   0   0  -5    0.85    0.90
   0   0   5    0.48    0.60
   0   0  -6  178.04    3.56
   0   0   6  178.21    3.49
   0   0   6  177.32    3.48
   0   0   7    0.72    0.63
   0   0   7    0.95    0.69
   0   0  -7    0.37    0.77
   0   0  -8  461.55    6.52
   0   0   8  464.53    6.51
   0   0   8  456.02    6.45
   0   0   9    0.13    0.92
   0   0   9    0.19    1.01
   0   0  10 3498.24   20.20
   0   0  10 3489.29   19.82
   0   0  11    0.53    1.12
   0   0  11    0.02    1.17
   0   0  12   58.58    2.95
   0   0 -12   55.65    2.86
   0   0  12   58.31    2.90
   0   0  13    0.77    0.86
   0   0  13    0.54    0.95
   0   0  14 2219.68   19.23
   0   0 -14 2234.91   18.90
   0   0  14 2219.51   18.83
   0   0  15    0.49    1.46
   0   0  15    0.08    1.39
   0   0 -16 1289.21   15.59
   0   0  16 1278.01   15.57
   0   0  16 1284.77   15.50
   0   0  17    0.66    1.17
   0   0  17    0.89    1.42
   0   0 -18   53.14    3.45
   0   0  18   52.61    3.51
   0   0  18   51.75    3.44
   0   0  19    0.23    0.95
   0   0 -19    0.01    1.16
   0   0  19   -0.21    0.91
   0   0 -20  128.77    5.55
   0   0  20  134.93    5.84
   0   0  20  131.99    5.74
   0   0 -21    0.78    1.31
   0   0  21    0.25    1.34
   0   0 -22   75.20    4.56
   0   0 -23    0.97    1.49
   0   0 -24  142.23    6.47
   0   0 -25    0.47    1.45
   0   0 -26    0.43    1.12
   0   0 -27    0.39    1.36
   0   0 -28  103.81    6.09
   0   0 -29    3.18    1.69
   0   0 -30   95.94    6.14
   0   0 -31    1.98    1.64
   0   0 -32   16.61    2.92
   0   0 -33    2.51    1.59
   0   0 -34   26.35    3.67
   0   0 -35   -0.91    1.47
   0   0 -36   12.88    2.69
   0   0 -37   -0.67    1.33
   0   0 -38    1.37    1.41
   0   0 -39    1.57    1.79
   0   0 -40   10.07    2.89
   0   0 -41   -0.32    1.34
   0   0 -42    1.50    1.75
   0  -1   2  135.72    2.15
   0  -1  -2  112.76    2.44
   0  -1  -3 1430.23    9.27
   0  -1  -3 1482.53    7.96
   0   1  -4  158.97    3.20
   0  -1   4  159.34    3.33
   0  -1  -4  160.92    3.40
   0  -1  -4  169.83    2.97
   0   1  -5  720.89    7.25
   0  -1   5  678.75    7.24
   0   1   5  718.24    7.63
   0  -1  -5  715.34    7.54
   0  -1  -5  726.01    6.58
   0  -1   6  178.46    3.97
   0   1  -6  190.92    4.07
   0  -1  -6  187.39    4.15
   0   1   6  183.21    4.20
   0   1   6  184.83    3.68
   0  -1  -6  193.47    3.70
   0  -1   7  894.53    9.36
   0   1  -7  922.29    9.30
   0   1   7  891.10    9.56
   0  -1  -7  904.49    9.46
   0  -1  -7  938.28    8.61
   0   1   7  910.04    8.61
   0   1  -8 9681.00   31.60
   0  -1   8 9706.70   32.50
   0   1   8 9999.00   33.66
   0  -1  -8 9888.84   32.80
   0  -1  -8 9984.15   30.03
   0   1   8 9668.14   29.81
   0  -1  -9 3201.06   17.94
   0   1  -9 3266.27   19.32
   0   1   9 3221.18   19.91
   0  -1  -9 3202.25   19.66
   0   1   9 3171.23   18.00
   0   1 -10  107.00    3.82
   0  -1  10   93.71    3.60
   0  -1 -10   89.15    3.24
   0  -1 -10   92.27    3.58
   0   1  10   96.63    3.69
   0   1  10   94.07    3.33
   0  -1  11  792.69   10.65
   0   1 -11  789.14   10.41
   0  -1 -11  787.17    9.85
   0   1  11  797.74   10.81
   0  -1 -11  775.15   10.47
   0   1  11  775.39    9.85
   0  -1  12  413.47    8.07
   0   1 -12  419.60    7.92
   0  -1 -12  430.00    7.64
   0   1  12  421.90    8.19
   0  -1 -12  418.90    7.94
   0   1  12  422.58    7.65
   0  -1  13   19.99    2.00
   0  -1 -13   18.38    1.81
   0  -1 -13   16.66    1.88
   0   1  13   21.88    2.09
   0   1  13   19.99    1.89
   0  -1  14  504.29    9.64
   0   1 -14  478.70    9.04
   0  -1 -14  506.64    8.99
   0  -1 -14  485.89    9.10
   0   1  14  495.38    9.56
   0   1  14  497.89    9.00
   0  -1  15   36.23    2.79
   0  -1 -15   34.60    2.58
   0   1 -15   37.57    2.88
   0   1  15   37.37    2.84
   0   1  15   34.40    2.59
   0  -1  16  155.96    5.79
   0  -1 -16  151.97    5.34
   0   1 -16  145.33    5.38
   0   1  16  159.00    5.82
   0  -1  16  148.25    5.14
   0   1  16  149.42    5.34
   0   1 -17  104.10    4.76
   0  -1 -17   99.52    4.51
   0  -1  17  102.08    4.84
   0  -1  17   93.23    4.25
   0   1  17  101.22    4.84
   0   1  17  107.17    4.71
   0   1 -18  432.18    9.72
   0  -1 -18  438.32    9.53
   0  -1  18  470.98   10.58
   0   1  18  443.12   10.29
   0  -1  18  426.89    9.34
   0   1  18  445.22    9.77
   0  -1  19   92.95    4.94
   0   1 -19   96.97    4.87
   0  -1 -19   92.57    4.59
   0   1  19   89.89    4.85
   0  -1  19   89.60    4.53
   0   1  19   93.28    4.70
   0  -1 -20  192.33    6.67
   0   1 -20  184.53    6.78
   0   1  20  185.70    7.08
   0  -1  20  196.04    6.81
   0   1  20  189.77    6.82
   0   1 -21    6.76    1.98
   0  -1  21    3.40    1.36
   0  -1 -21    1.99    1.35
   0  -1 -22  363.88    9.65
   0   1 -22  357.01    9.86
   0  -1  22  353.39    9.64
   0  -1 -23  321.22    9.37
   0   1 -23  315.85    9.52
   0  -1 -24  153.33    6.70
   0   1 -24  156.21    6.87
   0  -1 -25    3.05    1.52
   0   1 -25    2.69    1.52
   0  -1 -26   30.84    3.31
   0   1 -26   28.97    3.28
   0   1 -27    5.02    1.76
   0  -1 -27    5.77    1.84
   0  -1 -28   12.81    2.38
   0   1 -28   13.38    2.45
   0  -1 -29    1.48    1.51
   0   1 -29    1.09    1.29
   0  -1 -30   22.08    3.13
   0   1 -30   21.15    3.14
   0  -1 -31   -1.48    1.39
   0   1 -31    0.94    1.23
   0   1 -32    6.05    2.14
   0  -1 -32    7.33    2.07
   0   1 -33   49.86    4.87
   0  -1 -33   46.22    4.62
   0  -1 -34    5.70    2.03
   0   1 -34    7.13    2.16
   0  -1 -35   11.61    2.56
   0   1 -35    9.60    2.50
   0   1 -36    2.45    1.56
   0  -1 -36   -0.25    1.38
   0  -1 -37    1.24    1.43
   0   1 -37    0.76    1.39
   0   1 -38   29.18    4.11
   0  -1 -38   26.75    3.91
   0  -1 -39    0.91    1.34
   0   1 -39    1.91    1.70
   0   1 -40   -1.21    1.66
   0  -1 -40   -0.20    1.25
   0  -1 -41    0.22    1.26
   0   1 -41    3.44    2.06
   0  -1 -42    1.05    1.63
   0   1 -42    5.04    2.17
   0  -2   0  104.85    2.87
   0   2   0  104.01    2.88
   0  -2   1   42.34    1.82
   0   2   1   46.00    2.04
   0  -2  -1   43.43    1.97
   0   2  -1   44.14    1.86
   0  -2  -2  253.13    4.76
   0  -2   2  253.73    4.23
   0   2  -2  249.28    4.21
   0   2   2  245.38    4.73
   0   2  -3  992.80    8.20
   0  -2   3 1008.97    8.37
   0   2   3  994.96    9.87
   0  -2  -3 1020.36    9.88
   0  -2  -4  137.79    3.25
   0  -2   4  132.01    3.68
   0  -2  -4  129.14    3.75
   0  -2   4  135.46    3.11
   0   2   4  123.61    3.68
   0  -2   5 2244.07   12.76
   0  -2   5 2170.59   15.20
   0   2   5 2238.73   13.65
   0  -2  -5 2276.59   13.54
   0  -2  -5 2224.09   15.96
   0   2   5 2164.54   15.80
   0  -2  -6   12.51    1.23
   0   2   6   15.59    1.32
   0  -2   6   14.16    1.46
   0   2  -6   15.03    1.58
   0  -2  -6   11.60    1.50
   0   2   6   12.60    1.47
   0   2  -7  533.08    8.16
   0  -2   7  552.52    8.42
   0  -2  -7  561.69    7.33
   0   2   7  559.85    7.42
   0  -2  -7  565.59    8.73
   0   2   7  544.73    8.54
   0   2  -8  506.12    8.13
   0  -2   8  510.03    8.35
   0   2   8  521.83    7.50
   0  -2  -8  503.77    7.24
   0  -2  -8  507.81    8.55
   0   2   8  501.95    8.48
   0   2  -9  190.40    5.24
   0  -2   9  194.26    5.38
   0   2   9  191.04    5.46
   0  -2  -9  200.30    5.57
   0   2   9  198.71    4.84
   0  -2  -9  191.73    4.70
   0   2 -10  172.58    5.07
   0  -2  10  179.10    5.35
   0   2  10  186.48    5.60
   0  -2 -10  178.91    5.43
   0  -2 -10  179.04    4.72
   0   2  10  177.04    4.76
   0   2 -11   43.69    2.75
   0  -2  11   42.15    2.77
   0   2  11   45.66    2.96
   0  -2 -11   37.72    2.73
   0   2  11   41.00    2.44
   0  -2 -11   35.30    2.26
   0  -2  12 1063.80   13.84
   0   2 -12 1045.15   13.19
   0  -2 -12 1065.36   13.89
   0   2  12 1079.85   14.25
   0  -2 -12 1050.92   12.13
   0   2  12 1047.71   12.40
   0   2 -13  191.53    5.92
   0  -2  13  190.31    6.08
   0   2  13  204.04    6.42
   0  -2 -13  197.14    6.15
   0  -2 -13  187.42    5.39
   0   2  13  202.79    5.68
   0  -2  14   29.55    2.59
   0  -2 -14   26.17    2.22
   0   2 -14   27.91    2.51
   0  -2 -14   27.29    2.49
   0   2  14   27.05    2.53
   0   2  14   28.32    2.31
   0   2 -15   68.85    3.98
   0  -2 -15   65.94    3.49
   0  -2  15   67.09    3.90
   0  -2 -15   60.97    3.71
   0   2  15   61.21    3.81
   0   2  15   66.32    3.53
   0   2 -16  753.77   12.67
   0  -2  16  766.24   13.25
   0  -2 -16  769.62   11.93
   0  -2 -16  791.01   13.25
   0   2  16  772.21   13.54
   0   2  16  755.97   12.15
   0   2 -17  222.07    7.14
   0  -2  17  213.28    7.27
   0  -2 -17  226.83    6.73
   0  -2 -17  220.35    7.21
   0   2  17  215.70    7.38
   0   2  17  217.50    6.73
   0  -2 -18  196.83    6.48
   0   2 -18  191.67    6.78
   0  -2  18  192.96    7.12
   0  -2 -18  192.08    6.87
   0   2  18  204.11    7.42
   0   2  18  197.12    6.62
   0  -2 -19   51.64    3.54
   0   2 -19   53.53    3.82
   0  -2 -19   56.75    3.91
   0   2  19   54.21    3.64
   0   2 -20   32.66    3.20
   0  -2 -20   30.10    2.87
   0   2  20   28.78    2.80
   0   2 -21  267.76    8.60
   0  -2 -21  277.29    8.35
   0  -2  22    4.96    1.45
   0  -2 -22    4.87    1.57
   0  -2  23    4.26    1.38
   0   2  23    1.84    0.38
   0  -2 -23    1.76    1.26
   0   2 -24   24.16    2.95
   0  -2 -24   26.10    2.95
   0  -2 -25    4.18    1.46
   0   2 -25    4.32    1.67
   0  -2 -26    9.38    2.04
   0   2 -26    9.69    2.09
   0  -2 -27   36.57    3.58
   0   2 -27   36.51    3.81
   0  -2 -28    7.37    1.87
   0   2 -28    5.56    1.94
   0   2 -29   28.67    3.53
   0  -2 -29   28.62    3.40
   0  -2 -30   -0.67    1.17
   0   2 -30    2.29    1.49
   0   2 -31   91.42    6.25
   0  -2 -31   79.95    5.65
   0   2 -32    1.80    1.49
   0  -2 -32    1.57    1.41
   0  -2 -33    6.14    2.04
   0   2 -33    4.44    1.82
   0   2 -34   -1.57    1.47
   0  -2 -34    1.66    1.60
   0   2 -35   -0.16    1.32
   0  -2 -35    0.49    1.46
   0  -2 -36   -0.38    1.19
   0   2 -36   -0.86    1.35
   0  -2 -37   -0.26    1.25
   0   2 -37   -0.97    1.43
   0   2 -38   -0.42    1.22
   0  -2 -38   -3.73    1.91
   0   2 -39    1.66    1.41
   0  -2 -39    3.32    1.83
   0  -2 -40    1.94    1.63
   0   2 -40    3.61    2.05
   0   2 -41    6.26    2.41
   0  -2 -41    3.71    1.86
   0  -2 -42    3.34    1.89
   0   3   0    0.24    0.59
   0  -3   0    0.38    0.80
   0   3   1  210.95    5.13
   0  -3  -1  215.02    5.12
   0   3  -1  213.33    4.92
   0  -3   1  213.35    4.95
   0  -3  -2  296.16    6.15
   0  -3   2  294.98    5.69
   0   3   2  302.06    6.32
   0   3  -2  275.41    5.52
   0   3  -3    4.00    0.83
   0  -3   3    2.52    0.81
   0  -3  -3    1.47    0.88
   0   3   3    3.64    0.95
   0   3  -4   37.24    2.02
   0  -3  -4   32.92    2.30
   0   3   4   34.07    2.36
   0  -3   4   36.44    2.05
   0  -3  -5  128.03    3.81
   0  -3   5  133.71    4.42
   0   3   5  130.47    4.50
   0  -3   5  131.58    3.78
   0  -3  -5  128.52    4.46
   0  -3   6  169.92    5.08
   0  -3  -6  179.08    4.54
   0  -3  -6  166.40    5.18
   0   3   6  166.37    5.20
   0  -3   6  176.29    4.42
   0  -3   7   23.95    2.07
   0  -3   7   23.33    1.75
   0  -3  -7   20.10    1.69
   0  -3  -7   18.95    1.95
   0   3   7   22.70    2.11
   0  -3   8   51.82    3.03
   0  -3   8   55.66    2.63
   0   3   8   59.23    2.83
   0  -3  -8   57.83    2.79
   0  -3  -8   56.73    3.28
   0   3   8   55.47    3.28
   0  -3   9 1039.74   13.68
   0  -3   9 1069.17   11.34
   0  -3  -9 1023.80   11.65
   0   3   9 1065.54   12.09
   0  -3  -9 1009.53   13.70
   0   3   9 1043.76   14.09
   0   3 -10  563.10   10.12
   0  -3  10  561.21   10.36
   0   3  10  583.17    9.22
   0  -3 -10  561.60    8.83
   0  -3 -10  535.76   10.26
   0   3  10  548.33   10.50
   0  -3 -11    1.79    0.98
   0   3  11    4.06    1.04
   0   3 -11    1.46    1.09
   0  -3  11    4.29    1.21
   0  -3 -11    4.68    1.36
   0   3  11    3.59    1.19
   0  -3  12   88.73    4.41
   0   3 -12   91.53    4.34
   0   3  12   93.55    3.95
   0  -3 -12   91.55    3.88
   0  -3 -12   96.29    4.62
   0   3  12   94.11    4.62
   0  -3  13  147.79    5.78
   0   3 -13  160.46    5.84
   0   3  13  160.23    5.32
   0  -3 -13  162.28    5.29
   0  -3 -13  153.76    5.96
   0   3  13  159.36    6.11
   0   3 -14  573.02   11.13
   0  -3  14  589.61   11.74
   0  -3 -14  571.29    9.99
   0   3  14  584.97   10.46
   0  -3 -14  567.24   11.55
   0   3  14  574.12   11.81
   0   3 -15  139.17    5.66
   0  -3  15  158.36    6.32
   0  -3 -15  143.52    5.18
   0   3  15  147.42    5.42
   0  -3 -15  144.28    5.97
   0   3  15  148.25    6.19
   0   3 -16    7.46    1.83
   0  -3  16    4.61    1.53
   0  -3 -16    6.72    1.43
   0   3  16    3.33    1.13
   0  -3 -16    6.40    1.68
   0   3  16    4.26    1.43
   0   3 -17  369.02    9.51
   0  -3 -17  366.32    9.80
   0   3  17  381.55    9.16
   0  -3 -17  372.96    8.79
   0   3 -18   72.31    4.44
   0  -3 -18   72.52    4.08
   0  -3 -18   74.95    4.63
   0   3  18   70.52    4.13
   0   3 -19    5.99    1.62
   0  -3 -19    6.33    1.78
   0  -3 -19    7.32    1.59
   0   3  19    6.75    1.60
   0   3 -20   14.43    2.26
   0  -3 -20   19.99    2.35
   0  -3 -20   16.14    2.47
   0   3  20   19.00    2.37
   0  -3 -21   23.12    2.58
   0   3 -21   18.95    2.58
   0  -3 -21   20.47    2.76
   0   3 -22   23.87    2.94
   0  -3 -22   21.09    2.60
   0  -3 -22   23.26    2.97
   0   3 -23   14.10    2.41
   0  -3 -23   12.87    2.45
   0  -3 -23   10.06    1.99
   0   3 -24   29.48    3.34
   0  -3 -24   32.48    3.24
   0   3 -25   41.47    3.94
   0  -3 -25   43.29    3.83
   0   3 -26   16.19    2.67
   0  -3 -26   17.95    2.66
   0   3 -27    5.93    1.91
   0  -3 -27    5.23    1.79
   0   3 -28    3.28    1.56
   0   3  28    1.93    0.48
   0  -3 -28    3.01    1.59
   0  -3 -29    9.68    2.21
   0   3 -29    8.29    2.18
   0  -3 -30   10.05    2.27
   0   3 -30   11.93    2.57
   0  -3 -31    1.31    1.48
   0   3 -31    0.76    1.33
   0  -3 -32    9.47    2.18
   0   3 -32   10.45    2.50
   0  -3 -33    2.70    1.75
   0   3 -33    0.33    1.23
   0   3 -34    0.21    1.51
   0  -3 -34    3.31    1.83
   0   3 -35    0.77    1.32
   0  -3 -35    0.60    1.41
   0   3 -36   -1.52    1.45
   0  -3 -36    2.72    1.89
   0  -3 -37   -0.41    1.45
   0   3 -37   -1.43    1.37
   0   3 -38    1.28    1.49
   0  -3 -38    2.89    2.03
   0  -3 -39   -0.90    1.37
   0   3 -39   -3.15    1.84
   0   3 -40    1.97    1.67
   0  -3 -40    2.06    1.69
   0  -3 -41   -2.61    1.87
   0  -3 -42   -2.13    1.68
   0  -4   0 1703.63   17.59
   0   4   0 1703.36   17.81
   0  -4  -1   56.74    3.28
   0   4   1   56.89    3.56
   0  -4   1   56.86    3.19
   0   4  -1   57.37    3.28
   0   4   2  145.28    5.68
   0  -4   2  139.31    5.25
   0   4  -2  143.72    5.25
   0  -4  -2  139.21    5.33
   0   4  -3    6.00    1.09
   0  -4   3    5.67    1.20
   0   4   3    6.42    1.26
   0  -4  -3    6.29    1.31
   0  -4   4   26.79    2.12
   0   4   4   29.10    2.45
   0  -4  -4   27.75    2.41
   0   4  -4   27.84    2.06
   0  -4  -5   22.21    2.06
   0   4  -5   22.23    2.10
   0  -4   5   22.22    2.40
   0   4   5   22.27    2.39
   0  -4  -5   22.23    2.38
   0  -4   5   22.20    2.07
   0  -4  -6   41.29    2.54
   0  -4   6   42.47    2.90
   0  -4  -6   42.02    3.01
   0  -4   6   42.65    2.57
   0   4   6   46.08    3.15
   0  -4   7   14.76    2.27
   0  -4  -7   14.29    1.96
   0  -4  -7   14.31    2.29
   0   4   7   14.35    2.29
   0  -4   7   14.58    1.95
   0  -4   8   65.66    3.67
   0  -4  -8   65.64    3.21
   0  -4  -8   66.07    3.91
   0  -4   8   66.24    3.23
   0   4   8   66.81    3.90
   0  -4   9  375.86    8.90
   0  -4  -9  362.39    7.60
   0  -4  -9  366.71    8.90
   0   4   9  377.68    9.48
   0  -4   9  374.28    7.55
   0  -4  10   77.05    4.22
   0  -4 -10   75.81    3.63
   0  -4 -10   70.10    4.13
   0   4  10   80.38    4.44
   0  -4  10   76.15    3.50
   0  -4 -11   10.36    1.52
   0  -4  11    9.61    1.76
   0  -4  11    6.57    1.22
   0   4  11    8.68    1.70
   0  -4 -11    7.93    1.66
   0   4  12    0.92    0.84
   0  -4 -12    1.15    0.85
   0  -4  12   -0.06    0.77
   0  -4  12    1.26    1.02
   0  -4 -12    0.64    1.01
   0   4  12    0.72    0.87
   0  -4 -13    1.51    0.88
   0   4  13    2.33    0.88
   0  -4  13    4.10    1.36
   0  -4  13    2.97    1.00
   0   4  13    1.94    1.07
   0  -4 -13    2.08    1.24
   0  -4  14   26.82    2.81
   0  -4  14   24.88    2.19
   0  -4 -14   26.90    2.86
   0  -4 -14   25.32    2.37
   0   4  14   28.04    2.53
   0   4 -15  161.41    6.52
   0  -4 -15  158.87    6.69
   0  -4 -15  172.28    5.97
   0   4  15  180.84    6.30
   0   4 -16   94.79    5.18
   0  -4 -16  105.12    4.78
   0   4  16  103.79    4.92
   0  -4 -16   98.85    5.47
   0  -4 -17    6.12    1.44
   0   4  17    5.06    1.38
   0   4 -17    3.25    1.42
   0  -4 -17    6.78    1.78
   0   4  18    0.70    0.87
   0  -4 -18    0.68    0.89
   0   4 -18   -0.79    1.22
   0  -4 -18    0.21    1.10
   0   4 -19    1.58    1.32
   0  -4 -19    2.24    1.38
   0   4  19    1.20    0.99
   0  -4 -19    0.86    0.88
   0   4 -20   21.98    2.86
   0  -4 -20   25.85    3.16
   0  -4 -20   27.07    2.78
   0  -4 -21   22.17    2.61
   0   4 -21   21.65    2.95
   0  -4 -21   22.55    3.05
   0  -4 -22   43.12    3.56
   0   4 -22   32.39    3.56
   0  -4 -22   38.92    3.98
   0  -4 -23   53.36    4.05
   0   4 -23   54.26    4.53
   0  -4 -23   49.26    4.42
   0   4 -24    0.17    1.31
   0  -4 -24   -0.25    1.34
   0  -4 -24   -0.87    1.09
   0   4 -25    5.76    2.04
   0  -4 -25    5.59    1.82
   0  -4 -25    4.26    1.60
   0   4 -26    3.79    1.63
   0  -4 -26    3.69    1.90
   0  -4 -26    3.40    1.49
   0  -4 -27    0.21    1.11
   0   4 -27    0.01    1.28
   0  -4 -28   -0.91    1.17
   0   4 -28    0.12    1.30
   0  -4 -29    2.45    1.43
   0   4 -29    0.51    1.43
   0  -4 -30    6.83    1.96
   0   4 -30    8.41    2.41
   0  -4 -31    5.17    1.83
   0   4 -31    5.76    2.18
   0  -4 -32   13.52    2.69
   0   4 -32   12.87    2.83
   0  -4 -33    0.08    1.24
   0   4 -33   -0.50    1.40
   0  -4 -34    0.98    1.44
   0   4 -34    3.79    2.03
   0  -4 -35    1.62    1.65
   0   4 -35    3.18    1.94
   0  -4 -36    4.52    2.09
   0   4 -36    2.28    1.66
   0  -4 -37   -1.57    1.76
   0   4 -37    0.04    1.58
   0   4 -38   -0.60    1.52
   0  -4 -38    3.03    1.87
   0   4 -39    1.40    1.80
   0  -4 -39    6.77    1.15
   0  -4 -40    5.01    1.97
   0  -4 -41    1.36    1.58
   0  -4 -42    1.95    1.63
   0   5   0   -0.01    0.83
   0  -5   0    0.87    1.13
   0   5   1  320.86    9.23
   0  -5  -1  320.36    9.10
   0   5  -1  320.84    8.93
   0  -5   1  320.14    8.87
   0  -5  -2   81.52    4.23
   0   5  -2   81.39    4.00
   0   5   2   83.60    4.29
   0  -5   2   83.98    4.08
   0   5  -3   12.59    1.66
   0  -5  -3   10.36    1.72
   0   5   3    6.63    1.42
   0  -5   3   12.24    1.75
   0   5  -4  200.38    6.49
   0  -5   4  200.12    6.58
   0  -5  -4  200.72    7.12
   0   5   4  205.38    7.35
   0  -5   5   36.47    2.88
   0   5  -5   39.24    2.72
   0   5   5   37.95    3.07
   0  -5   5   37.29    2.77
   0  -5  -5   39.18    3.09
   0  -5  -6   17.95    1.93
   0  -5   6   16.50    2.11
   0   5  -6   17.03    1.85
   0   5   6   17.96    2.26
   0  -5  -6   15.36    2.14
   0  -5   6   17.04    1.98
   0  -5  -7   21.60    2.12
   0  -5   7   21.57    2.39
   0   5   7   21.62    2.48
   0  -5   7   21.16    2.12
   0  -5  -7   19.03    2.34
   0  -5   8   29.50    2.74
   0  -5  -8   23.06    2.19
   0  -5  -8   26.76    2.77
   0  -5   8   24.20    2.25
   0   5   8   28.62    2.81
   0  -5   9   47.67    3.50
   0  -5  -9   46.05    3.06
   0  -5  -9   49.10    3.68
   0  -5   9   46.90    3.05
   0   5   9   45.24    3.58
   0  -5  10   39.67    3.30
   0  -5 -10   46.16    3.11
   0  -5 -10   42.63    3.52
   0   5  10   42.96    3.57
   0  -5  10   42.73    2.98
   0  -5 -11    8.44    1.52
   0  -5  11    8.89    1.81
   0  -5  11    8.13    1.46
   0  -5 -11    7.93    1.78
   0  -5 -12  171.81    6.04
   0  -5 -12  172.75    7.14
   0  -5  12  177.86    6.02
   0  -5 -13    2.11    0.97
   0  -5  13    0.22    0.93
   0  -5 -13    1.93    1.35
   0  -5 -14    8.52    1.56
   0  -5  14    9.83    1.59
   0  -5 -14   10.42    2.06
   0  -5 -15    3.89    1.26
   0  -5  15    2.93    1.19
   0  -5 -15    4.04    1.67
   0  -5 -16   10.10    1.82
   0  -5  16   11.86    1.82
   0  -5 -16   11.99    2.37
   0  -5  17   49.99    3.52
   0   5  17   53.61    3.80
   0  -5 -17   46.50    3.48
   0  -5 -17   42.75    3.96
   0   5  18    2.10    1.24
   0  -5 -18    1.43    1.13
   0  -5  18    0.20    0.92
   0  -5 -18    0.69    1.22
   0  -5 -19    0.38    1.04
   0  -5  19    0.09    0.99
   0  -5 -19    0.67    1.24
   0  -5  20    0.23    0.90
   0  -5 -20    2.34    1.60
   0  -5 -20    0.70    1.02
   0  -5 -21    4.22    1.82
   0  -5 -21    3.13    1.38
   0  -5 -22    3.96    1.74
   0  -5 -22    7.76    1.86
   0  -5 -23    2.64    1.54
   0  -5 -23    1.82    1.35
   0  -5 -24    9.91    2.43
   0  -5 -24    9.15    2.11
   0  -5 -25    1.50    1.43
   0  -5 -25    2.00    1.18
   0   5 -26   -1.42    1.51
   0  -5 -26    1.50    1.59
   0  -5 -26   -0.31    1.13
   0   5 -27    7.35    2.26
   0  -5 -27    4.02    1.97
   0  -5 -27    3.33    1.46
   0   5 -28   17.27    3.20
   0  -5 -28   22.86    3.54
   0  -5 -28   21.39    2.95
   0  -5 -29    1.70    1.39
   0   5 -29    0.53    1.35
   0  -5 -30    0.96    1.21
   0   5 -30   -1.01    1.51
   0  -5 -31    2.62    1.44
   0   5 -31    2.76    1.72
   0  -5 -32   -0.53    1.28
   0   5 -32    0.61    1.82
   0  -5 -33    1.68    1.52
   0   5 -33   -0.22    1.67
   0  -5 -34   -1.78    1.34
   0   5 -34    0.71    1.61
   0  -5 -35    1.46    1.30
   0   5 -35   -0.73    1.40
   0  -5 -36    0.03    1.34
   0   5 -36   -0.68    1.50
   0  -5 -37   -1.97    1.56
   0   5 -37    0.77    1.69
   0  -5 -38   -0.53    1.37
   0  -5 -39    1.28    1.20
   0  -5 -40    0.03    1.13
   0  -5 -41    5.37    2.14
   0   6   0  603.58   13.41
   0  -6   0  603.74   13.35
   0   6   1    1.01    0.95
   0   6  -1    0.49    1.03
   0  -6  -1    2.09    1.34
   0  -6   1    3.50    1.46
   0   6   2   16.11    2.20
   0   6  -2   16.00    2.05
   0  -6   2   17.36    2.29
   0  -6  -2   15.72    2.20
   0  -6  -3   41.36    3.43
   0   6  -3   43.26    3.22
   0   6   3   47.80    3.68
   0  -6   3   37.95    3.14
   0   6   4  310.85   10.33
   0  -6  -4  310.48    9.95
   0   6  -4  311.41    9.29
   0  -6   4  311.04    9.49
   0   6  -5   64.97    3.86
   0  -6   5   69.37    4.27
   0  -6  -5   62.43    4.31
   0   6   5   69.70    4.49
   0  -6   5   66.86    4.07
   0  -6  -6  424.08    9.73
   0   6  -6  424.94    9.54
   0  -6   6  424.68   10.67
   0   6   6  424.45   11.10
   0  -6  -6  424.79   10.75
   0  -6   6  424.11   10.19
   0  -6  -7   15.01    2.01
   0   6  -7   13.70    1.88
   0  -6   7   18.53    2.38
   0  -6  -7   16.15    2.44
   0  -6   7   14.97    2.04
   0  -6  -8   10.40    1.79
   0  -6   8   10.67    1.88
   0  -6  -8   10.58    2.01
   0  -6   8   11.76    1.93
   0  -6  -9   13.11    1.97
   0  -6  -9   12.67    2.23
   0  -6   9   13.16    1.97
   0  -6 -10  107.04    5.09
   0  -6 -10  110.56    5.98
   0  -6  10  111.28    5.21
   0  -6 -11   95.36    4.82
   0  -6 -11   99.32    5.74
   0  -6  11  101.88    4.98
   0  -6 -12    1.86    1.08
   0  -6  12    4.55    1.37
   0  -6 -12    1.17    1.32
   0  -6 -13    0.07    0.92
   0  -6  13   -0.01    0.91
   0  -6 -13    0.18    1.22
   0  -6 -14   49.82    3.64
   0  -6 -14   57.28    4.64
   0  -6  14   51.64    3.70
   0  -6 -15    1.57    1.15
   0  -6  15    0.46    1.02
   0  -6 -15    0.25    1.26
   0  -6 -16    4.16    1.35
   0  -6  16    5.84    1.57
   0  -6 -16    5.63    1.94
   0  -6 -17   14.46    2.15
   0  -6  17   13.49    2.09
   0  -6 -17   10.83    2.34
   0  -6 -18    8.33    1.80
   0  -6  18   11.62    1.97
   0  -6 -18   11.88    2.51
   0  -6 -19    4.03    1.43
   0  -6  19    3.01    1.33
   0  -6 -19    3.25    1.73
   0  -6 -20   10.37    1.99
   0  -6  20   15.34    2.31
   0  -6 -20   13.91    2.73
   0  -6 -21    1.43    1.07
   0  -6  21    2.79    1.38
   0  -6 -21    2.30    1.56
   0  -6  22   87.32    5.31
   0  -6 -22   81.22    6.04
   0  -6 -22   77.31    4.98
   0  -6  23   -0.74    1.04
   0  -6 -23    2.05    1.53
   0  -6 -23    0.40    1.19
   0  -6  24    6.46    1.84
   0  -6 -24    7.59    2.27
   0  -6 -24    6.12    1.77
   0  -6  25    1.05    1.15
   0  -6 -25   -0.23    1.26
   0  -6 -25    1.35    1.27
   0  -6  26   20.19    2.85
   0  -6 -26   23.82    3.68
   0  -6 -26   21.86    3.04
   0  -6  27    0.12    1.20
   0  -6 -27    1.71    1.72
   0  -6 -27   -0.05    0.99
   0  -6  28   -0.01    1.08
   0  -6 -28   -0.72    1.64
   0  -6 -28   -0.56    1.33
   0  -6  29    8.83    2.14
   0  -6 -29    7.14    2.35
   0  -6 -29    5.51    1.88
   0  -6  30    1.55    1.36
   0  -6 -30   -2.18    1.73
   0  -6 -30   -1.45    1.20
   0  -6 -31    3.76    1.64
   0  -6  31    0.90    1.23
   0  -6 -32   -0.29    1.20
   0  -6  32   -0.31    1.06
   0  -6 -33    1.25    1.52
   0  -6  33   -0.68    1.33
   0  -6 -34    3.76    1.80
   0  -6 -35    4.93    2.09
   0  -6 -36    4.59    1.91
   0  -6 -37   -2.76    1.79
   0  -6 -38    7.45    2.20
   0  -6 -39   -0.49    1.22
   0  -6 -40   -1.79    1.48
   0   7   0   -0.27    1.02
   0  -7   0   -0.54    1.14
   0   7  -1    1.40    1.03
   0  -7  -1    5.09    1.72
   0  -7   1    5.55    1.52
   0  -7  -2  128.24    6.34
   0  -7   2  121.06    5.96
   0   7  -2  114.87    5.76
   0   7  -3   11.91    1.97
   0  -7   3   13.05    2.17
   0  -7  -3   12.38    2.22
   0   7  -4   26.80    2.84
   0  -7   4   32.51    3.19
   0  -7  -4   29.23    3.20
   0   7  -5    2.62    1.15
   0  -7   5    3.13    1.39
   0  -7  -5    1.88    1.42
   0  -7  -6   23.75    2.61
   0   7  -6   22.78    2.58
   0  -7  -6   26.14    3.14
   0  -7   6   22.66    2.67
   0  -7  -7   24.60    2.72
   0   7  -7   25.60    2.70
   0  -7  -7   26.67    3.21
   0  -7   7   29.49    3.08
   0  -7  -8  164.22    6.64
   0  -7  -8  165.02    7.53
   0  -7   8  175.61    7.11
   0  -7  -9   30.58    3.00
   0  -7  -9   33.23    3.63
   0  -7   9   36.74    3.40
   0  -7 -10   37.41    3.33
   0  -7 -10   34.34    3.71
   0  -7  10   33.99    3.27
   0  -7 -11   31.25    3.06
   0  -7 -11   34.64    3.72
   0  -7  11   30.02    3.08
   0  -7 -12   65.35    4.36
   0  -7 -12   69.44    5.25
   0  -7  12   72.05    4.65
   0  -7 -13   14.28    2.25
   0  -7  13   18.87    2.54
   0  -7 -13   13.14    2.62
   0  -7 -14  129.56    6.13
   0  -7 -14  133.07    7.37
   0  -7  14  140.95    6.54
   0  -7 -15   39.78    3.54
   0  -7 -15   38.48    4.20
   0  -7  15   37.49    3.62
   0  -7 -16   30.78    3.15
   0  -7 -16   33.37    3.95
   0  -7  16   32.04    3.33
   0  -7 -17   17.69    2.54
   0  -7  17   20.67    2.74
   0  -7 -17   16.48    2.94
   0  -7 -18   75.21    4.88
   0  -7 -18   77.27    5.94
   0  -7  18   81.46    5.15
   0  -7 -19   13.96    2.32
   0  -7  19   14.37    2.44
   0  -7 -19   15.91    2.94
   0  -7 -20   -0.83    1.08
   0  -7  20    0.90    1.29
   0  -7 -20    1.71    1.60
   0  -7 -21   14.05    2.41
   0  -7  21   14.71    2.43
   0  -7 -21   14.39    2.89
   0  -7 -22   23.68    3.01
   0  -7 -22   25.01    3.66
   0  -7  22   28.73    3.29
   0  -7 -23   92.82    5.76
   0  -7 -23   98.01    7.05
   0  -7  23  103.57    6.11
   0  -7  24   -1.76    1.26
   0  -7 -24    1.73    1.53
   0  -7 -24   -2.05    1.29
   0  -7  25    2.49    1.29
   0  -7 -25    1.77    1.32
   0  -7  26    7.97    2.09
   0  -7 -26    7.55    2.05
   0  -7 -26    6.33    2.25
   0  -7 -27   28.70    3.47
   0  -7 -27   29.04    4.23
   0  -7  27   30.42    3.68
   0  -7  28   -0.94    1.13
   0  -7 -28   -0.17    0.87
   0  -7  29    1.42    1.49
   0  -7 -29    0.71    1.12
   0  -7 -29    1.32    1.69
   0  -7 -30    2.40    1.49
   0  -7 -30    0.90    1.57
   0  -7 -31   -0.43    1.08
   0  -7 -31    2.01    1.72
   0  -7 -32    2.58    1.90
   0  -7 -33   -2.31    1.62
   0  -7 -34    8.53    2.36
   0  -7 -35    3.31    2.04
   0  -7 -36    2.59    1.58
   0  -7 -37    4.20    1.97
   0  -8   0   -0.69    1.28
   0  -8   1   92.39    5.73
   0  -8  -1   93.92    5.87
   0  -8  -2   12.46    2.42
   0  -8   2   15.23    2.56
   0  -8  -3   44.69    4.16
   0  -8   3   43.85    3.99
   0  -8  -4    3.08    1.68
   0  -8   4    1.52    1.39
   0  -8  -5   57.19    4.26
   0  -8  -5   59.70    4.81
   0  -8   5   61.61    4.62
   0  -8  -6   16.37    2.43
   0  -8   6   16.68    2.48
   0  -8  -6   18.00    2.80
   0  -8  -7    3.27    1.39
   0  -8   7    4.11    1.33
   0  -8  -7    6.97    2.03
   0  -8  -8    1.46    1.14
   0  -8  -8    3.21    1.55
   0  -8   8    1.90    1.31
   0  -8  -9   16.61    2.46
   0  -8  -9   16.25    2.86
   0  -8   9   15.25    2.47
   0  -8 -10    0.48    0.99
   0  -8 -10    0.78    1.33
   0  -8  10    0.00    1.09
   0  -8 -11    0.51    1.09
   0  -8  11   -0.55    1.22
   0  -8 -11    2.06    1.66
   0  -8 -12   29.33    3.25
   0  -8 -12   33.65    3.97
   0  -8  12   33.47    3.53
   0  -8 -13   40.37    3.74
   0  -8 -13   42.37    4.46
   0  -8  13   49.27    4.24
   0  -8 -14   19.99    2.72
   0  -8  14   21.69    2.94
   0  -8 -14   19.95    3.25
   0  -8 -15    7.02    1.86
   0  -8 -15    7.50    2.25
   0  -8  15    7.57    1.94
   0  -8 -16    5.51    1.79
   0  -8 -16    5.88    2.04
   0  -8  16    4.36    1.64
   0  -8 -17   -0.39    1.09
   0  -8  17    1.15    1.22
   0  -8 -17   -0.44    1.42
   0  -8 -18    9.60    2.07
   0  -8  18   13.62    2.38
   0  -8 -18   14.10    2.94
   0  -8 -19    9.63    2.12
   0  -8  19   15.58    2.51
   0  -8 -19   15.75    3.20
   0  -8 -20    0.47    1.12
   0  -8  20    0.82    1.18
   0  -8 -20    1.02    1.69
   0  -8 -21    4.03    1.56
   0  -8  21   -0.03    1.11
   0  -8 -21    1.86    1.64
   0  -8 -22    0.95    1.22
   0  -8  22   -0.16    0.96
   0  -8 -22   -0.60    1.35
   0  -8 -23    0.17    1.49
   0  -8 -23    0.77    1.02
   0  -8  24   -0.31    1.00
   0  -8 -24   -0.83    1.12
   0  -8 -24    1.37    1.55
   0  -8 -25    2.15    1.25
   0  -8 -25    1.18    1.44
   0  -8 -26    1.20    1.26
   0  -8 -26    1.69    1.73
   0  -8 -27    4.46    1.72
   0  -8 -27    4.96    2.14
   0  -8 -28    7.31    1.98
   0  -8 -28    7.82    2.64
   0  -8 -29   -0.91    1.24
   0  -8 -29   -0.14    1.37
   0  -8 -30    3.30    1.58
   0  -8 -30    1.94    1.71
   0  -8 -31   20.84    3.30
   0  -9   0   -1.67    1.40
   0  -9  -1   -0.27    1.41
   0  -9   1    0.27    1.23
   0  -9  -2    0.75    1.58
   0  -9   2    1.07    1.36
   0  -9   3    9.89    2.18
   0  -9  -3    8.67    2.42
   0  -9  -4    1.97    1.45
   0  -9   4    0.45    1.38
   0  -9  -5   61.85    4.75
   0  -9  -5   60.49    5.21
   0  -9   5   57.30    4.82
   0  -9  -6   99.04    5.95
   0  -9  -6   99.30    6.66
   0  -9   6  116.07    6.74
   0  -9  -7   -0.05    1.44
   0  -9  -7   -0.54    1.40
   0  -9   7    1.60    1.36
   0  -9  -8   50.28    4.32
   0  -9  -8   46.95    4.81
   0  -9   8   46.17    4.36
   0  -9  -9    2.07    1.34
   0  -9  -9    4.90    2.09
   0  -9   9    3.04    1.59
   0  -9 -10   38.74    3.78
   0  -9 -10   43.21    4.67
   0  -9  10   39.93    4.11
   0  -9 -11   62.27    4.76
   0  -9 -11   63.52    5.60
   0  -9  11   73.74    5.58
   0  -9 -12   19.58    2.83
   0  -9  12   22.89    3.21
   0  -9 -12   21.42    3.49
   0  -9 -13   -1.21    1.27
   0  -9 -13    1.93    1.73
   0  -9  13    0.06    1.10
   0  -9 -14    9.90    2.20
   0  -9 -14   10.73    2.62
   0  -9  14   14.30    2.65
   0  -9 -15   14.80    2.52
   0  -9  15   13.72    2.63
   0  -9 -15   10.89    2.70
   0  -9 -16   -1.35    1.07
   0  -9  16    2.47    1.44
   0  -9 -16   -0.22    1.61
   0  -9 -17    2.47    1.61
   0  -9 -17    0.31    1.37
   0  -9  17    1.53    1.28
   0  -9 -18    1.33    1.34
   0  -9 -18    2.13    1.77
   0  -9  18    1.88    1.35
   0  -9 -19   15.84    2.61
   0  -9  19   17.86    2.90
   0  -9 -19   16.74    3.30
   0  -9 -20    2.19    1.36
   0  -9 -20    0.84    1.50
   0  -9 -21    1.09    1.15
   0  -9 -21    0.30    1.76
   0  -9 -22   20.38    2.98
   0  -9 -22   25.21    4.18
   0  -9 -23    2.03    1.37
   0  -9 -23    0.21    1.41
   0  -9 -24    4.82    1.59
   0  -9 -24    8.06    2.39
   0  -9 -25    0.68    1.14
   0  -9 -25    0.56    1.43
   0  -9 -26   -4.10    2.19
   0  -9 -27    1.58    1.80
   0 -10   0   25.73    3.71
   0 -10  -1    7.00    2.17
   0 -10   1    7.02    2.12
   0 -10  -2    6.35    2.23
   0 -10   2    3.83    1.72
   0 -10  -3   -0.97    1.65
   0 -10   3   -1.77    1.53
   0 -10  -4   -0.18    1.24
   0 -10  -4    1.02    1.59
   0 -10   4   -0.20    1.38
   0 -10  -5   11.96    2.36
   0 -10   5   11.55    2.51
   0 -10  -5    8.83    2.50
   0 -10  -6   27.31    3.44
   0 -10  -6   27.35    3.88
   0 -10   6   25.36    3.58
   0 -10  -7   15.89    2.84
   0 -10  -7   10.89    2.56
   0 -10   7    9.90    2.49
   0 -10  -8    1.73    1.46
   0 -10   8   -1.19    1.54
   0 -10  -8    2.09    1.66
   0 -10  -9    9.25    2.35
   0 -10  -9   11.98    2.77
   0 -10   9   13.23    2.76
   0 -10 -10   12.09    2.46
   0 -10 -10   12.69    3.06
   0 -10  10   15.63    2.86
   0 -10 -11    2.72    1.58
   0 -10 -11    8.12    2.55
   0 -10  11    9.60    2.45
   0 -10 -12   -1.73    1.28
   0 -10 -12   -1.89    1.59
   0 -10  12   -0.34    1.12
   0 -10 -13    3.09    1.44
   0 -10  13    4.78    1.94
   0 -10 -13    3.88    2.12
   0 -10 -14    0.55    1.10
   0 -10  14    0.10    1.43
   0 -10 -14    2.72    1.88
   0 -10 -15    6.13    1.87
   0 -10 -15    4.78    2.34
   0 -10 -16   -0.38    1.15
   0 -10 -16    2.19    1.86
   0 -10 -17   23.32    3.27
   0 -10 -17   19.02    3.62
   0 -10 -18    2.58    1.75
   0 -10 -19   14.51    3.34
   0 -10 -20    5.36    2.32
   0 -10 -21   -0.13    1.41
   0 -10 -22   13.75    3.30
   0 -10 -23    3.33    2.21
   0 -11   0    0.74    1.38
   0 -11  -1    0.96    1.44
   0 -11   1    3.94    1.71
   0 -11  -2   -2.75    1.56
   0 -11  -2    1.87    1.28
   0 -11   2    0.73    1.37
   0 -11  -3    1.75    1.43
   0 -11   3    2.53    1.58
   0 -11  -3    6.40    2.21
   0 -11  -4    3.86    1.73
   0 -11  -4    5.54    2.19
   0 -11   4    9.21    2.66
   0 -11  -5    1.70    1.56
   0 -11  -5    3.44    1.90
   0 -11  -6    6.08    2.02
   0 -11   6    3.60    1.87
   0 -11  -6    2.16    1.81
   0 -11  -7    0.06    1.11
   0 -11   7    1.22    1.42
   0 -11  -7    2.12    1.65
   0 -11  -8    0.48    1.69
   0 -11  -9   -0.93    1.73
   0 -11 -10    2.18    2.09
   0 -11 -11    2.14    1.97
   0 -11 -12    9.35    2.87
   0 -11 -13    0.04    1.34
   0 -11 -14   21.87    3.91
   0 -11 -15    2.36    1.88
   0 -11 -16    8.01    2.65
   0 -11 -17    0.27    1.36
   0 -11 -18   -0.25    1.63
   0 -11 -19    0.30    1.10
   0 -12  -1    4.90    2.09
   0 -12  -2    0.56    1.39
   0 -12  -3    4.25    2.65
   0 -12  -4    8.76    2.66
   0 -12  -5    2.84    1.82
   0 -12  -6    9.05    2.91
   0 -12  -7   -3.49    2.16
   0 -12  -8    3.42    1.92
   0 -12  -9    5.56    2.23
   0 -12 -10    0.55    1.32
   0 -12 -11   12.74    3.17
   0 -12 -12    6.27    2.40
   0 -12 -13    2.49    2.04
  -1   0   0    0.38    0.33
   1   0   1   41.18    1.11
   1   0   1   41.47    1.19
  -1   0   1   39.63    1.21
  -1   0  -1   39.10    1.26
   1   0   2  262.96    3.50
  -1   0  -2  264.47    3.24
  -1   0  -2  262.52    3.25
  -1   0   2  262.67    3.04
   1   0  -2  262.16    3.22
   1   0   2  262.03    3.18
  -1   0  -3  208.38    3.50
   1   0   3  207.95    3.47
  -1   0  -3  214.04    3.01
   1   0  -3  207.70    3.07
  -1   0   3  210.15    3.01
   1   0   3  212.72    3.12
  -1   0  -4  627.64    6.09
   1   0   4  616.38    6.10
  -1   0  -4  620.87    4.98
  -1   0   4  631.95    5.01
   1   0  -4  647.43    5.09
   1   0   4  614.52    5.38
  -1   0  -4  621.12    5.29
  -1   0   5    0.40    0.51
  -1   0  -5    1.33    0.70
   1   0   5   -0.03    0.56
   1   0   5    0.24    0.34
   1   0  -5    0.65    0.41
  -1   0   5    0.19    0.33
  -1   0  -5    0.52    0.33
  -1   0  -5    0.41    0.50
   1   0   5    0.54    0.49
  -1   0   6  105.77    2.90
   1   0  -6  106.87    2.97
  -1   0  -6  101.94    3.06
   1   0   6  100.77    3.08
  -1   0   6  103.16    2.26
   1   0  -6  105.56    2.22
  -1   0  -6   99.13    2.64
  -1   0  -6   99.45    2.23
   1   0   6  104.25    2.25
   1   0   6   99.64    2.74
   1   0  -7  311.34    5.20
  -1   0   7  296.42    5.04
  -1   0  -7  314.35    5.59
   1   0   7  306.26    5.59
  -1   0  -7  308.64    4.88
   1   0   7  313.41    3.86
   1   0  -7  311.93    3.81
  -1   0   7  307.36    3.92
  -1   0  -7  290.88    3.85
   1   0   7  299.59    4.96
  -1   0   8 3787.51   18.83
   1   0  -8 3803.81   18.94
  -1   0  -8 3792.80   20.31
   1   0   8 3797.13   20.56
   1   0   8 3714.14   13.28
   1   0  -8 3762.62   13.09
  -1   0  -8 3729.37   17.76
  -1   0  -8 3602.84   13.77
   1   0   8 3715.91   13.55
  -1   0   8 3677.66   13.74
   1   0   8 3691.08   18.37
   1   0  -9  471.64    7.03
  -1   0   9  439.43    6.85
  -1   0  -9  456.75    7.43
   1   0   9  463.53    7.58
   1   0   9  442.62    4.72
  -1   0   9  430.87    4.69
  -1   0  -9  445.97    6.51
   1   0   9  449.00    4.63
   1   0  -9  455.31    4.56
  -1   0  -9  411.22    4.55
   1   0   9  454.59    6.82
   1   0 -10  310.02    6.03
  -1   0  10  304.24    5.99
  -1   0 -10  305.09    6.42
   1   0  10  289.32    5.73
  -1   0  10  284.19    3.81
   1   0  10  300.76    3.78
  -1   0 -10  295.12    5.55
   1   0  10  294.56    3.90
   1   0 -10  299.78    3.83
   1   0  10  294.97    6.33
   1   0 -11  524.61    8.19
  -1   0 -11  518.92    8.65
  -1   0  11  516.52    8.16
   1   0  11  481.91    5.00
   1   0  11  512.57    8.01
  -1   0 -11  499.27    7.49
   1   0 -11  490.04    4.92
   1   0  11  500.67    8.56
   1   0 -12  447.68    7.88
  -1   0  12  447.73    7.92
  -1   0 -12  449.19    8.42
   1   0  12  408.49    4.55
  -1   0 -12  431.83    7.28
   1   0  12  446.18    7.79
   1   0 -12  431.33    4.65
   1   0  12  442.09    8.36
  -1   0 -13   14.48    1.83
   1   0 -13   15.64    1.85
  -1   0  13   14.21    1.61
   1   0  13   16.58    1.72
  -1   0 -13   16.81    1.68
   1   0 -13   13.78    0.89
   1   0  13   14.68    1.74
   1   0 -14  330.37    7.31
  -1   0  14  334.57    7.42
  -1   0 -14  347.11    7.88
   1   0  14  332.16    7.83
   1   0  14  342.07    7.46
  -1   0 -14  322.23    6.79
   1   0 -15   16.79    1.97
  -1   0  15   10.88    1.58
  -1   0 -15   11.07    1.78
   1   0  15   12.05    1.70
  -1   0 -15    9.63    1.42
   1   0  15   11.04    1.61
  -1   0  16  264.54    7.14
   1   0 -16  256.12    6.88
  -1   0 -16  254.67    7.22
   1   0  16  235.94    7.04
  -1   0 -16  235.09    6.18
   1   0  16  256.66    6.96
  -1   0 -17    3.66    1.28
   1   0  17    4.04    1.26
  -1   0  17    4.54    1.26
   1   0 -17    5.48    1.44
   1   0  17    3.00    1.07
  -1   0 -18   34.07    2.95
   1   0 -18   29.57    2.62
  -1   0  18   32.36    2.78
   1   0  18   30.60    2.68
  -1   0  18   30.88    2.80
   1   0  18   33.37    2.88
  -1   0  19   75.32    4.26
   1   0 -19   68.93    3.99
  -1   0 -19   66.12    4.09
   1   0  19   68.77    4.05
  -1   0  19   63.98    4.06
   1   0  19   70.96    4.29
   1   0 -20   87.40    4.59
  -1   0  20   84.59    4.63
  -1   0 -20   82.44    4.69
   1   0  20   81.38    4.53
   1   0 -21   65.29    4.13
  -1   0 -21   63.10    4.19
   1   0  21   60.17    4.06
   1   0 -22  100.12    5.19
  -1   0 -22  101.27    5.35
   1   0  22  102.95    5.38
   1   0 -23   32.37    3.10
  -1   0 -23   29.71    3.10
  -1   0 -24   15.84    2.42
   1   0 -24   16.83    2.46
   1   0 -25   26.33    3.01
  -1   0 -25   26.58    3.13
  -1   0 -26   32.32    3.44
   1   0 -26   39.08    3.69
  -1   0 -27    0.12    1.24
   1   0 -27    2.41    1.57
   1   0 -28    4.59    1.64
  -1   0 -28    2.78    1.61
  -1   0 -29    2.62    1.44
   1   0 -29    2.92    1.48
   1   0 -30   -0.25    1.21
  -1   0 -30    1.56    1.40
  -1   0 -31   11.24    2.48
   1   0 -31   16.35    2.78
  -1   0 -32    8.32    2.26
   1   0 -32    9.18    2.24
  -1   0 -33    1.05    1.38
   1   0 -33    1.77    1.50
   1   0 -34   33.60    4.00
  -1   0 -34   34.93    4.17
   1   0 -35    2.27    1.65
  -1   0 -35    4.60    1.82
   1   0 -36    0.43    1.31
  -1   0 -36    2.23    1.68
  -1   0 -37    2.14    1.67
   1   0 -37    0.51    1.42
  -1   0 -38    3.04    1.73
   1   0 -38   -0.94    1.43
  -1   0 -39    4.34    2.17
   1   0 -39   -1.67    1.65
  -1   0 -40    5.53    2.30
   1   0 -40    2.53    1.53
  -1   0 -41    1.86    1.76
   1   0 -41    0.46    1.48
   1   0 -42   -0.29    1.38
   1   1 -42   -1.01    1.68
  -1  -1 -41    8.02    2.72
   1   1 -41    4.86    2.14
   1   1 -40   -1.02    1.39
  -1  -1 -40    1.56    1.61
  -1  -1 -39    2.36    1.69
   1   1 -39    1.58    1.69
   1   1 -38    0.67    1.29
  -1  -1 -38    1.36    1.62
   1   1 -37    6.72    2.39
  -1  -1 -37    3.56    1.87
  -1  -1 -36    2.86    1.76
   1   1 -36    1.14    1.63
  -1  -1 -35    5.83    2.14
   1   1 -35    8.77    2.24
  -1  -1 -34    3.02    1.90
   1   1 -34    4.43    1.87
   1   1 -33   14.53    2.86
  -1  -1 -33   17.56    3.12
  -1  -1 -32    0.18    1.30
   1   1 -32    0.93    1.35
  -1  -1 -31    5.03    1.80
   1   1 -31    4.26    1.81
   1   1 -30   30.37    3.62
  -1  -1 -30   26.86    3.46
  -1  -1 -29    2.18    1.41
   1   1 -29    1.39    1.41
  -1  -1 -28    5.03    1.80
   1   1 -28    5.33    1.77
  -1  -1 -27   21.30    2.98
   1   1 -27   25.90    3.18
  -1  -1 -26   15.84    2.65
   1   1 -26   19.55    2.82
  -1  -1 -25   20.37    2.83
   1   1 -25   19.28    2.69
  -1  -1 -24    7.99    1.94
   1   1 -24    9.93    2.02
   1  -1  24   13.26    2.13
  -1  -1 -23   17.40    2.51
   1   1 -23   18.68    2.56
   1  -1  23   17.98    2.36
  -1  -1 -22  111.86    5.70
   1   1 -22  109.34    5.53
   1  -1  22  115.91    5.48
   1   1 -21   12.22    2.10
  -1  -1 -21   13.91    2.22
  -1   1  21   12.34    1.95
  -1  -1 -21   12.00    1.97
   1   1 -21    8.62    0.65
   1  -1  21   11.57    1.85
  -1  -1 -20   71.81    4.38
   1   1 -20   80.00    4.54
   1  -1  20   65.48    1.74
  -1  -1 -20   73.10    4.23
   1  -1  20   76.26    4.18
  -1   1  20   70.32    4.10
  -1  -1 -19   92.75    4.84
   1   1 -19   97.06    4.85
   1  -1  19   96.51    4.54
  -1  -1 -19   95.14    4.70
   1  -1  19   91.73    2.15
  -1  -1 -19   87.59    2.07
  -1   1  19  101.73    4.75
   1   1 -18   71.54    4.10
  -1  -1 -18   75.68    4.25
   1  -1  18   71.32    1.95
  -1   1  18   74.21    4.33
   1  -1  18   75.36    3.85
  -1  -1 -18   71.54    1.90
  -1  -1 -18   78.15    4.19
   1  -1  18   72.93    4.29
  -1   1  18   74.31    3.95
  -1   1  17   17.73    1.95
  -1  -1 -17   19.80    2.27
   1   1 -17   18.15    2.18
  -1  -1 -17   18.04    1.00
  -1   1  17   15.92    2.13
   1  -1  17   16.60    1.01
   1  -1  17   22.62    2.15
  -1  -1 -17   19.00    2.17
   1  -1  17   18.99    2.28
  -1   1  16  143.82    5.06
  -1  -1 -16  151.95    5.67
   1   1 -16  145.37    5.45
  -1  -1 -16  145.80    2.79
  -1  -1 -16  141.59    5.27
   1  -1  16  147.86    4.94
   1  -1  16  139.00    2.87
  -1   1  16  147.03    5.73
   1  -1  16  153.82    5.81
   1   1 -15  375.69    8.44
  -1   1  15  365.12    7.67
  -1  -1 -15  363.92    4.45
   1  -1  15  366.12    7.41
  -1  -1 -15  362.87    8.17
   1  -1  15  354.11    4.74
  -1   1  15  379.77    8.89
  -1  -1 -15  374.62    8.55
   1  -1  15  377.99    8.74
  -1   1  14  109.92    4.08
   1   1 -14  114.84    4.63
  -1  -1 -14  104.88    4.32
  -1   1  14  110.34    4.68
   1  -1  14  106.81    3.86
  -1  -1 -14  111.22    2.50
   1  -1  14   97.57    2.52
   1  -1  14  107.45    4.53
  -1  -1 -14  117.27    4.71
   1   1 -13  341.81    7.63
  -1   1  13  346.79    6.84
  -1   1  13  323.97    4.44
  -1  -1 -13  339.41    4.38
  -1  -1 -13  346.95    7.57
  -1   1  13  362.38    8.12
   1  -1  13  349.27    6.59
   1  -1  13  356.54    7.92
  -1  -1 -13  367.97    7.94
  -1   1  12  108.78    3.71
   1  -1  12  107.52    4.23
   1   1 -12  107.01    4.22
   1  -1  12  106.06    3.48
  -1   1  12   98.65    2.51
  -1   1  12  110.67    4.37
  -1  -1 -12  104.60    4.11
  -1  -1 -12  111.80    4.31
   1  -1  11  419.75    7.93
  -1   1  11  432.96    6.94
   1   1 -11  443.17    8.21
   1  -1  11  408.73    6.35
  -1  -1 -11  437.19    8.08
  -1   1  11  443.67    8.29
  -1   1  11  396.72    5.10
  -1  -1 -11  448.31    8.23
  -1   1  10  188.85    4.36
   1  -1  10  192.73    5.15
   1   1 -10  191.02    5.37
   1  -1  10  184.62    4.02
  -1   1  10  194.83    5.29
  -1   1  10  176.53    3.46
  -1  -1 -10  196.31    5.27
  -1  -1 -10  191.65    5.26
   1   1  -9   49.28    2.76
  -1   1   9   52.01    2.20
   1  -1   9   50.20    2.58
  -1  -1  -9   53.59    2.77
   1  -1   9   46.69    1.93
  -1   1   9   43.81    1.74
  -1   1   9   51.22    2.66
  -1  -1  -9   50.41    2.68
  -1   1   8  290.07    4.71
   1   1  -8  310.32    6.37
   1  -1   8  276.11    5.57
  -1  -1  -8  313.42    6.23
  -1   1   8  267.46    4.24
  -1   1   8  294.97    5.92
   1  -1   8  283.09    4.24
  -1  -1  -8  313.57    6.18
   1  -1   7  161.43    4.05
  -1   1   7  163.26    3.26
  -1  -1  -7  162.73    4.36
   1  -1   7  149.72    2.81
  -1   1   7  162.18    4.21
  -1  -1  -7  161.40    4.33
  -1   1   6  872.10    6.75
   1  -1   6  880.32    8.62
  -1  -1  -6  876.05    9.78
  -1  -1  -6  880.57    9.87
   1  -1   5  315.77    4.86
  -1  -1  -5  321.27    5.73
  -1   1   5  317.53    3.60
  -1  -1  -5  324.57    5.78
   1  -1   4 1480.55    9.27
  -1   1   4 1482.59    6.31
  -1  -1  -3  413.80    5.94
  -1  -1  -3  412.27    6.18
   1  -1   2  466.18    4.32
  -1  -1  -2  466.47    6.45
   1   1  -1 3112.63   15.31
  -1  -1  -1 3111.78   16.14
  -1  -1   0    6.59    0.82
   1   1   0    6.56    0.76
  -1  -1   1 3180.28   15.84
   1   1   1 3205.86   16.10
  -1   1  -2  447.54    4.26
  -1  -1   2  475.21    6.27
   1   1   2  470.84    6.30
  -1   1  -3  396.63    4.61
   1   1   3  383.77    5.87
   1   1   4 1370.68   11.33
  -1   1  -4 1347.40    9.39
   1  -1  -4 1411.82    6.55
   1   1   4 1378.23   11.41
   1   1   5  317.01    5.67
  -1   1  -5  323.83    4.93
   1  -1  -5  315.98    3.62
   1   1   5  320.40    5.70
   1   1   6  875.11    9.72
  -1  -1   6  920.89   10.10
  -1   1  -6  884.39    8.70
   1  -1  -6  875.19    6.73
   1   1   6  871.49    9.71
   1   1   7  167.56    4.46
   1  -1  -7  159.87    3.20
  -1   1  -7  161.92    4.03
  -1  -1   7  161.50    4.37
   1   1   7  165.85    4.44
   1   1   8  289.89    6.07
  -1   1  -8  298.91    5.74
   1  -1  -8  298.87    4.72
  -1  -1   8  297.09    6.11
   1   1   8  299.53    6.18
   1   1   9   52.71    2.75
  -1  -1   9   52.54    2.77
   1  -1  -9   48.44    2.14
  -1   1  -9   51.94    2.64
   1   1   9   49.08    2.67
  -1  -1  10  190.17    5.30
  -1   1 -10  184.86    4.97
   1  -1 -10  191.21    4.36
   1   1  10  201.55    5.44
  -1   1 -10  177.99    3.45
   1   1  10  195.48    5.37
  -1   1 -11  433.73    7.87
  -1  -1  11  427.36    8.17
   1  -1 -11  423.54    6.83
   1   1  11  432.69    8.22
  -1   1 -11  402.72    5.15
   1   1  11  441.41    8.32
  -1   1 -12  109.22    4.18
   1  -1 -12  109.77    3.73
  -1  -1  12  107.11    4.27
   1   1  12  104.27    4.23
  -1   1 -12  100.50    2.57
   1   1  12  109.66    4.34
   1  -1 -13  340.24    6.74
  -1  -1  13  353.70    7.91
  -1   1 -13  354.77    7.65
   1   1  13  358.24    8.00
  -1   1 -13  324.87    4.51
   1  -1 -13  320.59    4.38
   1   1  13  362.23    8.05
  -1   1 -14  116.91    4.64
   1  -1 -14  113.15    4.12
  -1  -1  14  114.30    4.68
   1   1  14  107.48    4.57
   1  -1 -14  105.86    2.51
  -1   1 -14  101.68    2.48
  -1  -1  14  103.71    2.50
   1   1  14  114.01    4.71
  -1   1 -15  361.93    8.27
   1  -1 -15  358.48    7.51
  -1  -1  15  377.32    8.68
   1   1  15  367.45    8.64
  -1  -1  15  347.19    4.50
   1  -1 -15  361.70    4.44
   1   1  15  381.59    8.80
   1  -1 -16  149.11    5.07
  -1   1 -16  147.22    5.51
  -1  -1  16  150.29    5.72
   1   1  16  152.47    5.76
   1  -1 -16  144.44    2.73
  -1  -1  16  141.11    2.82
   1   1  16  153.79    5.80
  -1   1 -17   18.18    2.21
   1  -1 -17   20.30    2.12
  -1  -1  17   18.94    2.26
   1   1  17   18.30    2.18
   1  -1 -17   19.78    1.00
  -1  -1  17   16.71    0.99
   1   1  17   16.91    2.12
   1  -1 -18   73.34    3.86
  -1  -1  18   74.75    4.24
  -1   1 -18   80.55    4.39
   1  -1 -18   72.15    1.83
   1   1  18   81.36    4.50
  -1  -1  18   67.87    1.88
   1   1  18   76.03    4.32
   1  -1 -19   97.29    4.54
  -1  -1  19   94.93    4.94
  -1   1 -19   98.56    4.96
  -1  -1  19   83.85    2.04
   1   1  19  108.11    5.33
   1   1  19   99.51    5.07
  -1   1 -20   65.97    4.21
   1  -1 -20   72.06    4.06
   1   1  20   72.86    4.53
  -1  -1  20   60.73    1.70
  -1   1 -21    9.64    1.97
   1  -1 -21   12.31    1.98
   1   1  21   12.08    2.15
  -1   1 -22  104.78    5.48
   1  -1 -22  104.12    5.10
   1  -1 -23   18.75    2.44
  -1   1 -23   17.38    2.56
   1  -1 -24    9.24    1.93
  -1   1 -24    6.52    1.87
   1  -1 -25   20.21    2.62
  -1   1 -25   18.65    2.69
   1  -1 -26   16.11    2.50
  -1   1 -26   19.96    2.82
   1  -1 -27   21.30    2.85
  -1   1 -27   22.86    3.05
   1  -1 -28    7.54    1.99
  -1   1 -28   10.40    2.22
  -1   1 -29    1.01    1.18
   1  -1 -29    1.54    1.30
   1  -1 -30   30.25    3.52
  -1   1 -30   25.60    3.40
  -1   1 -31    4.68    1.77
   1  -1 -31    5.18    1.93
  -1   1 -32    0.56    1.24
   1  -1 -32   -0.61    1.31
   1  -1 -33   17.86    2.95
  -1   1 -33   16.09    2.99
  -1   1 -34    3.76    1.89
   1  -1 -34    6.09    2.06
   1  -1 -35    5.78    1.99
  -1   1 -35    3.79    1.97
   1  -1 -36    4.21    1.96
  -1   1 -36    4.00    1.80
  -1   1 -37    8.08    2.51
   1  -1 -37    7.92    2.50
   1  -1 -38    4.16    2.19
  -1   1 -38    1.66    1.69
  -1   1 -39    4.73    2.09
   1  -1 -39   -3.41    1.87
   1  -1 -40   -1.18    1.44
  -1   1 -40    2.45    1.86
   1  -1 -41    3.31    1.91
  -1   1 -41    7.29    2.68
   1  -1 -42   -0.29    1.44
   1  -1 -43   -1.53    1.48
  -1  -2 -41    5.36    2.31
   1   2 -41    5.24    2.27
   1   2 -40    2.96    1.80
  -1  -2 -40    4.84    2.06
   1   2 -39   14.26    3.25
  -1  -2 -39   13.67    2.94
   1   2 -38    8.40    2.57
  -1  -2 -38    5.91    2.23
   1   2 -37    1.64    1.47
  -1  -2 -37   -1.41    1.61
   1   2 -36    0.95    1.42
  -1  -2 -36   -0.03    1.18
   1   2 -35    1.02    1.37
  -1  -2 -35   -0.05    1.25
   1   2 -34   10.27    2.59
  -1  -2 -34    6.52    2.05
   1   2 -33    2.26    1.61
  -1  -2 -33    0.65    1.30
   1   2 -32   -0.79    1.60
  -1  -2 -32    0.49    1.37
   1   2 -31    8.55    2.25
  -1  -2 -31    4.24    1.86
   1   2 -30   10.21    2.37
  -1  -2 -30    8.51    2.17
   1   2 -29    9.64    2.26
  -1  -2 -29   11.37    2.41
  -1  -2 -28   39.85    4.06
   1   2 -28   34.66    3.77
   1   2 -27    8.39    2.14
   1   2 -27    6.15    0.50
  -1  -2 -27   10.78    2.34
  -1  -2 -26   33.58    3.59
   1   2 -26   31.88    3.59
  -1  -2 -26   28.86    3.33
   1  -2  26   28.09    1.15
   1   2 -25   54.97    4.42
  -1  -2 -25   57.70    4.49
   1  -2  25   52.04    3.97
  -1  -2 -25   53.01    4.32
  -1  -2 -25   51.86    1.59
   1  -2  25   53.59    1.75
  -1  -2 -24   46.38    4.00
   1   2 -24   43.01    3.92
   1  -2  24   43.40    1.72
  -1  -2 -24   46.30    4.02
  -1  -2 -24   44.15    1.59
   1  -2  24   46.73    3.65
  -1  -2 -23   77.82    4.96
   1   2 -23   68.98    4.75
  -1  -2 -23   78.76    2.25
  -1  -2 -23   70.89    4.74
   1  -2  23   71.61    2.38
   1  -2  23   72.12    4.34
   1   2 -22   31.48    3.24
  -1  -2 -22   35.99    3.40
  -1   2  22   34.31    3.01
  -1  -2 -22   36.06    1.60
   1  -2  22   34.29    2.96
   1  -2  22   32.46    1.69
  -1  -2 -22   30.33    3.18
   1   2 -21    3.11    1.35
  -1   2  21    3.37    1.09
  -1  -2 -21    2.46    1.37
  -1  -2 -21    2.86    0.56
  -1   2  21    3.89    0.66
  -1  -2 -21    2.31    1.28
   1  -2  21    0.73    0.76
   1   2 -20    7.98    1.85
  -1   2  20    7.63    1.59
  -1  -2 -20    6.33    1.70
  -1   2  20    6.96    0.85
  -1  -2 -20    7.14    1.74
   1  -2  20    9.11    1.59
   1   2 -19  101.71    5.22
  -1   2  19   87.02    2.79
  -1  -2 -19   96.64    5.07
   1  -2  19   89.91    4.17
  -1  -2 -19   98.50    5.04
  -1   2  19   96.68    4.57
   1   2 -18  188.72    6.95
   1  -2  18  184.41    6.94
   1  -2  18  179.46    5.61
  -1  -2 -18  192.51    6.96
  -1   2  18  168.40    3.89
  -1  -2 -18  189.66    6.74
  -1   2  18  195.22    6.23
   1  -2  17   30.74    2.84
   1   2 -17   32.53    2.99
  -1   2  17   31.86    2.96
   1  -2  17   26.06    2.13
  -1  -2 -17   27.00    2.74
  -1   2  17   27.78    2.36
  -1  -2 -17   26.59    2.61
   1  -2  16  101.34    4.89
   1   2 -16   98.92    4.90
  -1  -2 -16   92.92    4.73
   1  -2  16   88.92    3.64
  -1   2  16   92.79    4.75
  -1   2  16   94.73    4.07
  -1  -2 -16  100.04    4.68
   1  -2  15   58.14    3.63
   1   2 -15   58.86    3.73
  -1   2  15   60.77    3.76
  -1  -2 -15   54.36    3.60
   1  -2  15   53.92    2.73
  -1   2  15   55.58    3.03
  -1  -2 -15   60.13    3.59
   1  -2  14   26.24    2.44
   1   2 -14   32.62    2.84
   1  -2  14   23.67    1.79
  -1   2  14   31.49    2.76
  -1  -2 -14   28.60    2.67
  -1   2  14   31.71    2.23
  -1  -2 -14   29.04    2.53
   1   2 -13  630.32   11.38
   1  -2  13  607.53   10.81
  -1   2  13  585.84   10.77
  -1  -2 -13  615.54   11.19
  -1   2  13  602.42    8.91
  -1  -2 -13  610.52   10.65
   1  -2  12  267.01    6.94
   1   2 -12  268.94    7.28
  -1  -2 -12  253.73    6.73
  -1   2  12  251.72    5.51
  -1   2  12  252.84    6.88
   1  -2  12  229.31    4.68
  -1  -2 -12  245.80    6.94
  -1  -2 -11    8.30    1.48
   1  -2  11    9.26    1.42
  -1   2  11    9.57    1.14
   1  -2  11    7.51    0.92
  -1   2  11   11.13    1.61
  -1  -2 -11    9.40    1.66
  -1  -2 -10    1.89    1.00
  -1   2  10    1.31    0.59
   1  -2  10    1.22    0.82
  -1   2  10    1.68    0.85
  -1  -2 -10    1.64    1.08
   1  -2   9   66.06    3.11
  -1   2   9   72.63    2.52
  -1  -2  -9   66.77    3.24
  -1   2   9   68.40    3.26
  -1  -2  -9   68.53    3.47
   1  -2   8  494.48    7.90
  -1  -2  -8  505.57    8.55
  -1   2   8  514.03    6.15
  -1   2   8  501.78    8.34
  -1  -2  -8  509.02    9.02
   1  -2   7   75.13    2.96
  -1   2   7   85.03    2.33
  -1  -2  -7   81.08    3.42
  -1   2   7   83.26    3.31
  -1  -2  -7   87.80    3.78
   1  -2   6  541.66    7.36
  -1  -2  -6  556.15    8.53
  -1   2   6  570.89    5.42
  -1   2   6  552.27    8.01
  -1  -2  -6  549.40    8.99
   1  -2   5  616.32    7.38
  -1  -2  -5  625.21    8.91
  -1   2   5  632.74    5.20
  -1   2   5  620.15    8.18
  -1  -2  -5  629.17    9.29
   1  -2   4   51.98    2.06
  -1  -2  -4   55.11    2.76
  -1   2   4   57.51    2.39
  -1  -2  -4   57.40    2.92
   1  -2   3   60.00    2.03
   1   2  -3   62.42    2.72
  -1   2   3   64.12    2.38
  -1  -2  -3   60.53    2.96
   1  -2   2  557.66    5.55
   1   2  -2  551.56    7.90
  -1   2   2  580.32    6.51
   1  -2   2  562.97    4.26
  -1  -2  -2  555.27    8.28
   1  -2   1   63.71    1.72
  -1   2   1   65.16    2.07
   1  -2   1   64.42    1.66
  -1  -2  -1   61.86    2.88
   1   2  -1   61.01    2.74
   1  -2   0  184.21    3.04
  -1  -2   0  176.69    4.61
  -1   2   0  176.79    3.08
   1   2   0  168.80    4.50
   1  -2  -1   63.42    1.98
   1   2   1   63.15    2.90
  -1   2  -1   61.35    1.67
  -1  -2   1   59.02    2.73
  -1   2  -2  585.81    5.61
   1  -2  -2  587.67    6.41
  -1  -2   2  559.73    8.11
   1   2   2  541.11    8.17
  -1   2  -2  542.42    4.31
  -1   2  -3   65.28    2.07
   1  -2  -3   65.13    2.41
   1   2   3   54.58    2.73
  -1  -2   3   57.44    2.72
  -1   2  -4   56.26    2.14
  -1  -2   4   54.30    2.68
   1  -2  -4   56.83    1.32
   1  -2  -4   54.05    2.34
   1   2   4   53.78    2.78
  -1   2  -5  635.19    7.35
  -1  -2   5  623.63    8.80
   1  -2  -5  630.16    4.93
   1  -2  -5  631.77    8.16
   1   2   5  632.64    9.51
  -1   2  -6  547.86    7.25
   1  -2  -6  561.76    5.20
   1   2   6  555.72    8.62
   1  -2  -6  548.71    7.99
   1   2   6  561.82    9.09
  -1   2  -7   79.05    2.99
  -1  -2   7   85.47    3.70
   1  -2  -7   78.95    2.21
   1   2   7   86.48    3.53
   1  -2  -7   80.36    3.25
   1   2   7   78.87    3.56
   1  -2  -8  491.16    5.94
  -1   2  -8  495.35    7.64
  -1  -2   8  492.07    8.92
   1   2   8  503.15    8.60
   1  -2  -8  509.29    8.32
   1   2   8  508.92    9.10
   1   2   9   71.20    3.39
  -1  -2   9   73.41    3.60
  -1   2  -9   65.61    3.00
   1  -2  -9   67.16    2.45
   1   2   9   72.40    3.60
   1   2  10    1.85    0.88
   1  -2 -10    0.40    0.59
  -1  -2  10    0.85    0.85
  -1   2 -10    1.35    0.91
   1   2  10    0.91    0.85
   1   2  11   10.84    1.48
   1  -2 -11    8.10    1.14
  -1  -2  11   11.22    1.65
  -1   2 -11   10.40    1.59
   1   2  11   11.56    1.68
   1   2  12  255.05    6.88
   1  -2 -12  247.67    5.43
  -1   2 -12  248.50    6.40
  -1  -2  12  262.09    7.27
   1   2  12  265.93    7.40
   1   2  13  596.36   10.74
  -1  -2  13  623.39   11.43
   1  -2 -13  565.83    8.59
  -1   2 -13  584.30   10.05
   1   2  13  631.00   11.66
   1   2  14   29.39    2.57
   1  -2 -14   26.23    2.07
  -1  -2  14   30.17    2.71
  -1   2 -14   32.06    2.66
   1   2  14   25.35    2.54
   1   2  15   59.45    3.67
  -1   2 -15   58.97    3.55
  -1  -2  15   59.22    3.78
   1  -2 -15   56.09    2.98
   1   2  15   61.39    3.88
   1   2  16   97.92    4.80
  -1  -2  16   96.29    4.87
  -1   2 -16   96.29    4.59
   1  -2 -16   95.87    4.01
   1   2  16  104.84    5.17
   1   2  17   28.48    2.71
  -1  -2  17   26.44    2.72
   1  -2 -17   24.11    2.19
  -1   2 -17   30.14    2.80
   1   2  17   26.06    2.78
   1   2  18  187.04    6.88
  -1   2 -18  180.01    6.53
   1  -2 -18  184.49    5.95
  -1  -2  18  188.69    7.12
   1   2  18  193.28    7.31
  -1   2 -19   87.80    4.74
   1  -2 -19  102.77    4.63
   1  -2 -20    8.22    1.61
  -1   2 -20   10.14    1.91
  -1   2 -20    6.80    0.87
  -1   2 -21    4.38    1.59
   1  -2 -21    2.55    1.18
  -1   2 -21    2.34    0.60
   1  -2 -21    2.17    0.56
   1  -2 -22   32.72    2.93
  -1   2 -22   33.98    3.37
   1  -2 -22   35.60    1.62
  -1  -2  22   31.44    1.61
  -1   2 -22   30.95    1.57
   1  -2 -23   74.20    4.48
  -1   2 -23   71.42    4.80
  -1  -2  23   70.21    2.26
   1  -2 -23   73.04    2.11
  -1   2 -24   42.06    3.89
   1  -2 -24   41.58    3.51
  -1  -2  24   41.89    1.65
   1  -2 -24   41.49    1.48
  -1   2 -25   52.42    4.35
   1  -2 -25   55.50    4.11
  -1  -2  25   45.41    1.60
  -1   2 -26   30.10    3.39
   1  -2 -26   27.93    3.08
  -1  -2  26   22.62    1.05
  -1   2 -27    9.17    2.18
   1  -2 -27    9.93    2.14
  -1   2 -28   39.29    4.04
   1  -2 -28   39.74    3.77
   1  -2 -29    9.67    2.15
  -1   2 -29    9.76    2.35
  -1   2 -30   12.10    2.58
   1  -2 -30    6.62    1.86
   1  -2 -31    4.26    1.69
  -1   2 -31    6.46    2.13
  -1   2 -32    1.26    1.44
   1  -2 -32   -1.24    1.37
  -1   2 -33    0.18    1.25
   1  -2 -33   -0.33    1.21
   1  -2 -34    7.56    2.11
  -1   2 -34    7.50    2.34
   1  -2 -35    2.76    1.75
  -1   2 -35    5.50    2.09
  -1   2 -36    2.14    1.54
   1  -2 -36    2.40    1.73
   1  -2 -37   -0.19    1.38
  -1   2 -37    1.88    1.64
  -1   2 -38    6.82    2.37
   1  -2 -38    1.29    1.68
  -1   2 -39    9.20    2.71
   1  -2 -39    9.81    2.71
  -1   2 -40   -0.82    1.53
   1  -2 -40    4.06    2.02
   1  -2 -41    5.56    2.20
   1  -2 -42    2.82    1.90
   1  -2 -43   -1.16    1.44
  -1  -3 -41    1.38    1.52
  -1  -3 -40    0.82    1.58
   1   3 -40    1.25    1.49
   1   3 -39    0.25    1.44
  -1  -3 -39   -0.42    1.40
   1   3 -38    5.09    2.29
  -1  -3 -38    2.78    1.83
   1   3 -37   -0.96    1.43
  -1  -3 -37    3.75    1.92
   1   3 -36   -1.25    1.57
  -1  -3 -36   -1.07    1.39
   1   3 -35    4.62    2.25
  -1  -3 -35    5.61    2.12
   1   3 -34    6.96    2.20
  -1  -3 -34    6.00    2.16
   1   3 -33   -0.24    1.41
  -1  -3 -33    3.76    1.78
   1   3 -32    2.15    1.68
  -1  -3 -32    3.01    1.74
   1   3 -31    6.38    2.28
  -1  -3 -31    8.78    2.28
   1   3 -30    6.05    2.10
  -1  -3 -30    3.27    1.81
   1   3 -29   13.36    2.69
  -1  -3 -29   13.19    2.64
  -1  -3 -29   13.97    2.61
   1   3 -28    8.29    2.27
  -1  -3 -28    9.00    2.17
   1  -3  28    9.60    1.06
  -1  -3 -28    9.46    2.19
   1   3 -27   24.19    3.41
  -1  -3 -27   20.62    2.99
  -1  -3 -27   22.55    3.26
  -1  -3 -27   24.30    1.47
   1   3 -26   18.18    2.95
  -1  -3 -26   18.57    2.81
  -1  -3 -26   16.72    2.79
  -1  -3 -26   18.65    1.36
  -1   3  26   17.97    1.39
   1  -3  26   17.64    2.40
   1   3 -25   22.09    3.10
  -1  -3 -25   19.23    2.86
  -1   3  25   18.75    1.48
  -1  -3 -25   15.90    2.74
   1  -3  25   17.06    2.30
  -1  -3 -24   76.30    5.09
   1   3 -24   76.19    5.35
  -1  -3 -24   65.40    4.97
  -1   3  24   66.15    2.78
   1  -3  24   64.16    4.16
   1   3 -23    1.95    1.49
   1  -3  23    1.97    1.11
  -1  -3 -23   -0.19    1.32
  -1  -3 -23    3.56    1.59
   1   3 -22   12.41    2.29
  -1  -3 -22    9.25    1.95
  -1   3  22   11.60    1.95
  -1  -3 -22    9.68    2.14
   1  -3  22    8.53    1.58
   1   3 -21    3.02    1.53
  -1  -3 -21    4.35    1.51
  -1   3  21    3.86    1.20
   1  -3  21    3.05    1.09
  -1  -3 -21    3.72    1.65
   1   3 -20   90.49    5.37
  -1  -3 -20   86.39    4.94
  -1   3  20   90.96    4.60
   1  -3  20   87.80    4.19
  -1  -3 -20   82.42    5.13
   1   3 -19   11.18    2.18
  -1  -3 -19    6.01    1.63
  -1   3  19    9.78    1.57
   1  -3  19    7.96    1.39
  -1  -3 -19    8.12    1.93
   1   3 -18    5.89    1.70
  -1  -3 -18    7.27    1.63
  -1   3  18    7.72    1.44
   1  -3  18    6.80    1.26
  -1  -3 -18    5.16    1.68
  -1  -3 -17  174.34    6.52
  -1   3  17  175.89    5.77
  -1  -3 -17  180.11    7.15
   1  -3  17  160.80    4.95
   1  -3  16    8.48    1.70
  -1   3  16    7.67    1.31
  -1  -3 -16    6.61    1.57
  -1  -3 -16    6.49    1.67
  -1   3  16    7.80    1.74
   1  -3  15  456.37   10.52
  -1   3  15  461.80   10.80
  -1  -3 -15  445.95   10.80
  -1   3  15  447.47    8.53
  -1  -3 -15  433.68    9.81
   1  -3  14   44.15    3.25
  -1   3  14   43.00    3.32
  -1  -3 -14   41.57    3.37
  -1  -3 -14   38.81    3.02
  -1   3  14   41.69    2.58
   1  -3  13   32.38    2.73
  -1   3  13   29.66    2.70
  -1  -3 -13   23.50    2.62
  -1  -3 -13   26.83    2.48
  -1   3  13   28.16    2.06
   1  -3  12   71.20    3.82
  -1   3  12   77.85    4.17
  -1  -3 -12   66.73    4.07
  -1  -3 -12   70.63    3.82
  -1   3  12   76.35    3.16
   1  -3  11  183.15    5.86
  -1  -3 -11  191.62    6.08
  -1   3  11  187.86    4.72
  -1   3  11  187.42    6.21
  -1  -3 -11  184.57    6.44
   1  -3  10   80.62    3.80
  -1   3  10   82.19    2.99
  -1  -3 -10   78.05    3.87
  -1   3  10   78.60    3.94
  -1  -3 -10   78.28    4.19
   1  -3   9  615.04    6.60
   1  -3   9  610.35    9.94
  -1  -3  -9  609.38   10.32
  -1   3   9  623.16    7.78
  -1   3   9  613.63   10.50
  -1  -3  -9  602.49   11.14
   1  -3   8  127.74    4.39
  -1  -3  -8  125.38    4.68
  -1   3   8  122.55    3.31
  -1   3   8  128.39    4.71
  -1  -3  -8  120.54    4.98
   1  -3   8  118.75    2.85
   1  -3   7   72.77    3.22
  -1  -3  -7   73.35    3.57
  -1   3   7   78.22    3.55
  -1  -3  -7   71.37    3.81
   1  -3   7   67.29    2.11
   1  -3   6  101.61    3.62
  -1  -3  -6  101.58    3.95
  -1   3   6  102.43    4.09
   1  -3   6  101.92    2.46
  -1  -3  -6  102.40    4.46
  -1  -3  -5  275.82    6.63
   1  -3   5  275.63    5.71
   1  -3   5  275.91    3.95
  -1   3   5  273.38    6.18
  -1  -3  -5  272.19    7.00
   1   3  -4    1.79    0.77
   1  -3   4    2.01    0.74
   1  -3   4    1.43    0.51
  -1  -3  -4    2.46    1.20
  -1   3   4    3.40    0.87
   1   3  -3  222.75    5.79
   1  -3   3  223.79    4.77
  -1  -3  -3  221.03    5.96
  -1   3   3  218.51    5.12
   1  -3   3  219.51    3.70
   1  -3   2   59.56    2.29
  -1  -3  -2   53.05    3.13
  -1   3   2   59.95    2.57
   1   3  -2   58.97    3.07
   1  -3   2   55.80    2.03
   1  -3   1  562.28    7.25
   1  -3   1  562.83    7.18
  -1   3   1  564.28    8.03
  -1  -3  -1  565.20   10.38
   1   3  -1  566.70   10.14
   1  -3   0  143.96    3.29
   1  -3   0  145.94    3.55
  -1  -3   0  148.72    4.91
  -1   3   0  145.93    3.58
   1   3   0  145.75    4.84
   1  -3  -1  561.85    8.05
  -1  -3   1  559.33   10.14
   1   3   1  561.78   10.46
  -1   3  -1  558.99    7.35
   1  -3  -2   60.55    2.58
  -1  -3   2   54.63    2.99
   1   3   2   57.84    3.18
  -1   3  -2   52.90    2.02
   1  -3  -3  224.52    5.09
   1   3   3  206.09    5.96
  -1   3  -3  211.45    3.77
  -1  -3   3  221.30    5.85
   1  -3  -4    1.66    0.54
  -1  -3   4    0.33    0.94
  -1   3  -4    2.01    0.54
   1   3   4    0.96    0.82
   1  -3  -4    2.92    0.95
  -1   3  -5  284.45    5.71
   1  -3  -5  270.09    4.07
   1  -3  -5  278.25    6.08
   1   3   5  260.22    6.93
  -1  -3   5  275.68    6.53
  -1   3  -6  108.59    3.67
   1  -3  -6  101.36    2.62
   1  -3  -6  106.61    3.96
  -1  -3   6  108.53    4.19
   1   3   6   97.29    4.36
  -1   3  -7   73.32    3.14
  -1  -3   7   70.67    3.43
   1  -3  -7   73.71    2.36
   1  -3  -7   68.93    3.37
   1   3   7   76.32    3.98
  -1   3  -8  123.06    4.18
  -1  -3   8  116.92    4.47
  -1  -3   8  120.80    4.99
   1  -3  -8  120.48    3.17
   1  -3  -8  119.50    4.50
   1   3   8  119.93    5.03
  -1  -3   9  608.05   10.25
  -1  -3   9  595.01   11.10
  -1   3  -9  601.69    9.39
   1   3   9  595.67   10.43
   1  -3  -9  606.57    7.41
   1  -3  -9  607.39   10.33
   1   3   9  619.83   11.50
  -1   3 -10   79.77    3.61
  -1  -3  10   80.15    4.22
   1   3  10   82.07    4.02
   1  -3 -10   72.26    2.77
   1  -3 -10   80.31    3.97
   1   3  10   80.68    4.28
  -1   3 -11  176.85    5.51
  -1  -3  11  178.01    6.30
   1   3  11  183.14    6.04
   1  -3 -11  176.80    4.50
   1  -3 -11  182.08    6.04
   1   3  11  192.18    6.73
   1  -3 -12   63.39    2.85
  -1  -3  12   72.33    4.15
  -1   3 -12   69.32    3.62
   1   3  12   75.19    4.02
   1  -3 -12   75.18    4.03
   1   3  12   75.06    4.33
   1  -3 -13   21.56    1.82
  -1  -3  13   32.32    2.97
  -1   3 -13   26.96    2.44
   1   3  13   25.91    2.52
   1  -3 -13   22.69    2.37
   1   3  13   27.12    2.76
  -1  -3  14   45.49    3.56
   1  -3 -14   37.84    2.38
  -1   3 -14   43.59    3.18
   1   3  14   43.81    3.21
   1  -3 -14   41.80    3.22
   1   3  14   43.98    3.49
  -1   3 -15  443.13    9.86
  -1  -3  15  451.65   10.95
   1  -3 -15  433.89    8.29
   1   3  15  464.17   10.42
   1  -3 -15  451.42   10.36
   1   3  15  468.66   11.35
   1  -3 -16    7.00    1.32
   1   3  16    7.04    1.50
  -1   3 -16    9.49    1.98
   1   3  16    9.30    1.95
  -1   3 -17  173.58    6.57
   1  -3 -17  185.93    5.83
   1   3  17  186.30    6.95
  -1   3 -18    4.93    1.58
   1  -3 -18    6.95    1.43
  -1   3 -19   11.83    2.15
   1  -3 -19   10.48    1.67
   1  -3 -20   88.35    4.44
  -1   3 -20   85.63    5.02
  -1   3 -21    3.77    1.61
   1  -3 -21    2.36    1.19
  -1   3 -22    9.20    2.06
   1  -3 -22    9.32    1.69
  -1   3 -23    1.86    1.54
   1  -3 -23    3.00    1.35
  -1   3 -24   69.09    4.98
   1  -3 -24   68.27    4.42
  -1   3 -25   20.55    2.98
  -1   3 -25   16.05    1.45
   1  -3 -25   17.84    2.52
   1  -3 -26   14.28    2.31
  -1   3 -26   18.62    2.83
  -1   3 -26   16.76    1.42
  -1   3 -27   22.90    3.21
   1  -3 -27   22.17    2.82
   1  -3 -27   21.29    1.42
  -1  -3  27   20.35    1.47
  -1   3 -27   19.84    1.46
  -1   3 -28   10.11    2.35
   1  -3 -28    9.55    2.02
   1  -3 -28    9.47    0.87
   1  -3 -29   12.01    2.30
  -1   3 -29    9.67    2.26
   1  -3 -29    7.29    0.66
   1  -3 -30    6.97    2.00
  -1   3 -30    4.89    1.89
  -1   3 -31   10.51    2.42
   1  -3 -31   10.00    2.27
   1  -3 -32    5.02    1.88
  -1   3 -32    3.72    1.85
   1  -3 -33    0.49    1.12
  -1   3 -33    2.02    1.54
   1  -3 -34    6.64    2.02
  -1   3 -34    6.03    2.24
   1  -3 -35    3.64    1.78
  -1   3 -35    6.24    2.27
  -1   3 -36    2.32    1.62
   1  -3 -36   -0.12    1.27
   1  -3 -37    2.22    1.65
  -1   3 -37    1.55    1.63
   1  -3 -38    3.08    1.77
  -1   3 -38    3.97    2.22
   1  -3 -39   -0.79    1.56
  -1   3 -39   -3.65    1.88
   1  -3 -40   -0.25    1.55
  -1   3 -40    4.38    2.11
   1  -3 -41   -0.08    1.19
   1  -3 -42    8.30    2.45
   1  -3 -43    0.01    1.57
  -1  -4 -40    1.25    1.21
  -1  -4 -39    2.70    1.69
  -1  -4 -38    1.54    1.30
  -1  -4 -37    1.01    1.41
  -1  -4 -36    4.46    2.10
  -1  -4 -35    4.26    1.97
  -1  -4 -34    2.41    1.77
  -1  -4 -33    2.70    1.85
  -1  -4 -32    9.83    2.47
  -1  -4 -31    1.62    1.58
  -1  -4 -31    1.68    1.66
  -1  -4 -30    0.30    1.25
  -1  -4 -30   -0.02    1.36
  -1  -4 -29    9.19    2.20
  -1  -4 -29    5.83    2.21
  -1  -4 -28    6.01    1.96
  -1  -4 -28    4.15    1.82
  -1  -4 -27    1.47    1.32
  -1  -4 -27    0.34    1.37
  -1  -4 -26   18.15    2.81
   1  -4  26   10.61    2.00
  -1  -4 -26   15.76    2.92
  -1  -4 -25   15.36    2.61
  -1  -4 -25   14.18    2.69
   1  -4  25   13.97    2.11
  -1  -4 -24   37.78    3.76
   1  -4  24   35.07    3.14
  -1  -4 -24   32.72    3.80
  -1  -4 -23  141.33    6.90
   1  -4  23  135.45    5.71
  -1  -4 -23  133.14    7.21
  -1   4  22   31.96    3.03
  -1  -4 -22   30.44    3.33
  -1  -4 -22   30.35    3.60
   1  -4  22   27.02    2.55
  -1  -4 -21    8.91    1.96
  -1   4  21    7.50    1.60
  -1  -4 -21    6.85    2.01
  -1  -4 -20    3.53    1.46
  -1   4  20    3.74    1.19
  -1  -4 -20    2.85    1.72
  -1   4  19   21.98    2.33
  -1  -4 -19   20.27    2.58
  -1  -4 -19   18.09    2.80
  -1   4  18  102.33    4.72
  -1  -4 -18   98.65    5.28
  -1  -4 -18   94.97    5.64
  -1  -4 -17   36.86    3.23
  -1   4  17   39.62    2.90
  -1  -4 -17   37.35    3.64
  -1  -4 -16   14.68    2.13
  -1   4  16   15.80    1.82
  -1  -4 -16   17.43    2.65
  -1  -4 -15   11.73    1.95
  -1   4  15   13.40    1.66
   1  -4  15   10.47    1.83
  -1  -4 -15    9.24    2.04
   1  -4  14   24.70    1.88
   1  -4  14   23.78    2.60
  -1  -4 -14   25.83    2.67
  -1   4  14   28.03    2.23
  -1  -4 -14   22.56    2.76
  -1   4  14   25.37    2.72
   1  -4  13   52.90    2.59
   1  -4  13   52.50    3.66
  -1   4  13   54.20    2.95
  -1  -4 -13   51.82    3.56
  -1  -4 -13   46.21    3.73
  -1   4  13   49.58    3.67
   1  -4  12   17.51    2.18
  -1  -4 -12   15.93    2.04
  -1   4  12   19.63    1.77
  -1  -4 -12   18.73    2.47
  -1   4  12   18.16    2.23
   1  -4  12   16.12    1.45
  -1  -4 -11   29.85    2.72
   1  -4  11   28.25    2.57
   1  -4  11   27.66    1.83
  -1  -4 -11   27.89    2.89
  -1   4  11   25.42    2.56
  -1  -4 -10    8.67    1.63
   1  -4  10    7.40    1.06
   1  -4  10    8.51    1.52
  -1  -4 -10    6.95    1.70
  -1   4  10   11.10    1.75
  -1  -4  -9  378.18    8.82
   1  -4   9  378.54    8.49
  -1  -4  -9  375.13    9.62
  -1   4   9  384.80    9.06
   1  -4   9  374.59    6.15
  -1  -4  -8  268.14    7.42
   1  -4   8  273.92    7.04
  -1  -4  -8  268.40    8.06
  -1   4   8  272.51    7.46
   1  -4   8  262.06    5.09
  -1  -4  -7  284.51    8.20
   1  -4   7  282.67    7.51
  -1  -4  -7  283.37    8.70
  -1   4   7  288.17    8.07
   1  -4   7  288.41    5.66
  -1  -4  -6  417.88    9.08
   1  -4   6  418.23    8.16
  -1   4   6  405.58    8.59
  -1  -4  -6  416.94    9.71
   1  -4   6  403.51    6.30
   1  -4   5   77.33    3.44
   1   4  -5   80.47    3.94
  -1   4   5   75.05    3.64
  -1  -4  -5   79.21    4.31
   1  -4   5   70.60    2.69
   1   4  -4  115.08    4.71
   1  -4   4  117.65    4.04
  -1   4   4  120.23    4.42
   1  -4   4  114.85    3.43
  -1  -4  -4  114.88    5.00
   1   4  -3   68.23    3.97
   1  -4   3   68.22    3.25
  -1   4   3   68.06    3.59
   1  -4   3   68.11    2.95
  -1  -4  -3   68.86    4.18
   1  -4   2  584.15    8.36
   1   4  -2  584.35   10.58
   1  -4   2  587.94    8.01
  -1   4   2  589.01    9.09
  -1  -4  -2  583.20   10.91
   1  -4   1  512.69    7.73
   1  -4   1  520.05    7.72
  -1  -4  -1  518.93   10.26
  -1   4   1  523.79    8.37
   1   4  -1  513.79   10.03
   1  -4   0  150.46    4.72
   1   4   0  150.82    5.95
  -1   4   0  150.91    4.81
  -1  -4   0  150.43    5.91
   1  -4  -1  514.80    8.28
  -1   4  -1  513.08    7.74
  -1  -4   1  514.21    9.97
   1   4   1  514.31   10.28
   1  -4  -2  590.03    9.06
  -1   4  -2  580.19    8.08
  -1  -4   2  593.04   10.70
   1   4   2  587.94   11.00
   1  -4  -3   84.36    3.63
  -1  -4   3   80.67    4.00
   1   4   3   78.80    4.16
  -1   4  -3   79.30    2.94
   1  -4  -4  115.81    3.35
   1  -4  -4  117.91    4.42
   1   4   4  119.16    5.14
  -1  -4   4  115.60    4.75
  -1   4  -4  117.17    3.45
  -1   4  -5   72.83    2.64
   1  -4  -5   71.46    2.63
   1  -4  -5   72.48    3.60
  -1  -4   5   74.14    3.85
   1   4   5   70.30    4.07
   1  -4  -6  406.33    6.26
   1  -4  -6  406.21    8.64
   1   4   6  395.20    9.55
  -1  -4   6  417.12    8.97
   1  -4  -7  286.68    5.82
   1  -4  -7  284.69    8.02
   1   4   7  280.84    9.05
  -1  -4   7  282.24    8.20
  -1  -4   8  266.59    7.95
   1  -4  -8  259.31    5.24
   1  -4  -8  271.12    7.34
   1   4   8  264.32    8.16
  -1  -4   8  273.16    7.38
  -1  -4   9  376.09    9.71
  -1   4  -9  375.24    8.25
   1  -4  -9  366.55    6.45
   1  -4  -9  384.20    8.93
   1   4   9  381.44    9.93
  -1  -4   9  386.61    8.86
   1  -4 -10    7.22    1.13
  -1  -4  10    8.23    1.54
  -1  -4  10   10.00    1.82
  -1   4 -10   10.88    1.71
   1  -4 -10   11.40    1.82
   1   4  10    7.50    1.67
  -1  -4  11   30.81    2.66
  -1  -4  11   27.80    2.81
  -1   4 -11   28.32    2.50
   1  -4 -11   23.01    1.84
   1  -4 -11   28.44    2.69
   1   4  11   29.36    2.95
  -1  -4  12   19.07    2.23
  -1  -4  12   17.01    2.27
  -1   4 -12   15.22    1.97
   1  -4 -12   13.91    1.54
   1  -4 -12   16.90    2.24
   1   4  12   19.39    2.49
  -1  -4  13   51.95    3.53
  -1   4 -13   50.82    3.45
  -1  -4  13   55.65    3.99
   1  -4 -13   51.88    3.69
   1  -4 -13   43.64    2.63
   1   4  13   51.75    3.64
  -1  -4  14   27.75    2.65
  -1   4 -14   25.91    2.59
   1  -4 -14   24.28    2.69
   1  -4 -14   23.39    2.03
   1   4  14   26.26    2.68
  -1   4 -15   10.10    1.77
   1  -4 -15   14.31    2.22
   1  -4 -15   11.20    1.51
   1   4  15   10.63    1.82
   1  -4 -16   12.97    1.70
  -1   4 -16   13.47    2.12
   1  -4 -16   14.38    2.32
   1   4  16   14.96    2.14
   1  -4 -17   38.04    2.77
  -1   4 -17   40.71    3.45
   1  -4 -17   36.54    3.44
   1  -4 -18   96.72    4.49
  -1   4 -18   98.40    5.25
   1  -4 -18  104.11    5.73
  -1   4 -19   20.96    2.67
   1  -4 -19   19.15    2.24
   1  -4 -19   21.42    2.82
  -1   4 -20    6.50    1.80
   1  -4 -20    3.95    1.30
  -1   4 -21    6.66    1.90
   1  -4 -21    9.72    1.75
   1  -4 -22   34.66    3.11
  -1   4 -22   33.39    3.51
  -1   4 -23  128.10    6.66
   1  -4 -23  130.36    5.93
   1  -4 -24   38.61    3.43
  -1   4 -24   35.87    3.70
  -1   4 -25   13.18    2.54
   1  -4 -25   14.15    2.26
  -1   4 -26   16.79    2.81
   1  -4 -26   19.21    2.55
  -1   4 -27    1.03    1.43
   1  -4 -27    0.50    1.15
  -1   4 -28    4.12    1.78
   1  -4 -28    2.53    1.36
  -1   4 -29    6.76    2.15
   1  -4 -29    8.85    2.07
   1  -4 -30   -0.97    1.26
  -1   4 -30    0.95    1.53
   1  -4 -31    3.46    1.55
  -1   4 -31    3.69    1.80
  -1   4 -32    7.11    2.30
   1  -4 -32    7.44    2.04
  -1   4 -33    4.46    2.03
   1  -4 -33    4.55    1.73
   1  -4 -34    2.73    1.52
  -1   4 -34   -0.26    1.55
   1  -4 -35    3.85    1.67
  -1   4 -35    1.24    1.56
   1  -4 -36    3.15    1.71
  -1   4 -36    5.51    2.36
  -1   4 -37    0.36    1.41
   1  -4 -37    0.55    1.24
  -1   4 -38    1.79    1.90
   1  -4 -38    2.41    1.63
   1  -4 -39   -0.04    1.45
   1  -4 -40    4.56    1.89
   1  -4 -41    1.25    1.34
   1  -4 -42    1.22    1.73
   1  -4 -43    1.73    1.45
  -1  -5 -40    2.05    1.51
  -1  -5 -39    6.50    2.14
  -1  -5 -38    4.50    1.86
  -1  -5 -37    0.32    1.27
  -1  -5 -36    2.26    1.88
  -1  -5 -35    0.81    1.33
  -1  -5 -34    4.07    1.99
  -1  -5 -33    4.75    2.16
  -1  -5 -33    6.22    2.26
  -1  -5 -32   14.36    3.05
  -1  -5 -32   19.43    3.36
  -1  -5 -31   11.04    2.88
  -1  -5 -31    8.36    2.31
  -1  -5 -30    5.86    2.27
  -1  -5 -30    7.00    2.12
  -1  -5 -29    3.43    1.70
  -1  -5 -29    4.06    1.83
  -1  -5 -28    1.74    1.48
  -1  -5 -28    2.77    1.57
  -1  -5 -27   43.19    4.32
  -1  -5 -27   45.69    4.78
  -1  -5 -26    7.47    2.02
  -1  -5 -26    7.36    2.12
  -1  -5 -25    4.63    1.75
   1  -5  25    3.97    1.25
  -1  -5 -25    4.91    2.07
  -1  -5 -24   35.69    3.75
   1  -5  24   36.76    3.11
  -1  -5 -24   40.31    4.48
  -1  -5 -23    4.29    1.78
  -1  -5 -23    3.23    1.75
  -1  -5 -22   41.37    3.93
  -1  -5 -22   50.67    4.79
  -1  -5 -21   16.95    2.66
  -1   5  21   20.83    2.51
   1  -5  21   19.06    2.16
  -1  -5 -21   19.59    3.11
   1  -5  20   38.11    2.91
  -1  -5 -20   34.58    3.91
  -1   5  20   40.84    3.31
  -1  -5 -20   41.02    3.79
   1  -5  19   40.14    2.86
  -1   5  19   35.94    3.06
  -1  -5 -19   37.44    3.58
  -1  -5 -19   33.52    3.81
  -1  -5 -18   12.08    2.07
  -1   5  18   11.93    1.81
   1  -5  18   11.87    1.66
  -1  -5 -18   11.52    2.41
  -1  -5 -17   15.90    2.36
  -1   5  17   17.93    2.15
   1  -5  17   14.10    1.73
  -1  -5 -17   14.17    2.51
  -1  -5 -16   76.72    4.75
  -1  -5 -16   75.49    5.29
   1  -5  16   74.03    3.61
  -1  -5 -15   46.60    3.70
  -1  -5 -15   44.59    4.11
   1  -5  15   47.21    2.85
  -1  -5 -14  140.28    6.20
  -1  -5 -14  138.66    6.85
   1  -5  14  144.52    4.81
   1  -5  13   24.85    2.73
  -1  -5 -13   25.51    2.80
  -1  -5 -13   25.03    3.10
   1  -5  13   25.35    2.05
  -1  -5 -12   19.62    2.46
   1  -5  12   19.50    2.41
   1  -5  12   18.54    1.76
  -1  -5 -12   18.78    2.67
  -1  -5 -11    1.64    1.06
   1  -5  11    3.91    1.28
   1  -5  11    1.00    0.75
  -1  -5 -11    3.76    1.44
  -1   5  11    4.79    1.43
  -1  -5 -10   47.39    3.51
   1  -5  10   47.07    3.39
  -1  -5 -10   46.15    3.82
  -1   5  10   51.02    3.74
   1  -5  10   41.67    2.51
  -1  -5  -9  107.31    5.18
   1  -5   9  109.63    4.99
  -1   5   9  113.66    5.40
  -1  -5  -9  104.50    5.53
   1  -5   9  109.80    3.93
  -1  -5  -8  175.89    6.54
   1  -5   8  173.95    6.10
  -1  -5  -8  165.82    6.87
  -1   5   8  174.04    6.50
   1  -5   8  169.48    4.84
  -1  -5  -7   40.09    3.22
   1  -5   7   39.38    2.87
  -1   5   7   40.21    3.20
  -1  -5  -7   40.59    3.58
   1  -5   7   39.92    2.33
  -1  -5  -6  141.64    5.82
   1  -5   6  140.65    5.32
   1   5  -6  138.81    5.61
  -1  -5  -6  138.33    6.06
   1  -5   6  138.70    4.31
  -1   5   6  140.70    5.62
   1   5  -5   39.15    3.06
   1  -5   5   35.06    2.58
  -1   5   5   36.17    2.85
   1  -5   5   32.35    2.23
  -1  -5  -5   35.08    3.18
   1   5  -4   79.05    4.31
   1  -5   4   72.36    3.56
  -1   5   4   72.91    3.89
   1  -5   4   73.05    3.24
  -1  -5  -4   73.16    4.42
   1  -5   3   78.18    3.78
  -1  -5  -3   78.43    4.79
  -1   5   3   78.57    4.26
   1  -5   3   78.36    3.57
   1   5  -3   78.78    4.80
   1  -5   2   63.43    3.19
  -1   5   2   67.38    3.58
  -1  -5  -2   63.80    4.00
   1   5  -2   63.10    3.98
   1  -5   2   62.22    3.10
   1  -5   1  112.21    4.13
  -1  -5  -1  121.16    5.49
   1   5  -1  112.74    5.24
   1  -5   1  112.70    4.14
  -1   5   1  113.77    4.55
   1  -5   0   28.58    2.09
  -1  -5   0   28.38    2.87
  -1   5   0   28.14    2.21
   1   5   0   28.98    2.92
   1  -5  -1  111.45    4.32
  -1  -5   1  111.65    5.15
  -1   5  -1  112.32    4.29
   1   5   1  112.77    5.35
   1  -5  -2   63.50    3.41
  -1  -5   2   63.02    3.98
   1   5   2   63.55    4.03
  -1   5  -2   63.54    3.17
   1  -5  -3   76.06    4.07
   1   5   3   76.79    5.04
  -1  -5   3   75.36    4.52
  -1   5  -3   73.31    3.53
   1  -5  -4   73.69    3.87
  -1   5  -4   78.86    3.36
  -1  -5   4   70.56    4.12
   1   5   4   77.24    4.56
   1  -5  -5   32.45    2.16
   1  -5  -5   35.70    2.79
  -1  -5   5   36.22    3.03
  -1   5  -5   34.26    2.21
   1   5   5   34.94    3.18
  -1   5  -6  139.98    4.23
   1  -5  -6  141.26    4.33
   1  -5  -6  141.40    5.58
   1   5   6  138.85    6.22
  -1  -5   6  134.41    5.65
   1  -5  -7   36.59    2.26
   1  -5  -7   37.64    3.01
   1   5   7   35.82    3.35
  -1  -5   7   42.32    3.27
   1  -5  -8  161.59    4.69
   1  -5  -8  170.40    6.40
   1   5   8  169.46    7.06
  -1  -5   8  167.48    6.35
  -1  -5   9  107.58    5.61
   1  -5  -9  107.03    3.87
   1  -5  -9  102.20    5.08
  -1  -5   9  112.76    5.24
   1  -5 -10   43.63    2.60
   1  -5 -10   46.20    3.53
  -1  -5  10   48.68    3.56
   1  -5 -11    0.68    0.76
  -1  -5  11    3.48    1.27
   1  -5 -11    4.39    1.33
   1  -5 -12   18.35    1.85
   1  -5 -12   18.84    2.47
  -1  -5  12   22.85    2.57
   1  -5 -13   23.92    2.15
   1  -5 -13   24.35    2.77
  -1  -5  13   27.72    2.86
  -1  -5  14  141.97    6.24
   1  -5 -14  143.90    6.56
   1  -5 -14  133.77    4.95
  -1  -5  15   49.08    3.77
  -1   5 -15   50.01    3.83
   1  -5 -15   47.02    3.96
   1  -5 -15   46.83    3.03
  -1  -5  16   77.88    4.80
  -1   5 -16   77.20    4.80
   1  -5 -16   77.13    5.05
   1  -5 -16   76.55    3.89
  -1   5 -17   16.55    2.48
  -1  -5  17   17.39    2.52
   1  -5 -17   16.20    2.57
   1  -5 -17   18.63    2.10
  -1   5 -18    9.53    2.11
  -1  -5  18   12.62    2.18
   1  -5 -18   11.37    2.30
   1  -5 -18   12.40    1.85
   1  -5 -19   37.50    3.03
  -1  -5  19   39.09    3.68
  -1   5 -19   41.63    3.88
   1  -5 -19   37.57    3.81
  -1  -5  20   38.62    3.67
   1  -5 -20   37.63    3.10
  -1   5 -20   45.55    4.08
   1  -5 -20   33.83    3.75
  -1   5 -21   18.44    2.93
   1  -5 -21   21.71    2.50
   1  -5 -21   17.76    2.90
  -1   5 -22   45.83    4.24
   1  -5 -22   46.08    3.56
   1  -5 -22   43.50    4.30
  -1   5 -23    4.57    1.93
   1  -5 -23    4.18    1.39
   1  -5 -24   37.59    3.43
  -1   5 -24   39.44    4.12
  -1   5 -25    4.28    1.83
   1  -5 -25    3.65    1.40
  -1   5 -26   10.09    2.35
   1  -5 -26   10.99    2.10
   1  -5 -27   40.43    3.70
  -1   5 -27   50.30    4.85
  -1   5 -28    2.59    1.59
   1  -5 -28   -0.95    1.16
  -1   5 -29    6.09    2.08
   1  -5 -29    6.84    1.77
  -1   5 -30    5.09    2.11
   1  -5 -30    6.70    1.86
  -1   5 -31    6.93    2.43
   1  -5 -31    7.60    2.00
  -1   5 -32   16.86    3.19
   1  -5 -32   15.00    2.66
   1  -5 -33    2.40    1.42
  -1   5 -33    5.98    2.25
  -1   5 -34    1.25    1.73
   1  -5 -34    3.64    1.95
   1  -5 -35    1.50    1.30
  -1   5 -35    0.30    1.29
  -1   5 -36   -0.34    1.60
   1  -5 -36    0.75    1.40
   1  -5 -37   -3.15    1.57
  -1   5 -37    3.14    2.01
   1  -5 -38    0.47    1.27
   1  -5 -39    3.60    1.71
   1  -5 -40    0.25    1.07
   1  -5 -41    2.73    1.71
  -1  -6 -39    3.46    1.83
  -1  -6 -38    4.52    1.89
  -1  -6 -37    3.42    1.95
  -1  -6 -36    1.42    1.49
  -1  -6 -35    1.15    1.42
  -1  -6 -34    0.32    1.88
  -1  -6 -34   -1.32    2.07
  -1  -6 -33   -0.87    1.43
  -1  -6 -33    0.90    1.70
  -1  -6 -32   -0.25    1.45
  -1  -6 -32   -0.72    1.49
  -1  -6 -31    2.51    1.87
  -1  -6 -31    3.31    1.72
  -1  -6 -30    8.99    2.59
  -1  -6 -30    7.10    2.24
   1  -6  29   10.07    1.95
  -1  -6 -29   14.37    3.06
  -1  -6 -29   12.15    2.62
   1  -6  28    6.67    1.62
  -1  -6 -28    8.03    2.55
  -1  -6 -28    5.64    1.90
   1  -6  27   10.84    1.94
  -1  -6 -27   10.83    2.94
  -1  -6 -27    9.74    2.31
   1  -6  26   25.42    2.88
  -1  -6 -26   21.67    3.07
  -1  -6 -26   24.05    3.77
  -1  -6 -25    4.19    1.69
   1  -6  25    3.26    1.34
  -1  -6 -25    6.37    2.19
  -1  -6 -24    0.52    1.14
   1  -6  24    0.92    1.04
  -1  -6 -24   -0.13    1.55
  -1  -6 -23   16.76    2.70
   1  -6  23   18.81    2.34
  -1  -6 -23   15.61    2.93
  -1  -6 -22    4.12    1.66
   1  -6  22    2.89    1.26
  -1  -6 -22    5.42    2.17
  -1  -6 -21   24.73    3.16
  -1  -6 -21   25.15    3.57
   1  -6  21   28.02    2.67
  -1  -6 -20   11.85    2.32
   1  -6  20   11.02    1.77
  -1  -6 -20    8.71    2.34
  -1  -6 -19   48.13    4.17
  -1  -6 -19   55.41    5.03
   1  -6  19   54.32    3.60
  -1  -6 -18   53.24    4.33
  -1  -6 -18   47.80    4.68
   1  -6  18   55.91    3.58
  -1  -6 -17   37.12    3.66
  -1  -6 -17   40.16    4.24
   1  -6  17   43.26    3.11
  -1  -6 -16  109.65    5.96
  -1  -6 -16   97.32    6.33
   1  -6  16  111.78    4.81
  -1  -6 -15   30.79    3.30
  -1  -6 -15   33.28    3.79
   1  -6  15   36.59    2.80
  -1  -6 -14  158.59    7.04
  -1  -6 -14  159.04    7.86
   1  -6  14  166.22    5.71
  -1  -6 -13   39.17    3.57
  -1  -6 -13   41.76    4.16
   1  -6  13   33.89    2.64
  -1  -6 -12    5.95    1.65
   1  -6  12    3.73    1.13
  -1  -6 -11   95.86    5.36
   1  -6  11   84.63    4.02
  -1  -6 -11   88.62    5.65
  -1  -6 -10    4.93    1.58
   1  -6  10    6.47    1.62
   1  -6  10    2.35    1.11
  -1  -6 -10    4.98    1.79
  -1  -6  -9    4.23    1.52
   1  -6   9    6.16    1.54
  -1  -6  -9    4.71    1.74
   1  -6   9    4.37    1.19
  -1  -6  -8   32.02    3.17
   1  -6   8   34.57    3.03
  -1  -6  -8   28.96    3.26
  -1   6   8   31.86    3.09
   1  -6   8   26.41    2.28
  -1  -6  -7   39.25    3.43
   1  -6   7   37.20    3.03
  -1  -6  -7   42.49    3.86
   1  -6   7   34.20    2.51
  -1   6   7   47.18    3.63
  -1  -6  -6  127.83    6.03
   1   6  -6  118.57    5.69
   1  -6   6  121.54    5.22
  -1  -6  -6  124.22    6.33
  -1   6   6  127.16    5.80
   1  -6   6  107.08    4.37
   1   6  -5   15.61    2.20
   1  -6   5   14.62    1.88
  -1   6   5   15.72    2.17
  -1  -6  -5   14.00    2.30
   1  -6   5   17.34    1.93
   1   6  -4   26.29    2.84
   1  -6   4   25.94    2.40
  -1   6   4   27.89    2.71
  -1  -6  -4   26.02    2.95
   1  -6   4   24.58    2.23
   1  -6   3  103.30    4.54
   1   6  -3  106.95    5.49
   1  -6   3  110.18    4.63
  -1  -6  -3  104.06    5.64
  -1   6   3  101.68    4.91
   1  -6   2   42.14    2.91
  -1   6   2   40.41    3.07
   1  -6   2   38.21    2.81
   1   6  -2   39.82    3.42
  -1  -6  -2   39.32    3.57
   1   6  -1    5.89    1.57
   1  -6   1    5.81    1.19
  -1   6   1    6.60    1.41
   1  -6   1    5.09    1.27
  -1  -6  -1    5.83    1.61
   1  -6   0  189.40    6.21
  -1   6   0  186.72    6.27
   1   6   0  194.02    7.54
  -1  -6   0  196.59    7.55
   1   6   1    5.27    1.52
  -1   6  -1    6.49    1.31
   1  -6  -1    5.42    1.31
  -1  -6   1    3.96    1.48
   1  -6  -2   42.66    3.13
  -1   6  -2   41.63    2.94
  -1  -6   2   43.30    3.69
   1  -6  -3  101.41    4.81
  -1  -6   3  107.51    5.61
  -1   6  -3  104.78    4.50
   1  -6  -4   27.76    2.69
  -1  -6   4   22.55    2.65
  -1   6  -4   26.60    2.30
   1  -6  -5   12.35    1.53
   1  -6  -5   14.73    2.06
  -1  -6   5   16.57    2.42
  -1   6  -5   15.11    1.73
  -1   6  -6  120.92    4.51
   1  -6  -6  115.27    4.40
   1  -6  -6  128.68    5.77
  -1  -6   6  119.50    5.86
   1  -6  -7   39.43    2.64
   1  -6  -7   40.06    3.37
  -1  -6   7   40.99    3.52
   1  -6  -8   33.79    2.49
   1  -6  -8   27.96    2.90
  -1  -6   8   29.52    3.10
   1  -6  -9    5.74    1.24
  -1  -6   9    5.87    1.57
   1  -6  -9    8.60    1.89
   1  -6 -10    4.65    1.05
  -1  -6  10    5.30    1.53
   1  -6 -10    4.04    1.53
   1  -6 -11   94.14    4.14
   1  -6 -11   86.05    5.14
  -1  -6  11   93.15    5.28
   1  -6 -12    8.23    1.52
  -1  -6  12    8.92    2.05
   1  -6 -12   10.03    2.06
   1  -6 -13   41.18    2.94
   1  -6 -13   37.60    3.70
  -1  -6  13   40.06    3.64
   1  -6 -14  162.17    5.76
   1  -6 -14  154.35    7.24
  -1  -6  14  161.18    7.10
   1  -6 -15   32.42    2.74
   1  -6 -15   34.63    3.71
  -1  -6  15   35.04    3.49
   1  -6 -16  102.47    4.68
   1  -6 -16  104.03    6.19
  -1  -6  16  104.12    5.85
   1  -6 -17   39.37    3.06
   1  -6 -17   41.31    4.07
  -1  -6  17   41.51    3.85
   1  -6 -18   50.38    3.50
   1  -6 -18   52.28    4.62
  -1  -6  18   49.30    4.23
   1  -6 -19   49.27    3.55
   1  -6 -19   47.18    4.49
  -1  -6  19   48.80    4.26
  -1  -6  20   12.88    2.37
   1  -6 -20   11.85    2.49
   1  -6 -20   10.98    1.96
   1  -6 -21   23.99    2.64
  -1  -6  21   25.83    3.15
   1  -6 -21   26.49    3.56
  -1  -6  22    7.90    2.11
   1  -6 -22    3.14    1.67
   1  -6 -22    5.73    1.47
  -1  -6  23   18.11    2.87
   1  -6 -23   22.40    2.68
   1  -6 -23   18.18    3.07
  -1  -6  24    1.32    1.28
   1  -6 -24    0.68    1.48
   1  -6 -24    0.53    1.09
  -1  -6  25    3.54    1.77
   1  -6 -25    4.82    1.60
  -1  -6  26   25.70    3.57
   1  -6 -26   21.03    2.75
  -1  -6  27    7.55    2.19
   1  -6 -27   12.84    2.32
  -1   6 -28    6.16    2.20
  -1  -6  28    4.47    1.62
   1  -6 -28    8.69    2.11
  -1   6 -29    8.87    2.46
  -1  -6  29    9.42    2.32
   1  -6 -29    9.74    2.15
  -1   6 -30    6.71    2.37
  -1  -6  30   10.33    2.45
   1  -6 -30    8.13    2.00
  -1   6 -31    5.35    2.35
  -1  -6  31    7.90    2.37
   1  -6 -31    5.98    1.83
  -1  -6  32    1.11    1.37
   1  -6 -32    0.82    1.05
  -1   6 -33   -1.10    1.71
  -1  -6  33   -3.14    1.88
   1  -6 -33    0.31    1.05
   1  -6 -34   -0.49    1.19
  -1  -6  34   -0.92    1.36
  -1   6 -35    1.90    1.72
   1  -6 -35    4.05    1.68
  -1   6 -36    1.91    1.82
   1  -6 -36    4.88    1.81
  -1  -7 -37    5.96    2.48
  -1  -7 -36    1.65    1.59
  -1  -7 -35    0.50    1.00
  -1  -7 -34    5.24    2.16
  -1  -7 -33    7.69    2.45
  -1  -7 -33    3.94    2.18
  -1  -7 -32    0.88    1.50
  -1  -7 -32    3.63    1.98
  -1  -7 -31    7.53    2.34
  -1  -7 -31    4.83    2.32
  -1  -7 -30    0.19    1.73
  -1  -7 -30   -1.03    1.68
  -1  -7 -29    2.37    1.53
  -1  -7 -29    1.44    1.17
  -1  -7 -28    3.61    1.75
  -1  -7 -28    5.53    2.20
  -1  -7 -27   -0.65    1.37
  -1  -7 -27    4.60    2.10
  -1  -7 -26    8.65    2.23
  -1  -7 -26    8.27    2.52
  -1  -7 -25    1.02    1.19
  -1  -7 -25    2.09    1.74
  -1  -7 -24    3.40    1.62
   1  -7  24    0.65    1.00
  -1  -7 -24    2.97    1.95
  -1  -7 -23   25.91    3.45
  -1  -7 -23   34.04    4.40
   1  -7  23   39.99    3.47
  -1  -7 -22    9.14    2.20
   1  -7  22    7.49    1.80
  -1  -7 -22    3.87    1.77
  -1  -7 -21   10.34    2.34
   1  -7  21    9.61    1.79
  -1  -7 -21   13.37    2.84
  -1  -7 -20   16.93    2.85
   1  -7  20   17.12    2.23
  -1  -7 -20   15.86    3.08
  -1  -7 -19   29.92    3.52
  -1  -7 -19   35.79    4.25
   1  -7  19   42.35    3.39
  -1  -7 -18    1.91    1.32
  -1  -7 -18    0.88    1.59
   1  -7  18    1.93    1.06
  -1  -7 -17   10.20    2.18
  -1  -7 -17   10.11    2.52
   1  -7  17   11.95    1.84
  -1  -7 -16   38.58    3.86
  -1  -7 -16   48.98    4.80
   1  -7  16   44.80    3.35
  -1  -7 -15   36.19    3.73
  -1  -7 -15   41.14    4.43
   1  -7  15   42.13    3.27
  -1  -7 -14   21.49    2.90
   1  -7  14   22.81    2.44
  -1  -7 -14   20.96    3.27
  -1  -7 -13    4.63    1.59
  -1  -7 -13    4.19    1.79
   1  -7  13    6.02    1.41
  -1  -7 -12  106.37    6.04
  -1  -7 -12  101.08    6.50
   1  -7  12  119.77    5.28
  -1  -7 -11   94.43    5.67
  -1  -7 -11   86.78    5.99
   1  -7  11  100.34    4.79
  -1  -7 -10   25.11    3.10
  -1  -7 -10   20.49    3.22
   1  -7  10   18.26    2.26
  -1  -7  -9   98.74    5.76
   1  -7   9  103.82    4.84
  -1  -7  -9  104.11    6.47
  -1  -7  -8  163.58    7.32
  -1  -7  -8  154.74    7.70
   1  -7   8  170.36    6.16
  -1  -7  -7   66.21    4.73
   1  -7   7   61.14    4.18
  -1  -7  -7   69.11    5.19
   1  -7   7   73.66    4.11
  -1  -7  -6    1.72    1.32
   1  -7   6    2.02    0.94
  -1  -7  -6    2.79    1.77
   1  -7   6    1.71    1.09
   1  -7   5   17.71    2.17
  -1  -7  -5   16.97    2.75
   1  -7   5   16.91    2.10
   1  -7   4   15.00    2.08
  -1   7   4   15.07    2.29
  -1  -7  -4   11.74    2.38
   1  -7   4   17.98    2.26
   1  -7   3   36.26    3.02
  -1  -7  -3   35.04    3.64
   1  -7   3   38.29    3.14
  -1   7   3   35.97    3.25
   1  -7   2   13.84    1.96
   1  -7   2   17.36    2.15
  -1   7   2   16.95    2.27
  -1  -7  -2   16.41    2.65
  -1   7   1   14.35    2.06
   1  -7   1   12.61    1.85
  -1  -7  -1   10.67    2.22
   1  -7   1   14.79    2.06
  -1   7   0    9.99    1.80
  -1  -7   0   14.34    2.44
   1  -7   0    8.86    1.79
  -1   7  -1   10.72    1.78
   1  -7  -1   14.07    2.09
  -1  -7   1   13.28    2.38
  -1   7  -2   17.48    2.16
   1  -7  -2   16.29    2.29
  -1  -7   2   12.82    2.40
   1  -7  -3   42.39    3.49
  -1   7  -3   37.00    2.98
  -1  -7   3   38.09    3.73
  -1   7  -4   13.21    1.87
  -1  -7   4   17.33    2.59
   1  -7  -4   17.99    2.45
  -1   7  -5   16.76    2.02
   1  -7  -5   16.45    2.01
   1  -7  -5   19.49    2.60
  -1  -7   5   18.11    2.68
   1  -7  -6    1.97    0.89
  -1   7  -6    3.28    1.00
   1  -7  -6    2.09    1.30
  -1  -7   6    1.18    1.29
  -1   7  -7   68.21    3.75
   1  -7  -7   69.11    3.86
   1  -7  -7   65.22    4.64
  -1  -7   7   70.61    4.96
   1  -7  -8  169.91    5.92
   1  -7  -8  161.16    7.17
  -1  -7   8  151.05    7.19
   1  -7  -9  104.80    4.73
   1  -7  -9   98.56    5.77
  -1  -7   9   92.55    5.71
   1  -7 -10   22.46    2.37
  -1  -7  10   17.95    2.82
   1  -7 -10   19.06    2.78
   1  -7 -11   87.31    4.39
   1  -7 -11   87.66    5.61
  -1  -7  11   90.72    5.65
   1  -7 -12  108.94    4.87
   1  -7 -12   97.09    5.98
  -1  -7  12  102.40    6.00
   1  -7 -13    6.13    1.49
  -1  -7  13    4.68    1.55
   1  -7 -13    7.64    2.13
   1  -7 -14   19.78    2.21
   1  -7 -14   24.83    3.29
  -1  -7  14   23.58    3.10
   1  -7 -15   30.75    2.82
   1  -7 -15   35.81    3.87
  -1  -7  15   35.38    3.72
   1  -7 -16   35.77    2.98
   1  -7 -16   34.21    3.85
  -1  -7  16   39.88    3.92
  -1  -7  17   13.03    2.44
   1  -7 -17   13.69    2.61
   1  -7 -17   12.66    1.95
  -1  -7  18    4.73    1.70
   1  -7 -18    3.10    1.21
   1  -7 -18    0.94    1.27
   1  -7 -19   34.66    3.10
   1  -7 -19   38.29    4.20
  -1  -7  19   42.31    4.17
  -1  -7  20   20.45    3.08
   1  -7 -20   18.95    3.09
   1  -7 -20   15.44    2.19
  -1  -7  21   10.60    2.28
   1  -7 -21   10.34    2.52
   1  -7 -21    8.73    1.78
  -1  -7  22    7.72    2.01
   1  -7 -22    6.82    1.64
   1  -7 -22   10.06    2.55
   1  -7 -23   32.32    3.22
   1  -7 -23   26.80    3.75
  -1  -7  23   36.32    4.08
  -1  -7  24    3.49    1.70
   1  -7 -24    2.73    1.73
   1  -7 -24    5.66    1.60
  -1  -7  25    4.86    1.89
   1  -7 -25    1.57    1.66
   1  -7 -25    3.00    1.32
  -1  -7  26    7.25    1.99
   1  -7 -26    5.96    1.70
  -1  -7  27   -2.49    1.57
   1  -7 -27    3.47    1.46
  -1  -7  28    4.80    2.03
   1  -7 -28    4.80    1.64
  -1  -7  29    3.05    1.62
   1  -7 -29    3.96    1.57
  -1  -7  30   -1.01    1.39
   1  -7 -30    0.76    1.20
  -1  -7  31    5.16    2.00
   1  -7 -31    6.64    1.90
  -1  -7  32    0.44    1.50
  -1  -7  33   -0.04    1.11
  -1  -8 -35   -0.50    1.37
  -1  -8 -34    3.24    1.66
  -1  -8 -33    7.77    2.35
  -1  -8 -32    0.01    1.09
  -1  -8 -31    1.61    1.71
  -1  -8 -30    2.91    2.00
  -1  -8 -30    0.01    1.66
  -1  -8 -29    3.69    2.03
  -1  -8 -29    0.26    1.29
  -1  -8 -28   -1.46    1.52
  -1  -8 -28   -0.88    1.43
  -1  -8 -27    4.27    1.75
  -1  -8 -27    3.45    2.00
  -1  -8 -26    7.75    2.22
  -1  -8 -26    5.51    2.41
  -1  -8 -25    4.11    1.83
  -1  -8 -25    4.83    1.98
  -1  -8 -24    1.26    1.53
  -1  -8 -24    6.35    2.44
  -1  -8 -23    9.47    2.12
  -1  -8 -23   10.57    2.95
  -1  -8 -22   16.37    2.86
  -1  -8 -22   24.41    4.05
  -1  -8 -21    0.78    1.38
  -1  -8 -21    0.22    1.35
  -1  -8 -20   15.57    2.80
  -1  -8 -20   17.85    3.35
  -1  -8 -19    4.01    1.63
  -1  -8 -19    6.37    2.38
   1  -8  19    3.87    1.40
  -1  -8 -18    6.32    1.90
  -1  -8 -18    9.47    2.63
   1  -8  18    6.38    1.69
  -1  -8 -17   17.41    2.89
   1  -8  17   21.28    2.61
  -1  -8 -17   18.68    3.40
  -1  -8 -16   18.71    2.91
   1  -8  16   22.10    2.63
  -1  -8 -16   19.97    3.39
  -1  -8 -15   15.63    2.82
   1  -8  15   20.41    2.58
  -1  -8 -15   19.30    3.43
  -1  -8 -14   46.23    4.35
  -1  -8 -14   50.14    5.08
   1  -8  14   52.92    3.85
  -1  -8 -13   13.15    2.58
  -1  -8 -13   19.88    3.36
   1  -8  13   20.05    2.46
  -1  -8 -12   24.70    3.26
  -1  -8 -12   25.00    3.65
   1  -8  12   24.49    2.70
  -1  -8 -11   12.88    2.39
   1  -8  11   15.29    2.18
  -1  -8 -11   13.36    2.80
  -1  -8 -10   -0.54    1.39
   1  -8  10    0.82    0.94
  -1  -8 -10    1.11    1.63
  -1  -8  -9    6.86    2.05
   1  -8   9    9.53    1.72
  -1  -8  -9    7.22    2.20
  -1  -8  -8   70.70    5.22
  -1  -8  -8   70.07    5.60
   1  -8   8   75.36    4.54
  -1  -8  -7   69.58    5.18
   1  -8   7   69.15    4.43
  -1  -8  -7   65.07    5.43
  -1  -8  -6  130.44    6.96
  -1  -8  -6  130.04    7.45
   1  -8   6  140.77    6.23
  -1  -8  -5   81.70    5.97
   1  -8   5   87.84    4.93
  -1  -8  -4   20.84    3.25
   1  -8   4   24.16    2.78
   1  -8   3   26.67    2.95
  -1  -8  -3   25.17    3.47
   1  -8   2   22.66    2.58
   1  -8   2   27.55    3.01
  -1  -8  -2   29.75    3.72
   1  -8   1   34.55    3.13
  -1  -8  -1   35.41    3.98
   1  -8   1   38.05    3.44
   1  -8   0   33.24    3.11
   1  -8   0   39.70    3.51
  -1  -8   0   39.03    4.13
   1  -8  -1   37.92    3.54
  -1  -8   1   37.20    4.01
  -1   8  -1   31.87    3.18
  -1   8  -2   21.77    2.63
   1  -8  -2   26.93    2.97
  -1  -8   2   21.86    3.12
   1  -8  -3   28.93    3.22
  -1   8  -3   24.61    2.66
  -1  -8   3   24.59    3.33
   1  -8  -4   24.46    2.96
  -1  -8   4   20.96    3.06
  -1   8  -4   22.19    2.61
  -1   8  -5   79.19    4.54
   1  -8  -5   83.92    4.59
   1  -8  -5   82.74    5.38
  -1  -8   5   81.32    5.75
  -1   8  -6  124.97    5.62
   1  -8  -6  131.21    5.70
   1  -8  -6  132.74    6.87
  -1  -8   6  129.08    7.22
   1  -8  -7   60.20    3.90
   1  -8  -7   64.49    4.96
  -1  -8   7   69.11    5.37
   1  -8  -8   69.11    4.12
   1  -8  -8   67.54    5.07
  -1  -8   8   71.72    5.38
   1  -8  -9   10.90    1.79
   1  -8  -9    8.46    2.07
  -1  -8   9    9.18    2.26
   1  -8 -10   -0.74    1.22
  -1  -8  10   -0.80    1.47
   1  -8 -10   -0.15    1.10
   1  -8 -11   12.06    1.91
   1  -8 -11   12.97    2.52
  -1  -8  11   11.29    2.48
   1  -8 -12   24.58    2.62
   1  -8 -12   28.28    3.56
  -1  -8  12   26.11    3.46
   1  -8 -13   14.48    2.10
   1  -8 -13   15.67    2.95
  -1  -8  13   16.83    2.90
   1  -8 -14   51.15    3.75
   1  -8 -14   52.25    4.90
  -1  -8  14   50.13    4.63
   1  -8 -15   19.43    2.45
  -1  -8  15   16.95    2.79
   1  -8 -15   20.46    3.27
  -1  -8  16   22.21    3.26
   1  -8 -16   20.58    3.21
   1  -8 -16   22.45    2.60
  -1  -8  17   26.70    3.51
   1  -8 -17   21.63    2.55
  -1  -8  18    5.64    1.92
   1  -8 -18    6.33    2.21
   1  -8 -18    7.20    1.59
  -1  -8  19    5.74    1.94
   1  -8 -19    6.26    2.14
   1  -8 -19    5.96    1.65
  -1  -8  20   18.87    3.14
   1  -8 -20   21.73    3.44
   1  -8 -20   16.68    2.42
  -1  -8  21    0.99    1.52
   1  -8 -21    3.09    1.81
   1  -8 -21    0.23    0.89
  -1  -8  22   23.50    3.47
   1  -8 -22   28.41    4.07
   1  -8 -22   22.06    2.67
  -1  -8  23   12.51    2.57
   1  -8 -23   13.45    2.92
   1  -8 -23   11.10    2.02
  -1  -8  24    0.64    1.09
   1  -8 -24    2.77    1.70
   1  -8 -24    0.06    0.98
  -1  -8  25    6.07    2.18
   1  -8 -25    3.79    1.84
   1  -8 -25    5.05    1.63
  -1  -8  26    3.08    1.82
   1  -8 -26    9.07    2.56
  -1  -8  27    4.97    2.04
  -1  -8  28   -1.62    1.29
  -1  -8  29    6.44    2.23
  -1  -9 -31    6.24    2.22
  -1  -9 -30    7.53    2.17
  -1  -9 -29    1.15    1.21
  -1  -9 -28    0.05    1.18
  -1  -9 -27    1.89    1.41
  -1  -9 -26   -1.08    1.43
  -1  -9 -26    0.70    1.35
  -1  -9 -25    3.38    1.73
  -1  -9 -25    1.57    1.68
  -1  -9 -24   -0.01    1.33
  -1  -9 -24   -1.26    1.59
  -1  -9 -23    0.44    1.31
  -1  -9 -23    0.84    1.59
  -1  -9 -22   -0.23    1.00
  -1  -9 -22    4.31    2.19
  -1  -9 -21    0.31    1.31
  -1  -9 -21    0.34    1.43
  -1  -9 -20    1.96    1.45
  -1  -9 -20    0.60    1.38
  -1  -9 -19   -1.14    1.31
  -1  -9 -19    1.07    1.47
  -1  -9 -18   20.90    3.19
  -1  -9 -18   21.00    3.72
  -1  -9 -17    3.79    1.65
  -1  -9 -17    5.62    2.33
  -1  -9 -16    8.25    2.29
  -1  -9 -16    5.39    2.28
  -1  -9 -15    9.28    2.50
  -1  -9 -15   12.83    3.01
  -1  -9 -14   12.26    2.61
  -1  -9 -14   14.13    3.06
  -1  -9 -13   16.02    2.81
   1  -9  13   14.82    2.36
  -1  -9 -13   17.16    3.24
  -1  -9 -12    7.34    1.99
  -1  -9 -12    8.72    2.63
   1  -9  12    5.03    1.47
  -1  -9 -11    2.15    1.53
  -1  -9 -11    5.99    2.32
   1  -9  11    2.99    1.27
  -1  -9 -10   14.86    2.64
   1  -9  10   19.40    2.55
  -1  -9 -10   18.98    3.40
  -1  -9  -9    0.32    1.41
  -1  -9  -9    1.36    1.46
   1  -9   9    0.14    1.13
  -1  -9  -8    7.38    2.06
   1  -9   8   12.80    2.18
  -1  -9  -8   12.49    2.78
  -1  -9  -7   11.04    2.50
  -1  -9  -7   10.78    2.63
   1  -9   7   10.25    1.99
  -1  -9  -6   13.73    2.64
   1  -9   6   21.23    2.76
  -1  -9  -6   16.19    3.04
  -1  -9  -5   20.38    3.12
   1  -9   5   21.25    2.73
  -1  -9  -5   19.94    3.40
   1  -9   4   75.59    5.04
  -1  -9  -4   67.38    5.82
  -1  -9  -3   71.90    5.93
   1  -9   3   76.41    5.09
  -1  -9  -2    6.68    2.19
   1  -9   2    6.13    1.58
  -1  -9  -1    1.29    1.58
   1  -9   1    1.37    1.39
   1  -9   0   79.68    5.37
  -1  -9   0   80.00    6.10
  -1  -9   1    2.71    1.54
   1  -9  -1   -0.27    1.07
  -1  -9   2    4.99    2.08
   1  -9  -2    5.84    1.79
   1  -9  -3   76.35    5.38
  -1  -9   3   77.18    6.04
   1  -9  -4   72.29    4.64
   1  -9  -4   66.96    5.18
  -1  -9   4   70.25    5.65
   1  -9  -5   20.60    2.52
   1  -9  -5   17.85    2.88
  -1  -9   5   17.72    3.11
   1  -9  -6   15.84    2.29
   1  -9  -6   18.82    3.01
  -1  -9   6   11.83    2.65
   1  -9  -7    8.05    1.62
   1  -9  -7   10.07    2.33
  -1  -9   7   11.63    2.48
   1  -9  -8   10.08    1.75
  -1  -9   8   13.25    2.68
   1  -9  -8    7.63    2.09
   1  -9  -9   -1.13    1.09
  -1  -9   9    0.16    1.42
   1  -9  -9   -0.86    1.31
   1  -9 -10   12.53    2.03
  -1  -9  10   16.64    2.96
   1  -9 -10   14.95    2.80
   1  -9 -11    1.29    1.03
  -1  -9  11    4.12    1.82
   1  -9 -11    4.34    1.77
   1  -9 -12    7.23    1.70
   1  -9 -12    4.91    2.00
  -1  -9  12    8.46    2.31
   1  -9 -13   16.08    2.28
   1  -9 -13   15.12    2.84
  -1  -9  13   17.49    3.10
   1  -9 -14   12.43    2.01
   1  -9 -14   11.94    2.68
  -1  -9  14   10.37    2.40
   1  -9 -15   10.40    1.87
   1  -9 -15   11.90    2.73
  -1  -9  15    8.63    2.34
   1  -9 -16    5.52    1.57
   1  -9 -16    4.64    2.00
  -1  -9  16    7.68    2.14
   1  -9 -17    3.98    1.41
   1  -9 -17    3.31    1.96
  -1  -9  17    3.01    1.68
   1  -9 -18   23.33    3.65
  -1  -9  18   18.36    3.13
   1  -9 -19   -0.20    1.50
  -1  -9  19    0.84    1.33
   1  -9 -20    2.72    1.84
  -1  -9  20    4.40    1.87
   1  -9 -21    1.48    1.65
  -1  -9  21   -0.75    1.43
  -1  -9  22    1.35    1.45
   1  -9 -22    2.70    1.83
  -1  -9  23    4.42    1.82
   1  -9 -23    3.02    1.82
  -1  -9  24   -1.29    1.13
   1  -9 -24   -1.64    1.63
   1  -9 -25    1.54    1.24
   1  -9 -26   -0.20    1.22
   1  -9 -27    2.75    2.02
  -1 -10 -24    0.88    1.41
  -1 -10 -23    3.17    1.67
  -1 -10 -22   -0.44    0.88
  -1 -10 -22    0.94    1.60
  -1 -10 -21    6.56    2.09
  -1 -10 -21   14.07    3.45
  -1 -10 -20    0.64    1.47
  -1 -10 -20    0.52    1.28
  -1 -10 -19   -1.66    1.45
  -1 -10 -19    0.40    1.42
  -1 -10 -18    1.85    1.38
  -1 -10 -18    3.80    2.24
  -1 -10 -17    3.60    1.72
  -1 -10 -17    0.90    1.62
  -1 -10 -16    4.92    1.93
  -1 -10 -16    7.54    2.67
  -1 -10 -15    3.77    1.81
  -1 -10 -15   -0.83    1.71
  -1 -10 -14   -2.77    1.68
  -1 -10 -14   -1.64    1.58
  -1 -10 -13   -0.01    1.25
  -1 -10 -13    3.98    2.21
  -1 -10 -12   12.94    2.75
  -1 -10 -12   13.19    3.18
  -1 -10 -11    8.32    2.21
  -1 -10 -11    8.81    2.87
  -1 -10 -10    9.04    2.32
  -1 -10 -10   12.22    3.23
  -1 -10  -9    6.36    2.08
  -1 -10  -9   10.04    2.89
  -1 -10  -8    7.13    2.09
  -1 -10  -8    7.75    2.66
  -1 -10  -7   19.37    3.12
  -1 -10  -7   28.03    4.28
   1 -10   7   25.42    3.18
  -1 -10  -6    2.85    1.72
   1 -10   6    4.46    1.54
  -1 -10  -6    5.82    2.19
  -1 -10  -5    1.66    1.55
   1 -10   5    4.58    1.32
  -1 -10  -5    6.02    2.39
  -1 -10  -4    4.35    2.00
  -1 -10  -4    4.30    2.09
   1 -10   4    7.27    1.87
   1 -10   3    2.04    1.29
  -1 -10  -3    4.19    1.93
   1 -10   2    2.57    1.47
  -1 -10  -2    1.19    1.66
   1 -10   1   18.74    2.99
  -1 -10  -1   17.32    3.44
  -1 -10   0    7.77    2.32
   1 -10   0    9.55    2.25
  -1 -10   1   17.49    3.23
   1 -10  -1   14.13    2.58
  -1 -10   2    0.62    1.58
   1 -10  -2    1.50    1.44
   1 -10  -3    3.41    1.44
  -1 -10   3    4.23    1.96
   1 -10  -3    3.31    1.64
   1 -10  -4    5.63    1.65
  -1 -10   4    2.75    1.82
   1 -10  -4    7.05    1.85
   1 -10  -5    4.23    1.54
   1 -10  -5    3.92    1.73
  -1 -10   5    4.61    2.03
   1 -10  -6    4.92    1.62
  -1 -10   6    5.02    2.04
   1 -10  -6    4.14    1.55
   1 -10  -7   24.87    2.94
   1 -10  -7   25.90    3.69
  -1 -10   7   21.95    3.55
  -1 -10   8    6.73    2.26
   1 -10  -8    9.92    2.47
   1 -10  -9    9.31    2.44
  -1 -10   9    9.64    2.47
   1 -10 -10   12.92    2.89
  -1 -10  10   10.80    2.53
  -1 -10  11   16.06    3.06
   1 -10 -11   12.54    3.05
  -1 -10  12   15.14    3.14
   1 -10 -12   15.85    3.21
  -1 -10  13    6.49    2.35
   1 -10 -13    3.49    1.84
  -1 -10  14   -1.85    1.63
   1 -10 -14    2.53    1.86
   1 -10 -15   -0.11    1.38
  -1 -10  15    5.35    2.06
   1 -10 -16    6.13    2.47
  -1 -10  16    9.50    2.56
   1 -10 -17    1.83    1.50
  -1 -10  17    1.84    1.69
   1 -10 -18    2.07    1.91
  -1 -10  18    1.24    1.12
   1 -10 -19    2.27    1.77
  -1 -10  19   -0.07    1.30
   1 -10 -20    2.83    1.93
   1 -10 -21   12.81    3.32
   1 -10 -22    1.18    1.71
   1 -10 -23    5.64    2.13
   1 -10 -24   -5.13    2.23
  -1 -11 -17   -0.41    1.64
  -1 -11 -16    0.16    1.30
  -1 -11 -16   -1.09    1.48
  -1 -11 -15   10.29    2.53
  -1 -11 -15   13.89    3.33
  -1 -11 -14    0.26    1.09
  -1 -11 -14    0.22    1.48
  -1 -11 -13   -0.67    1.31
  -1 -11 -13    0.09    1.44
  -1 -11 -12   -2.05    1.57
  -1 -11 -12    2.65    2.03
  -1 -11 -11    9.49    2.53
  -1 -11 -11   12.98    3.24
  -1 -11 -10   -1.58    1.53
  -1 -11 -10    0.15    1.51
  -1 -11  -9    6.72    2.22
  -1 -11  -9    6.79    2.41
  -1 -11  -8    3.45    1.67
  -1 -11  -8    1.18    1.70
  -1 -11  -7    3.36    2.02
  -1 -11  -7   -0.09    1.44
  -1 -11  -6    8.81    2.43
  -1 -11  -6    4.12    2.25
  -1 -11  -5    3.70    1.90
  -1 -11  -5    6.95    2.70
  -1 -11  -4    0.64    1.49
  -1 -11  -4    4.45    2.24
  -1 -11  -3   -1.02    1.56
  -1 -11  -3    3.00    2.09
  -1 -11  -2   -1.96    1.89
  -1 -11  -1    3.68    1.99
   1 -11   0   -1.44    1.34
  -1 -11   0    1.25    1.60
  -1 -11   1    1.83    1.83
   1 -11  -1    1.84    1.45
  -1 -11   2   -4.75    2.16
   1 -11  -2    1.54    1.31
  -1 -11   3    1.98    1.79
   1 -11  -3    0.39    1.30
  -1 -11   4    0.35    1.71
   1 -11  -4    4.21    1.71
   1 -11  -5    1.41    1.21
  -1 -11   5    3.04    1.94
  -1 -11   6    8.52    2.53
   1 -11  -6    6.71    2.01
  -1 -11   7    1.32    1.44
   1 -11  -7   -2.25    1.57
   1 -11  -8    5.24    2.10
  -1 -11   8    0.31    1.20
   1 -11  -9    5.29    2.17
  -1 -11   9    5.85    2.10
   1 -11 -10    2.85    2.11
  -1 -11  10    0.47    1.33
  -1 -11  11    8.47    2.70
   1 -11 -11    8.13    2.74
   1 -11 -12    1.16    1.26
  -1 -11  12    1.75    1.49
  -1 -11  13    4.39    1.95
   1 -11 -13   -0.70    1.55
   1 -11 -14   -0.17    1.76
   1 -11 -15    8.15    2.48
   1 -11 -16    1.19    1.25
   1 -11 -17    3.51    1.71
   1 -11 -18    2.29    1.69
   1 -11 -19    4.35    2.19
   1 -11 -20    3.56    1.93
  -1 -12 -11   -1.63    1.68
  -1 -12 -10   -0.43    1.27
  -1 -12  -9    2.16    1.70
  -1 -12  -8    0.05    1.07
  -1 -12  -7   -1.78    1.66
  -1 -12  -6    2.90    1.63
  -1 -12  -6    0.10    1.69
  -1 -12  -5    1.79    1.74
  -1 -12  -5    8.26    2.54
  -1 -12  -4    0.64    1.52
  -1 -12  -4    1.46    1.52
  -1 -12  -3    1.53    1.67
  -1 -12  -3    1.54    1.70
  -1 -12  -2    1.57    1.59
  -1 -12  -2    0.52    1.35
  -1 -12  -1    0.46    1.67
  -1 -12  -1    2.53    1.71
  -1 -12   0    1.50    1.71
  -1 -12   1    0.19    1.56
  -1 -12   2    0.01    1.36
  -1 -12   3    2.76    1.90
  -1 -12   4   -2.03    1.75
  -1 -12   5    1.92    2.01
  -1 -12   6    4.73    2.05
   1 -12  -9    0.83    1.48
   1 -12 -10    2.23    1.81
   1 -12 -11    2.44    1.49
   1 -12 -12   -0.47    1.60
   1 -12 -13   -1.63    1.49
   1 -12 -14    1.49    1.35
   1 -12 -15    3.01    1.73
  -2   0   0   14.12    1.35
  -2   0   0   17.13    1.49
  -2   0  -1  344.30    5.65
  -2   0  -1  340.17    5.69
  -2   0   1  337.84    5.74
   2   0  -1  348.30    5.81
   2   0   1  356.27    5.88
  -2   0  -1  339.33    5.66
   2   0   2   61.38    2.36
  -2   0  -2   64.53    2.58
   2   0   2   70.05    2.70
   2   0  -2   70.59    2.69
  -2   0  -2   69.80    2.62
  -2   0   2   69.23    2.63
  -2   0  -2   67.14    2.55
   2   0   3    8.63    1.01
   2   0   3    6.67    1.01
  -2   0  -3    7.74    1.11
  -2   0   3   10.23    1.09
   2   0  -3    9.37    1.17
   2   0   3   11.13    1.35
  -2   0  -3    9.34    1.09
  -2   0  -3    9.62    1.15
  -2   0  -4  362.47    6.29
   2   0   4  349.40    6.29
  -2   0  -4  359.49    5.93
   2   0  -4  360.58    5.88
  -2   0   4  351.05    5.92
   2   0   4  363.69    5.97
   2   0   4  344.64    5.64
  -2   0  -4  363.29    5.86
  -2   0  -5  443.99    7.15
   2   0   5  430.03    7.19
  -2   0  -5  436.21    6.54
  -2   0   5  442.85    6.60
   2   0  -5  441.54    6.49
   2   0   5  444.86    6.58
  -2   0  -5  447.43    6.55
   2   0   5  429.28    6.43
   2   0   6   51.66    2.66
  -2   0  -6   58.46    2.79
  -2   0   6   56.25    2.43
   2   0  -6   54.53    2.34
  -2   0  -6   57.11    2.48
   2   0   6   54.99    2.37
  -2   0  -6   54.88    2.41
   2   0   6   51.18    2.31
  -2   0   7   42.58    2.28
   2   0   7   37.57    2.34
  -2   0  -7   34.62    2.29
  -2   0   7   40.64    2.06
  -2   0  -7   40.35    2.09
   2   0  -7   38.48    1.98
   2   0   7   38.25    2.00
   2   0   7   34.45    1.98
  -2   0  -7   39.16    2.09
  -2   0   8   72.90    2.96
  -2   0  -8   67.09    3.17
   2   0   8   74.16    3.36
   2   0   8   71.78    2.69
  -2   0  -8   71.25    2.75
  -2   0   8   73.08    2.77
   2   0  -8   74.27    2.69
   2   0   8   67.11    2.80
  -2   0  -8   71.71    2.85
  -2   0   9   92.28    3.42
  -2   0  -9   92.99    3.80
   2   0   9   84.17    3.70
   2   0   9   92.54    3.05
  -2   0   9   92.61    3.13
   2   0   9   91.70    3.10
  -2   0  -9   90.42    3.10
   2   0  -9   94.72    3.03
  -2   0  -9   90.10    3.24
   2   0   9   89.69    3.37
  -2   0  10  335.04    6.73
  -2   0 -10  334.29    7.34
   2   0  10  342.07    7.61
   2   0 -10  337.53    5.66
  -2   0  10  332.69    5.95
   2   0  10  330.61    5.73
   2   0  10  330.17    5.82
  -2   0 -10  328.04    5.87
  -2   0 -10  329.28    6.30
   2   0  10  335.38    6.61
  -2   0  11   17.45    1.68
  -2   0 -11   16.23    1.86
   2   0  11   19.11    1.97
   2   0  11   18.62    1.48
  -2   0 -11   19.35    1.50
  -2   0  11   18.69    1.48
   2   0  11   17.13    1.38
  -2   0 -11   18.82    1.72
   2   0 -11   18.33    1.45
   2   0 -11   19.83    1.45
   2   0  11   15.18    1.59
  -2   0  12  218.27    5.76
  -2   0 -12  217.69    6.31
   2   0  12  224.22    6.57
   2   0  12  217.99    4.63
   2   0 -12  225.74    4.63
   2   0 -12  229.18    4.77
  -2   0  12  217.81    4.76
   2   0  12  222.20    4.83
  -2   0 -12  220.72    5.49
   2   0  12  222.71    5.76
  -2   0  13    9.71    1.39
   2   0 -13    8.91    1.53
  -2   0 -13    9.36    1.56
   2   0  13    9.76    1.55
   2   0 -13    9.17    1.07
   2   0  13    9.54    1.05
   2   0  13   10.20    1.17
   2   0  13    9.94    1.43
  -2   0 -13    8.63    1.33
  -2   0  14   28.18    2.30
   2   0 -14   35.21    2.67
  -2   0 -14   24.14    2.37
   2   0  14   28.30    2.56
   2   0  14   29.58    1.85
  -2   0 -14   23.35    1.99
   2   0 -14   26.97    1.73
   2   0  14   27.83    2.27
  -2   0  15   49.63    3.11
   2   0 -15   57.26    3.41
  -2   0 -15   55.04    3.53
   2   0  15   51.35    3.48
   2   0  15   51.40    2.38
  -2   0 -15   48.95    2.88
   2   0 -15   54.14    2.39
   2   0  15   49.70    3.10
  -2   0  16   24.36    2.25
  -2   0 -16   21.45    2.43
   2   0 -16   24.19    2.34
   2   0  16   24.88    2.53
   2   0  16   23.26    1.64
   2   0 -16   22.25    1.58
  -2   0 -16   20.71    2.01
   2   0  16   27.32    2.41
   2   0 -17   20.27    2.27
  -2   0  17   18.76    2.13
  -2   0 -17   18.37    2.34
   2   0  17   17.09    2.20
   2   0 -17   16.91    1.40
  -2   0 -17   15.98    1.82
   2   0  17   18.84    2.09
   2   0 -18   11.85    1.90
  -2   0  18    9.08    1.63
  -2   0 -18    7.82    1.72
  -2   0 -18    9.27    1.53
   2   0  18    6.92    1.49
  -2   0 -19   93.95    5.07
   2   0 -19   95.03    4.81
  -2   0  19   92.74    4.70
  -2   0 -19   84.04    4.14
   2   0  19   98.93    4.89
  -2   0  20   50.26    3.61
  -2   0 -20   45.70    3.75
   2   0 -20   47.19    3.53
  -2   0 -20   45.42    3.19
   2   0  20   50.97    3.65
   2   0 -21    7.35    1.74
  -2   0 -21    5.85    1.76
  -2   0 -21    5.98    1.41
   2   0  21    4.80    1.42
   2   0 -22   16.68    2.35
  -2   0 -22   11.78    2.25
  -2   0 -22   14.78    2.07
   2   0  22   16.39    2.34
  -2   0 -23   34.36    3.49
   2   0 -23   33.33    3.24
   2   0  23   39.04    3.52
   2   0 -24    8.66    1.87
  -2   0 -24    7.57    2.05
   2   0 -25    5.90    1.73
  -2   0 -25    5.72    1.91
   2   0 -26    7.09    1.90
  -2   0 -26    6.26    2.08
   2   0 -27   13.89    2.42
  -2   0 -27   16.21    2.76
   2   0 -28    4.87    1.78
  -2   0 -28    5.84    1.90
   2   0 -29   13.21    2.45
  -2   0 -29   11.02    2.38
   2   0 -30    1.37    1.31
  -2   0 -30    1.34    1.32
   2   0 -31    0.24    1.20
  -2   0 -31   -0.60    1.29
   2   0 -32    2.68    1.52
  -2   0 -32    1.84    1.31
   2   0 -33   -1.38    1.45
  -2   0 -33    2.35    1.82
   2   0 -34    3.29    1.68
  -2   0 -34    1.61    1.54
  -2   0 -35    1.71    1.59
   2   0 -35    1.49    1.51
  -2   0 -36   -0.82    1.30
   2   0 -36    4.32    1.99
  -2   0 -37    0.24    1.49
   2   0 -37    3.11    1.92
   2   0 -38    5.97    2.17
  -2   0 -38    4.45    2.11
  -2   0 -39    0.52    1.28
   2   0 -39    2.64    1.80
  -2   0 -40   -1.03    1.38
   2   0 -40    2.31    1.60
   2   0 -41    0.38    1.67
   2   0 -42   11.78    3.08
   2   1 -42    4.75    2.34
   2   1 -41   -0.94    1.39
   2   1 -40    0.14    1.68
  -2  -1 -40   -0.29    1.38
   2   1 -39    2.27    1.89
  -2  -1 -39    1.01    1.74
   2   1 -38   -2.12    1.80
  -2  -1 -38    0.04    1.09
   2   1 -37    5.64    2.11
  -2  -1 -37    6.36    2.18
   2   1 -36    2.66    1.85
  -2  -1 -36   -0.23    1.37
   2   1 -35    3.65    1.90
  -2  -1 -35    6.55    2.27
   2   1 -34    1.56    1.57
  -2  -1 -34    1.75    1.60
   2   1 -33    4.88    1.87
  -2  -1 -33    4.30    1.96
   2   1 -32    7.73    2.21
  -2  -1 -32    5.27    1.94
   2   1 -31    6.42    2.03
  -2  -1 -31    7.45    2.12
   2   1 -30    7.69    2.21
  -2  -1 -30    7.50    2.11
  -2  -1 -29   39.59    4.20
   2   1 -29   34.62    3.93
   2   1 -28   22.12    3.11
  -2  -1 -28   19.14    2.98
   2   1 -27   18.77    2.91
  -2  -1 -27   19.61    2.98
   2   1 -26   10.71    2.28
  -2  -1 -26   11.04    2.33
  -2  -1 -26    8.38    1.92
  -2  -1 -25   49.53    4.28
   2   1 -25   53.73    4.43
  -2  -1 -25   56.31    4.24
   2  -1  25   57.20    4.18
   2   1 -24   14.60    2.55
  -2  -1 -24   17.12    2.68
   2   1 -24   12.03    1.12
  -2  -1 -24   13.47    2.28
   2  -1  24   15.68    2.22
  -2  -1 -23   45.15    3.97
   2   1 -23   48.20    4.03
   2   1 -23   43.13    2.07
  -2  -1 -23   46.73    3.72
   2  -1  23   46.46    3.60
  -2   1  22   50.91    3.70
  -2  -1 -22   50.89    4.13
   2   1 -22   51.64    4.11
   2  -1  22   43.16    2.08
   2   1 -22   43.96    2.08
  -2  -1 -22   44.50    3.58
   2  -1  22   53.74    3.73
   2   1 -21   14.69    2.34
  -2   1  21   16.33    2.12
  -2  -1 -21   13.29    2.22
   2  -1  21   11.68    1.15
  -2  -1 -21   12.74    2.01
   2  -1  21   12.41    1.84
  -2  -1 -20   34.26    3.28
   2   1 -20   37.46    3.38
  -2   1  20   37.56    3.03
  -2  -1 -20   34.16    3.04
   2  -1  20   34.04    1.91
  -2  -1 -20   32.34    1.86
   2  -1  20   34.66    2.86
  -2   1  19   86.06    4.35
   2   1 -19   86.29    4.91
  -2  -1 -19   84.90    4.89
   2  -1  19   81.97    2.93
  -2  -1 -19   77.86    4.35
  -2  -1 -19   79.34    2.90
   2  -1  19   84.85    4.21
   2   1 -18   13.54    2.11
  -2   1  18   14.95    1.88
  -2  -1 -18   11.31    1.98
   2  -1  18   11.78    1.18
  -2  -1 -18   12.88    1.20
   2  -1  18   11.44    1.66
  -2  -1 -18   12.07    1.89
  -2   1  17   55.56    3.32
   2   1 -17   55.07    3.75
   2  -1  17   49.64    3.61
  -2  -1 -17   51.74    3.68
   2  -1  17   46.50    2.25
  -2  -1 -17   52.32    3.46
  -2  -1 -17   48.42    2.26
   2  -1  17   51.51    3.08
  -2   1  16   48.23    2.99
   2  -1  16   48.52    3.46
  -2  -1 -16   47.01    3.43
   2  -1  16   45.27    2.24
  -2  -1 -16   45.82    2.20
  -2  -1 -16   42.35    3.08
   2  -1  16   47.26    2.83
  -2   1  15   79.89    3.65
  -2  -1 -15   86.37    4.49
   2  -1  15   82.76    4.34
  -2  -1 -15   85.62    2.98
   2  -1  15   82.75    3.01
  -2  -1 -15   89.76    4.33
   2  -1  15   84.52    3.60
  -2   1  14   44.16    2.63
   2  -1  14   45.24    3.15
  -2  -1 -14   47.07    3.29
   2  -1  14   43.15    2.19
  -2  -1 -14   43.41    2.13
  -2  -1 -14   39.45    2.90
   2  -1  14   41.53    2.44
  -2   1  13   50.96    2.68
  -2  -1 -13   56.68    3.53
   2  -1  13   53.23    3.30
   2  -1  13   48.05    2.31
  -2  -1 -13   51.79    2.33
  -2  -1 -13   52.90    3.20
   2  -1  13   49.39    2.53
  -2   1  12   29.94    2.01
   2  -1  12   34.15    2.59
  -2  -1 -12   29.45    2.58
   2  -1  12   31.08    1.90
  -2  -1 -12   29.73    2.41
  -2  -1 -12   31.95    1.84
   2  -1  12   29.23    1.87
  -2   1  11  422.52    6.92
   2  -1  11  428.49    8.59
  -2  -1 -11  449.29    9.15
   2  -1  11  438.15    7.00
  -2  -1 -11  438.55    6.71
  -2  -1 -11  446.19    8.62
   2  -1  11  423.40    6.52
  -2   1  10   50.15    2.30
   2  -1  10   52.40    2.96
  -2  -1 -10   53.48    3.21
   2  -1  10   55.42    2.56
  -2  -1 -10   51.79    2.33
  -2  -1 -10   57.49    3.16
   2  -1  10   46.52    2.11
  -2   1   9   50.31    2.18
  -2  -1  -9   49.42    3.03
   2  -1   9   50.83    2.79
   2  -1   9   53.15    2.51
  -2  -1  -9   49.99    2.29
  -2  -1  -9   53.49    3.00
   2  -1   9   50.32    2.09
  -2   1   8  418.42    5.87
   2  -1   8  416.75    7.52
  -2  -1  -8  431.29    8.33
   2  -1   8  455.83    7.19
  -2  -1  -8  419.02    6.52
  -2  -1  -8  450.27    8.14
   2  -1   8  417.93    5.51
  -2   1   7  150.66    3.34
   2  -1   7  154.38    4.42
  -2  -1  -7  150.50    4.86
  -2  -1  -7  149.51    3.91
   2  -1   7  162.61    4.34
  -2  -1  -7  162.39    4.88
   2  -1   7  150.97    3.13
  -2   1   6  638.53    6.41
  -2  -1  -6  660.38    9.96
   2  -1   6  640.07    8.54
  -2  -1  -6  655.40    8.16
   2  -1   6  697.42    8.86
  -2  -1  -6  681.36    9.71
   2  -1   6  643.81    6.14
  -2   1   5  249.01    3.88
   2  -1   5  243.69    3.59
  -2  -1  -5  266.54    6.17
   2  -1   5  245.15    5.06
   2  -1   5  268.20    5.51
  -2   1   5  254.16    5.26
  -2  -1  -5  243.80    5.00
  -2  -1  -5  258.34    5.96
  -2  -1  -4  509.19    8.34
   2  -1   4  480.10    6.73
   2  -1   4  544.26    7.75
  -2   1   4  526.96    7.52
  -2  -1  -4  506.06    7.19
  -2  -1  -4  527.22    8.37
   2  -1   3  614.13    7.21
  -2  -1  -3  644.74    9.21
   2  -1   3  682.72    8.68
  -2   1   3  646.32    8.35
  -2  -1  -3  635.70    8.03
  -2  -1  -3  667.00    9.25
  -2  -1  -2  426.20    7.43
  -2  -1  -2  428.47    6.62
   2  -1   2  453.15    7.10
  -2   1   2  429.99    6.80
  -2  -1  -2  431.28    7.46
   2  -1   1   85.55    2.43
  -2   1   1   92.30    2.22
  -2   1   1   97.63    3.28
   2  -1   1  106.88    3.54
  -2  -1  -1   94.87    3.17
  -2  -1  -1   95.94    3.59
   2   1   0  232.41    5.38
  -2   1   0  248.74    3.74
  -2   1   0  255.38    5.26
  -2  -1   0  249.98    5.09
   2  -1   0  265.72    5.39
  -2  -1   0  247.22    5.71
   2   1   1   88.26    3.37
  -2  -1   1   91.07    3.55
  -2   1  -1   89.88    2.41
  -2   1  -1  105.38    3.42
   2  -1  -1  105.66    3.55
  -2  -1   1   98.45    3.25
  -2   1  -2  418.65    5.02
  -2  -1   2  430.23    7.55
  -2   1  -2  419.95    5.43
   2  -1  -2  457.69    7.07
  -2   1  -2  443.25    6.92
  -2  -1   2  431.68    6.67
   2   1   2  409.88    7.22
  -2  -1   3  665.68    9.52
  -2   1  -3  638.64    7.07
  -2   1  -3  669.15    8.45
   2  -1  -3  693.93    8.67
  -2  -1   3  654.18    8.21
   2   1   3  655.11    9.15
  -2   1  -3  655.88    6.12
  -2   1  -4  507.76    6.67
   2  -1  -4  544.63    7.66
  -2   1  -4  519.71    7.47
  -2  -1   4  497.03    7.18
  -2   1  -4  517.92    5.35
   2   1   4  504.27    8.16
  -2   1  -5  250.32    4.95
   2   1   5  247.41    6.01
   2  -1  -5  270.37    5.45
  -2   1  -5  261.55    5.29
  -2  -1   5  248.88    5.14
  -2   1  -5  251.78    3.76
   2   1   5  260.21    5.97
   2   1   6  674.37   10.09
  -2   1  -6  666.52    8.46
  -2   1  -6  680.95    8.49
  -2  -1   6  642.85    8.25
  -2   1  -6  652.64    6.07
   2   1   6  658.16    9.59
  -2   1  -7  152.36    4.30
   2   1   7  158.55    5.07
  -2   1  -7  157.41    4.11
   2  -1  -7  167.90    4.32
  -2  -1   7  158.34    4.11
   2   1   7  154.07    4.81
  -2   1  -7  150.43    3.04
  -2  -1   8  452.79    8.39
   2   1   8  443.21    8.65
  -2   1  -8  430.14    7.46
   2  -1  -8  464.82    7.11
  -2   1  -8  414.94    5.24
  -2  -1   8  428.87    6.73
   2   1   8  429.80    8.12
  -2   1  -9   54.89    2.86
  -2  -1   9   59.22    3.20
   2   1   9   54.20    3.17
   2  -1  -9   57.11    2.53
  -2   1  -9   47.50    1.92
  -2  -1   9   54.91    2.45
   2   1   9   51.43    2.96
  -2   1 -10   57.83    3.07
   2  -1 -10   56.69    2.63
  -2  -1  10   57.79    3.20
   2   1  10   52.54    3.19
   2  -1 -10   56.15    2.48
  -2   1 -10   48.58    2.03
  -2  -1  10   53.58    2.41
   2   1  10   48.19    2.95
  -2   1 -11  448.79    8.54
   2  -1 -11  462.39    7.58
  -2  -1  11  450.23    8.87
   2   1  11  454.09    9.43
   2  -1 -11  452.22    6.84
  -2  -1  11  436.62    6.82
   2   1  11  456.28    9.04
  -2   1 -12   32.97    2.54
   2  -1 -12   31.04    2.17
  -2  -1  12   31.04    2.52
   2   1  12   29.96    2.59
  -2   1 -12   27.00    1.71
   2  -1 -12   32.34    1.86
  -2  -1  12   32.65    1.91
   2   1  12   25.26    2.31
  -2  -1  13   52.50    3.31
  -2   1 -13   51.05    3.20
   2  -1 -13   49.87    2.75
   2   1  13   49.65    3.34
   2  -1 -13   54.19    2.38
  -2  -1  13   51.86    2.38
  -2   1 -13   49.35    2.34
   2   1  13   47.65    3.13
  -2  -1  14   44.19    3.10
   2  -1 -14   34.24    2.37
  -2   1 -14   40.16    2.97
   2   1  14   44.44    3.26
  -2  -1  14   43.23    2.17
  -2   1 -14   39.63    2.24
   2  -1 -14   44.05    2.14
   2   1  14   45.24    3.15
  -2  -1  15   86.99    4.41
  -2   1 -15   81.79    4.24
   2  -1 -15   84.59    3.78
   2   1  15   86.17    4.61
  -2  -1  15   83.91    2.98
   2  -1 -15   87.66    2.98
  -2   1 -15   77.62    3.16
   2   1  15   91.32    4.53
  -2   1 -16   49.99    3.49
  -2  -1  16   47.77    3.38
   2  -1 -16   48.71    3.01
   2   1  16   49.47    3.61
  -2   1 -16   42.92    2.47
   2  -1 -16   52.08    2.29
  -2  -1  16   47.60    2.26
   2   1  16   50.52    3.48
  -2  -1  17   53.99    3.63
  -2   1 -17   51.42    3.60
   2  -1 -17   51.77    3.21
  -2  -1  17   48.51    2.29
   2  -1 -17   56.80    2.38
   2   1  17   58.96    3.88
  -2  -1  18   13.10    2.00
   2  -1 -18   13.81    1.89
  -2   1 -18   12.93    2.10
  -2  -1  18   11.88    1.19
   2  -1 -18   14.98    1.26
   2   1  18   13.20    2.04
  -2  -1  19   87.28    4.83
  -2   1 -19   81.67    4.69
   2  -1 -19   81.74    4.23
  -2  -1  19   76.96    2.86
   2  -1 -19   87.41    2.90
   2   1  19   90.14    5.02
  -2   1 -20   30.50    3.08
   2  -1 -20   36.55    3.00
   2  -1 -20   36.95    1.89
   2   1  20   33.46    1.90
  -2  -1  20   33.29    1.95
   2   1  20   39.58    3.49
   2  -1 -21   12.81    2.02
  -2   1 -21   12.03    2.23
  -2  -1  21   11.57    1.19
   2   1  21   13.39    1.27
   2  -1 -21   13.84    1.20
   2   1  21   16.83    2.40
  -2   1 -22   44.69    3.82
   2  -1 -22   47.85    3.60
   2   1  22   42.98    2.15
  -2   1 -23   44.64    3.90
   2  -1 -23   50.15    3.76
   2   1  23   40.57    2.02
   2  -1 -24   16.39    2.37
  -2   1 -24   14.63    2.49
  -2   1 -25   55.13    4.48
   2  -1 -25   51.53    4.01
   2  -1 -26   12.18    2.24
  -2   1 -26   13.84    2.63
   2  -1 -27   16.26    2.51
  -2   1 -27   20.73    3.10
  -2   1 -28   21.57    3.20
   2  -1 -28   18.39    2.75
  -2   1 -29   41.60    4.26
   2  -1 -29   35.68    3.68
  -2   1 -30    8.89    2.36
   2  -1 -30    7.84    2.01
   2  -1 -31    4.00    1.61
  -2   1 -31    2.62    1.66
  -2   1 -32    9.20    2.43
   2  -1 -32    3.30    1.55
  -2   1 -33    5.84    2.25
   2  -1 -33    5.89    1.85
   2  -1 -34    1.02    1.45
  -2   1 -34    2.78    1.85
  -2   1 -35    3.71    1.93
   2  -1 -35    8.17    2.33
  -2   1 -36    1.91    1.61
   2  -1 -36    2.28    1.73
   2  -1 -37    4.41    2.09
  -2   1 -37    3.87    1.89
  -2   1 -38    0.05    1.11
   2  -1 -38    0.38    1.67
   2  -1 -39    1.62    1.69
  -2   1 -39    0.42    1.73
   2  -1 -40   -1.24    1.57
  -2   1 -40   -1.64    1.61
   2  -1 -41   -3.86    1.98
   2  -1 -42   -1.64    1.69
   2  -1 -43    6.23    2.38
   2   2 -40    2.27    1.81
  -2  -2 -40    0.49    1.58
   2   2 -39    0.48    1.50
  -2  -2 -39    2.35    1.52
   2   2 -38   -1.61    1.57
  -2  -2 -38    1.74    1.57
   2   2 -37    4.38    2.21
  -2  -2 -37    3.16    1.83
   2   2 -36    1.71    1.61
  -2  -2 -36   -0.06    1.18
   2   2 -35   -0.20    1.57
  -2  -2 -35    0.66    1.40
   2   2 -34   19.95    3.44
  -2  -2 -34   13.33    2.90
   2   2 -33   20.97    3.39
  -2  -2 -33   26.46    3.80
   2   2 -32   -0.69    1.57
  -2  -2 -32    1.95    1.56
   2   2 -31    2.69    1.74
  -2  -2 -31    1.59    1.55
   2   2 -30    6.74    2.17
  -2  -2 -30    4.63    1.85
  -2  -2 -30    3.97    1.74
   2   2 -29    8.62    2.31
  -2  -2 -29    4.30    1.59
  -2  -2 -29    8.87    2.31
   2   2 -28    2.77    1.62
  -2  -2 -28    2.92    1.56
   2   2 -28    2.38    0.59
  -2  -2 -28    4.83    1.82
   2   2 -27   18.43    2.96
  -2  -2 -27   18.60    2.88
  -2  -2 -27   15.25    2.58
   2  -2  27   16.54    1.34
   2  -2  27   19.72    2.65
   2   2 -26   23.18    3.21
   2  -2  26   20.03    1.52
  -2  -2 -26   20.37    1.50
   2  -2  26   24.85    2.85
  -2  -2 -26   19.27    2.83
  -2  -2 -26   22.21    3.16
  -2  -2 -25   46.88    4.30
   2   2 -25   49.76    4.40
  -2  -2 -25   44.59    4.03
  -2  -2 -25   42.62    2.17
   2  -2  25   43.46    2.24
   2  -2  25   49.18    3.74
   2   2 -24    7.16    2.10
  -2  -2 -24   10.44    2.29
  -2  -2 -24    9.35    1.09
  -2  -2 -24    5.91    1.83
   2  -2  24    8.40    1.12
   2  -2  24    8.08    1.76
  -2  -2 -23   25.71    3.15
  -2   2  23   21.61    2.50
  -2  -2 -23   20.24    1.54
  -2  -2 -23   21.93    2.88
   2  -2  23   17.89    1.51
   2  -2  23   20.89    2.40
  -2  -2 -22   28.09    3.20
  -2   2  22   25.39    2.59
  -2  -2 -22   25.69    3.00
   2  -2  22   25.32    2.47
  -2  -2 -22   28.04    1.80
   2  -2  22   22.93    1.73
  -2  -2 -21   54.62    4.25
  -2   2  21   56.44    3.67
   2  -2  21   51.08    2.62
  -2  -2 -21   61.19    4.35
   2  -2  21   57.56    3.50
  -2  -2 -21   54.88    2.53
  -2  -2 -20    9.17    1.93
  -2   2  20    8.87    1.60
   2  -2  20    9.22    1.24
  -2  -2 -20   10.42    1.18
  -2  -2 -20    6.75    1.72
   2  -2  20    8.61    1.49
  -2   2  19   15.56    1.89
  -2  -2 -19   13.42    2.21
   2  -2  19   11.57    1.40
  -2  -2 -19   12.87    1.26
  -2  -2 -19   12.89    2.11
   2  -2  19    9.43    1.49
  -2  -2 -18   26.63    2.85
  -2   2  18   24.70    2.26
   2  -2  18   25.21    2.12
   2  -2  18   26.10    1.97
  -2  -2 -18   27.18    1.85
  -2  -2 -18   26.94    2.84
  -2   2  17   16.79    1.80
  -2  -2 -17   16.50    2.26
   2  -2  17   18.83    2.34
   2  -2  17   16.83    1.62
  -2  -2 -17   17.44    1.47
  -2   2  17   16.16    1.50
  -2  -2 -17   15.96    2.31
   2  -2  17   17.56    1.73
  -2   2  16   11.83    1.53
  -2  -2 -16   10.18    1.88
   2  -2  16   11.15    1.81
  -2   2  16   14.13    2.08
  -2  -2 -16   10.60    1.20
  -2   2  16   11.94    1.32
  -2  -2 -16    8.76    1.75
   2  -2  16   10.03    1.31
  -2  -2 -15  167.62    6.40
   2  -2  15  162.20    6.09
  -2   2  15  164.64    4.88
  -2   2  15  151.29    4.46
  -2  -2 -15  154.15    4.29
  -2   2  15  162.60    6.33
  -2  -2 -15  155.67    6.15
   2  -2  15  154.95    4.28
  -2  -2 -14  146.64    5.89
  -2   2  14  135.53    4.24
   2  -2  14  141.13    5.51
  -2   2  14  141.17    5.72
  -2  -2 -14  141.85    5.77
  -2   2  14  136.60    4.29
   2  -2  14  129.50    3.69
  -2   2  13    8.58    1.16
  -2  -2 -13    9.99    1.80
   2  -2  13    9.52    1.58
  -2   2  13    8.95    1.19
  -2   2  13   11.88    1.80
  -2  -2 -13    9.49    1.77
   2  -2  13    7.83    0.97
  -2   2  12  182.38    4.39
   2  -2  12  165.56    5.56
  -2  -2 -12  175.53    6.19
  -2   2  12  179.80    6.10
  -2   2  12  173.88    4.87
  -2  -2 -12  177.65    6.24
   2  -2  12  161.18    3.55
  -2   2  11  208.05    4.40
  -2  -2 -11  219.99    6.82
   2  -2  11  201.97    5.91
  -2   2  11  197.92    5.18
  -2   2  11  211.76    6.37
   2  -2  11  192.21    3.52
  -2  -2 -11  208.40    6.63
  -2   2  10  165.51    3.65
   2  -2  10  157.86    5.05
  -2  -2 -10  171.06    5.92
  -2   2  10  160.18    4.65
  -2   2  10  166.95    5.48
  -2  -2 -10  170.85    5.90
  -2   2   9   46.59    1.82
  -2  -2  -9   42.69    3.01
   2  -2   9   41.16    2.54
  -2   2   9   42.90    2.46
  -2   2   9   46.37    2.84
  -2  -2  -9   40.70    2.96
  -2   2   8  201.96    3.36
   2  -2   8  194.51    5.11
  -2  -2  -8  206.80    6.28
  -2   2   8  197.50    5.17
  -2   2   8  204.71    5.60
  -2  -2  -8  205.04    6.29
  -2   2   7    9.49    0.72
   2  -2   7    7.00    1.09
  -2  -2  -7    8.29    1.55
  -2   2   7   10.31    1.36
  -2  -2  -7    5.81    1.40
  -2   2   6   49.91    1.27
   2  -2   6   44.27    2.23
  -2  -2  -6   50.09    3.13
  -2   2   6   51.30    2.65
  -2  -2  -6   47.60    3.05
   2  -2   5  346.00    5.79
  -2  -2  -5  369.95    7.99
  -2   2   5  372.12    6.60
  -2  -2  -5  378.94    8.27
  -2  -2  -4  723.04   11.02
  -2   2   4  733.90    8.76
  -2  -2  -4  721.06   11.07
   2  -2   3  301.75    4.71
  -2  -2  -3  324.73    7.42
   2  -2   2  485.98    5.47
   2   2  -2  488.21    8.81
   2  -2   1   76.45    1.98
   2   2  -1   86.30    3.79
  -2  -2  -1   83.66    3.81
   2   2   0  228.94    6.08
  -2   2   0  243.52    2.88
  -2  -2   0  230.51    6.19
  -2   2  -1   91.44    2.09
  -2  -2   1   86.16    3.86
   2   2   1   81.37    3.71
  -2   2  -2  531.91    5.55
  -2  -2   2  528.90    9.34
  -2   2  -3  328.13    4.86
  -2  -2   3  333.74    7.48
   2   2   3  320.52    7.39
  -2  -2   4  736.58   11.18
  -2   2  -4  703.15    7.67
   2   2   4  710.42   11.09
  -2  -2   5  385.49    8.22
  -2   2  -5  365.87    5.96
   2   2   5  359.62    8.00
  -2   2  -6   52.34    2.43
  -2  -2   6   50.64    3.14
   2   2   6   49.08    3.08
  -2   2  -7    8.63    1.25
   2   2   7    6.30    1.34
   2   2   8  202.33    6.29
  -2   2  -8  195.52    4.99
   2  -2  -8  211.15    3.68
   2   2   8  198.54    6.26
   2   2   9   43.99    3.07
  -2   2  -9   43.88    2.56
   2  -2  -9   40.49    1.79
   2   2   9   42.38    3.03
   2  -2 -10  162.08    3.75
  -2  -2  10  176.35    6.20
  -2   2 -10  165.59    4.99
   2   2  10  173.67    6.07
  -2   2 -10  170.02    4.75
   2   2  10  167.56    5.98
  -2  -2  11  211.38    6.81
  -2   2 -11  205.28    5.74
   2  -2 -11  201.51    4.47
   2   2  11  218.04    6.93
  -2   2 -11  204.53    5.24
   2   2  11  220.07    7.03
  -2   2 -12  174.79    5.51
  -2  -2  12  185.71    6.46
   2  -2 -12  173.18    4.40
   2   2  12  185.39    6.55
  -2   2 -12  165.06    4.69
   2   2  12  182.79    6.50
  -2  -2  13    8.15    1.60
   2  -2 -13   10.48    1.38
   2   2  13    9.96    1.72
  -2   2 -13   12.20    1.79
  -2   2 -13   10.78    1.32
   2   2  13   10.28    1.77
   2  -2 -14  134.99    4.33
  -2   2 -14  140.83    5.33
  -2  -2  14  135.05    5.74
   2   2  14  146.35    6.03
  -2   2 -14  136.18    4.27
   2   2  14  149.52    6.15
  -2  -2  15  172.05    6.63
   2  -2 -15  160.77    4.92
  -2   2 -15  161.20    5.86
   2   2  15  175.69    6.73
  -2   2 -15  166.10    4.68
   2   2  15  177.45    6.78
   2  -2 -16   11.86    1.60
  -2  -2  16   15.10    2.12
  -2   2 -16    9.71    1.74
  -2  -2  16   11.04    1.32
   2  -2 -16    8.48    1.23
  -2   2 -16    9.15    1.17
   2   2  16   14.11    2.14
   2  -2 -17   17.67    1.91
  -2   2 -17   20.46    2.40
   2  -2 -17   15.99    1.53
  -2   2 -17   16.53    1.52
  -2  -2  17   15.60    1.52
   2   2  17   18.99    2.46
  -2   2 -18   26.97    2.72
   2  -2 -18   27.17    2.36
  -2   2 -18   23.93    1.77
   2  -2 -18   25.39    1.86
  -2  -2  18   24.02    1.83
   2   2  18   27.42    2.99
   2  -2 -19   14.44    1.85
  -2   2 -19   11.39    2.08
  -2  -2  19   12.33    1.34
   2  -2 -19    8.02    1.10
  -2   2 -20   10.92    2.06
   2  -2 -20   10.64    1.70
   2  -2 -20    5.00    0.91
  -2  -2  20   10.16    1.21
   2  -2 -21   57.77    3.71
  -2   2 -21   54.91    4.11
   2  -2 -21   45.56    2.28
  -2  -2  21   54.06    2.63
   2  -2 -22   30.97    2.89
  -2   2 -22   27.30    3.12
  -2  -2  22   25.30    1.80
   2  -2 -22   27.04    1.76
   2  -2 -23   21.50    2.53
  -2   2 -23   22.15    2.91
  -2  -2  23   19.76    1.58
   2  -2 -23   22.76    1.60
   2  -2 -24   10.67    1.98
  -2   2 -24    7.46    1.98
  -2  -2  24    7.11    1.01
   2  -2 -24   10.16    1.11
   2  -2 -25   54.61    4.04
  -2   2 -25   48.78    4.26
   2  -2 -25   48.36    2.20
   2  -2 -26   20.54    2.66
  -2   2 -26   18.60    2.93
  -2  -2  26   19.63    1.52
   2   2  26   18.96    1.43
   2  -2 -26   21.59    1.44
   2  -2 -27   17.54    2.52
  -2   2 -27   20.27    2.96
  -2  -2  27   15.25    1.30
   2   2  27   17.61    1.37
  -2   2 -28    5.94    1.94
   2  -2 -28    4.53    1.51
   2   2  28    3.44    0.68
  -2   2 -29    7.17    2.05
   2  -2 -29    9.76    2.19
   2  -2 -30    3.84    1.78
  -2   2 -30    6.80    2.12
   2  -2 -31    2.89    1.42
  -2   2 -31    1.98    1.63
  -2   2 -32    1.55    1.53
   2  -2 -32    1.72    1.40
   2  -2 -33   18.81    3.03
  -2   2 -33   23.13    3.63
  -2   2 -34   17.47    3.22
   2  -2 -34   14.84    2.78
  -2   2 -35    0.35    1.43
   2  -2 -35    0.49    1.31
  -2   2 -36    6.70    2.38
   2  -2 -36   -0.37    1.28
  -2   2 -37    2.23    1.75
   2  -2 -37    4.77    1.83
  -2   2 -38   -1.91    1.75
   2  -2 -38   -0.78    1.67
  -2   2 -39    4.80    2.19
   2  -2 -39   -1.38    1.64
   2  -2 -40    0.69    1.63
   2  -2 -41    3.43    1.95
   2  -2 -42    1.02    1.26
   2  -2 -43    3.00    1.91
  -2  -3 -39   -3.22    1.89
  -2  -3 -38   -0.63    1.59
  -2  -3 -37   10.16    2.87
  -2  -3 -36   10.92    2.89
  -2  -3 -35    7.90    2.34
  -2  -3 -34    1.87    1.49
  -2  -3 -33    6.14    2.15
  -2  -3 -32    1.98    1.67
  -2  -3 -32    2.07    1.43
  -2  -3 -31    2.17    1.54
  -2  -3 -31    0.98    1.38
  -2  -3 -30   12.70    2.58
  -2  -3 -30   12.69    2.66
  -2  -3 -29    6.57    2.07
  -2  -3 -29    6.21    2.05
  -2  -3 -28   11.35    2.48
  -2  -3 -28   12.45    2.68
   2  -3  28   12.46    1.43
   2  -3  28    9.34    1.83
  -2  -3 -27    3.75    1.56
   2  -3  27    3.10    0.84
  -2  -3 -27    2.38    1.65
   2  -3  27    3.26    1.20
  -2  -3 -26   41.77    4.18
   2  -3  26   35.43    2.42
  -2  -3 -26   34.85    3.94
  -2  -3 -26   38.59    2.26
   2  -3  26   34.87    3.13
  -2  -3 -25    3.53    1.55
   2  -3  25    4.54    1.07
  -2  -3 -25    5.39    0.98
  -2  -3 -25    6.16    1.99
   2  -3  25    4.63    1.27
  -2  -3 -24   -0.68    1.28
  -2  -3 -24    2.40    0.75
   2  -3  24    1.78    0.88
   2  -3  24    0.97    0.96
  -2  -3 -24   -0.21    1.30
  -2  -3 -23    0.81    1.32
  -2   3  23    1.65    1.01
  -2   3  23    1.35    0.64
  -2  -3 -23    1.72    0.67
   2  -3  23    1.16    0.96
  -2  -3 -23    1.87    1.37
  -2  -3 -22    3.38    1.46
  -2   3  22    5.18    1.30
  -2  -3 -22    4.20    0.88
  -2   3  22    3.98    0.91
  -2  -3 -22    2.50    1.55
   2  -3  22    3.96    1.18
  -2  -3 -21   28.36    3.21
  -2   3  21   23.89    2.41
  -2  -3 -21   22.81    3.03
   2  -3  21   22.43    2.12
  -2   3  21   25.95    2.13
  -2  -3 -20   36.69    3.50
  -2   3  20   38.21    2.89
  -2   3  20   37.09    2.54
  -2  -3 -20   35.60    3.60
   2  -3  20   36.76    2.58
  -2  -3 -19   74.87    4.83
  -2   3  19   68.10    3.63
  -2   3  19   66.43    3.37
   2  -3  19   66.87    3.25
  -2  -3 -19   67.92    4.78
  -2   3  18    8.97    1.41
  -2  -3 -18    7.60    1.83
  -2   3  18    9.94    1.37
   2  -3  18    9.15    1.26
  -2  -3 -18    9.05    2.03
  -2   3  17   63.93    3.30
   2  -3  17   60.89    2.76
  -2  -3 -17   65.67    4.57
  -2   3  17   64.00    3.27
  -2  -3 -17   62.20    4.32
   2  -3  16   49.57    3.66
  -2  -3 -16   47.64    3.86
   2  -3  16   43.72    2.21
  -2   3  16   49.15    2.77
  -2  -3 -16   50.52    3.85
   2  -3  15   37.24    3.09
  -2  -3 -15   35.31    3.21
  -2   3  15   37.41    2.32
   2  -3  15   31.43    1.76
  -2  -3 -15   33.38    3.27
   2  -3  14   22.49    2.41
  -2   3  14   24.00    1.78
  -2  -3 -14   21.33    2.52
   2  -3  14   19.16    1.30
  -2   3  14   24.89    2.59
  -2  -3 -14   23.62    2.73
   2  -3  13  105.06    4.77
  -2  -3 -13  104.07    5.17
  -2   3  13  100.08    3.33
  -2   3  13  101.39    4.91
   2  -3  13   88.50    2.36
  -2  -3 -13  102.33    5.26
   2  -3  12   56.34    3.40
  -2   3  12   55.02    2.35
  -2  -3 -12   54.93    3.75
  -2   3  12   58.06    3.63
  -2  -3 -12   52.98    3.81
  -2   3  11    7.87    0.92
  -2  -3 -11    4.67    1.49
   2  -3  11    8.44    1.42
  -2  -3 -11    5.68    1.53
  -2   3  11    7.75    1.42
   2  -3  10   87.45    3.92
  -2  -3 -10   87.70    4.55
  -2   3  10   81.29    2.44
  -2   3  10   85.14    4.13
  -2  -3 -10   75.61    4.43
  -2   3   9   10.70    0.88
   2  -3   9   10.07    1.40
  -2  -3  -9   11.22    1.89
  -2  -3  -9   10.12    1.83
  -2   3   9   10.71    1.58
   2  -3   8  166.34    4.91
  -2  -3  -8  185.27    6.40
  -2   3   8  169.93    2.82
  -2   3   8  174.14    5.47
  -2  -3  -8  174.46    6.40
   2  -3   7  184.99    4.93
  -2  -3  -7  190.96    6.45
  -2   3   7  197.62    5.62
  -2  -3  -7  188.05    6.53
   2  -3   6  169.74    4.49
  -2  -3  -6  174.26    6.10
  -2   3   6  172.84    5.06
  -2  -3  -6  170.78    6.20
   2  -3   5   18.04    1.46
  -2  -3  -5   17.29    2.16
  -2   3   5   17.88    1.65
  -2  -3  -5   14.22    2.03
   2  -3   4   23.81    1.56
  -2   3   4   26.95    1.91
  -2  -3  -4   26.47    2.61
   2  -3   3  490.62    6.19
   2   3  -3  480.75    9.69
  -2   3   3  509.25    7.52
  -2  -3  -3  502.38   10.32
   2  -3   2    4.40    0.74
   2   3  -2    1.85    0.94
  -2   3   2    5.08    0.91
  -2  -3  -2    4.08    1.43
   2   3  -1  219.07    6.67
   2  -3   1  221.46    3.41
  -2   3   1  225.11    4.48
  -2  -3  -1  228.52    6.87
  -2   3   0  121.28    3.10
  -2  -3   0  123.04    5.05
   2   3   0  118.27    4.92
  -2   3  -1  221.24    3.64
  -2  -3   1  232.28    6.86
  -2   3  -1  218.60    3.79
   2   3   1  216.21    6.64
   2   3   2    3.58    1.22
  -2  -3   2    4.11    1.41
  -2   3  -2    3.59    0.68
  -2   3  -2    3.18    0.54
  -2   3  -3  487.75    6.20
   2   3   3  480.48   10.07
  -2   3  -3  461.21    4.22
  -2   3  -4   24.24    1.57
   2   3   4   22.03    2.27
  -2  -3   4   25.43    2.48
  -2   3  -5   16.65    1.41
  -2  -3   5   15.92    2.02
   2   3   5   16.67    2.07
  -2   3  -6  176.10    4.46
  -2  -3   6  172.30    6.05
   2   3   6  175.03    6.29
  -2   3  -7  194.95    4.94
  -2  -3   7  190.93    6.45
   2   3   7  189.43    6.71
   2  -3  -8  161.41    2.68
  -2   3  -8  176.66    4.91
  -2  -3   8  175.57    6.26
   2   3   8  173.84    6.51
   2  -3  -9    8.69    0.85
  -2  -3   9   10.68    1.75
  -2   3  -9   10.26    1.43
   2   3   9   10.41    1.78
   2  -3 -10   73.30    2.37
  -2   3 -10   79.03    3.59
  -2  -3  10   88.58    4.61
  -2  -3  10   84.17    4.65
   2   3  10   83.91    4.68
   2   3  11    7.84    1.57
  -2   3 -11    7.45    1.41
  -2  -3  11    5.85    1.53
   2  -3 -11    5.70    0.92
   2   3  11    6.66    1.58
   2   3  12   54.43    3.81
  -2   3 -12   55.46    3.25
   2  -3 -12   48.19    2.20
  -2  -3  12   60.50    4.10
   2   3  12   56.84    4.03
   2   3  13  104.19    5.25
  -2   3 -13   99.27    4.45
   2  -3 -13   91.24    3.20
  -2  -3  13   98.92    5.22
   2   3  13  106.70    5.54
   2   3  14   27.32    2.84
   2  -3 -14   19.45    1.66
  -2   3 -14   22.50    2.34
   2   3  14   26.17    2.89
   2  -3 -15   31.38    2.16
  -2   3 -15   35.91    2.95
  -2   3 -16   52.39    3.61
   2  -3 -16   35.23    2.33
   2  -3 -17   63.98    3.27
  -2   3 -17   70.48    4.21
   2  -3 -18    9.27    1.49
  -2   3 -18    9.33    1.95
  -2   3 -19   71.79    4.51
   2  -3 -19   69.11    3.69
  -2   3 -19   66.65    3.31
   2  -3 -20   35.37    2.80
  -2   3 -20   33.53    3.27
  -2   3 -20   37.56    2.50
   2  -3 -21   23.51    2.40
  -2   3 -21   24.78    2.93
  -2   3 -21   21.95    1.96
   2  -3 -22    3.30    1.19
  -2   3 -22    3.61    1.56
  -2   3 -22    3.21    0.88
   2  -3 -23    0.93    1.02
  -2   3 -23    0.36    1.18
  -2  -3  23    1.94    0.81
  -2   3 -23    1.66    0.79
   2  -3 -23    0.16    0.58
   2  -3 -24    2.11    1.19
  -2   3 -24    1.57    1.46
   2  -3 -24    0.00    0.56
  -2   3 -24    0.82    0.59
  -2  -3  24   -0.20    0.61
   2  -3 -25    5.19    1.51
  -2   3 -25    6.44    1.99
  -2   3 -25    4.52    0.93
   2  -3 -25    4.59    0.95
  -2  -3  25    6.04    1.09
   2  -3 -26   34.34    3.25
  -2   3 -26   37.65    3.91
   2  -3 -26   35.05    2.16
  -2  -3  26   37.72    2.37
   2  -3 -27    2.84    1.28
  -2   3 -27    3.27    1.61
   2  -3 -27    0.20    0.52
   2  -3 -28   10.65    2.11
   2  -3 -28    9.56    1.12
   2  -3 -29    6.63    1.80
  -2   3 -29    9.16    2.41
   2  -3 -29    8.02    1.00
   2  -3 -30   12.13    2.38
  -2   3 -30   14.87    2.79
   2  -3 -31    5.82    1.85
  -2   3 -31    2.58    1.57
   2  -3 -32    4.66    1.66
  -2   3 -32    4.69    1.86
  -2   3 -33    5.55    2.23
   2  -3 -33    5.94    1.89
  -2   3 -34    4.02    1.94
   2  -3 -34   -1.36    1.24
   2  -3 -35    3.77    1.76
  -2   3 -35    2.86    1.69
   2  -3 -36    6.11    2.11
  -2   3 -36   13.97    3.05
  -2   3 -37    0.91    1.98
   2  -3 -37    6.36    2.24
  -2   3 -38    0.93    1.78
   2  -3 -38   -1.94    1.81
  -2   3 -39    0.68    1.76
   2  -3 -39    6.34    2.08
   2  -3 -40    0.19    1.44
   2  -3 -41    5.01    2.06
   2  -3 -42    4.93    1.99
   2  -3 -43    0.96    1.45
  -2  -4 -39    5.10    2.32
  -2  -4 -38    5.30    2.16
  -2  -4 -37    1.09    1.60
  -2  -4 -36   -2.63    1.71
  -2  -4 -35   -1.00    1.72
  -2  -4 -35    1.38    1.45
  -2  -4 -34   10.97    2.71
  -2  -4 -34   11.53    2.93
  -2  -4 -33   14.99    3.07
  -2  -4 -33   13.60    2.97
  -2  -4 -32   13.32    3.01
  -2  -4 -32   17.07    3.21
  -2  -4 -31   17.37    3.15
  -2  -4 -31   24.10    3.55
  -2  -4 -30   20.97    3.48
  -2  -4 -30   24.99    3.61
  -2  -4 -29    2.69    1.78
  -2  -4 -29    5.49    2.17
  -2  -4 -28   34.49    3.99
   2  -4  28   34.16    2.70
  -2  -4 -28   36.93    4.33
  -2  -4 -27    9.24    2.36
  -2  -4 -27   10.41    2.46
  -2  -4 -26   11.11    2.40
   2  -4  26    9.55    1.69
  -2  -4 -26    6.77    2.16
  -2  -4 -25   17.03    2.87
  -2   4  25   18.52    1.98
  -2  -4 -25   16.83    3.11
   2  -4  25   16.44    2.07
  -2   4  24   18.32    2.39
  -2  -4 -24   18.60    2.88
  -2   4  24   17.85    1.98
  -2  -4 -24   21.04    3.21
   2  -4  24   17.92    2.12
  -2   4  23   11.04    1.86
  -2  -4 -23   11.41    2.35
  -2   4  23    7.03    1.38
  -2  -4 -23   12.20    2.61
   2  -4  23   10.54    1.54
  -2  -4 -22    1.83    1.46
  -2   4  22    2.18    1.01
  -2  -4 -22    1.55    1.47
   2  -4  22    0.57    0.75
  -2  -4 -21   25.17    3.18
  -2   4  21   22.49    2.37
   2  -4  21   23.61    2.02
  -2  -4 -21   25.11    3.37
  -2   4  20   23.74    2.36
  -2  -4 -20   22.46    2.99
   2  -4  20   22.89    1.91
  -2  -4 -20   24.89    3.33
  -2  -4 -19    6.16    1.86
  -2   4  19    7.15    1.38
   2  -4  19    8.65    1.19
  -2  -4 -19    7.61    1.93
  -2   4  18    9.49    1.45
  -2  -4 -18    6.73    1.82
   2  -4  18    9.05    1.18
  -2  -4 -18    8.91    2.15
  -2  -4 -17    6.11    1.66
  -2   4  17    7.18    1.24
  -2  -4 -17    4.83    1.74
   2  -4  17    6.84    0.98
   2  -4  16   58.37    2.32
  -2   4  16   62.85    3.14
  -2  -4 -16   63.14    4.49
   2  -4  16   56.99    2.29
  -2  -4 -16   57.39    4.55
  -2   4  15   13.53    1.48
   2  -4  15   11.55    1.94
  -2  -4 -15   11.99    2.18
   2  -4  15    9.73    0.95
   2  -4  15    9.60    0.96
  -2  -4 -15   10.48    2.16
   2  -4  14   47.34    3.54
  -2   4  14   46.23    2.46
  -2  -4 -14   49.79    3.92
  -2  -4 -14   41.47    3.75
   2  -4  14   38.96    1.64
   2  -4  13    2.27    1.02
  -2  -4 -13    1.64    1.12
  -2   4  13    1.22    0.61
   2  -4  13    1.00    0.45
  -2   4  13    1.67    1.06
  -2  -4 -13    1.38    1.24
   2  -4  12   29.75    2.65
  -2   4  12   31.60    1.85
  -2  -4 -12   27.68    2.90
  -2   4  12   29.61    2.82
  -2  -4 -12   26.65    3.02
   2  -4  11   26.29    2.43
  -2  -4 -11   27.20    2.83
  -2   4  11   28.42    2.69
  -2  -4 -11   26.44    2.95
   2  -4  10   90.89    4.25
  -2  -4 -10   95.42    5.07
  -2   4  10   99.51    4.76
  -2  -4 -10   92.88    5.26
   2  -4   9   26.90    2.28
  -2  -4  -9   24.29    2.68
  -2   4   9   26.26    2.47
  -2  -4  -9   26.90    2.95
   2  -4   8   19.80    1.91
  -2  -4  -8   23.37    2.64
  -2   4   8   25.44    2.35
  -2  -4  -8   20.83    2.60
   2  -4   7   67.25    3.24
  -2  -4  -7   63.69    4.08
  -2   4   7   70.14    3.66
  -2  -4  -7   61.78    4.18
   2  -4   6   60.21    2.95
  -2  -4  -6   60.76    3.97
  -2   4   6   67.11    3.48
  -2  -4  -6   60.08    4.13
   2  -4   5   61.06    2.82
  -2  -4  -5   63.70    4.08
  -2   4   5   64.05    3.27
  -2  -4  -5   53.16    3.80
   2  -4   4  243.39    5.23
   2   4  -4  255.19    7.77
   2  -4   4  244.86    3.60
  -2   4   4  257.87    6.20
  -2  -4  -4  250.10    8.02
   2   4  -3   86.36    4.57
   2  -4   3   84.09    2.91
   2  -4   3   86.84    2.42
  -2  -4  -3   83.89    4.69
  -2   4   3   87.06    3.53
   2  -4   2  210.61    4.27
   2   4  -2  213.17    7.11
   2  -4   2  223.75    4.16
  -2   4   2  218.55    5.29
  -2  -4  -2  212.85    7.27
   2   4  -1   15.76    2.15
   2  -4   1   16.75    1.20
   2  -4   1   21.02    1.53
  -2   4   1   17.84    1.57
  -2  -4  -1   21.23    2.49
   2  -4   0  253.05    4.03
   2  -4   0  255.07    5.06
   2   4   0  243.55    7.69
  -2  -4   0  246.42    7.74
  -2   4   0  236.95    5.03
   2  -4  -1   18.15    1.06
   2  -4  -1   21.52    1.75
   2   4   1   16.54    2.19
  -2   4  -1   15.93    1.32
  -2  -4   1   17.09    2.31
   2  -4  -2  217.67    5.19
  -2  -4   2  218.96    7.25
   2   4   2  211.69    7.31
  -2   4  -2  203.68    4.15
   2  -4  -3   78.22    1.69
   2  -4  -3   87.82    3.54
  -2  -4   3   83.45    4.53
   2   4   3   79.67    4.59
  -2   4  -3   76.71    2.36
   2  -4  -4  247.51    6.02
  -2   4  -4  228.96    3.67
  -2  -4   4  249.63    7.76
   2   4   4  240.85    7.89
  -2   4  -5   59.51    1.61
  -2   4  -5   65.71    2.94
   2   4   5   61.04    4.07
  -2  -4   5   64.04    4.03
  -2   4  -6   63.69    3.00
   2   4   6   60.43    4.11
  -2  -4   6   56.76    3.85
   2  -4  -7   63.27    1.56
  -2   4  -7   70.91    3.27
   2   4   7   62.12    4.20
  -2  -4   7   64.50    4.09
   2  -4  -8   20.96    1.04
  -2   4  -8   20.59    1.90
   2   4   8   23.51    2.76
  -2  -4   8   24.95    2.65
   2  -4  -9   24.81    1.26
  -2   4  -9   29.12    2.31
  -2  -4   9   25.19    2.71
   2   4   9   24.60    2.87
   2  -4 -10   84.99    2.46
  -2  -4  10   99.17    5.14
  -2   4 -10   91.72    4.04
  -2  -4  11   24.14    2.72
   2  -4 -11   24.89    1.50
  -2   4 -11   28.06    2.42
  -2  -4  12   30.69    3.01
   2  -4 -12   23.08    1.57
  -2   4 -12   26.68    2.41
  -2  -4  13    2.13    1.15
  -2   4 -13    1.80    1.12
   2  -4 -13    0.73    0.66
  -2  -4  14   48.53    3.90
   2  -4 -14   38.44    2.21
  -2   4 -14   46.00    3.30
  -2   4 -15   10.27    1.80
   2  -4 -15    9.41    1.33
  -2  -4  15   12.75    2.21
  -2   4 -16   57.92    3.88
   2  -4 -16   53.72    2.87
  -2   4 -17    6.06    1.63
   2  -4 -17    5.31    1.25
  -2   4 -18    8.79    1.86
   2  -4 -18    9.55    1.44
  -2   4 -19    9.07    1.94
   2  -4 -19    8.02    1.44
  -2   4 -20   24.99    2.99
   2  -4 -20   20.61    2.16
  -2   4 -21   23.35    2.93
   2  -4 -21   22.62    2.33
  -2   4 -22    0.97    1.39
   2  -4 -22    1.13    0.92
  -2   4 -23   12.35    2.41
   2  -4 -23    9.69    1.81
  -2   4 -24   16.64    2.79
   2  -4 -24   17.39    2.25
  -2   4 -24   15.18    1.86
  -2   4 -25   18.13    2.83
   2  -4 -25   19.84    2.45
  -2   4 -25   18.17    1.99
  -2   4 -26   12.08    2.47
   2  -4 -26   11.26    1.99
   2  -4 -27    7.72    1.83
  -2   4 -27    9.64    2.17
   2  -4 -28   35.48    3.40
  -2   4 -28   36.77    4.14
   2  -4 -28   31.57    2.36
  -2   4 -29    3.14    1.81
   2  -4 -29    4.62    1.63
   2  -4 -29    1.34    0.74
   2  -4 -30   29.58    3.39
  -2   4 -30   25.04    3.64
   2  -4 -31   15.56    2.60
  -2   4 -31   16.40    3.08
   2  -4 -32   18.17    2.76
  -2   4 -32   12.33    2.83
   2  -4 -33   12.81    2.52
  -2   4 -33   12.57    2.87
   2  -4 -34   12.85    2.49
  -2   4 -34   13.53    2.91
   2  -4 -35    1.22    1.27
  -2   4 -35    1.74    1.83
   2  -4 -36    0.62    1.12
  -2   4 -36   -1.84    1.71
   2  -4 -37    1.67    1.35
  -2   4 -37   -2.28    1.82
   2  -4 -38    1.46    1.50
  -2   4 -38   -2.55    1.79
   2  -4 -39    3.96    1.82
   2  -4 -40   -3.71    1.92
  -2  -5 -38    1.08    1.66
  -2  -5 -37   -2.64    1.25
  -2  -5 -36   -1.69    1.86
  -2  -5 -36   -2.35    1.93
  -2  -5 -35    2.29    1.85
  -2  -5 -35    2.34    1.81
  -2  -5 -34    3.39    1.86
  -2  -5 -34    9.08    2.68
  -2  -5 -33   12.51    2.96
  -2  -5 -33    3.67    2.04
  -2  -5 -32    5.62    2.12
  -2  -5 -32   11.19    2.93
  -2  -5 -31    3.04    1.82
  -2  -5 -31    1.23    1.53
  -2  -5 -30   -2.53    1.69
  -2  -5 -30    0.60    1.56
  -2  -5 -29    2.71    1.60
  -2  -5 -29    0.04    1.63
  -2  -5 -28    0.66    1.31
  -2  -5 -28    3.76    2.02
  -2  -5 -27    6.46    2.17
  -2  -5 -27    3.30    1.97
  -2  -5 -26    1.57    1.41
  -2  -5 -26   -0.43    1.45
  -2  -5 -25   47.51    4.97
  -2  -5 -25   43.02    4.38
   2  -5  24   85.50    4.01
  -2  -5 -24   81.31    6.24
  -2  -5 -24   77.09    5.69
   2  -5  23   26.63    2.21
  -2  -5 -23   26.70    3.50
  -2   5  23   31.63    2.97
  -2  -5 -23   32.11    4.06
   2  -5  23   26.80    2.25
  -2  -5 -22   -0.07    1.31
  -2   5  22    1.20    1.00
   2  -5  22    1.04    0.80
   2  -5  22    1.72    0.82
  -2  -5 -22    0.98    1.46
   2  -5  21   18.32    1.76
  -2  -5 -21   19.94    2.99
  -2   5  21   20.31    2.21
   2  -5  21   19.61    1.80
  -2  -5 -21   20.40    3.33
  -2   5  20   49.22    3.27
   2  -5  20   44.01    2.48
  -2  -5 -20   43.41    4.42
   2  -5  20   46.15    2.57
  -2  -5 -19   39.07    3.91
  -2   5  19   41.23    2.94
  -2  -5 -19   40.70    4.30
   2  -5  19   40.32    2.24
   2  -5  19   44.28    2.42
  -2   5  18   33.00    2.60
  -2  -5 -18   29.64    3.40
  -2  -5 -18   30.14    3.72
   2  -5  18   26.15    1.73
   2  -5  18   30.60    1.94
  -2   5  17   31.35    2.45
  -2  -5 -17   27.42    3.23
   2  -5  17   26.16    1.64
  -2  -5 -17   25.07    3.39
   2  -5  17   27.67    1.79
   2  -5  16    8.42    1.02
  -2  -5 -16   11.11    2.31
   2  -5  16    6.49    0.85
  -2  -5 -16    8.14    2.22
  -2  -5 -15   60.68    4.58
   2  -5  15   50.38    1.93
   2  -5  15   56.46    2.18
  -2  -5 -15   56.18    4.66
  -2  -5 -14    6.85    1.91
   2  -5  14    7.75    1.61
   2  -5  14    4.74    0.73
  -2  -5 -14    8.25    2.21
   2  -5  13    8.15    1.63
  -2  -5 -13    7.85    1.96
   2  -5  13    6.08    0.70
  -2  -5 -13    6.64    1.97
   2  -5  12    7.17    1.54
  -2  -5 -12    2.42    1.36
   2  -5  12    3.97    0.57
  -2  -5 -12    3.44    1.80
  -2  -5 -11  159.28    7.01
   2  -5  11  157.98    6.13
  -2   5  11  156.89    6.50
  -2  -5 -11  148.89    7.18
  -2  -5 -10   13.62    2.25
   2  -5  10   14.64    1.90
   2  -5  10   11.33    0.80
  -2  -5 -10   12.06    2.37
   2  -5   9   35.09    2.75
  -2  -5  -9   29.71    3.20
   2  -5   9   26.54    1.21
  -2   5   9   37.07    3.07
  -2  -5  -9   32.44    3.46
   2  -5   8   37.04    2.70
  -2  -5  -8   41.10    3.61
   2  -5   8   28.74    1.32
  -2  -5  -8   34.79    3.52
  -2   5   8   40.94    3.16
   2  -5   7   33.60    2.50
  -2  -5  -7   35.81    3.42
   2  -5   7   28.05    1.40
  -2   5   7   39.86    3.02
  -2  -5  -7   32.49    3.43
   2  -5   6   87.00    3.82
  -2  -5  -6   86.57    5.11
   2  -5   6   83.30    2.51
  -2   5   6   92.21    4.40
  -2  -5  -6   87.18    5.26
   2   5  -5   30.57    2.98
   2  -5   5   27.49    2.14
   2  -5   5   24.59    1.53
  -2   5   5   29.95    2.54
  -2  -5  -5   26.68    3.01
   2   5  -4  289.35    8.97
   2  -5   4  292.73    6.42
   2  -5   4  286.93    5.21
  -2   5   4  300.36    7.43
  -2  -5  -4  299.53    9.44
   2  -5   3   98.57    3.60
   2   5  -3   98.90    5.31
   2  -5   3  102.74    3.29
  -2   5   3  104.13    4.28
  -2  -5  -3   98.36    5.50
   2  -5   2  239.71    5.32
   2   5  -2  250.29    8.39
   2  -5   2  243.62    5.24
  -2  -5  -2  246.75    8.52
  -2   5   2  246.86    6.30
   2  -5   1   39.15    2.09
   2  -5   1   39.50    2.31
  -2  -5  -1   43.63    3.70
  -2   5   1   40.91    2.57
   2   5  -1   36.12    3.34
   2  -5   0   66.14    2.58
   2  -5   0   66.96    3.00
   2   5   0   71.16    4.58
  -2  -5   0   63.38    4.35
  -2   5   0   67.35    3.13
   2  -5  -1   37.27    1.90
   2  -5  -1   40.80    2.49
  -2   5  -1   39.25    2.32
  -2  -5   1   38.15    3.43
   2   5   1   40.21    3.53
   2  -5  -2  232.74    4.50
   2  -5  -2  241.39    6.09
  -2   5  -2  237.01    5.31
  -2  -5   2  234.07    8.16
   2  -5  -3   90.61    2.68
   2  -5  -3  106.92    4.29
  -2  -5   3   99.32    5.37
  -2   5  -3   99.66    3.30
   2  -5  -4  273.21    4.50
   2  -5  -4  299.04    4.58
   2  -5  -4  300.42    7.32
  -2  -5   4  282.26    8.91
  -2   5  -4  283.44    5.25
   2  -5  -5   27.04    1.38
   2  -5  -5   24.24    2.30
  -2  -5   5   29.68    3.05
  -2   5  -5   26.49    1.55
   2  -5  -6   87.24    2.34
   2  -5  -6   87.72    4.31
  -2  -5   6   87.00    5.07
   2  -5  -7   33.23    1.49
   2  -5  -7   36.68    2.93
  -2  -5   7   34.17    3.26
   2  -5  -8   35.45    1.59
   2  -5  -8   35.57    2.98
  -2  -5   8   37.57    3.41
   2  -5  -9   32.65    1.61
   2  -5  -9   33.91    2.97
  -2  -5   9   32.26    3.23
  -2  -5  10   17.27    2.54
   2  -5 -10   13.38    1.14
  -2   5 -10   17.58    2.03
   2  -5 -10   13.79    2.07
   2  -5 -11  136.05    3.67
  -2   5 -11  156.43    5.97
   2  -5 -11  157.56    6.43
  -2  -5  11  156.09    6.97
  -2   5 -12    4.79    1.29
   2  -5 -12    5.00    0.95
  -2   5 -13    7.18    1.65
  -2  -5  13    7.96    1.86
   2  -5 -13    7.84    1.12
  -2   5 -14    6.76    1.67
  -2  -5  14    5.28    1.70
   2  -5 -14    4.02    0.95
  -2  -5  15   54.66    4.41
   2  -5 -15   54.21    2.78
  -2   5 -15   57.34    3.97
  -2   5 -16    8.77    1.90
  -2  -5  16    7.27    1.90
   2  -5 -16    2.97    1.06
  -2  -5  17   30.03    3.44
  -2   5 -17   32.77    3.21
   2  -5 -17   27.50    2.24
  -2  -5  18   33.18    3.67
  -2   5 -18   29.42    3.13
   2  -5 -18   30.25    2.41
  -2  -5  19   45.06    4.31
   2  -5 -19   41.75    2.90
  -2   5 -19   41.22    3.74
  -2  -5  20   51.52    4.61
   2  -5 -20   49.87    3.21
  -2   5 -20   49.47    4.17
  -2  -5  21   25.72    3.47
   2  -5 -21   23.39    2.39
  -2   5 -21   21.20    2.94
   2  -5 -22    1.08    0.97
  -2   5 -22    3.30    1.61
  -2  -5  22    2.40    1.71
   2  -5 -23   25.09    2.58
  -2   5 -23   28.30    3.48
   2  -5 -24   77.57    4.47
  -2   5 -24   78.52    5.55
   2  -5 -25   42.32    3.45
  -2   5 -25   36.62    4.02
  -2   5 -26    0.51    1.22
   2  -5 -26    0.61    1.05
  -2   5 -27    5.93    2.01
   2  -5 -27    4.24    1.48
   2  -5 -28    2.46    1.20
  -2   5 -28    3.22    1.89
  -2   5 -29    0.66    1.37
   2  -5 -29    0.57    1.02
   2  -5 -30   -0.88    1.03
  -2   5 -30    1.24    1.52
  -2   5 -31    0.84    1.60
   2  -5 -31    0.38    1.00
  -2   5 -32    9.90    2.47
   2  -5 -32    6.53    1.71
  -2   5 -33    6.67    2.43
   2  -5 -33    7.28    1.98
  -2   5 -34    4.82    2.19
   2  -5 -34    5.12    1.81
   2  -5 -35    1.88    1.20
  -2   5 -35    3.99    2.24
  -2   5 -36    0.28    1.62
  -2   5 -37    0.27    1.64
  -2  -6 -36    3.78    2.15
  -2  -6 -35    1.12    1.68
  -2  -6 -35    0.98    1.77
  -2  -6 -34    5.67    2.09
  -2  -6 -34    6.94    2.62
  -2  -6 -33    1.26    1.45
  -2  -6 -33    2.39    2.02
  -2  -6 -32    0.27    1.35
  -2  -6 -32    1.57    1.72
  -2  -6 -31   11.16    2.78
  -2  -6 -31    7.82    2.58
  -2  -6 -30   -0.26    1.71
  -2  -6 -30   -0.94    1.65
  -2  -6 -29    0.65    1.74
  -2  -6 -29    1.38    1.67
  -2  -6 -28   -0.13    1.49
  -2  -6 -28    3.70    1.97
  -2  -6 -27    0.85    1.44
  -2  -6 -27    1.66    1.57
  -2  -6 -26    3.80    1.76
  -2  -6 -26    3.25    1.79
  -2  -6 -25   12.71    2.73
  -2  -6 -25   11.83    2.77
  -2  -6 -24    7.59    2.35
  -2  -6 -24   10.71    2.83
  -2  -6 -23   21.35    3.22
   2  -6  23   21.46    2.05
  -2  -6 -23   22.71    3.57
  -2  -6 -22    8.99    2.31
   2  -6  22    2.30    0.99
  -2  -6 -22    7.56    2.53
  -2  -6 -21   22.31    3.25
  -2  -6 -21   29.09    4.12
   2  -6  21   20.69    1.85
  -2  -6 -20   30.84    3.70
  -2  -6 -20   36.58    4.30
   2  -6  20   32.90    2.24
  -2  -6 -19    4.13    1.72
   2  -6  19    3.26    0.91
   2  -6  19    1.50    0.74
  -2  -6 -19    4.25    1.97
  -2  -6 -18   27.31    3.42
  -2  -6 -18   27.54    3.76
   2  -6  18   21.05    1.55
   2  -6  18   21.29    1.69
  -2  -6 -17   53.48    4.64
   2  -6  17   49.37    2.22
  -2  -6 -17   53.35    5.00
   2  -6  17   56.36    2.56
  -2  -6 -16   50.20    4.47
  -2  -6 -16   47.77    4.67
   2  -6  16   41.10    2.09
  -2  -6 -15   31.77    3.64
  -2  -6 -15   33.97    3.96
   2  -6  15   28.25    1.68
  -2  -6 -14    2.32    1.48
   2  -6  14    1.36    0.62
  -2  -6 -14    3.12    1.82
  -2  -6 -13   55.92    4.63
  -2  -6 -13   50.00    4.66
   2  -6  13   42.37    1.93
  -2  -6 -12   73.26    5.17
   2  -6  12   67.73    4.40
   2  -6  12   59.36    2.24
  -2  -6 -12   70.37    5.39
  -2  -6 -11   81.07    5.38
   2  -6  11   81.55    4.68
   2  -6  11   73.53    2.50
  -2  -6 -11   78.41    5.62
   2  -6  10   28.41    2.77
  -2  -6 -10   22.64    3.04
   2  -6  10   21.45    1.45
  -2  -6 -10   24.29    3.30
   2  -6   9   56.46    3.70
  -2  -6  -9   60.15    4.62
   2  -6   9   50.17    2.19
  -2  -6  -9   65.12    5.07
   2  -6   8   21.50    2.28
  -2  -6  -8   23.89    3.05
   2  -6   8   15.13    1.35
  -2   6   8   21.48    2.52
  -2  -6  -8   22.87    3.15
   2  -6   7   35.82    2.83
  -2  -6  -7   33.92    3.56
   2  -6   7   28.81    1.84
  -2   6   7   37.79    3.19
  -2  -6  -7   30.59    3.54
   2  -6   6   74.42    3.82
  -2  -6  -6   73.69    5.06
   2  -6   6   70.54    2.89
  -2   6   6   79.20    4.43
  -2  -6  -6   75.20    5.25
   2  -6   5   10.66    1.59
  -2   6   5    9.75    1.69
  -2  -6  -5    9.54    2.13
   2  -6   5    6.73    1.12
   2  -6   4   33.58    2.44
   2  -6   4   31.17    2.11
  -2  -6  -4   38.21    3.84
  -2   6   4   37.41    2.97
   2  -6   3   12.45    1.52
   2  -6   3   12.94    1.50
  -2  -6  -3   14.91    2.53
  -2   6   3   12.59    1.71
   2  -6   2   24.65    2.01
   2  -6   2   21.52    1.91
  -2  -6  -2   24.76    3.07
  -2   6   2   22.51    2.25
   2  -6   1   53.15    2.76
   2  -6   1   51.55    2.89
  -2   6   1   53.76    3.23
  -2  -6  -1   59.00    4.64
   2  -6   0    0.88    0.64
  -2   6   0    0.44    0.76
  -2  -6   0    0.51    1.29
   2  -6   0    0.23    0.69
   2  -6  -1   54.68    2.63
   2  -6  -1   57.63    3.27
  -2   6  -1   57.04    3.14
  -2  -6   1   53.34    4.34
   2  -6  -2   21.82    1.65
   2  -6  -2   26.46    2.33
  -2  -6   2   25.59    3.10
  -2   6  -2   26.88    2.13
   2  -6  -3   11.05    1.22
   2  -6  -3   13.29    1.76
  -2   6  -3   12.45    1.49
  -2  -6   3   10.85    2.16
   2  -6  -4   34.78    1.97
   2  -6  -4   31.98    1.92
   2  -6  -4   39.80    2.96
  -2   6  -4   37.18    2.30
  -2  -6   4   37.51    3.67
  -2   6  -5    9.13    1.18
   2  -6  -5    7.05    1.02
   2  -6  -5    7.97    1.59
  -2  -6   5   10.38    2.18
  -2   6  -6   70.24    2.83
   2  -6  -6   73.67    2.70
   2  -6  -6   71.15    4.16
  -2  -6   6   75.52    5.07
   2  -6  -7   32.33    1.82
   2  -6  -7   34.44    3.03
  -2  -6   7   35.33    3.56
   2  -6  -8   22.40    1.55
   2  -6  -8   24.30    2.66
  -2  -6   8   22.62    2.92
   2  -6  -9   52.24    2.35
   2  -6  -9   57.79    4.07
  -2  -6   9   59.26    4.59
   2  -6 -10   20.99    1.58
   2  -6 -10   27.58    2.99
  -2  -6  10   22.46    3.08
   2  -6 -11   77.30    3.02
   2  -6 -11   87.97    5.19
  -2  -6  11   88.03    5.63
   2  -6 -12   60.47    2.78
   2  -6 -12   67.64    4.66
  -2  -6  12   63.68    4.87
   2  -6 -13   44.52    2.45
   2  -6 -13   53.58    4.29
  -2  -6  13   56.05    4.63
  -2  -6  14    2.74    1.55
   2  -6 -14    0.77    0.72
   2  -6 -14    2.69    1.49
   2  -6 -15   25.82    2.02
   2  -6 -15   33.93    3.57
  -2  -6  15   33.87    3.78
   2  -6 -16   43.73    2.76
  -2  -6  16   45.24    4.39
   2  -6 -17   57.15    3.23
  -2   6 -17   61.99    4.57
  -2  -6  17   62.19    5.09
   2  -6 -18   24.99    2.26
  -2  -6  18   24.01    3.35
  -2   6 -18   25.00    3.06
  -2   6 -19    2.77    1.73
  -2  -6  19    1.14    1.42
   2  -6 -19    4.89    1.20
   2  -6 -20   32.80    2.64
  -2  -6  20   34.15    3.93
  -2   6 -20   35.46    3.79
  -2  -6  21   28.04    3.66
  -2   6 -21   24.34    3.30
   2  -6 -21   21.49    2.28
  -2   6 -22    5.67    2.08
  -2  -6  22    2.99    1.81
   2  -6 -22    5.08    1.32
  -2   6 -23   24.22    3.37
  -2  -6  23   25.59    3.63
   2  -6 -23   24.37    2.56
  -2   6 -24    8.18    2.18
  -2  -6  24    4.77    2.00
   2  -6 -24    7.10    1.59
   2  -6 -25    9.36    1.82
  -2   6 -25    8.82    2.28
  -2  -6  25   12.97    2.83
  -2   6 -26    4.16    1.94
  -2  -6  26    6.35    2.18
   2  -6 -26    3.53    1.28
  -2   6 -27    0.22    1.59
  -2  -6  27   -1.12    1.71
   2  -6 -27    1.41    1.07
   2  -6 -28    4.24    1.36
  -2   6 -28    7.32    2.38
  -2  -6  28    3.44    1.83
  -2   6 -29    2.59    1.80
  -2  -6  29    0.72    1.66
   2  -6 -29   -0.33    0.82
  -2   6 -30   -1.59    1.58
   2  -6 -30    1.65    1.32
  -2  -6  30    2.38    1.75
  -2   6 -31    9.04    2.66
  -2  -6  31   12.94    2.94
  -2  -6  32   -0.47    1.79
  -2   6 -32    0.68    1.51
  -2  -6  33    4.27    2.24
  -2   6 -33   -0.11    1.38
  -2   6 -34    6.44    2.43
  -2  -6  34    5.14    2.30
  -2   6 -35   -3.01    2.04
  -2  -6  35   -1.66    1.80
  -2  -6  36    6.77    2.46
  -2  -6  37    7.25    2.57
  -2  -6  38    4.30    2.24
  -2  -6  39    1.22    1.61
  -2  -7 -35    4.90    2.11
  -2  -7 -34    2.02    1.58
  -2  -7 -33    1.73    1.45
  -2  -7 -32    1.29    1.48
  -2  -7 -32    5.69    2.54
  -2  -7 -31   -0.04    1.28
  -2  -7 -31   -0.94    1.92
  -2  -7 -30    2.36    1.74
  -2  -7 -30    4.49    2.21
  -2  -7 -29   -2.18    1.77
  -2  -7 -29    3.44    1.93
  -2  -7 -28   14.97    3.07
  -2  -7 -28   17.87    3.77
  -2  -7 -27   12.56    2.89
  -2  -7 -27   10.44    2.94
  -2  -7 -26    5.86    2.16
  -2  -7 -26    7.80    2.55
  -2  -7 -25    4.14    1.97
  -2  -7 -25    2.09    1.96
  -2  -7 -24   13.52    2.92
  -2  -7 -24   19.01    3.62
  -2  -7 -23   16.90    3.14
  -2  -7 -23   20.38    3.64
  -2  -7 -22   17.62    3.14
  -2  -7 -22   18.12    3.31
  -2  -7 -21    8.08    2.28
  -2  -7 -21    4.21    2.18
  -2  -7 -20   26.58    3.68
  -2  -7 -20   28.64    4.04
  -2  -7 -19   37.05    4.18
  -2  -7 -19   42.12    4.82
  -2  -7 -18    2.27    1.68
  -2  -7 -18    0.77    1.37
  -2  -7 -17   15.68    2.90
   2  -7  17   11.98    1.31
  -2  -7 -17   19.38    3.32
  -2  -7 -16   38.67    4.17
  -2  -7 -16   31.21    4.07
   2  -7  16   29.18    1.90
  -2  -7 -15  132.02    7.41
   2  -7  15  111.48    3.53
  -2  -7 -15  123.66    7.67
  -2  -7 -14   33.07    3.77
  -2  -7 -14   31.78    3.95
   2  -7  14   23.57    1.73
  -2  -7 -13    9.09    2.15
  -2  -7 -13   10.21    2.46
   2  -7  13    4.02    0.97
  -2  -7 -12    5.57    1.98
  -2  -7 -12    8.24    2.23
   2  -7  12    5.14    1.02
  -2  -7 -11    9.80    2.36
   2  -7  11    6.15    1.02
  -2  -7 -11   12.17    2.71
  -2  -7 -10   34.62    3.83
   2  -7  10   29.24    1.98
  -2  -7 -10   31.69    3.95
  -2  -7  -9    5.07    1.88
   2  -7   9    5.43    1.48
  -2  -7  -9    4.77    2.05
   2  -7   9    2.65    0.90
   2  -7   8   34.40    3.05
  -2  -7  -8   29.81    3.61
   2  -7   8   29.70    2.11
  -2  -7  -8   35.18    4.07
   2  -7   7   84.03    4.51
  -2  -7  -7   84.24    5.83
   2  -7   7   76.09    3.38
  -2  -7  -7   85.48    6.07
   2  -7   6  167.96    6.15
  -2  -7  -6  173.57    8.20
   2  -7   6  171.34    5.15
  -2  -7  -6  168.27    8.34
  -2   7   6  173.09    7.05
   2  -7   5  116.91    5.01
   2  -7   5  121.49    4.47
  -2  -7  -5  117.17    6.94
  -2   7   5  111.90    5.59
   2  -7   4    2.90    1.14
   2  -7   4    3.99    1.15
  -2   7   4    4.92    1.45
  -2  -7  -4    2.28    1.72
   2  -7   3   31.05    2.57
   2  -7   3   33.21    2.57
  -2   7   3   31.68    2.96
  -2  -7  -3   27.53    3.58
   2  -7   2  206.48    6.12
   2  -7   2  207.56    6.29
  -2   7   2  189.63    6.76
  -2  -7  -2  196.03    8.75
   2  -7   1   12.29    1.65
   2  -7   1   11.22    1.81
  -2   7   1    9.92    1.72
  -2  -7  -1   13.07    2.69
   2  -7   0  250.57    6.45
   2  -7   0  264.37    7.39
  -2   7   0  234.17    7.16
  -2  -7   0  247.89    9.81
  -2   7  -1   10.26    1.64
   2  -7  -1    8.24    1.31
  -2  -7   1    9.37    2.49
   2  -7  -1   12.23    1.89
   2  -7  -2  186.86    5.25
   2  -7  -2  196.94    6.71
  -2  -7   2  195.57    8.66
  -2   7  -2  192.93    6.21
   2  -7  -3   27.13    2.11
   2  -7  -3   33.27    2.97
  -2   7  -3   29.99    2.46
  -2  -7   3   29.99    3.57
   2  -7  -4    0.74    0.78
   2  -7  -4    2.40    0.87
  -2   7  -4    3.05    0.99
   2  -7  -4    4.13    1.46
  -2  -7   4    2.91    1.65
  -2   7  -5  109.71    4.23
   2  -7  -5  109.81    4.00
   2  -7  -5  112.54    3.96
   2  -7  -5  115.53    5.53
  -2  -7   5  118.06    6.82
  -2   7  -6  167.53    5.06
   2  -7  -6  172.47    4.79
   2  -7  -6  170.98    6.87
  -2  -7   6  165.24    8.02
   2  -7  -7   80.44    3.26
   2  -7  -7   82.48    4.92
  -2  -7   7   82.97    5.77
   2  -7  -8   32.38    2.11
   2  -7  -8   39.66    3.58
  -2  -7   8   37.09    4.00
   2  -7  -9    4.12    0.97
   2  -7  -9    7.30    1.81
  -2  -7   9    4.29    1.92
   2  -7 -10   28.17    1.98
   2  -7 -10   33.52    3.45
  -2  -7  10   38.35    4.07
  -2  -7  11   13.66    2.69
   2  -7 -11   12.63    2.32
   2  -7 -11    6.08    1.07
  -2  -7  12    6.62    2.10
   2  -7 -12    9.53    2.07
   2  -7 -12    4.68    1.11
  -2  -7  13    4.62    1.92
   2  -7 -13    4.31    0.97
   2  -7 -14   31.70    2.27
   2  -7 -14   32.41    3.63
  -2  -7  14   31.94    3.83
   2  -7 -15  129.44    4.61
   2  -7 -15  118.00    6.74
  -2  -7  15  123.91    7.31
   2  -7 -16   34.74    2.53
   2  -7 -16   37.23    3.99
  -2  -7  16   36.98    4.21
   2  -7 -17   17.07    1.90
  -2  -7  17   15.15    2.88
   2  -7 -17   15.15    2.73
   2  -7 -18    1.73    0.87
  -2  -7  18    1.84    1.48
   2  -7 -19   36.95    2.81
  -2  -7  19   34.64    4.20
   2  -7 -20   26.62    2.51
  -2  -7  20   29.18    3.89
   2  -7 -21    9.59    1.72
  -2  -7  21    6.94    2.30
   2  -7 -22   14.93    2.04
  -2  -7  22   19.13    3.39
   2  -7 -23   16.34    2.20
  -2  -7  23   20.07    3.38
  -2  -7  24   15.91    3.13
  -2  -7  25    3.16    1.81
  -2  -7  26    5.40    2.12
  -2  -7  27   10.77    2.70
  -2  -7  28   13.74    3.19
  -2  -7  29    1.94    1.90
  -2  -7  30    7.47    2.76
  -2  -7  31    1.44    1.96
  -2  -7  32    3.13    2.08
  -2  -7  33    1.01    1.69
  -2  -7  34    0.70    1.60
  -2  -7  35    4.25    2.28
  -2  -7  36    4.28    2.31
  -2  -8 -33    3.96    2.06
  -2  -8 -32    0.01    1.21
  -2  -8 -31    1.04    1.55
  -2  -8 -30    8.82    2.56
  -2  -8 -29    1.86    1.61
  -2  -8 -28   11.24    2.89
  -2  -8 -28    9.63    2.83
  -2  -8 -27   -1.31    1.64
  -2  -8 -27    2.67    1.95
  -2  -8 -26    4.74    2.13
  -2  -8 -26    2.50    1.96
  -2  -8 -25    8.60    2.48
  -2  -8 -25    3.63    2.07
  -2  -8 -24   16.25    3.30
  -2  -8 -24   15.98    3.37
  -2  -8 -23    5.70    2.19
  -2  -8 -23    8.80    2.74
  -2  -8 -22   29.07    3.97
  -2  -8 -22   23.67    3.94
  -2  -8 -21    0.36    1.43
  -2  -8 -21    6.04    2.31
  -2  -8 -20   -0.71    1.41
  -2  -8 -20    2.36    1.72
  -2  -8 -19   -0.24    1.37
  -2  -8 -19    1.21    1.79
  -2  -8 -18   44.66    4.71
  -2  -8 -18   41.20    4.89
  -2  -8 -17    5.68    2.07
  -2  -8 -17   10.39    2.98
  -2  -8 -16    3.12    1.80
  -2  -8 -16    6.75    2.26
  -2  -8 -15    4.51    2.03
  -2  -8 -15    4.79    2.28
  -2  -8 -14  171.01    8.79
  -2  -8 -14  164.43    9.19
  -2  -8 -13    7.51    2.38
  -2  -8 -13   10.85    2.78
  -2  -8 -12   11.00    2.66
   2  -8  12    2.39    0.89
  -2  -8 -12    7.46    2.33
  -2  -8 -11   47.10    4.71
   2  -8  11   36.98    2.48
  -2  -8 -11   54.38    5.37
  -2  -8 -10  150.41    8.18
   2  -8  10  140.11    4.77
  -2  -8 -10  153.10    8.69
  -2  -8  -9    9.37    2.55
  -2  -8  -9   12.87    3.07
   2  -8   9    4.58    1.21
  -2  -8  -8  125.40    7.43
   2  -8   8  116.02    4.64
  -2  -8  -8  120.21    7.64
  -2  -8  -7   26.46    3.68
   2  -8   7   24.73    2.29
  -2  -8  -7   24.72    3.68
   2  -8   6   65.41    4.13
  -2  -8  -6   68.10    5.54
   2  -8   6   78.07    3.92
  -2  -8  -6   78.85    6.15
   2  -8   5   20.96    2.35
   2  -8   5   26.08    2.40
  -2  -8  -5   24.65    3.67
   2  -8   4   47.45    3.42
   2  -8   4   57.05    3.51
  -2  -8  -4   48.94    4.87
   2  -8   3   42.77    3.17
   2  -8   3   47.18    3.29
  -2  -8  -3   46.23    4.78
   2  -8   2  116.15    4.99
   2  -8   2  134.45    5.54
  -2   8   2  120.62    5.86
  -2  -8  -2  120.28    7.37
   2  -8   1   48.75    3.22
   2  -8   1   47.81    3.42
  -2  -8  -1   46.30    4.65
  -2   8   1   46.08    3.63
   2  -8   0   97.56    4.42
   2  -8   0   94.98    4.86
  -2   8   0   88.15    4.84
  -2  -8   0   94.98    6.54
   2  -8  -1   43.69    2.94
   2  -8  -1   49.96    3.66
  -2   8  -1   42.16    3.38
  -2  -8   1   48.84    4.80
   2  -8  -2  108.90    4.45
   2  -8  -2  127.70    5.87
  -2   8  -2  110.05    5.15
  -2  -8   2  121.52    7.36
   2  -8  -3   40.99    2.72
   2  -8  -3   47.58    3.09
   2  -8  -3   51.32    3.91
  -2   8  -3   45.66    3.30
  -2  -8   3   44.39    4.63
   2  -8  -4   42.85    2.79
   2  -8  -4   49.98    3.07
   2  -8  -4   53.00    4.00
  -2  -8   4   50.17    4.86
  -2   8  -4   49.16    3.30
   2  -8  -5   20.88    1.97
   2  -8  -5   22.46    2.11
   2  -8  -5   21.74    2.72
  -2  -8   5   21.30    3.32
   2  -8  -6   71.52    3.54
   2  -8  -6   78.62    3.67
   2  -8  -6   76.68    5.01
  -2  -8   6   77.27    5.95
   2  -8  -7   23.54    2.04
   2  -8  -7   28.89    3.24
  -2  -8   7   21.72    3.34
   2  -8  -8  129.32    4.60
   2  -8  -8  123.80    6.49
  -2  -8   8  122.91    7.42
   2  -8  -9   10.70    1.52
   2  -8  -9   13.75    2.52
  -2  -8   9    8.05    2.35
   2  -8 -10  156.61    5.03
   2  -8 -10  150.92    7.45
  -2  -8  10  156.63    8.44
   2  -8 -11   49.19    2.88
   2  -8 -11   51.40    4.55
  -2  -8  11   45.56    4.74
   2  -8 -12    6.53    1.19
   2  -8 -12    8.10    2.26
  -2  -8  12    6.23    2.24
  -2  -8  13    6.91    2.29
   2  -8 -13    5.09    1.22
   2  -8 -13    8.69    2.32
   2  -8 -14  176.97    5.50
   2  -8 -14  168.62    8.40
  -2  -8  14  175.80    9.05
  -2  -8  15    3.16    1.93
   2  -8 -15    5.20    2.03
   2  -8 -15    4.33    1.09
  -2  -8  16    4.30    1.92
   2  -8 -16    3.16    1.64
  -2  -8  17    6.89    2.29
   2  -8 -17    4.58    1.81
   2  -8 -18   42.83    4.52
  -2  -8  18   40.53    4.60
  -2  -8  19    0.53    1.26
  -2  -8  20    3.48    2.05
  -2  -8  21    3.36    2.01
  -2  -8  22   26.79    3.97
  -2  -8  23   10.42    2.89
  -2  -8  24   16.55    3.27
  -2  -8  25    3.16    1.86
  -2  -8  26   -0.75    1.70
  -2  -8  27    2.31    1.93
  -2  -8  28   14.03    3.36
  -2  -8  29    2.34    2.04
  -2  -8  30    8.31    2.49
  -2  -8  31    3.06    1.88
  -2  -8  32   -0.50    1.20
  -2  -8  33    3.28    2.26
  -2  -9 -30    6.77    2.42
  -2  -9 -29   -2.18    1.58
  -2  -9 -28    2.31    1.71
  -2  -9 -27    5.22    2.13
  -2  -9 -26   -1.89    1.52
  -2  -9 -25    0.33    1.56
  -2  -9 -25    2.65    1.96
  -2  -9 -24    0.30    1.47
  -2  -9 -24    0.21    1.35
  -2  -9 -23    0.16    1.72
  -2  -9 -23    0.32    1.61
  -2  -9 -22   18.66    3.43
  -2  -9 -22   24.03    4.20
  -2  -9 -21   12.91    2.85
  -2  -9 -21   12.42    3.16
  -2  -9 -20    4.28    2.17
  -2  -9 -20    2.75    1.83
  -2  -9 -19    2.38    1.80
  -2  -9 -19    3.56    1.94
  -2  -9 -18    9.79    2.64
  -2  -9 -18   12.32    3.09
  -2  -9 -17    8.65    2.53
  -2  -9 -17    9.51    2.66
  -2  -9 -16    8.52    2.58
  -2  -9 -16   16.74    3.45
  -2  -9 -15   13.04    2.91
  -2  -9 -15   22.84    3.93
  -2  -9 -14    1.93    1.45
  -2  -9 -14    0.71    1.67
  -2  -9 -13    2.51    1.77
  -2  -9 -13    2.25    1.89
  -2  -9 -12   12.70    2.83
  -2  -9 -12   13.24    3.06
  -2  -9 -11    3.07    1.83
  -2  -9 -11   10.51    2.83
  -2  -9 -10   42.64    4.68
  -2  -9 -10   54.77    5.52
  -2  -9  -9   13.23    2.88
  -2  -9  -9   11.91    3.04
  -2  -9  -8   57.53    5.37
  -2  -9  -8   53.23    5.49
  -2  -9  -7    7.80    2.48
  -2  -9  -7   12.21    2.81
   2  -9   7    8.70    1.66
  -2  -9  -6   57.68    5.40
   2  -9   6   66.93    3.97
  -2  -9  -6   71.73    6.23
  -2  -9  -5   13.08    2.86
  -2  -9  -5   14.10    3.05
   2  -9   5   18.03    2.22
   2  -9   4   23.20    2.56
  -2  -9  -4   21.54    3.53
   2  -9   3   -0.59    0.86
  -2  -9  -3    1.00    1.61
   2  -9   2   38.80    3.31
  -2  -9  -2   38.90    4.55
  -2  -9  -1    7.24    2.24
   2  -9   1    8.19    1.74
  -2  -9   0    8.54    2.38
   2  -9   0    5.69    1.62
   2  -9  -1   10.13    1.92
  -2  -9   1    5.20    1.88
   2  -9  -2   37.14    3.06
   2  -9  -2   42.17    3.66
  -2  -9   2   37.88    4.53
   2  -9  -3   -1.63    0.98
   2  -9  -3    1.42    1.04
  -2  -9   3    0.62    1.42
   2  -9  -4   24.10    2.35
   2  -9  -4   19.05    2.71
  -2  -9   4   21.53    3.51
   2  -9  -5   15.45    1.91
  -2  -9   5   14.71    3.12
   2  -9  -5   13.56    2.35
   2  -9  -6   69.59    5.07
  -2  -9   6   61.88    5.74
   2  -9  -7   10.30    2.17
  -2  -9   7    5.56    2.08
   2  -9  -8   57.34    4.72
  -2  -9   8   64.48    5.77
   2  -9  -9   10.56    2.23
  -2  -9   9    8.11    2.45
   2  -9 -10   47.48    4.51
  -2  -9  10   50.47    5.20
   2  -9 -11    6.74    2.00
  -2  -9  11    6.35    2.20
   2  -9 -12   15.89    2.95
  -2  -9  12   13.53    3.07
   2  -9 -13    1.60    1.69
  -2  -9  13    1.14    1.35
   2  -9 -14    6.18    2.06
  -2  -9  14    5.75    2.05
   2  -9 -15   11.08    2.52
  -2  -9  15   17.61    3.46
   2  -9 -16   13.31    2.71
  -2  -9  16   14.78    3.12
   2  -9 -17    8.37    2.49
  -2  -9  17   12.01    2.92
   2  -9 -18    8.87    2.50
  -2  -9  18   11.95    2.89
  -2  -9  19    1.40    1.82
   2  -9 -19    4.64    2.38
  -2  -9  20    4.19    2.15
  -2  -9  21   14.14    3.23
  -2  -9  22   19.55    3.59
  -2  -9  23    2.69    2.08
  -2  -9  24   -0.21    1.06
  -2  -9  25    0.75    1.64
  -2  -9  26    1.73    1.81
  -2  -9  27    4.55    2.34
  -2  -9  28    2.74    2.17
  -2 -10 -27    6.45    2.31
  -2 -10 -26    2.14    1.63
  -2 -10 -25   -1.07    1.33
  -2 -10 -24   -5.78    2.13
  -2 -10 -23    3.69    1.78
  -2 -10 -22    3.54    1.78
  -2 -10 -21    2.75    1.97
  -2 -10 -20    1.98    1.83
  -2 -10 -20    1.28    1.87
  -2 -10 -19   10.71    2.87
  -2 -10 -19    6.81    2.71
  -2 -10 -18    3.97    2.14
  -2 -10 -18    3.86    1.94
  -2 -10 -17    2.72    1.81
  -2 -10 -17    2.96    1.93
  -2 -10 -16    0.91    1.62
  -2 -10 -16    0.46    1.57
  -2 -10 -15    3.14    2.12
  -2 -10 -15    4.27    2.23
  -2 -10 -14    7.87    2.48
  -2 -10 -14    8.58    2.64
  -2 -10 -13   -1.35    1.79
  -2 -10 -13    5.23    2.65
  -2 -10 -12    0.39    1.64
  -2 -10 -12    3.14    2.00
  -2 -10 -11    1.61    1.61
  -2 -10 -11    3.33    2.04
  -2 -10 -10    2.63    1.87
  -2 -10 -10    2.15    1.61
  -2 -10  -9    5.25    2.14
  -2 -10  -9    4.28    2.09
  -2 -10  -8    8.86    2.71
  -2 -10  -8   10.49    2.81
  -2 -10  -7    3.85    1.98
  -2 -10  -7    2.08    1.75
  -2 -10  -6   -0.50    1.59
  -2 -10  -6   -0.02    1.55
  -2 -10  -5    1.84    1.76
  -2 -10  -5    5.57    2.28
  -2 -10  -4    2.46    1.91
  -2 -10  -4   11.39    3.08
  -2 -10  -3    6.48    2.55
  -2 -10  -2    7.17    2.63
  -2 -10  -1   -1.99    1.86
  -2 -10   0   -0.65    1.63
   2 -10   0    1.08    1.06
   2 -10  -1    4.31    1.39
  -2 -10   1    1.95    1.88
   2 -10  -2    8.80    1.99
  -2 -10   2    9.77    2.84
   2 -10  -3    4.07    1.53
  -2 -10   3    5.83    2.30
  -2 -10   4    5.53    2.50
   2 -10  -4    6.39    1.85
   2 -10  -5    4.48    1.49
  -2 -10   5    5.35    2.17
   2 -10  -6   -1.47    1.19
  -2 -10   6    4.12    2.12
   2 -10  -7    5.62    1.82
  -2 -10   7    3.40    2.02
   2 -10  -8   10.51    2.26
  -2 -10   8    7.03    2.50
   2 -10  -9    4.12    1.76
  -2 -10   9    8.20    2.52
   2 -10 -10    3.33    1.78
  -2 -10  10    2.95    1.88
   2 -10 -11    1.71    1.30
  -2 -10  11   -0.52    1.56
   2 -10 -12    2.42    1.69
  -2 -10  12    0.41    1.47
   2 -10 -13    0.63    1.24
  -2 -10  13   -2.63    2.00
   2 -10 -14   10.97    2.56
  -2 -10  14    7.07    2.58
   2 -10 -15    3.62    1.88
  -2 -10  15    3.91    2.16
   2 -10 -16    0.71    1.59
  -2 -10  16    2.54    1.72
   2 -10 -17    2.68    1.80
  -2 -10  17    4.31    2.60
   2 -10 -18   -2.07    1.57
  -2 -10  18   -1.11    1.73
  -2 -10  19    7.47    2.48
  -2 -10  20   -0.90    1.76
  -2 -10  21   -3.29    2.00
  -2 -10  22    7.18    2.70
  -2 -10  23    9.92    2.91
  -2 -11 -21    9.85    2.87
  -2 -11 -20    3.34    1.85
  -2 -11 -19    6.71    2.28
  -2 -11 -18   -0.97    1.46
  -2 -11 -17    5.25    2.16
  -2 -11 -16   13.71    3.05
  -2 -11 -15    1.02    1.53
  -2 -11 -14    1.17    1.45
  -2 -11 -14    5.69    2.62
  -2 -11 -13   -2.55    1.78
  -2 -11 -13    0.63    1.73
  -2 -11 -12   13.27    3.13
  -2 -11 -12   17.41    3.72
  -2 -11 -11   12.97    3.13
  -2 -11 -11   14.54    3.55
  -2 -11 -10   12.07    3.04
  -2 -11 -10   14.29    3.73
  -2 -11  -9   -2.99    2.19
  -2 -11  -9    1.23    1.89
  -2 -11  -8    2.54    2.04
  -2 -11  -8    4.82    2.26
  -2 -11  -7    1.27    1.77
  -2 -11  -7    1.54    1.31
  -2 -11  -6   10.35    2.82
  -2 -11  -6    6.95    2.57
  -2 -11  -5    3.98    1.93
  -2 -11  -5    1.37    1.68
  -2 -11  -4    0.11    1.75
  -2 -11  -4    2.50    1.81
  -2 -11  -3    7.35    2.68
  -2 -11  -3    7.98    2.80
  -2 -11  -2   18.69    3.78
  -2 -11  -1    6.76    2.59
  -2 -11   0   13.08    3.32
  -2 -11   1    2.98    2.02
  -2 -11   2   17.84    3.87
  -2 -11   3    5.64    2.65
  -2 -11   4    0.14    1.83
  -2 -11   5    3.13    2.30
  -2 -11   6   11.70    3.25
  -2 -11   7    1.06    2.03
   2 -11  -8    2.91    1.52
  -2 -11   8    6.92    2.40
   2 -11  -9    1.24    1.30
  -2 -11   9    2.88    2.18
   2 -11 -10    9.09    2.41
  -2 -11  10    4.65    2.60
   2 -11 -11   11.11    2.63
  -2 -11  11   11.43    3.08
   2 -11 -12   19.30    3.27
  -2 -11  12   10.37    3.07
   2 -11 -13    3.68    1.84
  -2 -11  13    4.04    2.35
   2 -11 -14    6.13    2.09
  -2 -11  14    7.40    2.50
   2 -11 -15    5.70    2.24
  -2 -11  15    4.32    2.23
   2 -11 -16   13.05    3.00
  -2 -11  16   12.65    2.96
   2 -11 -17    9.69    2.62
  -2 -11  17   11.27    2.97
   2 -11 -18    0.69    1.35
  -2 -12 -12   14.33    3.26
  -2 -12 -11    0.78    1.43
  -2 -12 -10   -1.96    1.46
  -2 -12  -9    1.15    1.43
  -2 -12  -8   15.84    3.42
  -2 -12  -7    8.68    2.78
  -2 -12  -6    5.31    2.36
  -2 -12  -5    1.02    1.53
  -2 -12  -5    2.67    1.99
  -2 -12  -4    4.54    2.12
  -2 -12  -4   12.43    3.36
  -2 -12  -3    7.52    2.64
  -2 -12  -3   10.07    3.39
  -2 -12  -2    2.85    1.98
  -2 -12  -2    3.05    2.04
  -2 -12  -1    8.77    2.82
  -2 -12  -1    7.22    2.56
  -2 -12   0    4.44    1.99
  -2 -12   1   17.43    3.72
  -2 -12   2    0.17    1.45
  -2 -12   3    9.01    2.95
  -2 -12   4    9.59    2.81
  -2 -12   5    0.96    1.56
  -2 -12   6    5.64    2.42
  -2 -12   7    3.53    1.95
  -2 -12   8   15.35    3.46
  -2 -12   9   -0.71    1.31
  -2 -12  10    2.99    2.21
  -2 -12  11    2.39    2.12
  -3   0   0   -0.37    0.94
  -3   0   0    0.17    0.79
  -3   0   0    2.25    0.98
  -3   0   1  165.46    5.06
  -3   0  -1  158.47    4.74
  -3   0   1  167.87    5.07
   3   0   1  168.60    5.01
   3   0  -1  166.98    4.99
  -3   0  -1  172.72    5.14
  -3   0  -1  160.41    4.88
  -3   0  -2  119.32    4.20
   3   0   2  135.56    4.55
  -3   0  -2  129.67    4.45
  -3   0   2  131.12    4.51
   3   0  -2  134.94    4.48
  -3   0  -2  119.93    4.22
  -3   0  -3  167.39    4.97
  -3   0  -3  181.14    5.25
  -3   0   3  171.99    5.15
   3   0   3  178.35    5.15
   3   0  -3  170.94    5.08
  -3   0  -3  173.22    5.04
   3   0   4   85.00    3.41
  -3   0  -4   85.71    3.65
  -3   0  -4   96.26    3.86
   3   0   4   91.24    3.73
   3   0  -4   93.79    3.76
  -3   0   4   91.25    3.78
  -3   0  -4   87.25    3.59
   3   0   5   -0.52    0.76
   3   0   5    0.55    0.80
  -3   0  -5   -0.31    0.84
   3   0  -5    0.62    0.87
  -3   0  -5    0.66    0.74
  -3   0   5    0.63    0.73
   3   0   5    0.70    0.88
  -3   0  -5    0.45    0.72
   3   0   6  116.41    4.54
  -3   0  -6  121.29    4.51
  -3   0  -6  130.24    4.51
  -3   0   6  128.72    4.51
   3   0   6  121.08    4.30
   3   0  -6  124.12    4.29
  -3   0  -6  124.63    4.28
   3   0   6  117.03    4.07
   3   0   7    1.99    0.84
   3   0   7    2.07    0.87
  -3   0  -7    2.01    1.07
  -3   0  -7    4.94    1.26
  -3   0   7    4.03    1.00
   3   0   7    3.67    1.25
   3   0  -7    2.97    1.08
  -3   0  -7    1.84    0.92
   3   0   8  727.94   11.88
  -3   0  -8  722.53   11.38
   3   0  -8  710.77   10.21
   3   0   8  711.10   10.46
  -3   0   8  753.48   10.91
  -3   0  -8  759.52   10.95
   3   0   8  727.83   10.45
  -3   0  -8  728.97   10.27
   3   0   8  724.38   10.43
  -3   0   9  135.86    4.69
   3   0   9  131.12    5.18
  -3   0  -9  136.90    5.10
   3   0  -9  136.89    4.61
   3   0   9  127.17    4.48
  -3   0  -9  135.10    4.62
  -3   0   9  136.29    4.71
   3   0   9  128.36    4.43
   3   0  -9  130.07    4.38
   3   0   9  126.49    4.48
  -3   0  -9  126.97    4.39
   3   0  10   -0.39    0.72
  -3   0  10    0.12    0.76
   3   0  10    0.44    0.78
  -3   0 -10    0.30    0.92
  -3   0 -10    0.95    0.70
  -3   0  10    0.60    0.69
   3   0  10    0.65    0.84
   3   0 -10    0.88    0.90
   3   0  10   -0.26    0.69
   3   0 -10    0.21    0.74
  -3   0 -10   -0.12    0.82
  -3   0  11  302.21    7.11
  -3   0 -11  307.10    7.96
   3   0  11  309.34    8.33
   3   0 -11  321.92    6.99
  -3   0 -11  305.54    6.94
  -3   0  11  293.72    6.84
   3   0  11  311.82    7.03
   3   0  11  304.41    6.78
   3   0 -11  312.87    6.74
  -3   0 -11  306.90    6.96
   3   0  11  309.44    7.20
  -3   0  12   75.07    3.68
  -3   0 -12   76.99    4.15
   3   0  12   77.09    4.31
   3   0  12   75.00    3.52
  -3   0  12   76.46    3.55
   3   0 -12   80.93    3.57
   3   0  12   76.87    3.45
   3   0 -12   69.51    3.21
  -3   0 -12   72.82    3.48
   3   0  12   69.26    3.53
  -3   0  13   61.75    3.44
   3   0  13   62.37    3.97
  -3   0 -13   51.97    3.53
   3   0  13   58.04    3.14
   3   0 -13   62.86    3.15
   3   0  13   59.46    3.06
  -3   0 -13   57.69    3.16
   3   0  13   62.48    3.45
  -3   0  14    0.34    0.73
   3   0  14   -0.19    0.82
  -3   0 -14    1.20    1.14
   3   0 -14    0.16    0.70
   3   0  14   -0.23    0.70
   3   0  14    0.82    0.82
  -3   0 -14    0.10    0.85
  -3   0  15  215.17    6.62
  -3   0 -15  214.86    7.32
   3   0 -15  219.64    5.88
   3   0  15  214.74    6.01
  -3   0 -15  204.49    6.09
   3   0  15  208.70    6.51
  -3   0  16   93.69    4.51
  -3   0 -16   90.28    4.90
   3   0  16   88.78    3.92
   3   0 -16   96.80    3.98
  -3   0 -16   81.96    3.99
   3   0  16   94.62    4.55
  -3   0  17   19.94    2.24
  -3   0 -17   19.92    2.53
   3   0  17   23.73    2.11
   3   0 -17   27.24    2.19
  -3   0 -17   22.46    2.22
   3   0  17   23.20    2.44
  -3   0  18   26.45    2.61
  -3   0 -18   24.47    2.83
   3   0 -18   25.21    2.11
  -3   0 -18   23.86    2.35
   3   0  18   26.97    2.22
   3   0  18   28.93    2.75
  -3   0  19   13.22    2.00
  -3   0 -19   14.06    2.28
   3   0 -19   14.60    1.65
  -3   0 -19   12.17    1.80
   3   0  19   12.87    1.98
  -3   0  20    5.79    1.44
  -3   0 -20    5.28    1.72
   3   0 -20    5.09    1.15
  -3   0 -20    3.53    1.21
   3   0  20    6.92    1.64
  -3   0 -21   12.30    2.38
  -3   0 -21    9.80    1.75
   3   0  21   13.60    2.10
  -3   0 -22   70.11    4.97
  -3   0 -22   65.40    4.03
   3   0  22   70.43    4.56
  -3   0 -23   27.18    3.34
  -3   0 -23   24.42    2.62
   3   0  23   30.83    3.13
  -3   0 -24    1.71    1.20
  -3   0 -24   -0.39    1.19
  -3   0 -25    5.99    1.66
  -3   0 -25    7.41    2.09
  -3   0 -26    0.05    0.99
  -3   0 -26    0.68    1.41
  -3   0 -27   -0.08    1.30
  -3   0 -28   26.56    3.54
  -3   0 -29    0.42    1.61
  -3   0 -30   60.25    5.39
  -3   0 -31   26.51    3.78
  -3   0 -32    3.46    1.93
  -3   0 -33    1.66    1.62
  -3   0 -34   15.08    3.20
  -3   0 -35    4.15    2.00
  -3   0 -36    3.67    1.96
  -3   0 -37   13.99    3.21
  -3   0 -38    2.61    1.80
  -3   0 -39    7.61    2.66
  -3  -1 -39    1.28    1.71
  -3  -1 -38    3.54    1.91
  -3  -1 -37    1.09    1.71
  -3  -1 -36    0.81    1.41
  -3  -1 -35    3.42    1.81
  -3  -1 -34    2.41    1.66
  -3  -1 -33    6.39    2.27
  -3  -1 -32    0.88    1.64
  -3  -1 -31   15.39    2.96
  -3  -1 -30    6.46    1.97
  -3  -1 -30    9.08    2.27
  -3  -1 -29    9.09    2.08
  -3  -1 -29   10.89    2.67
  -3  -1 -28    4.73    1.55
  -3  -1 -28    4.27    1.88
  -3  -1 -27    5.30    1.78
  -3  -1 -27    8.11    2.21
  -3  -1 -26   27.31    3.54
  -3  -1 -26   25.24    3.02
   3   1 -26   27.87    2.13
  -3  -1 -25   34.85    3.88
   3   1 -25   31.00    2.25
  -3  -1 -25   31.82    3.26
   3  -1  25   33.35    3.24
  -3  -1 -24    3.25    1.73
  -3  -1 -24    3.07    1.49
   3   1 -24    2.91    0.96
   3  -1  24    3.29    1.30
  -3  -1 -23   54.06    4.52
  -3  -1 -23   48.68    3.89
   3   1 -23   55.11    2.98
   3  -1  23   50.31    3.72
  -3  -1 -22   63.83    4.81
   3   1 -22   56.57    3.00
  -3  -1 -22   65.63    4.39
   3  -1  22   62.90    3.18
   3  -1  22   69.86    4.24
  -3   1  21   47.07    3.53
  -3  -1 -21   47.15    4.14
   3   1 -21   46.08    2.71
  -3  -1 -21   42.01    3.49
   3  -1  21   45.80    2.77
   3  -1  21   42.86    3.23
  -3   1  20   42.34    3.26
  -3  -1 -20   45.49    3.94
   3  -1  20   43.31    2.69
  -3  -1 -20   43.54    3.49
  -3  -1 -20   43.28    2.70
   3  -1  20   41.85    3.07
  -3   1  19   28.05    2.62
  -3  -1 -19   20.31    2.74
  -3  -1 -19   22.68    1.99
  -3  -1 -19   19.82    2.42
   3  -1  19   25.25    2.10
   3  -1  19   21.37    2.22
  -3   1  18    1.83    0.90
  -3  -1 -18    2.74    1.52
  -3  -1 -18    2.70    0.80
   3  -1  18    2.41    0.85
  -3  -1 -18    1.89    1.21
   3  -1  18    1.70    0.86
  -3   1  17   31.11    2.55
  -3  -1 -17   25.40    2.87
  -3  -1 -17   30.11    2.84
  -3  -1 -17   29.97    2.23
   3  -1  17   29.63    2.27
   3  -1  17   29.83    2.43
  -3  -1 -16   13.61    2.24
  -3   1  16   12.20    1.64
  -3  -1 -16   14.32    1.54
   3  -1  16   12.11    1.54
   3  -1  16   11.29    1.55
  -3  -1 -16   10.35    1.80
  -3   1  15   83.36    3.82
   3  -1  15   90.01    4.86
  -3  -1 -15   84.14    4.79
  -3  -1 -15   92.02    4.59
  -3  -1 -15   89.38    3.74
   3  -1  15   86.23    3.76
   3  -1  15   85.42    3.73
  -3   1  14  252.26    6.34
  -3  -1 -14  277.04    8.38
   3  -1  14  275.25    8.20
  -3  -1 -14  270.31    6.43
   3  -1  14  271.57    6.59
   3  -1  14  268.69    6.34
  -3  -1 -14  274.43    7.71
  -3   1  13    7.33    1.21
   3  -1  13    9.45    1.64
  -3  -1 -13    7.94    1.76
   3  -1  13    7.24    1.28
  -3  -1 -13    7.75    1.20
   3  -1  13    5.17    1.05
  -3  -1 -13    4.60    1.41
  -3   1  12   64.27    3.03
  -3  -1 -12   68.66    4.12
   3  -1  12   71.49    4.01
   3  -1  12   70.42    3.40
  -3  -1 -12   70.21    3.28
  -3  -1 -12   67.87    3.82
   3  -1  12   65.93    2.99
  -3   1  11  197.03    5.06
  -3  -1 -11  201.20    6.80
   3  -1  11  194.79    6.39
  -3  -1 -11  203.91    5.56
   3  -1  11  201.43    5.66
  -3  -1 -11  198.14    6.32
   3  -1  11  193.82    4.90
  -3   1  10   52.94    2.58
   3  -1  10   53.95    3.32
  -3  -1 -10   52.64    3.50
   3  -1  10   53.24    2.96
  -3  -1 -10   50.52    2.80
  -3  -1 -10   55.06    3.37
   3  -1  10   48.91    2.45
  -3   1   9   34.29    2.04
   3  -1   9   35.10    2.64
  -3  -1  -9   36.90    2.93
   3  -1   9   35.62    2.48
  -3  -1  -9   37.25    2.40
   3  -1   9   33.94    1.99
  -3  -1  -9   29.58    2.56
  -3   1   8   58.07    2.55
   3  -1   8   58.49    3.25
  -3  -1  -8   54.96    3.50
   3  -1   8   61.44    3.18
  -3  -1  -8   58.72    3.00
   3  -1   8   52.51    2.37
  -3  -1  -8   59.50    3.45
   3  -1   7  508.32    7.04
  -3   1   7  520.61    7.37
  -3  -1  -7  517.51   10.09
   3  -1   7  507.52    9.12
   3  -1   7  524.63    9.05
   3  -1   7  536.42    9.57
  -3  -1  -7  509.76    8.72
  -3  -1  -7  541.28   10.11
   3  -1   6    3.42    0.95
  -3  -1  -6    3.55    1.28
  -3  -1  -6    4.75    1.15
   3  -1   6    5.69    1.39
   3  -1   6    6.63    1.68
  -3  -1  -6    3.54    1.21
  -3  -1  -5   31.38    2.58
   3  -1   5   33.80    2.28
   3  -1   5   35.69    2.57
  -3  -1  -5   33.07    2.27
   3  -1   5   33.18    2.36
  -3  -1  -5   31.26    2.54
  -3  -1  -4   42.30    2.89
   3  -1   4   41.94    2.44
   3  -1   4   51.93    3.09
   3  -1   4   51.59    2.89
  -3  -1  -4   45.42    2.67
  -3  -1  -4   44.08    2.94
   3  -1   3  308.59    6.25
  -3  -1  -3  318.03    7.53
   3  -1   3  327.35    7.06
  -3  -1  -3  310.09    6.81
  -3  -1  -3  315.24    7.48
  -3   1   2  118.81    3.40
  -3  -1  -2  117.03    4.57
   3  -1   2  136.00    4.87
  -3  -1  -2  121.88    4.34
   3  -1   2  127.12    4.56
  -3  -1  -2  123.98    4.77
  -3   1   1  204.70    4.51
   3  -1   1  224.61    5.92
   3  -1   1  241.21    6.41
  -3  -1  -1  219.05    5.77
  -3  -1  -1  195.35    5.95
  -3   1   0  515.51    7.20
   3  -1   0  537.51    9.03
  -3  -1   0  532.14    8.98
  -3  -1   0  516.88    9.63
  -3   1  -1  203.96    4.90
  -3   1  -1  203.88    4.64
   3  -1  -1  220.18    5.89
  -3  -1   1  217.76    5.78
  -3  -1   1  208.23    6.18
  -3  -1   2  120.80    4.82
   3   1   2  112.58    4.45
  -3   1  -2  114.95    3.63
   3  -1  -2  133.47    4.55
   3  -1  -2  146.45    5.02
  -3  -1   2  129.59    4.48
  -3   1  -2  120.31    3.72
  -3  -1   3  329.20    7.94
   3   1   3  315.81    7.38
  -3   1  -3  309.13    6.09
   3  -1  -3  340.23    7.52
   3  -1  -3  323.56    6.97
  -3  -1   3  320.64    7.01
  -3   1  -3  322.41    5.94
  -3  -1   4   45.02    3.10
   3   1   4   46.24    2.92
  -3   1  -4   45.68    2.46
   3  -1  -4   48.92    2.83
  -3  -1   4   47.11    2.75
  -3   1  -4   43.44    2.23
  -3   1  -5   32.20    2.17
   3  -1  -5   34.18    2.41
  -3  -1   5   33.79    2.35
   3  -1  -5   39.54    2.72
   3   1   5   31.88    2.48
  -3   1  -5   32.85    1.94
   3   1   6    4.31    1.17
  -3   1  -6    2.69    0.91
   3  -1  -6    2.61    1.01
  -3  -1   6    4.52    0.97
  -3   1  -6    3.60    0.85
  -3   1  -7  525.03    8.87
  -3  -1   7  506.86    8.86
   3  -1  -7  501.79    8.70
   3   1   7  503.44    9.72
  -3   1  -7  510.05    7.14
  -3   1  -8   59.33    3.14
   3   1   8   55.90    3.54
   3  -1  -8   70.20    3.57
   3  -1  -8   57.85    3.02
  -3  -1   8   62.10    3.15
   3   1   8   57.75    3.41
  -3   1  -8   54.48    2.42
   3   1   9   37.51    2.98
  -3   1  -9   33.03    2.47
   3  -1  -9   36.39    2.40
  -3  -1   9   33.30    2.34
   3   1   9   34.32    2.69
  -3   1  -9   32.61    1.92
  -3  -1  10   53.23    3.40
  -3   1 -10   51.61    3.13
   3   1  10   56.41    3.69
  -3  -1  10   48.26    2.80
   3  -1 -10   50.55    2.83
  -3   1 -10   49.75    2.36
   3   1  10   54.88    3.42
  -3  -1  11  203.26    6.62
   3   1  11  207.99    7.10
  -3   1 -11  200.75    6.18
  -3   1 -11  191.29    4.61
   3  -1 -11  201.67    5.51
  -3  -1  11  190.08    5.50
   3   1  11  195.94    6.45
  -3  -1  12   74.00    4.07
  -3   1 -12   70.07    3.85
   3   1  12   71.57    4.33
  -3   1 -12   64.99    2.81
   3  -1 -12   72.58    3.34
  -3  -1  12   69.31    3.35
   3   1  12   71.46    4.03
  -3  -1  13    5.19    1.35
   3   1  13    6.66    1.51
  -3   1 -13    9.05    1.79
   3  -1 -13    6.59    1.21
  -3  -1  13    7.99    1.25
  -3   1 -13    5.70    1.10
   3   1  13    7.98    1.56
  -3   1 -14  264.78    7.71
  -3  -1  14  269.46    7.87
  -3   1 -14  258.51    5.78
  -3  -1  14  277.82    6.64
   3  -1 -14  272.00    6.39
   3   1  14  281.98    8.17
  -3   1 -15   88.05    4.64
  -3  -1  15   91.51    4.76
  -3   1 -15   86.33    3.47
  -3  -1  15   83.37    3.65
   3  -1 -15   91.42    3.75
   3   1  15   90.66    4.78
  -3  -1  16   12.41    1.96
  -3   1 -16   14.97    2.20
  -3  -1  16   11.81    1.47
   3  -1 -16   11.44    1.42
  -3   1 -16   11.33    1.43
   3   1  16   15.44    2.15
  -3  -1  17   30.05    2.89
  -3   1 -17   26.82    2.87
  -3  -1  17   26.86    2.14
   3  -1 -17   29.02    2.12
  -3   1 -17   25.62    2.05
   3   1  17   31.01    3.03
  -3   1 -18    3.30    1.34
  -3   1 -18    1.76    0.91
  -3  -1  18    1.91    0.74
   3  -1 -18    0.35    0.56
   3   1  18    2.14    1.17
  -3   1 -19   22.50    2.83
  -3   1 -19   21.96    2.06
   3   1  19   21.89    1.99
  -3  -1  19   20.64    1.94
   3  -1 -19   21.10    1.86
   3   1  19   23.29    2.75
  -3   1 -20   41.96    3.73
   3   1  20   38.94    2.60
  -3  -1  20   40.64    2.68
  -3   1 -20   42.37    2.82
   3  -1 -20   42.92    2.56
   3   1  20   45.09    3.81
  -3   1 -21   48.36    4.15
  -3  -1  21   36.51    2.52
  -3   1 -21   41.08    2.84
   3  -1 -21   44.33    2.59
   3   1  21   42.99    2.75
  -3   1 -22   63.65    4.72
   3  -1 -22   65.12    4.33
   3   1  22   59.07    3.21
  -3   1 -23   58.31    4.62
   3  -1 -23   58.11    4.23
   3   1  23   54.75    3.11
   3  -1 -24    3.50    1.42
   3   1  24    1.27    0.87
  -3   1 -24    4.95    2.05
  -3   1 -25   34.93    3.83
   3  -1 -25   33.42    3.47
  -3   1 -26   25.71    3.35
   3  -1 -26   32.17    3.42
   3  -1 -27    4.60    1.74
  -3   1 -27    4.92    1.82
   3  -1 -28    2.69    1.60
  -3   1 -28    1.54    1.57
   3  -1 -29   11.78    2.48
  -3   1 -29   10.55    2.44
   3  -1 -30    5.64    1.87
  -3   1 -30    7.23    2.30
   3  -1 -31   18.26    3.02
  -3   1 -31   22.00    3.47
   3  -1 -32    1.58    1.49
  -3   1 -32    0.71    1.47
   3  -1 -33    2.34    1.63
  -3   1 -33    5.69    2.16
   3  -1 -34   -0.92    1.33
  -3   1 -34    2.74    1.98
   3  -1 -35    1.43    1.52
  -3   1 -35    3.21    1.90
  -3   1 -36   -0.41    1.48
   3  -1 -36    2.44    1.66
  -3   1 -37    2.22    1.61
   3  -1 -37    1.59    1.76
   3  -1 -38    1.91    1.79
  -3   1 -38   -1.43    1.77
   3  -1 -39    2.67    1.98
  -3   1 -39    0.99    1.98
   3  -1 -40    0.45    1.21
   3  -1 -41    8.45    2.54
   3  -1 -42    1.19    1.51
  -3  -2 -38    1.49    1.71
  -3  -2 -37    0.52    1.51
  -3  -2 -36    9.28    2.71
  -3  -2 -35    0.53    1.71
  -3  -2 -34    4.12    2.01
  -3  -2 -33    2.41    1.62
  -3  -2 -33    3.23    1.75
  -3  -2 -32   -0.92    1.56
  -3  -2 -32    1.19    1.30
  -3  -2 -31    3.33    1.78
  -3  -2 -31    4.07    1.73
  -3  -2 -30   13.59    2.79
  -3  -2 -30   13.75    2.63
  -3  -2 -29    9.69    2.47
  -3  -2 -29    5.31    1.80
   3   2 -29    6.91    1.22
  -3  -2 -28    3.71    1.63
   3   2 -28    4.90    1.01
  -3  -2 -28    8.21    2.14
   3  -2  28    5.98    1.10
  -3  -2 -27    0.38    1.33
   3   2 -27    1.01    0.70
  -3  -2 -27    1.10    1.28
   3  -2  27    1.28    0.67
   3  -2  27    1.85    1.06
  -3  -2 -26    3.52    1.78
  -3  -2 -26    2.42    0.87
   3  -2  26    3.04    0.93
  -3  -2 -26    2.54    1.60
   3  -2  26    3.30    1.29
  -3  -2 -25   22.05    3.18
  -3  -2 -25   19.26    1.88
   3  -2  25   21.51    1.98
  -3  -2 -25   19.54    2.82
   3  -2  25   22.18    2.48
  -3  -2 -24    6.69    1.99
  -3  -2 -24    6.15    1.16
   3  -2  24    6.54    1.22
  -3  -2 -24    6.62    2.02
   3  -2  24    7.09    1.40
  -3   2  23   17.64    2.33
  -3  -2 -23   21.39    3.06
  -3  -2 -23   19.47    1.84
   3  -2  23   21.32    2.01
  -3  -2 -23   17.01    2.60
   3  -2  23   17.25    2.05
  -3   2  22    4.75    1.38
  -3  -2 -22    6.17    1.95
  -3  -2 -22    7.37    1.20
   3  -2  22    5.84    1.16
  -3  -2 -22    7.01    1.83
   3  -2  22    5.14    1.31
  -3   2  21    6.21    1.36
  -3  -2 -21    3.38    1.66
  -3  -2 -21    5.32    1.02
   3  -2  21    4.09    1.11
  -3  -2 -21    3.81    1.56
   3  -2  21    4.29    1.08
  -3   2  20   38.63    2.95
  -3  -2 -20   40.82    3.85
   3  -2  20   40.54    2.75
  -3  -2 -20   41.72    2.67
  -3  -2 -20   42.38    3.83
   3  -2  20   37.11    2.64
  -3   2  19   14.68    1.85
  -3  -2 -19   11.94    2.28
   3  -2  19   13.82    1.74
  -3  -2 -19   13.64    1.57
  -3  -2 -19   12.90    2.30
   3  -2  19   12.98    1.58
  -3   2  18   87.40    4.03
  -3  -2 -18   94.86    5.53
  -3  -2 -18   83.06    4.99
   3  -2  18   84.66    3.90
  -3  -2 -18   90.93    3.90
   3  -2  18   84.87    3.60
  -3   2  17   24.81    2.17
  -3  -2 -17   20.63    2.83
  -3  -2 -17   22.33    2.73
   3  -2  17   25.14    2.23
  -3  -2 -17   23.91    2.04
   3  -2  17   22.43    1.86
  -3  -2 -16    0.97    1.30
  -3   2  16    1.15    0.79
   3  -2  16    1.02    0.78
  -3  -2 -16    0.79    0.58
   3  -2  16    1.91    0.71
  -3  -2 -16    0.68    1.16
  -3   2  15   14.25    1.56
  -3  -2 -15   12.34    2.15
   3  -2  15   18.25    2.31
   3  -2  15   14.41    1.77
  -3  -2 -15   17.26    1.73
   3  -2  15   12.91    1.32
  -3  -2 -15   15.52    2.26
  -3   2  14   55.95    2.77
  -3  -2 -14   50.82    3.86
   3  -2  14   54.77    3.70
   3  -2  14   62.23    3.44
  -3  -2 -14   59.65    3.16
  -3  -2 -14   55.41    3.95
   3  -2  14   54.06    2.38
  -3   2  13   34.38    2.08
   3  -2  13   32.80    2.83
  -3  -2 -13   32.27    3.12
   3  -2  13   37.46    2.76
  -3  -2 -13   36.15    2.49
  -3  -2 -13   29.66    2.92
   3  -2  13   30.77    1.73
  -3   2  12  118.63    3.59
   3  -2  12  122.73    5.16
  -3  -2 -12  125.06    5.80
   3  -2  12  125.68    4.87
  -3  -2 -12  124.61    4.55
  -3  -2 -12  118.19    5.52
   3  -2  12  120.36    3.12
  -3   2  11   53.04    2.28
   3  -2  11   51.15    3.26
  -3  -2 -11   55.21    3.86
   3  -2  11   55.40    3.28
  -3  -2 -11   54.07    3.02
  -3  -2 -11   53.43    3.74
   3  -2  11   48.83    1.86
   3  -2  10    3.56    0.56
  -3  -2 -10    5.20    1.58
  -3   2  10    6.98    0.91
   3  -2  10    5.82    1.28
   3  -2  10    6.87    1.34
  -3  -2 -10    6.36    1.14
  -3   2  10    5.96    1.18
  -3  -2 -10    5.21    1.58
  -3   2   9  232.57    4.16
  -3  -2  -9  237.43    7.56
   3  -2   9  242.64    6.53
  -3   2   9  238.69    6.50
   3  -2   9  249.95    6.72
  -3  -2  -9  243.52    6.32
  -3  -2  -9  243.31    7.55
  -3   2   8   43.89    1.72
  -3  -2  -8   42.51    3.33
   3  -2   8   43.80    2.73
  -3   2   8   50.06    3.03
   3  -2   8   52.88    3.21
  -3  -2  -8   49.93    2.91
  -3  -2  -8   42.60    3.31
  -3   2   7   15.91    1.01
  -3  -2  -7   15.02    2.05
   3  -2   7   16.87    1.70
  -3   2   7   19.36    1.94
   3  -2   7   19.93    2.07
  -3  -2  -7   15.43    1.66
  -3  -2  -7   14.63    2.07
  -3   2   6   29.85    1.28
   3  -2   6   27.50    2.03
  -3  -2  -6   31.16    2.81
  -3   2   6   31.52    2.42
   3  -2   6   29.33    2.41
  -3  -2  -6   29.85    2.26
  -3  -2  -6   30.05    2.78
  -3   2   5    3.04    0.52
   3  -2   5    5.33    1.00
  -3  -2  -5    4.81    1.44
  -3   2   5    5.45    1.16
  -3  -2  -5    5.99    1.11
  -3  -2  -5    2.66    1.29
  -3  -2  -4  258.55    7.47
   3  -2   4  246.89    5.36
  -3   2   4  260.02    3.56
  -3   2   4  266.78    6.87
  -3  -2  -4  253.30    6.45
  -3  -2  -4  257.49    7.56
  -3  -2  -3  576.30   11.10
  -3   2   3  554.04    5.23
   3  -2   3  524.62    7.48
  -3   2   3  572.61   10.04
  -3  -2  -3  545.36    9.45
  -3  -2  -3  558.61   10.93
   3  -2   2  134.05    3.59
  -3   2   2  142.97    2.77
  -3   2   2  150.46    5.16
  -3  -2  -2  153.39    5.08
  -3  -2  -2  142.39    5.59
  -3   2   1   72.32    2.10
  -3   2   1   84.44    3.90
  -3  -2  -1   80.44    3.69
  -3  -2  -1   80.43    4.25
   3   2   0  153.64    5.66
  -3   2   0  158.98    3.27
  -3   2   0  166.84    5.44
  -3  -2   0  164.97    5.26
  -3  -2   0  150.86    5.78
   3   2   1   70.24    3.88
  -3   2  -1   80.26    2.49
  -3   2  -1   84.17    3.90
  -3  -2   1   82.69    3.75
  -3  -2   1   74.47    4.14
  -3   2  -2  141.56    3.50
   3   2   2  138.49    5.45
  -3   2  -2  142.17    3.48
  -3   2  -2  149.55    5.20
  -3  -2   2  150.52    5.05
  -3  -2   2  151.26    5.79
  -3   2  -3  550.77    7.19
  -3   2  -3  571.46    9.96
  -3  -2   3  551.46    9.72
  -3  -2   3  553.78   11.07
  -3   2  -3  560.28    6.57
   3   2   3  554.50   10.89
  -3  -2   4  262.96    7.73
  -3   2  -4  260.90    5.25
  -3   2  -4  266.15    6.82
  -3  -2   4  262.94    6.71
   3   2   4  259.33    7.52
  -3   2  -4  262.95    4.32
   3   2   5    3.58    1.10
  -3  -2   5    3.87    1.36
  -3   2  -5    5.41    1.03
  -3   2  -5    6.20    1.21
  -3  -2   5    6.71    1.26
  -3   2  -5    4.45    0.68
  -3   2  -6   30.58    2.05
  -3  -2   6   29.36    2.82
  -3   2  -6   29.76    2.31
   3  -2  -6   29.52    2.39
  -3  -2   6   28.88    2.30
   3   2   6   30.30    2.73
  -3   2  -6   28.28    1.34
  -3   2  -7   15.95    1.64
  -3  -2   7   16.72    2.29
  -3   2  -7   17.31    1.84
   3  -2  -7   17.55    1.89
  -3  -2   7   17.96    1.87
   3   2   7   17.99    2.20
  -3   2  -7   14.50    0.95
  -3   2  -8   48.90    2.79
  -3   2  -8   45.26    2.84
   3  -2  -8   46.73    2.92
  -3  -2   8   49.51    2.99
   3   2   8   47.54    3.43
  -3   2  -8   39.52    1.44
  -3   2  -9  242.93    6.25
  -3   2  -9  248.97    6.55
   3  -2  -9  250.36    6.61
  -3   2  -9  226.03    3.36
  -3  -2   9  249.82    6.67
   3   2   9  240.51    7.61
   3   2  10    7.23    1.58
  -3   2 -10    6.56    1.36
   3  -2 -10    6.04    1.27
  -3  -2  10    7.11    1.23
  -3   2 -10    7.97    1.26
  -3   2 -10    5.43    0.66
  -3   2 -11   56.23    3.32
   3   2  11   56.40    3.95
  -3   2 -11   54.79    3.09
   3  -2 -11   56.01    3.20
  -3   2 -11   49.78    1.72
  -3  -2  11   59.45    3.30
   3   2  11   57.76    3.91
  -3   2 -12  124.67    4.99
  -3  -2  12  128.08    5.89
  -3   2 -12  117.86    2.76
  -3   2 -12  128.10    4.71
   3  -2 -12  127.72    4.75
  -3  -2  12  124.07    4.76
   3   2  12  126.70    5.82
  -3   2 -13   37.54    2.96
  -3  -2  13   36.60    3.25
   3  -2 -13   33.62    2.50
  -3  -2  13   35.77    2.61
  -3   2 -13   31.74    1.57
   3   2  13   39.35    3.35
  -3   2 -14   55.94    3.60
  -3  -2  14   61.69    4.18
   3  -2 -14   56.33    3.14
  -3  -2  14   54.67    3.18
   3   2  14   55.77    4.03
  -3   2 -15   16.00    2.12
   3  -2 -15   14.27    1.66
  -3  -2  15   12.88    1.64
   3   2  15   16.02    2.33
  -3   2 -16    3.12    1.34
   3  -2 -16    1.07    0.80
  -3  -2  16    1.61    0.76
   3   2  16    1.44    1.16
  -3   2 -17   25.71    2.84
   3  -2 -17   25.13    2.09
  -3  -2  17   23.14    2.14
  -3   2 -18   87.14    4.90
   3  -2 -18   92.63    4.32
   3  -2 -18   85.97    3.81
  -3  -2  18   84.48    3.92
   3  -2 -19   13.83    1.92
   3  -2 -19   13.24    1.57
  -3  -2  19   12.86    1.63
  -3   2 -19   14.20    2.27
   3  -2 -20   44.49    3.29
  -3   2 -20   43.07    3.69
   3  -2 -20   40.94    2.63
  -3  -2  20   38.97    2.69
   3  -2 -21    5.28    1.49
  -3  -2  21    4.26    1.02
   3  -2 -21    5.08    1.06
  -3   2 -21    6.44    1.93
   3  -2 -22    8.05    1.65
   3  -2 -22    6.93    1.22
  -3  -2  22    4.70    1.10
  -3   2 -22    5.96    1.73
   3  -2 -23   22.34    2.61
  -3  -2  23   18.97    1.89
   3  -2 -23   18.58    1.78
  -3   2 -23   16.65    2.64
   3  -2 -24    6.88    1.61
  -3  -2  24    6.19    1.15
   3  -2 -24    6.07    1.13
  -3   2 -24    6.53    1.97
   3  -2 -25   19.43    2.59
  -3  -2  25   17.00    1.78
   3  -2 -25   20.00    1.83
  -3   2 -25   19.04    2.91
  -3   2 -26    3.05    1.69
   3  -2 -26    2.99    1.49
  -3  -2  26    0.64    0.67
   3   2  26    1.54    0.86
   3  -2 -26    0.81    0.64
  -3   2 -27    2.32    1.71
   3  -2 -27    2.52    1.36
   3   2  27    1.04    0.82
   3  -2 -27    0.40    0.52
   3  -2 -28    9.23    2.03
  -3   2 -28    8.24    2.18
   3   2  28    5.98    1.17
   3  -2 -29    7.92    1.99
  -3   2 -29    5.46    1.87
   3   2  29    4.09    1.06
   3  -2 -30   13.24    2.45
  -3   2 -30   10.95    2.53
  -3   2 -31    2.37    1.65
   3  -2 -31    3.70    1.59
   3  -2 -32   -0.88    1.27
  -3   2 -32   -1.59    1.55
   3  -2 -33    0.73    1.12
  -3   2 -33    3.20    2.08
   3  -2 -34   -0.73    1.11
  -3   2 -34    2.26    1.64
   3  -2 -35    1.61    1.57
  -3   2 -35   -0.62    1.35
  -3   2 -36    9.34    2.81
   3  -2 -36    8.33    2.23
  -3   2 -37    0.21    1.42
   3  -2 -37    0.19    1.31
   3  -2 -38    0.05    1.10
  -3   2 -38    0.01    1.47
   3  -2 -39    5.17    2.21
   3  -2 -40    6.28    2.18
   3  -2 -41    3.74    1.81
   3  -2 -42    8.62    2.68
  -3  -3 -38    7.17    2.37
  -3  -3 -37    1.70    1.64
  -3  -3 -36   -0.02    1.55
  -3  -3 -35    5.06    2.11
  -3  -3 -35    4.00    2.08
  -3  -3 -34    8.02    2.37
  -3  -3 -34    6.49    2.20
  -3  -3 -33    1.55    1.65
  -3  -3 -33    1.87    1.53
  -3  -3 -32    6.52    2.26
  -3  -3 -32    4.26    1.85
  -3  -3 -31    2.83    1.48
  -3  -3 -31    0.39    1.52
  -3  -3 -30    3.43    1.79
  -3  -3 -30    3.93    1.85
  -3  -3 -29    4.27    2.00
  -3  -3 -29    2.66    1.61
  -3  -3 -28   17.77    3.16
   3  -3  28   13.11    1.72
  -3  -3 -28   13.89    2.72
  -3  -3 -27   26.06    3.63
   3  -3  27   24.59    2.24
  -3  -3 -27   19.05    3.13
  -3  -3 -26   11.75    2.48
   3  -3  26   12.36    1.70
  -3  -3 -26   11.93    2.63
  -3  -3 -25   10.30    2.36
  -3  -3 -25   10.21    1.50
   3  -3  25   12.07    1.64
  -3  -3 -25    8.79    2.23
   3  -3  25    7.98    1.46
  -3   3  24    2.28    1.19
  -3  -3 -24    2.09    1.48
  -3  -3 -24    3.06    0.89
   3  -3  24    2.54    1.02
   3  -3  24    2.94    1.06
  -3  -3 -24    2.17    1.59
  -3   3  23    9.90    1.71
  -3  -3 -23    8.77    2.25
  -3  -3 -23    8.03    1.35
   3  -3  23    7.06    1.36
  -3  -3 -23    7.06    2.14
   3  -3  23    5.16    1.16
  -3  -3 -22   59.34    4.88
  -3   3  22   54.69    3.54
   3  -3  22   57.01    3.55
  -3  -3 -22   54.56    4.66
  -3  -3 -22   51.38    3.12
   3  -3  22   53.09    3.00
  -3  -3 -21   13.24    2.60
  -3   3  21    9.52    1.55
   3  -3  21    9.48    1.64
  -3  -3 -21    7.77    1.27
  -3  -3 -21   10.16    2.37
   3  -3  21    6.98    1.22
  -3  -3 -20   78.30    5.40
  -3   3  20   83.57    4.03
  -3  -3 -20   82.64    5.54
   3  -3  20   86.06    4.42
  -3  -3 -20   81.69    3.93
   3  -3  20   78.33    3.23
  -3   3  19   12.12    1.62
  -3  -3 -19    9.83    2.14
   3  -3  19    9.84    1.66
  -3  -3 -19   11.44    1.55
  -3  -3 -19    7.39    2.07
   3  -3  19    8.03    1.12
  -3  -3 -18   27.83    3.30
  -3   3  18   35.76    2.49
  -3   3  18   34.13    2.69
  -3  -3 -18   28.09    3.27
   3  -3  18   31.36    2.73
  -3  -3 -18   35.44    2.58
   3  -3  18   29.96    1.80
  -3   3  17   78.83    3.43
  -3  -3 -17   78.39    5.21
  -3   3  17   75.38    3.95
  -3  -3 -17   78.09    3.84
   3  -3  17   74.46    2.55
  -3  -3 -17   79.61    5.23
  -3   3  16   75.71    3.20
  -3  -3 -16   71.32    4.89
  -3   3  16   73.63    3.92
  -3  -3 -16   70.13    3.62
  -3  -3 -16   73.14    5.01
   3  -3  15   18.49    2.32
  -3   3  15   16.08    1.48
  -3  -3 -15   12.37    2.22
  -3   3  15   14.82    1.87
  -3  -3 -15   12.75    2.35
   3  -3  14   15.79    2.08
  -3   3  14   14.65    1.32
  -3  -3 -14   14.73    2.38
  -3   3  14   16.22    1.93
  -3  -3 -14   14.72    2.45
  -3  -3 -13    1.01    1.29
  -3   3  13    1.86    0.65
   3  -3  13    2.27    0.97
  -3   3  13    0.72    0.75
  -3   3  13    2.93    1.20
  -3  -3 -13    0.80    1.36
  -3  -3 -12   32.86    3.26
  -3   3  12   35.03    1.67
   3  -3  12   30.93    2.66
  -3   3  12   36.59    3.10
  -3   3  12   37.52    2.89
  -3  -3 -12   33.05    3.31
  -3  -3 -11  119.83    5.87
  -3   3  11  124.63    2.77
   3  -3  11  125.68    5.06
  -3   3  11  133.59    5.59
  -3   3  11  137.14    5.43
  -3  -3 -11  130.01    6.18
   3  -3  10  101.47    4.38
  -3  -3 -10  102.98    5.47
  -3   3  10  111.91    2.27
  -3   3  10  113.17    5.00
  -3   3  10  114.33    4.94
  -3  -3 -10  111.78    5.68
  -3  -3  -9   77.57    4.71
   3  -3   9   75.71    3.66
  -3   3   9   80.94    4.12
  -3   3   9   80.81    4.16
  -3  -3  -9   75.57    4.66
  -3  -3  -8   53.70    3.91
   3  -3   8   54.04    2.98
  -3   3   8   57.81    3.39
  -3   3   8   54.33    3.40
  -3  -3  -8   57.82    4.13
   3  -3   7   24.27    1.96
  -3  -3  -7   28.52    2.92
  -3   3   7   29.45    2.38
  -3   3   7   30.47    2.59
  -3  -3  -7   28.11    2.95
   3  -3   6   29.61    2.05
  -3  -3  -6   28.25    2.89
  -3   3   6   34.03    2.45
  -3   3   6   35.32    2.80
  -3  -3  -6   27.98    2.97
   3  -3   5   19.03    1.59
  -3  -3  -5   17.36    2.35
  -3   3   5   24.10    2.02
  -3   3   5   23.79    2.32
  -3  -3  -5   19.00    2.41
  -3  -3  -4  142.96    6.06
   3  -3   4  131.47    3.75
  -3   3   4  147.20    4.57
  -3   3   4  153.14    5.66
  -3  -3  -4  147.55    6.21
   3  -3   3    3.92    0.77
  -3   3   3    5.97    1.25
  -3   3   3    7.21    1.11
  -3  -3  -3    3.69    1.38
   3   3  -2   48.10    3.52
   3  -3   2   43.85    1.89
  -3   3   2   52.52    2.52
  -3   3   2   51.69    3.32
  -3  -3  -2   48.12    3.64
   3   3  -1  135.52    5.79
   3  -3   1  121.15    2.83
  -3   3   1  140.42    3.83
  -3   3   1  136.55    5.31
  -3  -3  -1  130.74    5.80
  -3   3   0   49.19    1.56
   3   3   0   54.62    3.77
  -3   3   0   52.64    2.23
  -3   3   0   56.07    3.47
  -3  -3   0   54.41    3.84
   3   3   1  137.08    5.87
  -3   3  -1  130.08    2.82
  -3   3  -1  130.64    3.22
  -3   3  -1  134.66    5.28
  -3  -3   1  137.85    5.98
  -3   3  -2   50.75    1.96
  -3   3  -2   54.03    3.37
  -3   3  -2   46.75    1.79
   3   3   2   49.96    3.62
  -3  -3   2   46.37    3.57
  -3  -3   3    3.39    1.49
   3   3   3    5.94    1.41
  -3   3  -3    4.08    0.76
  -3   3  -3    6.18    1.37
  -3   3  -3    4.12    0.59
  -3   3  -4  145.99    3.78
  -3   3  -4  148.27    5.53
  -3   3  -4  130.11    2.22
  -3  -3   4  140.29    6.10
   3   3   4  144.98    6.17
  -3   3  -4  145.34    2.45
  -3   3  -5   20.91    1.65
  -3   3  -5   22.69    2.26
   3   3   5   19.51    2.41
  -3  -3   5   22.72    2.66
  -3   3  -6   33.87    2.10
  -3   3  -6   35.12    2.77
   3   3   6   31.06    2.99
  -3  -3   6   29.45    2.98
  -3  -3   7   30.68    3.04
  -3   3  -7   30.18    2.09
  -3   3  -7   28.75    2.51
   3   3   7   27.70    2.88
  -3  -3   8   58.40    4.16
  -3   3  -8   54.38    2.88
  -3   3  -8   56.37    3.44
   3   3   8   54.71    3.99
  -3  -3   9   77.56    4.81
  -3   3  -9   77.12    3.55
  -3   3  -9   83.73    4.17
   3   3   9   81.49    4.86
  -3  -3  10  107.73    5.70
  -3   3 -10  110.78    4.40
  -3   3 -10  105.58    4.67
   3   3  10  114.63    5.81
  -3  -3  11  134.68    6.43
  -3   3 -11  132.28    4.94
  -3   3 -11  133.50    5.26
  -3   3 -12   35.71    2.74
  -3   3 -12   36.73    2.84
  -3   3 -13    1.26    0.94
  -3   3 -13    1.82    0.81
  -3   3 -14   13.90    1.97
  -3   3 -14   16.27    1.95
  -3   3 -15   14.95    2.13
  -3   3 -15   16.22    1.93
  -3   3 -16   69.87    4.24
   3  -3 -16   68.66    3.24
  -3   3 -16   77.11    3.97
  -3   3 -17   78.71    4.58
   3  -3 -17   79.83    3.63
   3  -3 -17   77.49    4.00
  -3   3 -17   78.33    3.96
  -3  -3  17   76.48    4.10
  -3   3 -18   31.14    3.06
   3  -3 -18   32.48    2.46
   3  -3 -18   30.40    2.57
  -3   3 -18   29.42    2.46
  -3  -3  18   30.36    2.64
   3  -3 -19    9.32    1.56
  -3   3 -19   10.87    2.18
   3  -3 -19    9.67    1.56
  -3   3 -19   11.55    1.66
  -3  -3  19    9.76    1.67
  -3   3 -20   87.34    5.20
   3  -3 -20   88.89    4.26
  -3   3 -20   82.29    4.00
   3  -3 -20   82.70    4.10
  -3  -3  20   76.31    4.07
  -3   3 -21   12.21    2.28
   3  -3 -21    9.63    1.74
   3  -3 -21    9.26    1.54
  -3  -3  21    8.69    1.55
  -3   3 -22   51.01    4.23
   3  -3 -22   54.69    3.62
   3  -3 -22   56.10    3.31
  -3  -3  22   58.92    3.57
   3  -3 -23    8.34    1.59
  -3   3 -23    5.57    1.88
  -3  -3  23    5.52    1.28
   3  -3 -23    8.43    1.39
   3  -3 -24    1.43    1.02
   3  -3 -24    1.90    0.86
  -3  -3  24    1.81    0.86
   3  -3 -25   10.45    1.84
  -3   3 -25    7.28    1.95
  -3  -3  25    9.31    1.59
   3  -3 -25    8.99    1.41
   3  -3 -26   12.98    2.09
  -3   3 -26   10.94    2.45
   3  -3 -26   11.26    1.51
  -3   3 -27   20.80    3.11
   3  -3 -27   21.14    2.67
   3  -3 -27   19.62    1.86
  -3   3 -28   12.51    2.53
   3  -3 -28   17.24    2.52
   3  -3 -28   13.27    1.57
   3  -3 -29    3.78    1.55
  -3   3 -29    1.70    1.54
   3  -3 -29    2.47    0.87
  -3   3 -30    1.94    1.60
   3  -3 -30    2.60    1.37
   3  -3 -31    1.17    1.14
  -3   3 -31    3.36    1.68
   3  -3 -32    6.95    1.90
  -3   3 -32    7.09    2.24
   3  -3 -33    1.55    1.32
  -3   3 -33    2.68    1.83
   3  -3 -34   10.23    2.30
  -3   3 -34    4.86    2.07
   3  -3 -35    6.25    2.05
  -3   3 -35    6.10    2.29
   3  -3 -36    3.11    1.59
  -3   3 -36   -0.74    1.51
   3  -3 -37    1.03    1.44
  -3   3 -37    1.84    1.78
   3  -3 -38    6.30    2.10
  -3   3 -38    8.71    2.76
  -3  -4 -37    3.14    1.93
  -3  -4 -37   -0.27    1.44
  -3  -4 -36   -0.82    1.61
  -3  -4 -36   -0.17    1.46
  -3  -4 -35    2.81    1.87
  -3  -4 -35    1.84    1.78
  -3  -4 -34   -0.97    1.48
  -3  -4 -34   -2.02    1.91
  -3  -4 -33    1.33    1.49
  -3  -4 -33    0.20    1.39
  -3  -4 -32    1.68    1.49
  -3  -4 -32   -0.84    1.39
  -3  -4 -31   10.61    2.84
  -3  -4 -31    7.77    2.42
  -3  -4 -30    2.28    1.57
  -3  -4 -30    1.22    1.50
  -3  -4 -29   -0.30    1.27
  -3  -4 -29    2.26    1.70
  -3  -4 -28    5.05    2.02
   3  -4  28    5.65    1.39
  -3  -4 -28    5.50    2.09
  -3  -4 -27    0.72    1.34
   3  -4  27    1.20    0.93
  -3  -4 -27    0.01    1.38
  -3  -4 -26   27.37    3.71
   3  -4  26   28.78    2.79
  -3  -4 -26   24.24    3.65
  -3  -4 -25   -0.39    1.33
   3  -4  25   -0.59    0.96
  -3  -4 -25    1.77    1.48
  -3  -4 -24   20.77    3.27
   3  -4  24   21.47    2.43
  -3  -4 -24   17.38    3.16
  -3  -4 -23   24.86    3.43
  -3   4  23   21.95    2.35
  -3  -4 -23   22.16    3.37
  -3  -4 -22   26.46    3.49
  -3   4  22   26.89    2.46
  -3  -4 -22   29.26    3.71
   3  -4  22   23.05    1.69
  -3  -4 -21   71.27    5.41
  -3   4  21   65.50    3.59
  -3  -4 -21   65.09    5.36
   3  -4  21   59.76    2.40
  -3  -4 -20   19.04    2.96
  -3   4  20   19.76    1.94
  -3  -4 -20   17.81    2.95
  -3   4  19   12.10    1.51
  -3  -4 -19   12.64    2.48
   3  -4  19    7.97    0.64
  -3  -4 -19   10.78    2.47
  -3  -4 -18   69.97    5.20
  -3   4  18   66.10    3.17
  -3  -4 -18   71.90    5.39
  -3   4  17   29.62    2.03
  -3  -4 -17   31.29    3.52
  -3  -4 -17   30.59    3.65
  -3   4  16    3.52    0.86
  -3  -4 -16    4.37    1.84
  -3  -4 -16    2.48    1.66
  -3  -4 -15    7.24    1.97
  -3   4  15    9.12    1.07
  -3  -4 -15    6.19    1.98
   3  -4  14   26.35    2.71
  -3   4  14   29.70    1.64
  -3  -4 -14   31.15    3.50
  -3  -4 -14   29.25    3.42
  -3  -4 -13   11.25    2.24
  -3   4  13   11.16    0.94
   3  -4  13   10.99    1.79
  -3  -4 -13    9.73    2.28
  -3  -4 -12   30.73    3.33
   3  -4  12   33.52    2.82
  -3   4  12   35.23    3.15
  -3  -4 -12   31.46    3.48
  -3  -4 -11   29.05    3.21
   3  -4  11   30.12    2.60
  -3   4  11   34.92    3.03
  -3  -4 -11   24.76    3.15
   3  -4  10   55.15    3.34
  -3  -4 -10   58.14    4.38
  -3   4  10   56.62    3.71
  -3  -4 -10   51.24    4.23
   3  -4   9    6.47    1.25
  -3  -4  -9    5.24    1.72
  -3  -4  -9    6.49    1.84
  -3   4   9    7.48    1.45
   3  -4   8   13.37    1.61
  -3  -4  -8   15.55    2.53
  -3  -4  -8   15.42    2.55
   3  -4   7  113.87    4.15
  -3  -4  -7  116.21    5.99
  -3   4   7  122.26    4.95
  -3  -4  -7  116.99    6.11
   3  -4   6    8.98    1.28
  -3  -4  -6   11.74    2.13
  -3  -4  -6    7.00    1.82
  -3   4   6   11.43    1.59
   3  -4   5   16.72    1.52
  -3  -4  -5   17.59    2.47
  -3   4   5   20.15    1.97
  -3  -4  -5   18.16    2.63
   3  -4   4  240.57    5.07
  -3   4   4  263.06    6.44
  -3  -4  -4  257.20    8.80
   3  -4   3   12.35    1.17
  -3   4   3   13.54    1.53
  -3  -4  -3   15.58    2.41
   3  -4   2   74.05    2.37
  -3   4   2   78.68    3.25
  -3  -4  -2   75.74    4.84
   3  -4   1    0.36    0.35
  -3   4   1    0.17    0.57
  -3  -4  -1    0.44    1.22
  -3   4   0  348.05    6.03
  -3  -4   0  347.01   10.05
  -3  -4   1    0.03    1.18
  -3   4  -1    0.88    0.55
  -3  -4   2   77.23    4.86
  -3   4  -2   75.61    2.40
  -3  -4   3   13.54    2.28
  -3   4  -3   14.60    1.29
  -3   4  -3   14.65    0.98
  -3   4  -4  256.71    5.20
  -3  -4   4  250.52    8.68
  -3  -4   5   18.53    2.62
  -3   4  -5   20.88    1.65
  -3  -4   6   11.85    2.25
  -3   4  -6   12.44    1.40
  -3   4  -7  122.55    4.21
  -3  -4   7  116.97    6.07
  -3   4  -8   15.44    1.69
  -3  -4   8   14.65    2.34
  -3   4  -9    8.24    1.41
  -3  -4   9    4.44    1.59
  -3   4 -10   54.34    3.20
  -3  -4  10   56.90    4.41
  -3   4 -11   31.47    2.56
  -3  -4  11   32.40    3.41
  -3   4 -12   33.21    2.73
  -3  -4  12   35.16    3.63
  -3   4 -13   12.49    1.87
  -3  -4  13   10.51    2.22
  -3   4 -14   25.92    2.59
  -3  -4  14   27.78    3.36
   3  -4 -15    5.15    0.99
  -3   4 -15    7.32    1.61
  -3  -4  15    8.36    2.05
   3  -4 -16    1.29    0.78
  -3   4 -16    4.63    1.55
  -3  -4  16    3.70    1.68
  -3   4 -17   32.54    3.13
  -3  -4  17   31.46    3.70
   3  -4 -17   24.25    1.95
  -3   4 -18   62.49    4.31
   3  -4 -18   61.82    3.11
   3  -4 -19    9.82    1.43
  -3   4 -19   13.00    2.30
  -3   4 -20   20.97    2.83
   3  -4 -20   19.01    1.98
  -3   4 -21   66.64    4.78
   3  -4 -21   65.58    3.60
  -3   4 -22   26.99    3.27
   3  -4 -22   29.62    2.54
  -3   4 -23   22.91    3.08
   3  -4 -23   23.79    2.39
   3  -4 -23   21.49    2.32
  -3   4 -24   21.31    3.02
   3  -4 -24   17.30    2.16
   3  -4 -24   15.94    2.07
  -3   4 -25   -0.01    1.34
   3  -4 -25   -1.11    0.99
   3  -4 -25   -0.28    0.80
  -3   4 -26   25.88    3.41
   3  -4 -26   22.85    2.60
   3  -4 -26   24.63    2.42
  -3   4 -27    2.24    1.64
   3  -4 -27    3.26    1.26
   3  -4 -27    1.74    0.96
  -3   4 -28    5.98    2.00
   3  -4 -28    3.33    1.24
   3  -4 -28    2.42    0.91
  -3   4 -29    0.17    1.48
   3  -4 -29    2.42    1.24
   3  -4 -29   -0.33    0.61
  -3   4 -30    0.78    1.56
   3  -4 -30    4.66    1.54
  -3   4 -31    5.75    2.06
   3  -4 -31    6.15    1.79
  -3   4 -32    2.43    1.87
   3  -4 -32    1.04    1.10
  -3   4 -33   -1.60    1.88
   3  -4 -33   -1.04    1.25
  -3   4 -34   -0.08    1.25
   3  -4 -34   -2.27    1.41
  -3   4 -35    1.97    2.06
  -3   4 -36    2.73    1.96
  -3   4 -37    0.48    1.66
  -3  -5 -36    5.76    2.31
  -3  -5 -35    3.73    2.23
  -3  -5 -35    5.31    2.26
  -3  -5 -34    3.16    1.88
  -3  -5 -34    5.04    2.25
  -3  -5 -33   -1.31    1.54
  -3  -5 -33    0.51    1.47
  -3  -5 -32    0.85    1.41
  -3  -5 -32   -0.61    1.66
  -3  -5 -31   -2.22    1.71
  -3  -5 -31    1.20    1.85
  -3  -5 -30    0.16    1.25
  -3  -5 -30   -0.12    1.54
  -3  -5 -29   28.99    4.03
  -3  -5 -29   24.73    3.93
  -3  -5 -28    3.95    1.89
   3  -5  28    3.40    1.38
  -3  -5 -28    4.01    2.06
  -3  -5 -27    0.57    1.43
  -3  -5 -27   -0.15    1.29
  -3  -5 -26    0.05    1.43
  -3  -5 -26    0.74    1.92
  -3  -5 -25    1.50    1.42
  -3  -5 -25   -1.35    1.61
  -3  -5 -24   22.02    3.37
  -3  -5 -24   25.18    3.76
  -3  -5 -23    3.64    1.75
  -3  -5 -23    2.43    1.79
  -3  -5 -22    0.64    1.54
  -3  -5 -22    1.66    1.53
  -3  -5 -21    5.73    1.93
  -3  -5 -21    3.53    1.78
  -3  -5 -20   39.52    4.21
  -3  -5 -20   38.24    4.41
  -3   5  19    3.84    0.89
  -3  -5 -19    4.41    1.85
  -3  -5 -19    4.45    2.12
  -3   5  18   38.55    2.36
  -3  -5 -18   41.42    4.24
  -3  -5 -18   36.73    4.20
  -3  -5 -17   10.89    2.48
  -3  -5 -17    5.50    2.11
  -3  -5 -16    9.78    2.33
  -3  -5 -16    7.44    2.22
  -3  -5 -15  192.20    8.63
  -3  -5 -15  190.34    8.87
  -3  -5 -14   45.22    4.31
  -3  -5 -14   40.48    4.41
  -3  -5 -13   88.62    5.83
   3  -5  13   96.96    5.06
  -3  -5 -13   91.61    6.17
   3  -5  12   22.11    2.46
  -3  -5 -12   20.19    2.98
  -3  -5 -12   20.71    3.12
   3  -5  11   43.50    3.21
  -3  -5 -11   47.09    4.24
  -3  -5 -11   43.35    4.29
  -3  -5 -10    2.03    1.52
   3  -5  10    4.20    1.22
  -3  -5 -10    0.10    1.54
  -3   5  10    3.58    1.16
   3  -5   9   26.18    2.33
  -3  -5  -9   31.11    3.53
  -3   5   9   29.80    2.83
  -3  -5  -9   23.29    3.15
   3  -5   8   18.97    1.95
  -3  -5  -8   23.16    3.04
  -3   5   8   26.39    2.61
  -3  -5  -8   19.69    3.00
  -3  -5  -7   63.57    4.81
   3  -5   7   65.25    3.31
  -3   5   7   69.72    3.98
  -3  -5  -7   60.23    4.75
   3  -5   6   13.55    1.55
  -3  -5  -6   12.19    2.39
  -3   5   6   15.82    1.95
  -3  -5  -6   13.00    2.50
   3  -5   5   50.97    2.64
  -3  -5  -5   53.33    4.40
  -3   5   5   53.92    3.26
  -3  -5  -5   55.61    4.54
   3  -5   4   80.90    3.09
  -3  -5  -4   84.04    5.56
  -3   5   4   89.05    4.05
   3  -5   3   95.12    3.14
  -3  -5  -3  106.60    6.11
  -3   5   3  102.42    4.17
   3  -5   2    7.29    0.89
  -3  -5  -2    7.80    2.02
  -3   5   2    8.25    1.32
   3  -5   1  121.14    2.85
  -3  -5  -1  125.74    6.59
  -3   5   1  124.25    4.21
  -3   5   0   20.20    1.68
  -3  -5   0   20.26    2.77
  -3  -5   1  131.32    6.69
  -3   5  -1  123.25    3.72
  -3   5  -2    8.80    1.07
  -3  -5   2    8.36    2.12
  -3   5  -3   95.79    2.75
  -3  -5   3   99.04    5.85
  -3   5  -4   81.50    2.13
  -3  -5   4   89.11    5.60
  -3  -5   5   56.97    4.50
  -3  -5   6   14.26    2.52
  -3   5  -7   70.73    3.43
  -3  -5   7   71.90    5.11
  -3  -5   8   21.26    3.00
  -3   5  -8   20.39    2.01
  -3   5  -9   27.02    2.33
  -3  -5   9   25.16    3.19
  -3  -5  10    2.27    1.48
  -3   5 -10    3.67    1.14
  -3   5 -11   43.68    3.15
  -3  -5  11   44.86    4.22
  -3  -5  12   21.37    3.14
  -3   5 -12   21.03    2.33
  -3   5 -13   95.15    4.78
  -3  -5  13   96.10    6.19
  -3  -5  14   45.64    4.49
  -3   5 -14   44.19    3.42
  -3  -5  15  182.03    8.63
   3  -5 -15  177.13    3.71
  -3   5 -15  181.82    6.92
  -3  -5  16    7.94    2.28
  -3   5 -16    8.96    1.88
   3  -5 -16    9.14    1.18
   3  -5 -17    4.70    0.99
  -3  -5  17    7.32    2.15
  -3   5 -17    7.42    1.90
  -3  -5  18   36.20    4.19
   3  -5 -18   31.67    2.06
  -3   5 -18   35.18    3.40
  -3  -5  19    4.62    1.91
   3  -5 -19    2.61    1.01
  -3   5 -19    2.74    1.47
  -3  -5  20   38.17    4.37
   3  -5 -20   40.60    2.57
  -3   5 -20   36.42    3.61
  -3  -5  21    4.97    2.10
   3  -5 -21    3.14    0.98
  -3   5 -21    5.95    1.86
  -3  -5  22    0.55    1.34
   3  -5 -22   -0.73    0.70
  -3   5 -22    0.19    1.15
  -3  -5  23    3.48    1.91
   3  -5 -23    0.85    1.01
  -3   5 -23    0.39    1.38
  -3  -5  24   26.92    3.92
   3  -5 -24   25.27    2.43
  -3   5 -24   30.10    3.57
  -3  -5  25    0.33    1.63
   3  -5 -25    0.94    0.79
  -3   5 -25    2.08    1.38
   3  -5 -26    0.41    0.70
  -3   5 -26    0.79    1.36
   3  -5 -27    3.05    1.07
  -3   5 -27    2.39    1.59
   3  -5 -27    3.16    1.20
   3  -5 -28    2.57    1.15
  -3   5 -28    2.53    1.71
   3  -5 -28    1.45    0.99
  -3   5 -29   26.08    3.70
  -3   5 -30    1.64    1.66
  -3   5 -31    0.60    1.38
  -3   5 -32    3.68    2.04
  -3   5 -33    0.11    1.53
  -3   5 -34    0.79    1.73
  -3   5 -35    6.53    2.34
  -3   5 -36    5.49    2.41
  -3  -6 -34    1.65    1.85
  -3  -6 -33   11.06    2.93
  -3  -6 -33    7.81    2.55
  -3  -6 -32    4.59    2.15
  -3  -6 -32    2.96    2.10
  -3  -6 -31    5.09    2.27
  -3  -6 -31    9.38    2.96
  -3  -6 -30    2.37    1.68
  -3  -6 -30    1.33    1.99
  -3  -6 -29    4.56    2.01
  -3  -6 -29    6.48    2.53
  -3  -6 -28    1.64    1.55
  -3  -6 -28    3.28    2.10
  -3  -6 -27    7.36    2.41
  -3  -6 -27    6.72    2.36
  -3  -6 -26   17.89    3.31
  -3  -6 -26   22.68    3.92
  -3  -6 -25    5.26    2.00
  -3  -6 -25   10.51    2.89
  -3  -6 -24    8.25    2.13
  -3  -6 -24    9.93    2.79
  -3  -6 -23   18.16    3.31
  -3  -6 -23   18.88    3.44
  -3  -6 -22   13.05    2.81
  -3  -6 -22   12.40    2.80
  -3  -6 -21    9.10    2.56
  -3  -6 -21   11.71    2.96
  -3  -6 -20    0.70    1.45
  -3  -6 -20    2.78    1.72
  -3  -6 -19   10.34    2.57
  -3  -6 -19    8.84    2.66
  -3  -6 -18   38.52    4.32
  -3  -6 -18   34.29    4.24
  -3  -6 -17    1.97    1.69
  -3  -6 -17    1.51    1.89
  -3  -6 -16  127.96    7.46
  -3  -6 -16  113.70    7.35
  -3  -6 -15   35.08    4.03
  -3  -6 -15   37.49    4.45
  -3  -6 -14   44.19    4.54
  -3  -6 -14   35.75    4.22
  -3  -6 -13   32.94    3.88
  -3  -6 -13   30.33    3.98
  -3  -6 -12   82.17    5.92
   3  -6  12   81.56    4.71
  -3  -6 -12   76.48    5.95
  -3  -6 -11    2.51    1.65
   3  -6  11    2.83    1.18
  -3  -6 -11    1.33    1.55
  -3  -6 -10   13.71    2.66
   3  -6  10   16.83    2.12
  -3  -6 -10   16.24    3.00
  -3  -6  -9  113.98    6.81
   3  -6   9  112.02    4.95
  -3  -6  -9  103.54    6.68
   3  -6   8   11.39    1.71
  -3  -6  -8    9.52    2.42
  -3  -6  -8    9.55    2.45
  -3   6   8   13.39    2.03
  -3  -6  -7  125.35    7.10
   3  -6   7  119.30    4.69
  -3   6   7  130.39    5.79
  -3  -6  -7  122.01    7.13
  -3  -6  -6   13.42    2.62
   3  -6   6   15.75    1.76
  -3   6   6   15.69    2.11
  -3  -6  -6   16.97    3.05
  -3  -6  -5   16.31    2.81
   3  -6   5   17.27    1.69
  -3   6   5   16.73    2.04
  -3  -6  -5   15.76    2.71
   3  -6   4   38.97    2.37
  -3   6   4   41.83    3.07
  -3  -6  -4   35.65    3.95
   3  -6   3   21.85    1.72
  -3  -6  -3   21.86    3.22
  -3   6   3   23.08    2.23
   3  -6   2   96.86    3.19
  -3  -6  -2   89.49    5.98
  -3   6   2   96.33    4.21
   3  -6   1    3.07    0.66
  -3  -6  -1    3.49    1.81
  -3   6   1    3.08    0.94
   3  -6   0   37.25    1.64
  -3  -6   0   39.48    4.07
  -3   6   0   35.51    2.43
  -3  -6   1    3.19    1.71
  -3   6  -1    3.21    0.90
  -3  -6   2   89.22    5.94
  -3   6  -2   94.13    3.47
  -3  -6   3   24.44    3.30
  -3   6  -3   20.79    1.60
  -3   6  -4   38.45    1.88
  -3  -6   4   41.28    4.18
  -3  -6   5   13.88    2.59
  -3   6  -5   14.64    1.00
  -3  -6   6   19.10    2.98
  -3  -6   7  129.45    7.17
  -3  -6   8    9.32    2.28
  -3  -6   9  123.19    7.13
  -3  -6  10   16.48    2.94
  -3  -6  11    1.85    1.65
  -3  -6  12   81.08    5.95
  -3   6 -13   32.40    3.07
  -3  -6  13   28.59    3.74
  -3   6 -14   38.86    3.43
  -3  -6  14   38.99    4.33
  -3   6 -15   36.27    3.35
   3  -6 -15   29.31    1.31
  -3  -6  15   42.42    4.50
  -3   6 -16  116.39    6.01
   3  -6 -16  107.86    2.83
  -3  -6  16  119.96    7.47
  -3   6 -17    4.82    1.71
  -3  -6  17    4.26    2.00
   3  -6 -17    2.93    0.86
  -3   6 -18   41.84    3.85
   3  -6 -18   31.86    1.97
  -3  -6  18   43.81    4.70
  -3  -6  19    8.43    2.36
   3  -6 -19    5.77    1.14
  -3   6 -20    2.33    1.58
  -3  -6  20    3.58    2.00
   3  -6 -20    2.69    0.95
  -3   6 -21    8.99    2.16
  -3  -6  21   11.34    2.71
   3  -6 -21    7.72    1.23
  -3   6 -22   11.38    2.39
  -3  -6  22   13.48    2.91
  -3   6 -23   13.01    2.55
  -3  -6  23   19.66    3.46
  -3   6 -24    7.44    2.23
  -3  -6  24    8.45    2.62
  -3   6 -25    4.81    1.94
  -3  -6  25   11.41    2.88
  -3   6 -26   15.00    2.89
  -3  -6  26   14.09    3.19
  -3   6 -27    9.83    2.44
  -3  -6  27   12.92    3.10
  -3   6 -28    1.13    1.45
  -3  -6  28    2.74    1.95
  -3   6 -29    1.97    1.70
  -3  -6  29   -0.07    1.66
  -3   6 -30    2.46    1.82
  -3  -6  30   -0.56    1.73
  -3   6 -31    4.74    2.28
  -3  -6  31    5.73    2.63
  -3   6 -32    2.28    2.02
  -3  -6  32    2.00    1.62
  -3   6 -33    5.94    2.38
  -3  -6  33    5.73    2.56
  -3   6 -34    1.64    1.82
  -3  -6  34   -3.33    2.20
  -3   6 -35    7.35    2.50
  -3  -6  35    2.78    2.00
  -3  -6  36   -5.96    2.47
  -3  -7 -32    0.65    1.40
  -3  -7 -31    6.91    2.42
  -3  -7 -30    2.56    2.08
  -3  -7 -30    1.30    1.68
  -3  -7 -29    6.55    2.35
  -3  -7 -29    6.41    2.75
  -3  -7 -28    1.00    1.38
  -3  -7 -28    0.15    1.49
  -3  -7 -27    5.73    2.25
  -3  -7 -27    3.27    2.34
  -3  -7 -26    4.80    2.09
  -3  -7 -26    1.57    1.69
  -3  -7 -25    4.68    2.04
  -3  -7 -25    6.53    2.50
  -3  -7 -24    0.76    1.60
  -3  -7 -24    3.37    2.04
  -3  -7 -23    4.67    2.20
  -3  -7 -23    5.81    2.44
  -3  -7 -22   17.06    3.18
  -3  -7 -22   17.52    3.54
  -3  -7 -21   -1.92    1.60
  -3  -7 -21    0.15    1.51
  -3  -7 -20    3.90    1.83
  -3  -7 -20    4.76    2.35
  -3  -7 -19   -0.61    1.42
  -3  -7 -19    1.68    1.51
  -3  -7 -18    0.48    1.39
  -3  -7 -18    1.53    1.79
  -3  -7 -17    8.42    2.37
  -3  -7 -17   12.05    2.79
  -3  -7 -16   10.40    2.57
  -3  -7 -16    8.77    2.65
  -3  -7 -15   27.74    3.71
  -3  -7 -15   25.75    3.86
  -3  -7 -14    0.90    1.49
  -3  -7 -14   -0.88    1.52
  -3  -7 -13   32.86    4.07
  -3  -7 -13   35.51    4.39
  -3  -7 -12    8.21    2.23
  -3  -7 -12    5.32    2.19
  -3  -7 -11   34.76    4.14
   3  -7  11   36.70    3.24
  -3  -7 -11   31.83    4.07
  -3  -7 -10   41.54    4.54
   3  -7  10   46.18    3.51
  -3  -7 -10   45.48    4.87
  -3  -7  -9   36.29    4.24
   3  -7   9   41.34    3.23
  -3  -7  -9   34.40    4.28
  -3  -7  -8  149.52    8.21
   3  -7   8  159.58    5.98
  -3  -7  -8  165.37    8.76
  -3  -7  -7  164.74    8.58
   3  -7   7  159.93    5.81
  -3  -7  -7  161.91    8.68
  -3  -7  -6   74.20    5.87
   3  -7   6   78.35    3.93
  -3   7   6   74.34    4.54
  -3  -7  -6   74.12    5.94
  -3  -7  -5   32.49    4.00
   3  -7   5   38.81    2.69
  -3   7   5   36.12    3.13
  -3  -7  -5   37.32    4.35
   3  -7   4   31.62    2.36
  -3   7   4   31.03    2.86
  -3  -7  -4   33.37    4.14
   3  -7   3   28.25    2.09
  -3   7   3   28.89    2.67
  -3  -7  -3   26.79    3.70
   3  -7   2    2.31    0.78
  -3  -7  -2    1.50    1.64
  -3   7   2    4.86    1.26
   3  -7   1   89.65    3.22
  -3   7   1   87.46    4.22
  -3  -7  -1   87.43    6.36
   3  -7   0   25.06    1.64
  -3   7   0   22.59    2.17
  -3  -7   0   20.56    3.22
   3  -7  -1   94.92    2.77
  -3  -7   1   85.66    6.19
  -3   7  -1   83.96    3.81
   3  -7  -2    1.30    0.53
  -3   7  -2    3.61    0.97
  -3  -7   2    3.51    1.91
   3  -7  -3   21.27    0.98
  -3  -7   3   27.65    3.61
  -3   7  -3   28.96    2.08
  -3  -7   4   25.08    3.45
  -3   7  -4   30.76    1.97
  -3   7  -5   36.51    1.95
  -3  -7   5   33.14    4.13
  -3  -7   6   80.01    6.06
  -3  -7   7  157.26    8.40
  -3  -7   8  146.22    8.08
  -3  -7   9   37.38    4.38
  -3  -7  10   38.01    4.32
  -3  -7  11   39.95    4.48
  -3  -7  12    6.25    2.18
  -3  -7  13   33.32    4.13
  -3  -7  14    1.11    1.40
  -3  -7  15   28.85    3.97
  -3  -7  16    9.08    2.39
  -3  -7  17    6.87    2.15
  -3  -7  18    0.66    1.47
  -3  -7  19    0.33    1.68
  -3  -7  20   -0.73    1.90
  -3  -7  21   -1.58    1.74
  -3  -7  22   16.15    3.52
  -3   7 -23    7.19    2.08
  -3  -7  23    6.44    2.58
  -3   7 -24    0.54    1.43
  -3  -7  24    1.53    1.84
  -3  -7  25    7.01    2.58
  -3   7 -25    6.21    2.13
  -3   7 -26    3.25    1.88
  -3  -7  26    5.23    2.28
  -3   7 -27    2.89    1.58
  -3  -7  27    7.35    2.67
  -3   7 -28   -1.91    1.76
  -3  -7  28    1.47    1.78
  -3  -7  29    8.48    2.87
  -3   7 -29    5.61    2.26
  -3   7 -30    2.49    1.84
  -3  -7  30   -1.06    1.53
  -3   7 -31    2.84    1.76
  -3  -7  31    6.11    2.82
  -3   7 -32   -1.08    2.02
  -3  -7  32    0.38    1.48
  -3   7 -33   -3.85    1.98
  -3  -7  33   -1.52    1.48
  -3  -7  34   -5.12    2.38
  -3  -8 -29   -0.51    1.25
  -3  -8 -28    3.10    2.02
  -3  -8 -27   -0.01    1.33
  -3  -8 -26    2.53    1.77
  -3  -8 -26    3.45    2.24
  -3  -8 -25   -0.44    1.43
  -3  -8 -25   -0.03    1.50
  -3  -8 -24    1.86    1.55
  -3  -8 -24    1.67    1.99
  -3  -8 -23    0.43    1.45
  -3  -8 -23   -0.31    1.68
  -3  -8 -22    9.57    2.78
  -3  -8 -22    6.94    2.46
  -3  -8 -21    4.74    2.11
  -3  -8 -21    5.28    2.45
  -3  -8 -20    8.73    2.41
  -3  -8 -20    5.89    2.35
  -3  -8 -19    5.99    2.47
  -3  -8 -19    4.56    2.21
  -3  -8 -18    9.61    2.72
  -3  -8 -18   13.99    3.29
  -3  -8 -17   16.76    3.34
  -3  -8 -17   20.95    3.83
  -3  -8 -16    6.15    2.33
  -3  -8 -16    8.41    2.62
  -3  -8 -15   20.47    3.40
  -3  -8 -15   20.91    3.68
  -3  -8 -14   14.62    3.18
  -3  -8 -14   10.97    2.90
  -3  -8 -13    2.57    1.85
  -3  -8 -13    1.19    1.93
  -3  -8 -12    2.01    1.86
  -3  -8 -12   -1.64    1.58
  -3  -8 -11    9.15    2.64
  -3  -8 -11   11.23    2.91
  -3  -8 -10   -0.84    1.70
  -3  -8 -10    1.13    1.66
  -3  -8  -9    4.40    2.15
  -3  -8  -9    2.73    1.88
  -3  -8  -8   18.93    3.39
  -3  -8  -8   18.24    3.30
  -3  -8  -7   15.76    3.05
  -3  -8  -7   16.95    3.25
  -3  -8  -6    2.45    1.59
  -3  -8  -6    2.49    1.93
  -3  -8  -5    0.66    1.28
  -3  -8  -5    1.59    1.65
  -3  -8  -4    1.38    1.67
  -3  -8  -3   55.67    5.39
  -3  -8  -2   37.30    4.46
  -3  -8  -1   12.18    2.73
  -3  -8   0  112.33    7.55
   3  -8  -1    5.75    1.06
  -3  -8   1    9.30    2.73
   3  -8  -2   29.47    1.82
  -3  -8   2   35.43    4.38
  -3  -8   3   67.23    5.84
  -3  -8   4    5.48    2.02
  -3  -8   5    3.13    1.92
  -3  -8   6    3.82    1.89
  -3  -8   7   11.67    2.76
  -3  -8   8   16.85    3.20
  -3  -8   9    2.98    1.85
  -3  -8  10    2.47    1.86
  -3  -8  11    9.89    2.58
  -3  -8  12   -0.92    1.48
  -3  -8  13    0.39    1.52
  -3  -8  14    9.21    2.71
  -3  -8  15   26.06    3.98
  -3  -8  16    7.95    2.52
  -3  -8  17   20.16    3.68
  -3  -8  18   18.22    3.62
  -3  -8  19    4.24    2.22
  -3  -8  20    8.20    2.64
  -3  -8  21    1.28    1.87
  -3  -8  22    8.22    2.79
  -3  -8  23    4.01    2.33
  -3  -8  24    2.52    2.11
  -3  -8  25    2.62    2.38
  -3  -8  26   -1.23    1.72
  -3  -8  27    2.63    2.08
  -3  -8  28    1.90    1.84
  -3  -8  29   -5.06    2.45
  -3  -8  30    1.31    1.69
  -3  -8  31   -4.89    2.25
  -3  -8  32    1.70    2.05
  -3  -9 -26    7.32    2.50
  -3  -9 -25    2.05    1.65
  -3  -9 -24    3.99    2.01
  -3  -9 -23    7.97    2.59
  -3  -9 -22    2.20    1.94
  -3  -9 -22   -0.13    1.49
  -3  -9 -21    4.72    2.25
  -3  -9 -21    1.01    1.69
  -3  -9 -20    5.19    2.35
  -3  -9 -20    2.71    1.84
  -3  -9 -19    5.42    2.18
  -3  -9 -19    1.87    1.65
  -3  -9 -18    1.28    1.64
  -3  -9 -18   -1.44    1.71
  -3  -9 -17   -0.44    1.57
  -3  -9 -17    3.89    2.12
  -3  -9 -16    1.09    1.68
  -3  -9 -16    3.76    2.13
  -3  -9 -15    1.03    1.75
  -3  -9 -15   -0.51    1.76
  -3  -9 -14    0.48    1.56
  -3  -9 -14    2.45    1.79
  -3  -9 -13    4.92    2.14
  -3  -9 -13    1.50    1.77
  -3  -9 -12    2.45    1.78
  -3  -9 -12   -1.18    1.59
  -3  -9 -11    3.20    1.73
  -3  -9 -11    6.50    2.40
  -3  -9 -10   -1.79    1.69
  -3  -9 -10    2.79    1.78
  -3  -9  -9    1.32    1.84
  -3  -9  -9   -4.04    1.94
  -3  -9  -8   26.74    4.09
  -3  -9  -8   24.65    3.94
  -3  -9  -7   -0.44    1.90
  -3  -9  -7    0.39    1.70
  -3  -9  -6    2.89    1.76
  -3  -9  -6    2.44    1.76
  -3  -9  -5    2.01    1.85
  -3  -9  -5    2.16    1.85
  -3  -9  -4   24.52    3.90
  -3  -9  -4   27.46    4.10
  -3  -9  -3   12.81    3.01
  -3  -9  -2   -2.40    1.67
  -3  -9  -1    6.50    2.22
  -3  -9   0   32.95    4.39
  -3  -9   1    5.46    2.26
  -3  -9   2   -1.28    1.61
  -3  -9   3   13.07    3.02
  -3  -9   4   22.34    3.77
  -3  -9   5    0.79    1.81
  -3  -9   6    3.01    2.10
  -3  -9   7   -0.09    1.73
  -3  -9   8   22.59    3.87
  -3  -9   9   -0.44    1.71
  -3  -9  10    4.23    1.99
  -3  -9  11    1.82    1.83
  -3  -9  12    1.83    1.84
  -3  -9  13    4.61    2.26
  -3  -9  14   -0.35    1.51
  -3  -9  15    6.40    2.50
  -3  -9  16    3.60    2.46
  -3  -9  17    4.87    2.54
  -3  -9  18    0.39    1.82
  -3  -9  19    4.36    2.51
  -3  -9  20    6.87    2.74
  -3  -9  21    3.23    2.12
  -3  -9  22    5.03    2.44
  -3  -9  23   10.69    3.07
  -3  -9  24   -4.02    2.11
  -3  -9  25    1.06    1.39
  -3  -9  26    4.11    2.01
  -3  -9  27    1.30    1.94
  -3  -9  28    7.62    2.72
  -3  -9  29    2.40    1.87
  -3 -10 -22   -0.77    1.51
  -3 -10 -21   -0.82    1.40
  -3 -10 -20    5.62    2.19
  -3 -10 -19    6.20    2.31
  -3 -10 -18    9.86    2.79
  -3 -10 -17   11.28    3.00
  -3 -10 -16    4.18    2.06
  -3 -10 -16    4.70    2.17
  -3 -10 -15    4.92    2.18
  -3 -10 -15    7.65    2.84
  -3 -10 -14    4.29    2.04
  -3 -10 -14    4.12    2.52
  -3 -10 -13    5.88    2.31
  -3 -10 -13    4.93    2.37
  -3 -10 -12    9.00    2.87
  -3 -10 -12    5.94    2.40
  -3 -10 -11   15.03    3.28
  -3 -10 -11    9.18    3.08
  -3 -10 -10    2.97    1.81
  -3 -10 -10    3.98    2.41
  -3 -10  -9    5.37    2.26
  -3 -10  -9    5.48    2.30
  -3 -10  -8    3.21    1.94
  -3 -10  -8    0.55    1.55
  -3 -10  -7   13.37    3.20
  -3 -10  -7   10.90    2.99
  -3 -10  -6   -0.12    1.82
  -3 -10  -6    3.18    2.21
  -3 -10  -5   -2.22    1.99
  -3 -10  -5    2.57    1.87
  -3 -10  -4    2.07    1.79
  -3 -10  -4   -1.81    1.93
  -3 -10  -3   10.91    2.84
  -3 -10  -3   13.50    3.24
  -3 -10  -2    5.04    2.26
  -3 -10  -1    2.84    2.08
  -3 -10   0   13.61    3.23
  -3 -10   1   -1.21    1.53
  -3 -10   2    2.42    1.94
  -3 -10   3   10.65    2.90
  -3 -10   4   -1.06    1.77
  -3 -10   5   -2.02    1.94
  -3 -10   6    2.29    2.01
  -3 -10   7   12.82    3.13
  -3 -10   8   -0.04    1.73
  -3 -10   9    4.52    2.32
  -3 -10  10    4.29    1.62
  -3 -10  11   12.41    3.24
  -3 -10  12    1.30    1.70
  -3 -10  13    0.99    1.88
  -3 -10  14    7.30    2.70
  -3 -10  15    2.17    1.77
  -3 -10  16    3.54    2.08
  -3 -10  17   11.72    3.16
  -3 -10  18    9.93    3.14
  -3 -10  19   -0.08    1.45
  -3 -10  20   12.56    3.13
  -3 -10  21    4.39    2.21
  -3 -10  22    5.03    2.36
  -3 -10  23   -2.38    2.06
  -3 -10  24    1.19    1.79
  -3 -10  25   -3.09    2.05
  -3 -11 -15   -3.36    1.98
  -3 -11 -14    1.97    1.84
  -3 -11 -13    5.42    2.31
  -3 -11 -12    1.42    1.59
  -3 -11 -11   -1.58    1.67
  -3 -11 -10   12.28    3.27
  -3 -11  -9   30.36    4.65
  -3 -11  -9   32.45    5.05
  -3 -11  -8    3.75    2.30
  -3 -11  -8    4.09    2.28
  -3 -11  -7    7.03    2.78
  -3 -11  -7    0.66    1.79
  -3 -11  -6    0.49    1.88
  -3 -11  -6   10.52    3.16
  -3 -11  -5    3.92    2.54
  -3 -11  -5    5.16    2.41
  -3 -11  -4    6.95    2.83
  -3 -11  -4   12.89    3.23
  -3 -11  -3    1.94    2.12
  -3 -11  -3    3.26    2.20
  -3 -11  -2   -0.16    1.84
  -3 -11  -2    2.28    2.06
  -3 -11  -1    0.54    1.52
  -3 -11   0    1.33    1.63
  -3 -11   1    1.77    1.81
  -3 -11   2    0.08    1.83
  -3 -11   3   -0.95    1.85
  -3 -11   4    1.24    1.90
  -3 -11   5   10.35    3.13
  -3 -11   6    0.27    1.31
  -3 -11   7    1.95    1.83
  -3 -11   8    2.73    2.21
  -3 -11   9   25.38    4.50
  -3 -11  10   10.98    3.25
  -3 -11  11    1.44    1.69
  -3 -11  12    6.45    2.44
  -3 -11  13    7.18    2.67
  -3 -11  14   -2.40    1.61
  -3 -11  15    1.56    1.65
  -3 -11  16    1.79    2.12
  -3 -11  17    0.65    2.08
  -3 -11  18    7.11    3.08
  -3 -11  19   -2.69    2.23
  -4   0   0   45.66    3.22
   4   0   0   45.24    3.58
  -4   0   0   45.07    3.47
   4   0   0   45.58    3.40
  -4   0   0   45.85    3.33
  -4   0  -1    4.93    1.35
  -4   0   1    3.76    1.24
  -4   0   1    4.40    1.17
  -4   0  -1    2.89    1.08
  -4   0   1    8.72    1.59
   4   0  -1   11.23    1.87
   4   0   1   12.70    2.07
  -4   0  -1   13.57    1.99
   4   0  -1    9.40    1.76
   4   0   1   11.41    1.97
  -4   0   2  219.01    6.92
  -4   0  -2  211.24    6.33
   4   0  -2  213.29    6.61
   4   0   2  215.19    6.64
  -4   0  -2  217.22    6.76
  -4   0   2  216.69    6.81
   4   0   2  210.18    6.51
   4   0  -2  211.81    6.54
  -4   0  -2  215.99    6.58
  -4   0  -3    5.65    1.30
  -4   0   3    5.09    1.39
  -4   0  -3    5.34    1.28
   4   0  -3    5.43    2.04
   4   0   3    5.68    1.50
  -4   0   3    5.01    1.87
   4   0   3    5.51    1.75
   4   0  -3    5.86    1.88
  -4   0  -3    5.27    1.46
  -4   0  -4    1.93    1.03
  -4   0  -4    1.97    1.06
  -4   0  -4    4.07    1.29
  -4   0   4    1.99    0.98
   4   0  -4    2.80    1.24
   4   0   4    2.47    1.38
   4   0  -4    2.59    1.12
   4   0   4    4.58    1.42
  -4   0  -5   95.63    4.47
   4   0  -5   94.20    4.44
   4   0   5   91.70    4.41
  -4   0   5  100.15    4.66
   4   0   5   95.24    4.43
   4   0  -5   97.91    4.47
  -4   0  -5   98.62    4.60
  -4   0  -5   91.27    4.28
   4   0   6    4.60    1.14
  -4   0  -6    4.39    1.25
  -4   0  -6    7.07    1.37
  -4   0   6    8.49    1.55
   4   0  -6    8.10    1.54
   4   0   6    6.74    1.56
   4   0   6    8.80    1.61
   4   0  -6    7.97    1.58
  -4   0  -6    3.00    1.14
   4   0   7   21.99    2.16
  -4   0  -7   23.98    2.45
   4   0  -7   27.83    2.59
   4   0   7   28.32    2.75
  -4   0  -7   28.66    2.60
  -4   0   7   22.29    2.30
   4   0   7   28.55    2.73
   4   0  -7   23.09    2.28
  -4   0  -7   23.28    2.28
   4   0   8  322.64    7.84
   4   0   8  327.33    8.90
  -4   0  -8  310.62    8.35
   4   0  -8  316.02    8.06
  -4   0  -8  325.14    8.21
  -4   0   8  311.47    8.19
   4   0   8  318.98    8.21
   4   0   8  313.31    8.02
   4   0  -8  311.35    7.89
  -4   0  -8  326.07    7.99
   4   0   9    0.78    0.86
   4   0   9    2.89    1.29
  -4   0  -9    2.33    1.12
   4   0   9    2.38    1.14
   4   0   9    3.54    1.26
   4   0  -9    2.14    1.22
  -4   0  -9    3.22    1.07
  -4   0   9    3.21    1.21
  -4   0  -9   -0.04    1.03
  -4   0  10   12.13    1.77
  -4   0 -10   13.73    2.11
   4   0  10   15.85    2.20
   4   0 -10   15.09    1.97
   4   0  10   17.53    2.19
  -4   0 -10   15.24    1.90
  -4   0  10   15.89    1.98
   4   0  10   14.01    1.90
   4   0 -10   14.44    1.88
  -4   0 -10   14.19    1.89
   4   0  10   15.64    1.94
  -4   0  11  169.19    5.91
  -4   0 -11  175.39    6.61
   4   0  11  175.64    6.91
   4   0 -11  180.26    6.16
   4   0  11  179.76    6.29
  -4   0  11  169.83    6.12
   4   0  11  168.32    5.94
   4   0 -11  165.96    5.78
  -4   0 -11  173.93    5.85
   4   0  11  175.20    6.05
  -4   0  12   73.73    3.96
  -4   0 -12   69.93    4.33
   4   0 -12   72.46    4.00
   4   0  12   69.51    3.99
   4   0  12   65.72    3.78
   4   0  12   75.75    4.10
  -4   0 -12   66.25    3.70
   4   0  13    4.06    1.19
  -4   0  13    5.34    1.31
  -4   0 -13    3.91    1.48
   4   0  13    4.70    1.40
   4   0 -13    5.34    1.36
  -4   0 -13    3.23    1.17
  -4   0  14   16.97    2.08
   4   0  14   14.38    2.02
  -4   0 -14   18.17    2.47
   4   0 -14   16.31    2.06
   4   0  14   13.07    1.96
  -4   0 -14   13.09    1.83
  -4   0  15  111.17    5.07
  -4   0 -15  110.72    5.69
   4   0 -15  121.59    5.18
   4   0  15  114.30    5.19
   4   0  15  119.76    5.35
  -4   0 -15  112.97    4.89
   4   0  16    0.73    0.99
  -4   0  16    1.58    0.98
  -4   0 -16    3.62    1.65
   4   0 -16    2.71    1.20
   4   0  16    0.89    0.99
  -4   0 -16    0.57    1.04
  -4   0  17   26.23    2.70
  -4   0 -17   28.42    3.17
   4   0  17   26.66    2.67
   4   0 -17   29.84    2.71
  -4   0 -17   23.65    2.48
   4   0  17   29.47    2.87
  -4   0  18    9.64    1.86
  -4   0 -18   12.37    2.39
   4   0  18    8.78    1.65
   4   0 -18    9.35    1.63
   4   0  18   12.72    2.00
  -4   0 -18    8.57    1.67
  -4   0 -19   28.44    3.31
   4   0  19   31.37    2.85
   4   0 -19   27.60    2.55
  -4   0 -19   28.61    2.79
   4   0  19   29.85    3.00
  -4   0 -20   12.18    2.39
   4   0 -20   12.83    1.88
   4   0  20   14.15    2.20
  -4   0 -20   11.41    1.93
  -4   0 -21   31.96    3.59
  -4   0 -21   29.44    2.84
   4   0  21   32.40    3.26
  -4   0 -22   50.40    4.45
  -4   0 -22   50.17    3.70
   4   0  22   51.23    4.08
  -4   0 -23   15.26    2.72
  -4   0 -23   15.91    2.27
  -4   0 -24    3.65    1.34
  -4   0 -24    3.88    1.84
  -4   0 -25   11.00    1.99
  -4   0 -25   12.02    2.50
  -4   0 -26    0.11    0.99
  -4   0 -26   -3.50    1.71
  -4   0 -27   -2.23    1.20
  -4   0 -27    2.84    1.81
  -4   0 -28    1.80    1.30
  -4   0 -28    1.01    1.61
  -4   0 -29   31.60    4.12
  -4   0 -30   28.77    4.04
  -4   0 -31    3.06    2.04
  -4   0 -32   11.46    2.88
  -4   0 -33    2.06    1.70
  -4   0 -34    3.58    1.91
  -4   0 -35    3.29    1.83
  -4   0 -36    1.62    2.15
  -4   0 -37    2.71    2.12
  -4  -1 -36    5.80    2.31
  -4  -1 -35    3.90    2.02
  -4  -1 -34    0.43    1.52
  -4  -1 -33   -0.01    1.57
  -4  -1 -32    2.40    1.87
  -4  -1 -32    1.31    1.38
  -4  -1 -31    5.46    2.34
  -4  -1 -31    5.49    1.81
  -4  -1 -30    5.33    2.27
  -4  -1 -30    1.86    1.41
  -4  -1 -29   13.90    2.95
  -4  -1 -29   12.60    2.48
  -4  -1 -28   14.09    2.88
  -4  -1 -28   11.01    2.17
  -4  -1 -27    2.26    1.88
   4   1 -27    1.89    0.96
  -4  -1 -27    1.68    1.32
  -4  -1 -26   12.88    2.68
   4   1 -26   12.24    1.73
  -4  -1 -26    9.92    2.08
  -4  -1 -25    6.04    2.14
   4   1 -25    6.77    1.46
  -4  -1 -25    4.69    1.63
   4  -1  25    7.77    1.73
  -4  -1 -24   27.99    3.59
   4   1 -24   32.55    2.79
  -4  -1 -24   27.81    3.17
   4  -1  24   27.52    2.92
  -4  -1 -23    5.33    2.03
   4   1 -23    1.95    1.12
   4  -1  23    3.12    1.21
  -4  -1 -23    3.40    1.56
  -4  -1 -22   14.42    2.59
   4   1 -22   15.65    1.95
  -4  -1 -22   13.08    2.28
   4  -1  22   13.66    2.03
  -4   1  21   27.34    2.80
  -4  -1 -21   30.83    3.55
   4   1 -21   33.10    2.74
  -4  -1 -21   33.21    3.32
   4  -1  21   35.76    2.88
   4  -1  21   31.01    2.88
  -4   1  20    4.67    1.39
  -4  -1 -20    5.03    1.89
   4   1 -20    5.56    1.36
   4  -1  20    4.17    1.19
  -4  -1 -20    4.15    1.48
   4  -1  20    5.80    1.44
  -4   1  19   18.93    2.21
  -4  -1 -19   18.88    2.87
   4   1 -19   22.54    2.29
  -4  -1 -19   20.01    2.60
   4  -1  19   22.08    2.32
   4  -1  19   20.56    2.31
   4  -1  18    2.08    1.05
  -4   1  18    3.86    1.09
  -4  -1 -18    3.83    1.74
   4  -1  18    2.57    1.10
  -4  -1 -18    2.39    1.40
   4  -1  17   10.00    1.58
  -4   1  17    8.37    1.51
  -4  -1 -17    8.46    2.06
   4  -1  17    7.92    1.51
  -4  -1 -17   10.80    2.04
  -4   1  16   40.94    2.89
  -4  -1 -16   41.51    3.82
   4  -1  16   44.12    3.20
   4  -1  16   44.54    3.07
  -4  -1 -16   46.15    3.60
  -4   1  15   25.36    2.28
  -4  -1 -15   21.60    2.79
   4  -1  15   24.60    2.39
   4  -1  15   24.85    2.28
  -4  -1 -15   23.21    2.62
  -4   1  14   21.87    2.10
  -4  -1 -14   22.27    2.85
  -4  -1 -14   23.83    2.36
   4  -1  14   24.06    2.39
   4  -1  14   21.01    2.08
  -4  -1 -14   21.73    2.58
  -4   1  13   36.47    2.59
  -4  -1 -13   34.60    3.30
  -4  -1 -13   42.37    3.05
   4  -1  13   38.62    2.99
  -4  -1 -13   31.76    2.98
   4  -1  13   38.34    2.62
  -4   1  12   99.90    4.05
   4  -1  12  104.21    5.28
  -4  -1 -12   98.44    5.36
  -4  -1 -12   98.16    4.54
   4  -1  12   98.48    4.66
   4  -1  12  100.79    4.10
  -4  -1 -12   97.70    4.98
   4  -1  11    3.81    1.00
  -4   1  11    3.26    0.97
  -4  -1 -11    5.16    1.58
   4  -1  11    3.36    1.22
  -4  -1 -11    5.48    1.17
   4  -1  11    2.92    1.05
  -4  -1 -11    3.54    1.33
   4  -1  10   14.77    1.59
  -4   1  10   12.78    1.51
   4  -1  10   17.48    2.19
  -4  -1 -10   16.26    2.30
  -4  -1 -10   15.27    1.85
   4  -1  10   15.56    1.95
  -4  -1 -10   14.56    2.14
  -4   1   9    5.43    1.07
   4  -1   9    4.25    1.00
  -4  -1  -9    4.10    1.38
   4  -1   9    4.82    1.29
   4  -1   9    5.68    1.34
   4  -1   9    4.01    1.31
  -4  -1  -9    4.94    1.17
  -4  -1  -9    4.77    1.44
   4  -1   8   35.07    2.87
  -4  -1  -8   30.70    2.97
   4  -1   8   37.27    3.06
  -4  -1  -8   35.47    2.75
   4  -1   8   37.58    2.93
  -4  -1  -8   36.57    3.11
  -4  -1  -7  267.48    8.12
   4  -1   7  266.72    7.50
   4  -1   7  276.60    7.96
  -4  -1  -7  270.96    7.43
   4  -1   7  259.34    7.38
  -4  -1  -7  274.48    8.04
  -4  -1  -6    6.36    1.62
   4  -1   6    5.95    1.31
   4  -1   6   10.84    2.16
  -4  -1  -6    9.23    1.57
   4  -1   6    9.85    1.88
  -4  -1  -6    7.47    1.69
  -4  -1  -5    5.11    1.47
   4  -1   5    6.43    1.62
  -4  -1  -5    7.50    1.34
   4  -1   5    8.71    1.65
  -4  -1  -5    4.36    1.47
  -4  -1  -4  171.51    6.33
   4  -1   4  178.54    6.36
  -4  -1  -4  174.92    5.95
   4  -1   4  179.63    6.13
  -4  -1  -4  177.15    6.46
  -4   1   3   68.90    3.17
  -4  -1  -3   72.83    4.16
   4  -1   3   79.96    4.38
  -4  -1  -3   77.24    4.00
   4  -1   3   86.86    4.32
  -4  -1  -3   73.65    4.24
  -4   1   2   38.72    2.44
  -4  -1  -2   37.91    3.06
   4  -1   2   47.72    3.40
  -4  -1  -2   43.45    3.00
   4  -1   2   48.08    3.28
  -4  -1  -2   40.17    3.23
  -4   1   1   33.39    2.58
  -4  -1  -1   33.99    2.88
  -4   1   1   33.36    2.28
   4  -1   1   35.39    2.95
  -4  -1  -1   34.17    2.67
   4  -1   1   40.58    2.99
  -4  -1  -1   33.51    2.96
  -4  -1   0   -0.14    1.07
  -4   1   0   -0.48    0.89
  -4   1   0    0.15    0.70
  -4  -1   0    1.38    0.85
   4  -1   0    2.05    1.14
   4  -1   0    1.30    1.20
  -4   1  -1   31.61    2.41
  -4   1  -1   35.00    2.38
   4  -1  -1   41.75    3.18
  -4  -1   1   37.44    2.80
   4  -1  -1   34.89    2.78
  -4  -1   1   35.62    3.08
  -4   1  -2   34.70    2.39
   4  -1  -2   45.30    3.35
   4  -1  -2   44.96    3.14
  -4  -1   2   44.07    3.05
  -4  -1   2   38.42    3.22
  -4   1  -2   35.21    2.50
  -4  -1   3   70.80    4.30
  -4   1  -3   70.20    3.43
   4  -1  -3   82.07    4.37
  -4  -1   3   71.50    3.87
   4  -1  -3   72.03    3.95
  -4   1  -3   72.22    3.51
  -4  -1   4  174.76    6.73
   4   1   4  177.30    6.29
  -4   1  -4  179.36    5.47
   4  -1  -4  191.08    6.53
  -4  -1   4  177.38    6.07
   4  -1  -4  172.34    5.96
  -4   1  -4  180.41    5.38
  -4   1  -5    5.83    1.23
   4   1   5    4.85    1.30
  -4  -1   5    6.25    1.61
  -4   1  -5    6.45    1.29
  -4  -1   5    8.52    1.55
   4  -1  -5    8.55    1.74
   4  -1  -5   10.99    1.97
   4   1   6    6.12    1.41
  -4  -1   6    7.84    1.85
  -4   1  -6    7.09    1.45
  -4  -1   6    6.75    1.32
   4  -1  -6    9.41    1.75
   4  -1  -6   11.23    1.97
  -4   1  -6    3.92    1.09
   4   1   7  287.01    8.15
  -4   1  -7  261.72    7.02
   4  -1  -7  277.96    7.86
  -4  -1   7  250.05    7.24
   4  -1  -7  270.66    7.43
  -4   1  -7  264.93    6.31
  -4   1  -8   29.93    2.57
  -4  -1   8   37.35    2.86
   4  -1  -8   35.88    2.82
   4   1   8   37.56    3.07
  -4   1  -8   37.29    2.47
   4   1   9    6.64    1.48
  -4   1  -9    3.53    1.23
  -4  -1   9    5.36    1.26
   4  -1  -9    4.39    1.21
   4  -1  -9    5.76    1.49
  -4   1  -9    3.20    0.96
   4   1  10   15.13    2.06
  -4   1 -10   15.25    2.04
   4  -1 -10   14.72    2.03
  -4  -1  10   16.29    1.95
   4  -1 -10   14.88    1.88
  -4   1 -10   13.82    1.57
   4   1  11    5.65    1.46
  -4   1 -11    5.50    1.53
  -4  -1  11    3.38    1.09
   4  -1 -11    4.60    1.22
  -4   1 -11    2.67    0.95
  -4  -1  12  106.12    5.29
  -4   1 -12   99.44    4.89
  -4  -1  12   95.46    4.58
   4  -1 -12   99.59    4.53
  -4   1 -12   98.78    3.85
   4   1  12  107.34    5.34
  -4  -1  13   35.19    3.14
  -4   1 -13   35.99    3.10
  -4  -1  13   36.50    2.88
   4  -1 -13   38.41    2.86
  -4   1 -13   32.89    2.32
   4   1  13   36.98    3.23
  -4  -1  14   23.42    2.64
  -4   1 -14   21.96    2.56
  -4  -1  14   22.49    2.30
  -4   1 -14   18.55    1.83
   4  -1 -14   21.36    2.18
   4   1  14   25.13    2.75
  -4   1 -15   23.77    2.75
  -4   1 -15   21.29    1.95
  -4  -1  15   25.54    2.49
   4  -1 -15   24.03    2.30
   4   1  15   27.80    2.90
  -4   1 -16   43.99    3.65
  -4  -1  16   43.01    3.21
  -4   1 -16   42.52    2.74
   4  -1 -16   45.04    3.10
   4   1  16   46.97    3.81
  -4   1 -17    8.68    2.01
  -4  -1  17    8.71    1.59
   4   1  17    8.94    1.68
   4  -1 -17    8.15    1.49
   4   1  17   11.45    2.02
  -4   1 -17    7.71    1.35
  -4   1 -18    2.29    1.51
  -4  -1  18    2.26    1.08
   4   1  18    0.07    0.92
   4  -1 -18    1.60    1.03
  -4   1 -18    2.40    1.01
  -4   1 -19   18.83    2.00
  -4  -1  19   20.63    2.27
   4   1  19   20.19    2.27
   4  -1 -19   18.32    2.03
  -4   1 -19   19.12    2.69
  -4   1 -20    5.25    1.24
   4   1  20    4.44    1.27
   4  -1 -20    5.15    1.26
  -4  -1  20    5.43    1.31
  -4   1 -20    6.71    1.94
  -4   1 -21   34.93    3.73
  -4   1 -21   33.24    2.67
   4   1  21   32.96    2.88
   4   1  22   12.81    1.93
  -4   1 -22   11.26    1.68
  -4   1 -22   13.86    2.62
  -4   1 -23    1.45    1.09
   4   1  23   -0.06    0.91
  -4   1 -23    2.90    1.72
  -4   1 -24   27.49    3.54
   4   1  24   28.23    2.70
  -4   1 -24   27.12    2.61
   4   1  25    4.46    1.30
  -4   1 -25    5.12    1.95
  -4   1 -26   11.98    2.61
  -4   1 -27    3.69    2.01
  -4   1 -28   14.39    2.94
  -4   1 -29   13.90    2.90
  -4   1 -30    3.56    1.81
  -4   1 -31    6.24    2.14
  -4   1 -32    1.12    1.57
  -4   1 -33    3.47    1.87
  -4   1 -34    0.66    1.60
  -4   1 -35    1.88    1.77
  -4   1 -36   -1.62    1.78
  -4   1 -37    2.85    1.80
  -4  -2 -36    0.12    1.56
  -4  -2 -35   -0.68    1.57
  -4  -2 -35    2.87    1.69
  -4  -2 -34    2.91    2.02
  -4  -2 -34    1.56    1.64
  -4  -2 -33    2.90    1.82
  -4  -2 -33    3.32    1.67
  -4  -2 -32    1.80    1.76
  -4  -2 -32    0.86    1.24
  -4  -2 -31    8.96    2.55
  -4  -2 -31    5.55    2.02
  -4  -2 -30    9.57    2.54
  -4  -2 -30    4.21    1.61
  -4  -2 -29    5.89    2.26
  -4  -2 -29    7.62    2.08
  -4  -2 -28    4.07    2.05
   4   2 -28    6.47    1.36
  -4  -2 -28    4.38    1.59
  -4  -2 -27    1.22    1.62
   4   2 -27    1.68    0.95
   4  -2  27    1.94    0.96
  -4  -2 -27    2.83    1.65
  -4  -2 -26   34.76    4.15
   4   2 -26   33.43    2.77
  -4  -2 -26   32.07    3.73
   4  -2  26   35.88    2.96
  -4  -2 -25    0.82    1.72
   4  -2  25    1.30    1.00
  -4  -2 -25    2.43    1.66
  -4  -2 -24    7.52    2.20
   4  -2  24    6.74    1.43
  -4  -2 -24    6.84    2.00
  -4  -2 -23   25.01    3.43
   4  -2  23   24.90    2.50
  -4  -2 -23   20.76    3.08
   4  -2  23   20.33    2.23
  -4   2  22   28.51    2.76
  -4  -2 -22   27.54    3.55
   4  -2  22   27.83    2.67
  -4  -2 -22   27.04    3.30
   4  -2  22   28.15    2.51
  -4   2  21   19.55    2.32
  -4  -2 -21   13.69    2.63
   4  -2  21   17.07    2.15
  -4  -2 -21   12.99    2.44
   4  -2  21   16.40    1.94
  -4   2  20   19.63    2.20
  -4  -2 -20   16.75    2.78
   4  -2  20   18.28    2.22
  -4  -2 -20   16.21    2.68
   4  -2  20   20.60    1.99
  -4  -2 -19   18.00    2.87
  -4   2  19   15.76    1.92
   4  -2  19   17.21    2.17
   4  -2  19   18.40    1.89
  -4  -2 -19   14.55    2.46
   4  -2  18    0.52    0.55
  -4   2  18    0.25    0.64
  -4  -2 -18   -0.67    1.38
   4  -2  18    0.20    0.80
  -4  -2 -18    0.73    1.28
  -4   2  17   49.44    3.04
  -4  -2 -17   50.71    4.35
   4  -2  17   50.08    3.51
  -4  -2 -17   47.81    4.08
   4  -2  17   52.17    2.83
   4  -2  16    1.87    0.78
  -4   2  16    3.74    1.00
  -4  -2 -16    3.55    1.60
   4  -2  16    2.62    1.13
  -4  -2 -16    2.51    1.41
   4  -2  15    4.50    0.92
  -4  -2 -15    5.71    1.76
  -4   2  15    3.06    0.91
   4  -2  15    5.76    1.38
  -4  -2 -15    3.88    1.62
   4  -2  14   14.90    1.41
  -4   2  14   14.50    1.57
  -4  -2 -14   16.14    2.50
   4  -2  14   15.68    2.04
  -4  -2 -14   15.07    2.39
   4  -2  13   17.28    1.43
  -4   2  13   16.14    1.58
   4  -2  13   19.54    2.41
  -4  -2 -13   18.02    2.63
   4  -2  13   19.13    2.23
  -4  -2 -13   14.20    2.32
  -4   2  12    4.14    0.88
  -4  -2 -12    4.24    1.57
   4  -2  12    5.82    1.45
   4  -2  12    3.35    1.12
  -4  -2 -12    3.21    1.40
  -4   2  11   25.56    1.74
   4  -2  11   23.34    2.47
  -4  -2 -11   21.50    2.74
   4  -2  11   22.84    2.40
  -4  -2 -11   20.00    2.61
  -4   2  10   24.34    1.66
  -4  -2 -10   24.33    2.87
   4  -2  10   25.27    2.50
   4  -2  10   25.72    2.51
  -4  -2 -10   28.72    3.02
  -4   2   9    3.53    0.76
   4  -2   9    5.68    1.26
  -4  -2  -9    2.19    1.42
   4  -2   9    4.08    1.25
  -4  -2  -9    1.92    1.33
  -4   2   8   35.69    1.86
  -4  -2  -8   37.36    3.40
   4  -2   8   35.16    2.76
   4  -2   8   35.05    2.91
  -4  -2  -8   39.49    3.48
  -4   2   7    8.83    1.00
   4  -2   7   11.44    1.66
  -4  -2  -7   13.11    2.14
   4  -2   7   13.58    1.96
  -4  -2  -7   10.92    2.09
   4  -2   6    9.19    1.41
  -4  -2  -6    7.81    1.79
  -4   2   6    7.14    0.96
   4  -2   6   12.10    1.89
  -4  -2  -6   10.05    1.99
   4  -2   5   89.63    3.88
  -4   2   5   93.00    2.96
  -4  -2  -5   91.63    5.09
   4  -2   5   97.56    4.71
  -4  -2  -5   91.40    5.09
  -4   2   4  114.35    3.26
  -4  -2  -4  115.82    5.63
   4  -2   4  119.77    5.27
  -4  -2  -4  113.57    5.66
  -4   2   3   52.79    2.27
  -4  -2  -3   52.60    3.84
   4  -2   3   58.14    3.73
  -4  -2  -3   47.77    3.71
  -4  -2  -2   16.98    2.36
  -4   2   2   17.77    1.39
  -4  -2  -2   21.54    2.58
  -4   2   1   72.56    2.74
   4  -2   1   76.46    4.20
  -4  -2  -1   72.31    4.54
  -4  -2   0   -0.56    1.20
  -4   2   0    0.09    0.59
  -4   2  -1   70.72    3.25
  -4   2  -1   72.12    2.90
   4  -2  -1   73.37    4.09
  -4  -2   1   73.24    4.60
  -4   2  -2   20.39    1.81
   4   2   2   21.61    2.49
  -4   2  -2   22.82    1.77
   4  -2  -2   25.08    2.55
  -4  -2   2   22.58    2.69
   4   2   3   51.40    3.76
  -4   2  -3   49.83    2.63
   4  -2  -3   55.34    3.58
  -4  -2   3   53.88    4.00
  -4   2  -3   49.55    2.60
   4   2   4  116.98    5.60
  -4   2  -4  115.68    4.04
   4  -2  -4  116.50    5.11
  -4   2  -4  116.14    3.82
  -4  -2   4  121.33    5.99
  -4  -2   5   98.66    5.49
   4   2   5   89.77    4.94
  -4   2  -5   90.51    3.68
   4  -2  -5   96.68    4.64
  -4   2  -5   96.41    3.38
   4   2   6   10.30    1.87
  -4  -2   6    8.56    1.98
  -4   2  -6    8.37    1.32
   4  -2  -6    9.68    1.68
  -4   2  -6   10.06    1.23
   4   2   7   12.54    2.04
  -4  -2   7    8.13    1.82
  -4   2  -7   12.64    1.65
   4  -2  -7   12.05    1.85
  -4   2  -7    9.35    1.14
  -4  -2   8   40.90    3.71
  -4   2  -8   37.07    2.65
   4  -2  -8   39.06    3.00
  -4   2  -8   37.26    1.95
   4   2   8   37.40    3.33
   4   2   9    4.98    1.45
  -4  -2   9    3.30    1.59
  -4   2  -9    4.78    1.27
   4  -2  -9    3.16    1.15
  -4   2  -9    2.27    0.67
  -4   2 -10   25.27    2.38
  -4  -2  10   29.58    3.29
   4  -2 -10   23.20    2.34
  -4   2 -10   22.48    1.53
   4   2  10   29.24    3.04
  -4   2 -11   22.98    2.36
  -4   2 -11   20.97    1.46
   4  -2 -11   24.95    2.42
   4   2  11   28.23    3.04
  -4   2 -12    4.18    1.43
   4  -2 -12    4.35    1.18
  -4   2 -12    3.74    0.78
  -4   2 -13   19.47    2.32
  -4   2 -13   17.15    1.33
   4  -2 -13   16.88    2.03
   4  -2 -14   13.53    1.84
  -4   2 -14   14.23    1.28
  -4   2 -14   16.39    2.27
  -4   2 -15    4.20    0.82
   4  -2 -15    4.58    1.28
  -4   2 -15    4.16    1.36
   4  -2 -16    3.76    1.20
  -4   2 -16    3.78    0.89
  -4   2 -16    2.76    1.44
  -4   2 -17   48.08    3.88
   4  -2 -17   50.29    3.35
  -4   2 -17   46.96    2.38
   4  -2 -18    0.51    0.85
  -4   2 -18   -0.08    0.57
  -4   2 -18    0.26    1.19
   4  -2 -19   15.58    1.95
  -4   2 -19   16.08    2.56
   4  -2 -20   18.33    2.11
  -4   2 -20   17.65    2.70
   4  -2 -21   15.26    1.92
  -4   2 -21   17.57    2.74
  -4   2 -22   31.23    3.53
   4  -2 -22   30.52    2.63
   4  -2 -23   21.21    2.20
  -4   2 -23   23.55    3.18
   4   2  24    5.09    1.43
   4  -2 -24    6.05    1.34
  -4   2 -24    8.27    2.13
   4   2  25    0.48    0.80
   4  -2 -25    0.65    0.71
  -4   2 -25    1.27    1.37
  -4   2 -26   33.26    3.93
   4   2  26   31.91    2.87
   4  -2 -26   36.02    2.81
   4   2  27    2.50    1.14
  -4   2 -27    2.54    1.61
   4   2  28    3.84    1.25
  -4   2 -28    2.41    1.60
   4   2  29    6.22    1.44
  -4   2 -29   10.17    2.46
  -4   2 -30    4.93    1.91
  -4   2 -31    7.72    2.30
  -4   2 -32    0.89    1.50
  -4   2 -33    5.28    2.13
  -4   2 -34   -0.85    1.62
  -4   2 -35    0.10    1.54
  -4   2 -36    2.02    1.79
  -4   2 -37    3.91    2.14
  -4  -3 -37    4.25    2.07
  -4  -3 -36    1.24    1.43
  -4  -3 -35    5.27    2.29
  -4  -3 -35    3.07    1.78
  -4  -3 -34   -1.37    1.66
  -4  -3 -34    2.65    1.62
  -4  -3 -33    0.99    1.51
  -4  -3 -33    2.49    1.69
  -4  -3 -32    5.32    2.19
  -4  -3 -32    5.61    2.13
  -4  -3 -31    1.98    1.73
  -4  -3 -31    2.97    1.79
  -4  -3 -30   17.39    3.36
  -4  -3 -30   15.22    2.94
  -4  -3 -29    4.71    1.99
  -4  -3 -29    3.58    1.92
  -4  -3 -28    0.41    1.79
   4  -3  28    0.63    0.78
  -4  -3 -28    2.29    1.66
  -4  -3 -27    0.60    1.20
   4  -3  27    3.14    1.13
  -4  -3 -27    0.82    1.33
  -4  -3 -26   -0.10    1.23
   4  -3  26    1.13    0.91
  -4  -3 -26    1.29    1.46
  -4  -3 -25   25.63    3.62
   4  -3  25   19.51    2.35
  -4  -3 -25   17.18    3.08
  -4  -3 -24   39.83    4.43
   4  -3  24   34.75    3.05
  -4  -3 -24   31.27    4.00
  -4  -3 -23   40.82    4.41
  -4  -3 -23   38.86    4.23
   4  -3  23   36.89    3.17
  -4  -3 -22   15.88    2.88
   4  -3  22   13.95    2.08
  -4  -3 -22   14.37    2.75
   4  -3  21    2.58    0.79
  -4  -3 -21    2.98    1.75
  -4   3  21    2.77    0.97
   4  -3  21    2.71    1.23
  -4  -3 -21    1.22    1.40
  -4   3  20   32.88    2.50
  -4  -3 -20   35.17    4.00
   4  -3  20   31.35    2.95
  -4  -3 -20   29.69    3.59
   4  -3  20   31.60    1.89
  -4   3  19   63.40    3.23
  -4  -3 -19   59.79    5.04
   4  -3  19   57.89    3.94
  -4  -3 -19   62.21    5.01
  -4   3  18   51.24    2.82
  -4  -3 -18   49.18    4.52
   4  -3  18   54.68    3.82
  -4  -3 -18   51.87    4.59
  -4   3  17   28.60    2.03
  -4  -3 -17   27.36    3.41
   4  -3  17   30.10    2.94
  -4  -3 -17   26.42    3.40
  -4  -3 -16    7.33    2.11
  -4   3  16    7.28    1.09
   4  -3  16    8.11    1.78
  -4  -3 -16    6.43    2.06
  -4   3  15   17.38    1.45
  -4  -3 -15   16.90    2.80
   4  -3  15   16.59    2.34
  -4  -3 -15   12.18    2.40
  -4  -3 -14   11.23    2.36
  -4   3  14   11.48    1.17
   4  -3  14   12.12    2.01
  -4  -3 -14    9.10    2.14
   4  -3  13   18.50    2.36
  -4   3  13   20.66    1.36
  -4  -3 -13   18.92    2.80
   4  -3  13   24.13    2.72
  -4  -3 -13   19.83    2.86
   4  -3  12    3.80    1.27
  -4  -3 -12    3.28    1.71
  -4   3  12    5.13    0.72
   4  -3  12    4.20    1.34
  -4  -3 -12    5.31    1.86
   4  -3  11    1.90    1.00
  -4  -3 -11    0.85    1.27
  -4   3  11    2.00    0.48
   4  -3  11    2.28    1.17
  -4  -3 -11    3.56    1.59
  -4   3  10   87.12    1.91
   4  -3  10   85.09    4.37
  -4  -3 -10   87.65    5.45
   4  -3  10   93.38    4.96
  -4   3  10   86.98    4.67
  -4  -3 -10   81.05    5.27
   4  -3   9    6.98    1.42
  -4  -3  -9    8.13    2.06
  -4   3   9    7.78    1.62
   4  -3   9    7.03    1.67
  -4  -3  -9    5.85    1.85
   4  -3   8   81.61    3.96
  -4  -3  -8   83.11    5.21
   4  -3   8   88.74    4.89
  -4  -3  -8   83.79    5.35
   4  -3   7   60.74    3.29
  -4  -3  -7   59.98    4.48
   4  -3   7   70.63    4.32
  -4  -3  -7   70.07    4.92
   4  -3   6   84.90    3.74
  -4  -3  -6   80.81    5.12
   4  -3   6   88.89    4.80
  -4  -3  -6   86.78    5.35
  -4  -3  -5    9.96    2.21
   4  -3   5    9.39    1.34
   4  -3   5   15.60    2.22
  -4  -3  -5   11.46    2.21
   4  -3   4   14.15    1.51
  -4  -3  -4   14.09    2.37
   4  -3   4   19.38    2.39
  -4  -3  -4   14.81    2.51
  -4  -3  -3    5.30    1.75
  -4   3   3    7.80    0.61
  -4  -3  -3    5.57    1.79
  -4   3   2  251.72    3.46
  -4  -3  -2  258.99    8.98
  -4   3   1   45.34    1.70
  -4  -3  -1   36.23    3.50
  -4   3   0    4.23    0.72
  -4  -3   0    1.67    1.25
  -4   3  -1   50.22    2.11
  -4  -3   1   37.83    3.66
  -4   3  -2  249.77    5.32
  -4   3  -2  263.75    5.04
  -4  -3   2  249.40    8.95
  -4  -3   3    3.63    1.60
  -4   3  -3    4.84    0.92
  -4  -3   4   13.95    2.41
  -4   3  -4   18.47    1.60
   4  -3  -4   15.65    2.19
  -4   3  -4   14.71    1.24
  -4   3  -5   14.72    1.54
  -4  -3   5   10.55    2.13
   4  -3  -5   12.63    2.03
  -4   3  -5   11.72    1.04
  -4   3  -6   93.82    3.72
   4  -3  -6   88.51    4.77
  -4  -3   6   90.80    5.58
  -4   3  -6   90.23    2.31
  -4   3  -7   69.00    3.39
   4  -3  -7   71.26    4.26
  -4   3  -7   57.98    1.56
  -4  -3   7   64.25    4.79
  -4  -3   8   81.95    5.42
  -4   3  -8   79.76    3.73
   4  -3  -8   84.53    4.64
  -4  -3   9    3.69    1.62
   4  -3  -9    7.58    1.64
  -4   3  -9    9.61    1.70
  -4   3 -10   86.96    4.14
  -4  -3  10   90.95    5.81
   4  -3 -10   87.97    4.74
  -4  -3  11    2.20    1.53
   4  -3 -11    0.83    1.05
  -4   3 -11    2.23    1.12
  -4  -3  12    2.92    1.64
   4  -3 -12    4.53    1.39
  -4   3 -12    5.65    1.49
  -4   3 -13   21.38    2.41
  -4  -3  13   23.55    3.24
   4  -3 -13   20.07    2.39
  -4  -3  14    8.30    2.15
   4  -3 -14   12.17    1.97
  -4   3 -14   12.70    1.97
   4  -3 -15   12.58    1.94
  -4   3 -15   14.46    2.07
   4  -3 -16    5.81    1.46
  -4   3 -16    7.94    1.77
  -4   3 -17   29.19    3.10
   4  -3 -17   31.78    2.87
  -4   3 -18   53.09    4.10
   4  -3 -18   45.21    3.38
  -4   3 -19   57.92    4.35
   4  -3 -19   54.49    3.63
  -4   3 -20   29.80    3.30
   4  -3 -20   32.58    2.85
   4  -3 -21    2.03    1.06
  -4   3 -21    0.46    1.24
  -4   3 -22   16.35    2.67
   4  -3 -22   14.13    1.95
  -4   3 -23   32.74    3.64
   4  -3 -23   36.21    2.99
  -4   3 -24   35.93    3.89
   4  -3 -24   32.20    2.81
  -4   3 -25   18.51    2.95
   4  -3 -25   18.01    2.14
  -4   3 -26    1.57    1.56
   4  -3 -26    0.05    0.80
  -4   3 -27    3.20    1.60
   4  -3 -27    2.31    1.06
  -4   3 -28   -1.92    1.49
   4  -3 -28    0.07    0.70
  -4   3 -29    3.91    1.67
  -4   3 -30   18.49    3.26
  -4   3 -31    0.64    1.41
  -4   3 -32    9.06    2.58
  -4   3 -33    1.22    1.80
  -4   3 -34   -0.66    1.37
  -4   3 -35    3.78    2.09
  -4   3 -36   -2.67    2.10
  -4  -4 -37    4.54    2.08
  -4  -4 -36   -1.53    1.98
  -4  -4 -35    6.12    2.25
  -4  -4 -34    3.13    2.07
  -4  -4 -34   -2.00    1.72
  -4  -4 -33   -1.90    1.78
  -4  -4 -33    0.04    1.38
  -4  -4 -32   15.97    3.30
  -4  -4 -32   10.44    2.93
  -4  -4 -31    2.17    1.81
  -4  -4 -31    0.87    1.57
  -4  -4 -30    1.97    1.84
  -4  -4 -30    4.79    2.15
  -4  -4 -29    6.22    2.23
  -4  -4 -29    6.12    2.31
  -4  -4 -28    9.88    2.54
   4  -4  28    7.33    1.71
  -4  -4 -28    8.12    2.57
  -4  -4 -27    1.75    1.80
   4  -4  27    4.83    1.45
  -4  -4 -27    5.23    2.14
  -4  -4 -26    4.78    1.98
   4  -4  26    3.64    1.33
  -4  -4 -26    6.51    2.23
  -4  -4 -25    7.12    2.27
   4  -4  25    6.63    1.62
  -4  -4 -25    7.78    2.48
  -4  -4 -24    2.09    1.70
   4  -4  24    3.89    1.43
  -4  -4 -24    2.77    1.87
  -4  -4 -23   11.67    2.67
   4  -4  23   10.26    1.99
  -4  -4 -23   10.19    2.50
  -4  -4 -22   18.83    3.15
   4  -4  22   22.83    2.80
  -4  -4 -22   20.05    3.35
  -4  -4 -21   39.80    4.38
  -4  -4 -21   33.43    4.12
   4  -4  21   45.22    3.86
  -4  -4 -20    5.14    1.92
   4  -4  20    8.15    1.84
  -4  -4 -20    5.57    2.05
  -4  -4 -19    5.13    1.96
   4  -4  19    6.80    1.68
  -4  -4 -19    5.41    2.06
  -4  -4 -18   21.80    3.23
   4  -4  18   23.89    2.87
  -4  -4 -18   18.89    3.22
  -4  -4 -17   76.08    5.71
  -4   4  17   65.63    2.51
   4  -4  17   72.34    4.80
  -4  -4 -17   66.51    5.45
  -4   4  16   72.17    2.33
  -4  -4 -16   75.34    5.70
  -4  -4 -16   80.61    5.89
  -4   4  15   23.99    1.15
  -4  -4 -15   26.45    3.50
  -4  -4 -15   25.46    3.52
  -4  -4 -14   91.27    6.10
  -4  -4 -14   88.33    6.07
  -4  -4 -13   22.00    3.19
   4  -4  13   25.13    2.67
  -4  -4 -13   24.69    3.34
  -4  -4 -12   34.05    3.85
   4  -4  12   35.61    3.09
  -4  -4 -12   36.47    3.99
  -4  -4 -11   68.75    5.26
   4  -4  11   58.49    3.73
  -4  -4 -11   67.42    5.21
  -4  -4 -10  124.43    6.82
   4  -4  10  123.64    5.17
  -4   4  10  123.61    5.73
  -4  -4 -10  131.40    7.12
   4  -4   9   12.01    1.69
  -4  -4  -9    9.42    2.30
  -4   4   9   11.37    1.88
  -4  -4  -9    9.30    2.39
  -4  -4  -8   57.12    4.73
   4  -4   8   56.46    3.26
  -4   4   8   66.52    3.96
  -4  -4  -8   52.84    4.60
   4  -4   7   17.79    1.86
  -4  -4  -7   14.87    2.68
  -4   4   7   22.70    2.41
  -4  -4  -7   22.11    3.14
   4  -4   6  101.26    3.95
  -4  -4  -6  104.47    6.18
  -4   4   6  108.15    4.74
  -4  -4  -6  112.79    6.52
   4  -4   5    8.01    1.22
  -4  -4  -5    6.99    2.01
  -4   4   5   11.27    1.66
  -4  -4  -5   10.52    2.32
  -4  -4  -4   65.47    4.94
   4  -4   4   56.80    2.64
  -4   4   4   61.22    3.33
  -4  -4  -4   63.62    4.90
   4  -4   3    6.73    0.94
  -4   4   3    8.09    1.35
  -4  -4  -3    8.64    2.21
  -4   4   2  151.53    4.73
  -4  -4  -2  155.99    7.46
  -4   4   1   10.39    1.32
  -4  -4  -1    9.70    2.23
  -4  -4   0    1.86    1.52
  -4   4   0    1.87    0.66
  -4  -4   1    9.41    2.20
  -4   4  -1   11.00    0.90
  -4   4  -1   10.86    1.17
  -4   4  -2  143.76    3.38
  -4   4  -2  143.33    3.63
  -4  -4   2  149.83    7.34
  -4   4  -3    7.82    1.00
  -4  -4   3    5.37    1.87
  -4   4  -3    6.35    0.86
  -4   4  -3    7.53    0.84
  -4   4  -4   67.57    2.81
  -4   4  -4   57.58    1.74
  -4  -4   4   66.62    5.03
  -4   4  -4   61.44    1.88
  -4  -4   5   10.29    2.31
  -4   4  -5   10.73    1.33
  -4   4  -6  111.02    3.94
  -4  -4   6  110.98    6.52
  -4  -4   7   21.97    3.16
  -4   4  -7   21.01    1.91
  -4   4  -8   60.46    3.19
  -4  -4   8   62.94    5.03
  -4   4  -9   13.08    1.83
  -4  -4   9   11.93    2.55
  -4   4 -10  129.86    5.02
  -4  -4  10  137.57    7.42
  -4  -4  11   72.54    5.54
  -4   4 -11   66.26    3.80
  -4  -4  12   40.04    4.25
  -4   4 -12   35.89    2.93
  -4   4 -13   22.99    2.57
  -4  -4  13   25.71    3.52
  -4   4 -14   97.33    4.92
  -4  -4  14  101.37    6.69
  -4   4 -15   25.02    2.73
  -4  -4  15   27.12    3.72
  -4  -4  16   82.89    6.22
  -4   4 -16   73.56    4.53
   4  -4 -16   71.16    4.56
  -4  -4  17   75.43    6.09
  -4   4 -17   66.67    4.45
   4  -4 -17   67.27    4.38
  -4   4 -18   25.80    2.90
  -4  -4  18   21.12    3.44
   4  -4 -18   20.49    2.59
  -4   4 -19    4.76    1.73
  -4  -4  19    4.88    2.05
   4  -4 -19    4.30    1.47
  -4   4 -20    6.55    1.81
  -4  -4  20    8.56    2.56
   4  -4 -20    5.55    1.56
  -4   4 -21   39.67    3.82
   4  -4 -21   41.10    3.47
  -4   4 -22   17.58    2.75
   4  -4 -22   17.12    2.33
  -4   4 -23    8.71    2.09
   4  -4 -23   11.10    1.83
  -4   4 -24    2.22    1.44
   4  -4 -24    2.51    1.17
  -4   4 -25    8.51    2.19
   4  -4 -25    8.22    1.63
  -4   4 -26    5.86    1.91
   4  -4 -26    5.10    1.39
  -4   4 -27    1.66    1.55
   4  -4 -27    2.47    0.98
  -4   4 -28    8.37    2.25
   4  -4 -28    9.60    1.75
  -4   4 -29    7.22    2.31
  -4   4 -30    3.68    1.92
  -4   4 -31    1.75    1.52
  -4   4 -32   13.69    3.13
  -4   4 -33    5.46    2.18
  -4   4 -34    0.22    1.69
  -4   4 -35    6.98    2.46
  -4  -5 -34    2.80    2.11
  -4  -5 -33    3.05    2.01
  -4  -5 -32   13.81    3.14
  -4  -5 -32    6.47    2.57
  -4  -5 -31    2.59    1.91
  -4  -5 -31    3.11    1.90
  -4  -5 -30   -1.19    1.66
  -4  -5 -30    0.52    1.67
  -4  -5 -29    0.27    1.32
  -4  -5 -29    0.86    1.53
  -4  -5 -28    7.97    2.37
  -4  -5 -28    8.42    2.58
  -4  -5 -27   11.17    2.73
   4  -5  27   11.14    2.23
  -4  -5 -27   12.10    2.96
  -4  -5 -26    8.45    2.64
   4  -5  26    6.70    1.92
  -4  -5 -26   10.83    2.89
  -4  -5 -25   11.83    2.74
   4  -5  25   11.21    2.28
  -4  -5 -25   13.93    3.12
  -4  -5 -24    7.52    2.41
   4  -5  24    6.73    1.85
  -4  -5 -24    3.96    2.03
  -4  -5 -23    4.79    1.97
   4  -5  23    3.93    1.50
  -4  -5 -23    4.13    2.16
  -4  -5 -22   16.39    3.06
   4  -5  22   22.67    2.98
  -4  -5 -22   18.17    3.33
  -4  -5 -21    2.09    1.63
  -4  -5 -21    0.86    1.47
  -4  -5 -20   -0.54    1.33
  -4  -5 -20   -0.36    1.57
  -4  -5 -19   12.33    2.63
  -4  -5 -19    9.86    2.56
  -4  -5 -18    3.46    1.75
  -4  -5 -18    6.90    2.05
  -4  -5 -17   20.32    3.34
  -4  -5 -17   19.78    3.46
  -4  -5 -16   50.89    4.92
  -4  -5 -16   41.45    4.62
  -4  -5 -15    9.24    2.42
  -4  -5 -15   11.13    2.76
  -4  -5 -14    1.44    1.54
  -4  -5 -14    5.34    2.30
  -4  -5 -13   41.23    4.39
   4  -5  13   38.23    3.25
  -4  -5 -13   40.54    4.44
  -4  -5 -12   35.28    4.02
   4  -5  12   37.71    3.18
  -4  -5 -12   32.80    3.97
   4  -5  11   -0.03    0.75
  -4  -5 -11   -0.09    1.33
  -4  -5 -11    1.35    1.73
  -4  -5 -10    5.92    2.07
   4  -5  10    5.30    1.29
  -4  -5 -10    8.46    2.43
  -4  -5  -9    3.61    1.88
   4  -5   9    7.28    1.42
  -4   5   9    7.18    1.71
  -4  -5  -9    8.95    2.53
   4  -5   8   74.03    3.72
  -4  -5  -8   77.70    5.79
  -4   5   8   80.68    4.59
  -4  -5  -8   78.53    5.86
   4  -5   7   38.36    2.59
  -4  -5  -7   41.12    4.28
  -4   5   7   43.51    3.37
  -4  -5  -7   37.51    4.18
  -4  -5  -6  166.00    8.17
   4  -5   6  160.83    4.88
  -4   5   6  179.85    6.34
  -4  -5  -6  172.51    8.51
  -4  -5  -5   52.82    4.80
   4  -5   5   49.37    2.60
  -4   5   5   52.65    3.36
  -4  -5  -5   51.07    4.76
  -4  -5  -4    3.79    1.90
   4  -5   4    6.87    1.03
  -4   5   4    6.75    1.39
  -4  -5  -4    9.52    2.45
   4  -5   3   78.84    2.68
  -4   5   3   86.60    3.94
  -4  -5  -3   75.60    5.62
  -4   5   2   22.62    2.00
  -4  -5  -2   18.76    3.05
  -4   5   1   11.76    1.42
  -4  -5  -1    6.69    1.94
  -4  -5   0   -0.11    1.53
  -4   5   0   -0.09    0.65
  -4  -5   1    8.69    2.36
  -4   5  -1   11.33    1.24
  -4  -5   2   22.34    3.23
  -4   5  -2   19.89    1.45
  -4   5  -3   73.94    2.21
  -4  -5   3   88.66    6.05
  -4  -5   4    8.15    2.23
  -4   5  -5   54.56    2.74
  -4  -5   5   50.84    4.74
  -4   5  -6  177.52    5.03
  -4  -5   6  177.69    8.62
  -4   5  -7   41.30    2.62
  -4  -5   7   42.95    4.41
  -4   5  -8   83.00    3.80
  -4  -5   8   81.61    5.95
  -4  -5   9    6.06    2.03
  -4   5  -9    9.11    1.47
  -4  -5  10    8.11    2.38
  -4   5 -10    9.21    1.60
  -4  -5  11   -0.10    1.44
  -4   5 -11    1.69    1.07
  -4   5 -12   36.41    2.98
  -4  -5  12   39.68    4.42
  -4   5 -13   36.57    3.08
  -4  -5  13   46.95    4.82
  -4   5 -14    1.24    1.22
  -4  -5  14    2.41    1.69
  -4   5 -15    7.39    1.70
  -4  -5  15   10.49    2.68
  -4   5 -16   44.65    3.72
  -4  -5  16   50.09    5.07
  -4   5 -17   18.39    2.52
  -4  -5  17   19.52    3.35
  -4   5 -18    3.39    1.57
  -4  -5  18    5.48    2.14
  -4   5 -19   12.81    2.27
  -4  -5  19   16.43    3.16
  -4   5 -20   -1.22    1.21
  -4  -5  20    0.44    1.54
  -4   5 -21    3.53    1.69
  -4  -5  21    2.55    1.69
   4  -5 -21    4.01    1.46
  -4   5 -22   21.68    3.00
  -4  -5  22   25.74    3.99
   4  -5 -22   20.34    2.66
  -4   5 -23    5.84    1.89
  -4  -5  23    2.60    1.84
   4  -5 -23    5.94    1.67
  -4   5 -24    7.07    2.08
  -4  -5  24    6.87    2.48
   4  -5 -24    4.96    1.58
  -4   5 -25   11.65    2.67
  -4  -5  25   16.81    3.49
   4  -5 -25   13.03    2.16
  -4   5 -26    7.05    2.13
  -4  -5  26    5.97    2.57
   4  -5 -26    6.91    1.67
  -4   5 -27   13.61    2.86
  -4  -5  27    8.69    2.80
   4  -5 -27    8.11    1.75
  -4   5 -28    8.51    2.47
  -4  -5  28   13.66    3.14
   4  -5 -28    8.95    1.83
  -4   5 -29    1.88    1.56
  -4  -5  29    0.02    1.47
  -4   5 -30    2.44    1.63
  -4  -5  30   -1.39    1.69
  -4   5 -31    2.73    1.79
  -4  -5  31    5.29    2.23
  -4   5 -32   10.31    2.76
  -4  -5  32    5.63    2.25
  -4   5 -33    2.02    1.83
  -4   5 -34   -3.12    1.84
  -4   5 -35    1.27    1.72
  -4  -6 -31    5.46    2.44
  -4  -6 -31   11.67    3.27
  -4  -6 -30    4.81    2.36
  -4  -6 -30    6.20    2.47
  -4  -6 -29   -2.06    1.84
  -4  -6 -29    0.58    1.79
  -4  -6 -28    9.73    2.72
  -4  -6 -28    9.82    2.89
  -4  -6 -27    1.37    1.70
   4  -6  27    4.02    1.63
  -4  -6 -27    1.28    1.87
  -4  -6 -26   -0.01    1.36
   4  -6  26    3.66    1.62
  -4  -6 -26    3.20    2.13
  -4  -6 -25    0.45    1.14
  -4  -6 -25    0.15    1.47
  -4  -6 -24    7.08    2.33
  -4  -6 -24    0.18    1.68
  -4  -6 -23    9.16    2.62
  -4  -6 -23    7.88    2.55
  -4  -6 -22    7.02    2.38
  -4  -6 -22    5.65    2.26
  -4  -6 -21    0.39    1.38
  -4  -6 -21   -0.79    1.65
  -4  -6 -20   16.86    3.28
  -4  -6 -20   13.17    3.03
  -4  -6 -19    2.44    1.65
  -4  -6 -19    1.67    1.86
  -4  -6 -18   10.43    2.61
  -4  -6 -18   11.80    3.04
  -4  -6 -17   26.08    3.83
  -4  -6 -17   23.70    3.81
  -4  -6 -16   46.90    4.94
  -4  -6 -16   52.03    5.36
  -4  -6 -15    1.66    1.59
  -4  -6 -15    0.74    1.66
  -4  -6 -14    3.08    1.57
  -4  -6 -14    2.75    1.91
  -4  -6 -13    8.79    2.40
  -4  -6 -13    9.88    2.56
   4  -6  12   13.94    2.05
  -4  -6 -12   15.06    3.00
  -4  -6 -12   18.10    3.14
  -4  -6 -11   51.55    4.99
   4  -6  11   48.03    3.54
  -4  -6 -11   53.09    5.14
   4  -6  10   28.60    2.62
  -4  -6 -10   30.24    3.96
  -4  -6 -10   29.67    4.05
   4  -6   9    7.41    1.44
  -4  -6  -9    7.46    2.26
  -4  -6  -9    5.24    2.11
   4  -6   8  112.19    4.59
  -4  -6  -8  118.02    7.39
  -4   6   8  108.77    5.49
  -4  -6  -8  113.46    7.32
  -4  -6  -7    8.54    2.44
   4  -6   7    7.29    1.28
  -4   6   7    8.16    1.74
  -4  -6  -7    6.76    2.40
   4  -6   6   11.59    1.43
  -4  -6  -6   13.82    2.92
  -4   6   6   11.16    1.85
  -4  -6  -6    9.73    2.57
  -4  -6  -5   23.25    3.56
   4  -6   5   22.58    1.80
  -4  -6  -5   20.54    3.41
  -4   6   5   24.24    2.46
  -4  -6  -4   52.02    4.96
   4  -6   4   41.43    2.15
  -4   6   4   43.45    3.11
  -4  -6  -4   43.35    4.65
   4  -6   3   24.25    1.47
  -4   6   3   26.39    2.38
  -4  -6  -3   26.84    3.77
  -4   6   2   60.80    3.36
  -4  -6  -2   56.28    5.17
  -4   6   1   27.46    2.20
  -4  -6  -1   26.64    3.68
  -4  -6   0   16.02    3.08
  -4   6   0   16.80    1.68
  -4  -6   1   25.40    3.60
  -4   6  -1   27.29    1.90
  -4   6  -2   58.93    2.45
  -4  -6   2   62.30    5.40
  -4   6  -3   23.72    1.33
  -4  -6   3   33.09    4.03
  -4  -6   4   46.09    4.76
  -4  -6   5   19.63    3.19
  -4  -6   6   13.81    2.84
  -4  -6   7    8.08    2.36
  -4  -6   8  112.07    7.27
  -4  -6   9   10.89    2.78
  -4  -6  10   28.19    3.86
  -4   6 -10   24.88    2.41
  -4   6 -11   50.00    3.49
  -4  -6  11   55.45    5.32
  -4   6 -12   14.70    2.06
  -4  -6  12   16.23    3.17
  -4   6 -13   11.35    1.98
  -4  -6  13    8.38    2.51
  -4   6 -14    2.27    1.09
  -4  -6  14    2.64    1.77
  -4   6 -15    1.03    1.22
  -4  -6  15    2.38    1.82
  -4   6 -16   45.13    3.72
  -4  -6  16   47.67    5.16
  -4  -6  17   26.69    4.02
  -4   6 -17   22.37    2.82
  -4  -6  18    6.53    2.60
  -4   6 -18    6.15    1.81
  -4  -6  19    4.18    2.12
  -4   6 -19    0.91    1.23
  -4  -6  20   12.44    2.92
  -4   6 -20   15.57    2.56
  -4  -6  21   -1.31    1.44
  -4   6 -21    0.27    1.13
  -4  -6  22    8.52    2.70
  -4   6 -22    7.40    1.92
  -4  -6  23    9.59    2.78
  -4   6 -23    8.35    2.16
  -4  -6  24    0.36    1.57
  -4   6 -24    5.15    2.06
  -4  -6  25   -0.04    1.46
  -4   6 -25    0.65    1.20
   4  -6 -25   -0.15    0.86
  -4  -6  26    3.73    2.06
  -4   6 -26    3.42    1.86
   4  -6 -26    1.31    1.19
  -4  -6  27    5.77    2.57
  -4   6 -27    4.37    1.97
   4  -6 -27    5.51    1.70
  -4  -6  28    9.25    2.89
  -4   6 -28    9.13    2.48
  -4   6 -29   -1.35    1.41
  -4  -6  29   -2.54    1.93
  -4   6 -30    9.74    2.60
  -4  -6  30    7.64    3.29
  -4   6 -31    7.68    2.49
  -4  -6  31    7.88    2.85
  -4   6 -32    2.79    1.93
  -4  -6  32    3.76    2.47
  -4   6 -33    3.57    2.08
  -4   6 -34    2.08    1.87
  -4  -7 -28    5.98    2.49
  -4  -7 -28   -0.10    1.82
  -4  -7 -27    1.22    1.26
  -4  -7 -27    4.13    2.64
  -4  -7 -26    1.62    1.65
  -4  -7 -26    4.26    2.67
  -4  -7 -25   13.12    3.15
  -4  -7 -25    9.19    3.06
  -4  -7 -24    0.39    1.45
  -4  -7 -24    3.00    2.30
  -4  -7 -23    1.89    1.59
  -4  -7 -23    1.16    1.69
  -4  -7 -22    9.91    2.67
  -4  -7 -22    8.44    2.69
  -4  -7 -21    6.25    2.41
  -4  -7 -21    8.46    2.86
  -4  -7 -20    8.10    2.52
  -4  -7 -20    6.86    2.77
  -4  -7 -19    2.67    1.79
  -4  -7 -19    4.13    2.39
  -4  -7 -18   11.92    2.91
  -4  -7 -18   14.67    3.31
  -4  -7 -17   -3.37    1.89
  -4  -7 -17    1.35    1.62
  -4  -7 -16   -1.29    1.62
  -4  -7 -16    1.80    1.83
  -4  -7 -15   10.26    2.61
  -4  -7 -15   10.34    2.93
  -4  -7 -14   10.63    2.80
  -4  -7 -14   16.08    3.39
  -4  -7 -13    5.31    2.20
  -4  -7 -13    2.59    1.95
  -4  -7 -12   24.12    3.76
  -4  -7 -12   18.86    3.51
  -4  -7 -11    8.39    2.38
  -4  -7 -11    9.59    2.65
  -4  -7 -10    0.03    1.56
  -4  -7 -10   -0.14    1.48
  -4  -7  -9   27.05    3.90
  -4  -7  -9   23.42    3.81
  -4  -7  -8   26.30    3.88
  -4  -7  -8   21.69    3.63
  -4  -7  -7   28.93    4.00
  -4  -7  -7   31.00    4.19
  -4  -7  -6   11.50    2.79
  -4  -7  -6   10.69    2.82
  -4  -7  -5   -2.70    1.79
  -4  -7  -5    0.01    1.61
  -4  -7  -4    1.38    1.46
  -4  -7  -4    2.34    1.78
  -4  -7  -3   74.94    6.25
  -4  -7  -2   14.64    3.07
  -4  -7  -1   45.30    4.93
  -4  -7   0   39.68    4.62
  -4  -7   1   42.40    4.74
  -4  -7   2   12.50    2.73
  -4  -7   3   75.46    6.23
  -4  -7   4    1.17    1.74
  -4  -7   5   -1.74    1.77
  -4  -7   6   10.38    2.62
  -4  -7   7   32.52    4.32
  -4  -7   8   23.63    3.77
  -4  -7   9   23.80    3.83
  -4  -7  10   -0.19    1.40
  -4  -7  11    3.43    1.90
  -4  -7  12   18.68    3.35
  -4  -7  13    4.19    2.29
  -4  -7  14   16.85    3.41
  -4  -7  15    6.63    2.34
  -4  -7  16    3.60    1.74
  -4  -7  17    0.03    1.29
  -4   7 -18   13.16    2.36
  -4  -7  18   11.92    3.14
  -4   7 -19    2.20    1.34
  -4  -7  19    2.58    2.05
  -4   7 -20    5.93    1.96
  -4  -7  20   10.81    3.16
  -4   7 -21    7.78    1.95
  -4  -7  21    4.98    2.67
  -4   7 -22    9.22    2.37
  -4  -7  22    9.89    2.93
  -4  -7  23    0.68    1.63
  -4   7 -23    4.92    2.00
  -4   7 -24    5.02    2.09
  -4  -7  24    6.65    2.60
  -4   7 -25   11.47    2.70
  -4  -7  25   13.13    3.51
  -4   7 -26    5.08    1.93
  -4  -7  26    3.94    2.28
  -4   7 -27    4.22    2.00
  -4  -7  27    1.28    2.00
  -4   7 -28    3.60    1.96
  -4  -7  28    7.57    2.78
  -4   7 -29    1.55    1.77
  -4  -7  29    2.16    1.65
  -4   7 -30    3.28    2.03
  -4  -7  30    9.07    3.01
  -4   7 -31    2.23    1.77
  -4   7 -32    6.54    2.32
  -4  -8 -25    4.36    2.31
  -4  -8 -24    1.14    1.63
  -4  -8 -24    3.30    2.27
  -4  -8 -23    2.56    1.42
  -4  -8 -23    2.54    2.01
  -4  -8 -22   -2.77    1.76
  -4  -8 -22    0.40    2.19
  -4  -8 -21    7.49    2.61
  -4  -8 -21    6.28    2.61
  -4  -8 -20   11.70    3.11
  -4  -8 -20    8.33    2.80
  -4  -8 -19    6.04    2.30
  -4  -8 -19    5.88    2.51
  -4  -8 -18    1.51    1.63
  -4  -8 -18    0.59    1.74
  -4  -8 -17   -0.53    1.46
  -4  -8 -17    0.91    1.90
  -4  -8 -16    0.12    1.32
  -4  -8 -16   -1.07    1.71
  -4  -8 -15    2.72    1.76
  -4  -8 -15    8.51    2.69
  -4  -8 -14    7.20    2.38
  -4  -8 -14    6.64    2.43
  -4  -8 -13    3.75    2.24
  -4  -8 -13   -1.51    1.80
  -4  -8 -12    8.45    2.62
  -4  -8 -12    3.71    2.23
  -4  -8 -11   26.29    4.18
  -4  -8 -11   31.39    4.53
  -4  -8 -10    2.44    2.15
  -4  -8 -10    4.86    2.34
  -4  -8  -9    3.51    2.10
  -4  -8  -9    3.46    2.08
  -4  -8  -8    5.35    2.36
  -4  -8  -8    3.56    1.99
  -4  -8  -7    0.45    1.62
  -4  -8  -7    1.04    1.71
  -4  -8  -6   -1.36    1.81
  -4  -8  -6   -2.19    1.82
  -4  -8  -5   17.39    3.51
  -4  -8  -5   20.33    3.63
  -4  -8  -4    7.20    2.54
  -4  -8  -4    3.81    1.94
  -4  -8  -3    0.57    1.73
  -4  -8  -2   19.96    3.67
  -4  -8  -1   15.55    3.25
  -4  -8   0   11.72    2.87
  -4  -8   1   10.87    2.76
  -4  -8   2   24.04    3.92
  -4  -8   3   -0.62    1.71
  -4  -8   4    3.40    1.86
  -4  -8   5   14.45    3.27
  -4  -8   6    2.50    1.87
  -4  -8   7    0.97    1.84
  -4  -8   8    6.27    2.45
  -4  -8   9    4.70    2.11
  -4  -8  10    6.43    2.31
  -4  -8  11   21.75    3.91
  -4  -8  12    4.52    2.24
  -4  -8  13    3.22    2.03
  -4  -8  14    6.85    2.50
  -4  -8  15    3.38    2.32
  -4  -8  16    0.85    1.72
  -4  -8  17   -2.03    1.93
  -4  -8  18    0.59    1.54
  -4  -8  19    6.10    2.47
  -4  -8  20    8.22    2.72
  -4  -8  21    1.61    1.78
  -4  -8  22    2.79    2.06
  -4  -8  23    1.06    1.69
  -4  -8  24   -2.98    2.18
  -4  -8  25    2.97    2.33
  -4  -8  26    4.11    2.21
  -4  -8  27   -3.60    2.40
  -4  -9 -21    7.22    2.60
  -4  -9 -20    1.43    1.90
  -4  -9 -19    7.95    2.93
  -4  -9 -18   -2.93    1.99
  -4  -9 -18   -2.74    2.11
  -4  -9 -17    4.36    2.27
  -4  -9 -17    9.35    2.93
  -4  -9 -16   -3.82    2.19
  -4  -9 -16    0.06    1.34
  -4  -9 -15    7.97    2.69
  -4  -9 -15    8.45    2.76
  -4  -9 -14    1.24    1.67
  -4  -9 -14   -0.48    1.59
  -4  -9 -13    4.41    2.34
  -4  -9 -13    5.77    2.38
  -4  -9 -12    9.76    2.97
  -4  -9 -12    7.73    2.61
  -4  -9 -11    1.91    1.95
  -4  -9 -11   -0.60    1.55
  -4  -9 -10    3.95    2.14
  -4  -9 -10    4.41    2.23
  -4  -9  -9    5.96    2.38
  -4  -9  -9    3.98    2.13
  -4  -9  -8    6.03    2.55
  -4  -9  -8    3.57    1.90
  -4  -9  -7    8.95    2.75
  -4  -9  -7    7.52    2.48
  -4  -9  -6   12.54    3.09
  -4  -9  -6   19.16    3.68
  -4  -9  -5    0.52    1.55
  -4  -9  -5   -0.42    1.66
  -4  -9  -4    3.45    2.21
  -4  -9  -4    3.07    1.93
  -4  -9  -3    0.45    1.55
  -4  -9  -3   -2.00    1.80
  -4  -9  -2   36.72    4.88
  -4  -9  -1    3.76    2.04
  -4  -9   0    6.30    2.45
  -4  -9   1    5.28    2.38
  -4  -9   2   42.25    5.32
  -4  -9   3   -1.59    1.76
  -4  -9   4    7.61    2.40
  -4  -9   5   -0.25    1.69
  -4  -9   6   16.50    3.52
  -4  -9   7    7.37    2.62
  -4  -9   8    3.08    1.95
  -4  -9   9    5.31    2.43
  -4  -9  10    3.01    1.96
  -4  -9  11   -1.47    1.87
  -4  -9  12    3.62    2.15
  -4  -9  13    8.01    2.78
  -4  -9  14    2.94    2.03
  -4  -9  15    5.91    2.51
  -4  -9  16   -3.25    2.05
  -4  -9  17    5.11    2.42
  -4  -9  18    2.23    1.89
  -4  -9  19   12.60    3.38
  -4  -9  20    1.40    1.99
  -4  -9  21    2.59    2.06
  -4  -9  22   11.52    3.47
  -4  -9  23    2.31    2.11
  -4 -10 -15    5.30    2.33
  -4 -10 -14   10.39    2.86
  -4 -10 -13    2.34    2.16
  -4 -10 -12   18.72    4.00
  -4 -10 -11    5.89    2.68
  -4 -10 -11    1.14    1.89
  -4 -10 -10    5.43    2.45
  -4 -10 -10    8.11    2.85
  -4 -10  -9    1.19    1.85
  -4 -10  -9    2.71    1.81
  -4 -10  -8    5.00    2.47
  -4 -10  -8    3.10    2.09
  -4 -10  -7    6.65    2.86
  -4 -10  -7    9.11    3.03
  -4 -10  -6   15.13    3.52
  -4 -10  -6   13.75    3.45
  -4 -10  -5    0.43    1.73
  -4 -10  -5    3.29    2.12
  -4 -10  -4    6.85    2.70
  -4 -10  -4   12.23    3.14
  -4 -10  -3    5.00    2.43
  -4 -10  -3    8.61    2.97
  -4 -10  -2   16.31    3.64
  -4 -10  -2   18.07    3.75
  -4 -10  -1    5.76    1.90
  -4 -10   0   16.04    3.57
  -4 -10   1    5.98    2.47
  -4 -10   2   20.15    3.96
  -4 -10   3    1.12    1.71
  -4 -10   4   16.95    3.73
  -4 -10   5    2.27    1.91
  -4 -10   6   15.16    3.38
  -4 -10   7    8.23    2.74
  -4 -10   8    3.61    2.18
  -4 -10   9    0.81    2.05
  -4 -10  10    6.14    2.93
  -4 -10  11    2.97    2.25
  -4 -10  12   19.09    3.86
  -4 -10  13    8.54    3.05
  -4 -10  14   10.20    3.06
  -4 -10  15    2.55    1.91
  -4 -10  16   25.05    4.68
  -4 -10  17   -5.46    2.57
  -5   0   0    0.06    1.21
  -5   0   0   -0.53    1.12
   5   0   0    0.22    2.25
   5   0   0    0.83    2.22
  -5   0  -1  157.18    6.10
  -5   0   1  154.40    5.98
   5   0  -1  160.28    6.54
   5   0   1  149.36    6.34
   5   0   1  153.28    6.32
   5   0  -1  159.41    6.42
  -5   0  -1  162.76    6.62
  -5   0   1  166.08    6.80
  -5   0  -2   11.36    2.05
  -5   0   2   13.13    2.20
  -5   0   2    9.34    1.75
  -5   0  -2   11.78    1.99
   5   0   2   27.94    3.22
   5   0  -2   30.90    3.24
   5   0   2   30.32    3.19
   5   0  -2   23.88    2.85
  -5   0   3  254.55    8.56
  -5   0  -3  241.49    7.67
  -5   0   3  244.01    7.47
   5   0  -3  245.27    8.11
   5   0   3  234.47    7.97
   5   0   3  242.36    7.99
   5   0  -3  249.51    8.00
  -5   0  -3  254.77    8.10
  -5   0   4   19.12    2.64
  -5   0  -4   19.49    2.44
   5   0  -4   35.84    3.41
   5   0   4   27.24    2.99
   5   0   4   30.79    3.06
   5   0  -4   31.04    3.15
  -5   0  -4   22.78    2.57
  -5   0   5   92.35    5.37
  -5   0  -5   82.08    4.67
   5   0  -5   88.95    4.95
   5   0   5   92.18    5.10
   5   0   5   98.03    5.15
   5   0  -5   91.92    4.95
  -5   0  -5   82.38    4.66
  -5   0   6  116.06    6.07
  -5   0  -6  109.42    5.38
   5   0   6  118.75    5.80
   5   0  -6  114.41    5.63
   5   0   6  116.16    5.63
   5   0  -6  107.17    5.35
  -5   0  -6  105.82    5.25
  -5   0  -7  215.65    7.58
   5   0  -7  223.12    7.75
   5   0   7  218.84    7.81
   5   0   7  226.29    7.75
   5   0  -7  213.37    7.42
  -5   0  -7  222.98    7.46
  -5   0  -8   46.70    3.69
   5   0   8   47.30    3.73
   5   0   8   45.79    3.61
   5   0  -8   48.25    3.71
  -5   0  -8   44.80    3.45
  -5   0  -9    5.24    1.58
   5   0  -9    8.86    1.95
   5   0   9    7.02    1.65
   5   0   9    6.57    1.68
  -5   0  -9    3.81    1.44
   5   0  10    0.13    0.87
  -5   0 -10    0.62    1.15
   5   0  10    0.34    1.15
   5   0 -10    0.07    1.07
  -5   0 -10    0.24    1.04
  -5   0  11   14.24    2.07
   5   0  11   14.78    2.11
  -5   0 -11   14.16    2.36
   5   0  11   16.80    2.53
   5   0 -11   15.79    2.34
  -5   0 -11   11.72    1.94
   5   0  12   65.83    4.21
  -5   0  12   58.66    3.93
  -5   0 -12   74.34    4.86
   5   0 -12   67.37    4.42
   5   0  12   60.80    4.34
  -5   0 -12   67.15    4.15
   5   0  13   47.20    3.62
  -5   0  13   34.10    3.07
  -5   0 -13   40.76    3.73
   5   0 -13   48.41    3.84
   5   0  13   42.76    3.70
  -5   0 -13   45.94    3.48
  -5   0  14   54.97    3.83
  -5   0 -14   55.10    4.36
   5   0 -14   59.49    4.18
   5   0  14   56.49    4.21
   5   0  14   59.48    4.10
  -5   0 -14   55.33    3.80
   5   0  15    0.70    1.03
  -5   0  15   -0.27    0.84
  -5   0 -15   -1.08    1.25
   5   0 -15    0.29    1.08
   5   0  15    0.36    1.13
  -5   0 -15   -0.77    1.14
   5   0  16    1.12    1.02
  -5   0 -16    1.46    1.41
   5   0 -16    2.20    1.24
   5   0  16    1.52    1.26
  -5   0 -16    2.62    1.28
   5   0  17   12.82    2.14
  -5   0 -17   16.87    2.75
   5   0 -17   16.06    2.32
   5   0  17   13.60    2.23
  -5   0 -17   15.78    2.25
   5   0  18   12.99    2.27
  -5   0 -18   11.65    2.36
   5   0  18   11.85    2.23
   5   0 -18   10.76    2.05
  -5   0 -18   12.98    2.06
  -5   0 -19   29.22    3.52
   5   0 -19   27.92    2.95
   5   0  19   26.93    2.97
  -5   0 -19   29.28    2.91
   5   0  19   31.31    3.40
  -5   0 -20    3.03    1.74
   5   0 -20    3.97    1.35
  -5   0 -20    4.23    1.44
  -5   0 -21    0.08    1.25
  -5   0 -21    1.55    1.23
  -5   0 -22    1.27    1.43
  -5   0 -22    0.18    0.95
  -5   0 -23    0.55    1.48
  -5   0 -23    0.99    0.99
  -5   0 -24   -0.32    1.36
  -5   0 -24   -0.13    1.05
  -5   0 -25    9.87    2.46
  -5   0 -25    9.66    1.95
  -5   0 -26    1.38    1.46
  -5   0 -26   -1.16    1.04
  -5   0 -27    0.98    1.64
  -5   0 -27    3.14    1.33
  -5   0 -28    0.54    1.58
  -5   0 -28   -0.40    1.07
  -5   0 -29   -4.40    2.14
  -5   0 -29    2.60    1.35
  -5   0 -30   -0.16    1.51
  -5   0 -31   -0.55    1.51
  -5   0 -32   -1.01    1.80
  -5   0 -33    3.46    1.95
  -5   0 -34    0.10    1.31
  -5  -1 -34   -2.56    1.99
  -5  -1 -33    5.49    2.43
  -5  -1 -32    2.70    2.10
  -5  -1 -32    4.18    1.53
  -5  -1 -31    1.54    1.78
  -5  -1 -31    0.24    1.20
  -5  -1 -30    6.89    2.45
  -5  -1 -30    4.85    1.90
  -5  -1 -29    6.56    2.34
  -5  -1 -29    3.86    1.73
  -5  -1 -28    2.22    1.75
  -5  -1 -28    4.17    1.65
  -5  -1 -27    1.65    1.65
  -5  -1 -27    1.10    1.09
  -5  -1 -26    2.16    1.62
   5   1 -26    3.66    1.34
  -5  -1 -26    0.81    1.09
  -5  -1 -25    6.42    2.33
   5   1 -25    4.68    1.48
  -5  -1 -25    3.30    1.54
  -5  -1 -24    1.44    1.62
   5   1 -24    1.01    0.99
  -5  -1 -24    0.46    1.24
  -5  -1 -23    3.54    1.82
   5   1 -23    7.28    1.78
  -5  -1 -23    3.97    1.64
  -5  -1 -22   -1.52    1.44
   5   1 -22    1.94    1.24
  -5  -1 -22    0.58    1.28
  -5  -1 -21   23.58    3.29
   5   1 -21   23.78    2.77
  -5  -1 -21   21.75    2.89
  -5  -1 -20   23.91    3.39
   5   1 -20   24.47    2.77
   5  -1  20   24.23    2.68
  -5  -1 -20   20.29    2.78
  -5   1  19    4.59    1.34
   5  -1  19    6.07    1.42
  -5  -1 -19    6.06    2.01
   5   1 -19    3.95    1.24
   5  -1  19    5.68    1.47
  -5  -1 -19    2.78    1.55
  -5   1  18   29.34    2.81
  -5  -1 -18   33.18    3.77
   5   1 -18   36.00    3.33
   5  -1  18   34.79    3.24
  -5  -1 -18   34.35    3.39
   5  -1  18   41.35    3.28
  -5   1  17   18.14    2.25
   5  -1  17   16.54    2.17
  -5  -1 -17   18.66    3.03
   5   1 -17   18.56    2.49
   5  -1  17   17.74    2.47
  -5  -1 -17   14.74    2.48
  -5   1  16   58.84    3.70
   5  -1  16   69.49    4.08
  -5  -1 -16   65.32    5.06
   5   1 -16   67.46    4.38
   5  -1  16   62.49    4.27
  -5  -1 -16   58.20    4.36
  -5   1  15   16.61    2.04
   5  -1  15   18.52    2.20
  -5  -1 -15   16.44    2.85
   5   1 -15   16.86    2.36
   5  -1  15   18.46    2.47
  -5  -1 -15   16.99    2.62
  -5   1  14   11.22    1.71
   5  -1  14   12.86    1.88
  -5  -1 -14   13.51    2.54
   5  -1  14   14.12    2.20
  -5  -1 -14   11.46    2.26
   5  -1  13   81.61    4.13
  -5   1  13   73.44    3.92
  -5  -1 -13   76.50    5.20
   5  -1  13   74.50    4.63
  -5  -1 -13   79.26    4.96
  -5   1  12    0.55    0.78
  -5  -1 -12    3.37    1.71
   5  -1  12    3.29    1.39
  -5  -1 -12    1.71    1.27
  -5   1  11    9.33    1.54
  -5  -1 -11    9.98    2.13
   5  -1  11    9.27    1.90
  -5  -1 -11   10.33    2.07
  -5   1  10   11.83    1.68
  -5  -1 -10   15.51    2.47
   5  -1  10   17.95    2.37
  -5  -1 -10   10.75    2.03
  -5  -1  -9   59.12    4.41
   5  -1   9   51.58    3.86
  -5  -1  -9   57.36    4.26
  -5  -1  -8    0.49    1.22
   5  -1   8    3.40    1.68
   5  -1   8    1.44    1.27
  -5  -1  -8    1.78    1.25
  -5  -1  -7  107.31    5.70
   5  -1   7  110.61    5.74
   5  -1   7  109.16    5.45
  -5  -1  -7  115.54    5.87
  -5  -1  -6   19.90    2.78
   5  -1   6   29.15    3.22
   5  -1   6   26.87    2.95
  -5  -1  -6   21.05    2.76
  -5   1   5  128.45    4.89
  -5  -1  -5  132.52    6.24
   5  -1   5  132.91    6.24
   5  -1   5  121.60    5.72
  -5  -1  -5  126.57    6.17
  -5   1   4   53.25    3.91
  -5  -1  -4   52.62    3.99
  -5   1   4   44.85    2.99
   5  -1   4   64.65    4.47
   5  -1   4   62.23    4.21
  -5  -1  -4   52.19    4.05
  -5   1   3   96.38    5.10
  -5  -1  -3   91.26    5.15
  -5   1   3   98.52    4.33
   5  -1   3   96.13    5.34
   5  -1   3  100.04    5.22
  -5  -1  -3   91.71    5.30
  -5  -1  -2    4.52    1.61
  -5   1   2    4.39    1.38
  -5   1   2    5.19    1.30
  -5  -1  -2    1.17    1.24
   5  -1   2   10.65    2.28
   5  -1   2    9.67    2.00
  -5   1   1   53.09    3.72
  -5   1   1   51.89    3.24
  -5  -1  -1   46.92    3.77
   5  -1   1   56.30    4.10
   5  -1   1   56.27    3.94
  -5  -1  -1   52.34    4.13
  -5  -1   0   73.66    4.59
  -5   1   0   76.45    3.91
   5  -1   0   81.49    4.89
   5  -1   0   85.66    4.82
  -5   1   0   76.06    4.32
  -5  -1   0   74.45    4.89
  -5   1  -1   48.74    3.21
  -5  -1   1   46.46    3.67
   5  -1  -1   60.44    4.26
   5  -1  -1   55.93    3.94
  -5  -1   1   48.91    4.03
  -5   1  -1   56.27    3.70
  -5   1  -2    4.40    1.31
  -5  -1   2    5.76    1.81
  -5   1  -2    2.84    1.18
   5  -1  -2    9.12    2.04
   5  -1  -2    6.48    1.79
  -5   1  -3   98.91    4.57
   5  -1  -3  106.31    5.54
   5  -1  -3   96.24    5.06
  -5   1  -3   90.36    4.55
  -5  -1   3   96.53    5.66
  -5  -1   4   52.93    4.31
  -5   1  -4   55.69    3.54
   5  -1  -4   67.82    4.52
   5  -1  -4   61.49    4.16
  -5   1  -4   53.75    3.49
  -5  -1   5  129.10    6.59
  -5   1  -5  128.61    5.36
   5  -1  -5  132.60    6.17
   5  -1  -5  124.89    5.78
  -5   1  -5  129.09    5.27
  -5  -1   6   17.34    2.78
  -5   1  -6   22.61    2.44
   5  -1  -6   21.40    2.64
  -5   1  -6   18.42    2.19
  -5  -1   7  112.67    6.31
   5   1   7  121.31    5.90
  -5   1  -7  109.75    5.10
   5  -1  -7  118.44    5.86
   5  -1  -7  109.10    5.35
  -5   1  -7  116.03    4.88
   5   1   8    2.18    1.26
  -5  -1   8    1.06    1.43
  -5   1  -8    2.18    1.38
   5  -1  -8    6.03    1.91
   5  -1  -8    2.61    1.39
  -5   1  -8   -0.22    0.98
   5   1   9   58.55    4.23
  -5  -1   9   65.26    5.03
  -5   1  -9   61.25    4.02
   5  -1  -9   66.62    4.46
   5  -1  -9   60.56    4.03
  -5   1  -9   60.06    3.52
   5   1  10   16.63    2.48
  -5   1 -10   14.41    2.10
   5  -1 -10   21.31    2.69
   5  -1 -10   16.63    2.34
  -5   1 -10   12.44    1.76
  -5   1 -11    8.92    1.87
   5  -1 -11    7.93    1.63
  -5   1 -11    8.14    1.54
   5  -1 -12    0.40    0.94
  -5   1 -12    0.13    1.01
  -5   1 -13   79.23    4.88
   5  -1 -13   75.61    4.51
  -5   1 -13   74.97    3.86
  -5   1 -14    9.59    2.05
   5   1  14   11.00    2.00
   5  -1 -14   10.80    1.91
  -5   1 -14    6.62    1.37
  -5   1 -15   16.50    2.48
   5   1  15   16.64    2.39
   5  -1 -15   14.68    2.15
  -5   1 -15   14.43    1.88
  -5   1 -16   62.78    4.63
  -5   1 -16   65.14    3.62
   5   1  16   61.79    4.34
   5  -1 -16   59.74    4.05
  -5   1 -17   19.43    2.80
   5   1  17   17.33    2.45
   5  -1 -17   15.99    2.21
  -5   1 -17   16.29    2.01
  -5   1 -18   32.31    3.55
   5   1  18   30.51    3.15
  -5   1 -18   32.35    2.71
   5  -1 -18   28.11    2.84
  -5   1 -19    5.71    1.95
   5   1  19    4.54    1.58
   5  -1 -19    3.35    1.09
  -5   1 -19    6.05    1.44
  -5   1 -20   22.79    3.11
   5   1  20   25.15    2.94
  -5   1 -20   23.05    2.40
  -5   1 -21   20.55    3.07
  -5   1 -21   20.25    2.26
   5   1  21   23.58    2.86
  -5   1 -22    1.48    1.38
   5   1  22    0.88    1.02
  -5   1 -22    1.14    0.83
  -5   1 -23    7.02    2.04
   5   1  23    4.79    1.48
  -5   1 -23    4.06    1.35
  -5   1 -24    3.70    1.89
   5   1  24    2.54    1.45
  -5   1 -24    0.46    0.88
  -5   1 -25    6.27    2.11
  -5   1 -25    4.05    1.28
   5   1  25    1.95    1.27
  -5   1 -26    1.66    1.56
  -5   1 -27    1.78    1.70
  -5   1 -28    1.15    1.54
  -5   1 -29    7.32    2.34
  -5   1 -30    5.20    2.26
  -5   1 -31   -0.86    1.59
  -5   1 -32    2.96    1.98
  -5   1 -33    2.10    1.73
  -5   1 -34    2.07    2.20
  -5   1 -35   -2.46    1.96
  -5  -2 -35    2.03    1.64
  -5  -2 -34    1.33    1.43
  -5  -2 -33    4.47    2.31
  -5  -2 -33    5.26    1.97
  -5  -2 -32   -2.94    2.19
  -5  -2 -32   -0.02    1.26
  -5  -2 -31    5.45    2.28
  -5  -2 -31    1.20    1.53
  -5  -2 -30    0.46    1.44
  -5  -2 -30    3.18    1.71
  -5  -2 -29   14.24    3.13
  -5  -2 -29   10.75    2.51
  -5  -2 -28    1.40    1.63
   5   2 -28    1.50    1.22
  -5  -2 -28    2.53    1.63
  -5  -2 -27    8.26    2.57
   5   2 -27    6.20    1.60
  -5  -2 -27    3.90    1.77
  -5  -2 -26   16.68    3.21
   5   2 -26   14.29    2.16
   5  -2  26   15.46    2.30
  -5  -2 -26   14.75    2.77
   5   2 -25    7.55    1.70
   5  -2  25    4.25    1.50
  -5  -2 -25    4.47    1.97
  -5  -2 -24    3.83    1.87
   5   2 -24    4.87    1.42
   5  -2  24    3.73    1.30
  -5  -2 -24    4.41    1.87
  -5  -2 -23    7.79    2.42
   5   2 -23    7.31    1.67
   5  -2  23    8.55    1.85
  -5  -2 -23    6.44    2.12
  -5  -2 -22   21.07    3.30
   5  -2  22   24.46    2.83
  -5  -2 -22   22.05    3.15
  -5  -2 -21   23.23    3.51
   5  -2  21   28.40    3.03
  -5  -2 -21   26.63    3.46
  -5  -2 -20    3.11    1.76
   5  -2  20    3.16    1.32
  -5  -2 -20    4.29    1.83
  -5  -2 -19   14.48    2.72
   5  -2  19   17.30    2.41
  -5  -2 -19   17.31    2.80
  -5  -2 -18   48.25    4.65
   5  -2  18   48.62    3.89
  -5  -2 -18   47.26    4.35
  -5   2  17   80.99    3.94
  -5  -2 -17   92.47    6.23
   5  -2  17   84.39    5.06
  -5  -2 -17   82.07    5.60
  -5   2  16   34.98    2.57
  -5  -2 -16   41.65    4.24
   5  -2  16   39.78    3.55
  -5  -2 -16   30.05    3.54
  -5   2  15   96.07    4.00
  -5  -2 -15  102.65    6.37
   5  -2  15   96.49    5.36
  -5  -2 -15   98.89    6.04
  -5   2  14   16.10    1.73
  -5  -2 -14   19.04    2.94
   5  -2  14   20.09    2.58
  -5  -2 -14   18.12    2.83
  -5   2  13    6.41    1.20
  -5  -2 -13    8.02    2.22
   5  -2  13    5.24    1.58
  -5  -2 -13    5.64    1.93
  -5   2  12   46.47    2.66
  -5  -2 -12   46.15    4.26
   5  -2  12   49.76    3.86
  -5  -2 -12   47.79    4.24
  -5   2  11   30.55    2.16
  -5  -2 -11   29.60    3.41
   5  -2  11   28.77    2.99
  -5  -2 -11   28.24    3.39
  -5   2  10   18.30    1.67
  -5  -2 -10   21.20    2.99
   5  -2  10   18.52    2.40
   5  -2  10   23.57    2.79
  -5  -2 -10   19.61    2.88
  -5   2   9   20.95    1.74
  -5  -2  -9   28.05    3.31
   5  -2   9   25.76    2.73
   5  -2   9   21.67    2.65
  -5  -2  -9   20.29    2.87
  -5   2   8    5.47    1.07
   5  -2   8    6.93    1.48
  -5  -2  -8    9.32    2.16
  -5   2   8    4.86    1.05
   5  -2   8    9.16    1.87
  -5  -2  -8    7.15    1.99
  -5   2   7    5.31    1.07
  -5  -2  -7    5.10    1.79
   5  -2   7    8.80    1.83
  -5  -2  -7    4.72    1.78
  -5  -2  -6   23.71    3.01
  -5   2   6   22.18    1.89
   5  -2   6   23.56    2.72
  -5  -2  -6   18.47    2.81
  -5   2   5  185.96    4.98
  -5  -2  -5  176.33    7.61
   5  -2   5  178.00    7.01
  -5  -2  -5  175.95    7.73
  -5   2   4   11.68    1.43
  -5  -2  -4   13.66    2.51
  -5  -2  -4   12.13    2.43
  -5  -2  -3   75.81    5.00
  -5   2   3   79.75    3.35
   5  -2   3   80.12    4.72
  -5  -2  -3   79.34    5.27
  -5   2   2  135.26    5.61
  -5   2   2  132.28    4.31
  -5  -2  -2  124.17    6.31
   5  -2   2  132.90    6.09
  -5  -2  -2  126.18    6.58
  -5   2   1   55.35    3.57
  -5  -2  -1   52.98    4.23
  -5   2   1   61.45    3.02
   5  -2   1   68.96    4.48
  -5  -2  -1   55.89    4.50
  -5  -2   0   14.13    2.46
  -5   2   0   15.12    1.99
  -5   2   0   10.49    1.39
  -5  -2   0   11.38    2.28
   5  -2   0   18.48    2.53
  -5   2  -1   58.93    3.13
   5  -2  -1   57.15    4.08
  -5   2  -1   60.57    3.59
  -5  -2   1   59.54    4.71
  -5   2  -2  126.29    4.58
   5  -2  -2  134.15    6.06
  -5  -2   2  130.07    6.82
  -5   2  -2  134.86    5.15
  -5   2  -3   76.70    3.67
   5  -2  -3   83.13    4.85
  -5  -2   3   78.97    5.40
  -5   2  -3   76.49    3.84
  -5   2  -4   13.22    1.78
  -5  -2   4   10.30    2.37
  -5   2  -4   20.30    2.15
   5  -2  -4   20.37    2.64
  -5   2  -5  184.88    5.88
   5  -2  -5  182.21    7.02
  -5   2  -5  174.13    5.42
  -5  -2   5  179.45    8.13
  -5  -2   6   23.34    3.27
  -5   2  -6   23.27    2.26
   5  -2  -6   29.20    3.02
  -5   2  -6   22.77    2.09
  -5  -2   7    5.46    1.97
  -5   2  -7    7.18    1.45
   5  -2  -7    9.85    1.92
  -5   2  -7    8.01    1.33
  -5  -2   8    7.38    2.19
  -5   2  -8    9.66    1.67
   5  -2  -8    6.73    1.71
  -5   2  -8    6.94    1.27
  -5  -2   9   24.15    3.33
  -5   2  -9   24.08    2.47
   5  -2  -9   24.83    2.74
  -5   2  -9   23.74    1.98
  -5  -2  10   19.33    3.07
  -5   2 -10   23.16    2.50
   5  -2 -10   20.87    2.55
  -5   2 -10   20.39    1.80
  -5  -2  11   30.97    3.84
  -5   2 -11   29.13    2.91
   5  -2 -11   26.76    2.81
  -5   2 -11   24.38    1.94
  -5  -2  12   51.45    4.79
  -5   2 -12   50.04    3.70
   5  -2 -12   42.79    3.51
  -5   2 -12   45.01    2.50
  -5  -2  13    6.68    2.31
  -5   2 -13    7.06    1.75
   5  -2 -13    5.24    1.55
  -5   2 -13    3.87    0.98
  -5   2 -14   19.74    1.74
   5  -2 -14   17.96    2.41
  -5   2 -15   94.46    5.40
  -5   2 -15   98.68    3.59
   5  -2 -15   91.44    5.08
  -5   2 -16   41.16    3.76
  -5   2 -16   37.66    2.28
   5  -2 -16   32.89    3.11
  -5   2 -17   93.88    5.59
  -5   2 -17   82.10    3.29
   5  -2 -17   80.63    4.76
  -5   2 -18   43.59    4.02
  -5   2 -18   43.57    2.47
   5  -2 -18   42.86    3.53
  -5   2 -19   15.04    1.57
   5  -2 -19   15.92    2.23
  -5   2 -19   17.17    2.73
  -5   2 -20    1.69    0.86
   5  -2 -20    1.65    1.09
  -5   2 -21   28.87    3.57
   5  -2 -21   27.77    2.85
   5   2  22   19.47    2.59
   5  -2 -22   20.02    2.42
  -5   2 -22   25.36    3.42
   5   2  23    7.40    1.73
   5  -2 -23    6.72    1.57
  -5   2 -23    6.42    2.02
   5   2  24    4.50    1.52
   5  -2 -24    2.51    1.10
   5   2  25    6.12    1.77
   5  -2 -25    7.07    1.56
  -5   2 -25    6.16    2.03
   5   2  26   13.03    2.26
  -5   2 -26   16.61    2.99
   5   2  27    6.15    1.76
  -5   2 -27    2.78    1.75
   5   2  28    1.48    1.03
  -5   2 -28    1.98    1.62
  -5   2 -29   11.53    2.68
  -5   2 -30    1.23    1.43
  -5   2 -31    4.77    2.10
  -5   2 -32    2.60    1.88
  -5   2 -33    1.54    1.75
  -5   2 -34    0.21    1.51
  -5   2 -35    3.24    2.32
  -5  -3 -37    2.54    1.67
  -5  -3 -36    2.48    1.79
  -5  -3 -35    1.66    1.66
  -5  -3 -34    3.44    2.06
  -5  -3 -33    0.31    1.50
  -5  -3 -32    6.71    2.45
  -5  -3 -32    5.70    2.30
  -5  -3 -31    0.97    1.65
  -5  -3 -31    0.63    1.52
  -5  -3 -30    3.92    2.10
  -5  -3 -30    6.11    2.13
  -5  -3 -29    3.59    2.22
  -5  -3 -29    5.32    2.23
  -5  -3 -28    1.47    1.83
  -5  -3 -28    1.17    1.81
  -5  -3 -27    3.23    2.01
   5  -3  27    1.14    0.95
  -5  -3 -27    3.61    1.80
  -5  -3 -26   47.97    5.28
  -5  -3 -26   43.18    4.76
   5  -3  26   52.92    4.16
  -5  -3 -25   24.61    3.93
   5  -3  25   19.36    2.63
  -5  -3 -25   18.34    3.21
  -5  -3 -24    9.49    2.62
   5  -3  24    6.14    1.66
  -5  -3 -24    7.34    2.20
  -5  -3 -23   19.74    3.43
   5  -3  23   17.11    2.48
  -5  -3 -23   16.21    2.97
  -5  -3 -22    5.03    2.10
   5  -3  22    4.16    1.48
  -5  -3 -22    4.66    1.90
  -5  -3 -21    2.13    1.91
   5  -3  21    0.89    1.19
  -5  -3 -21    0.92    1.52
  -5  -3 -20   20.61    3.40
   5  -3  20   19.94    2.66
  -5  -3 -20   20.99    3.22
  -5  -3 -19    0.14    1.38
   5  -3  19    1.42    1.16
  -5  -3 -18    1.18    1.42
   5  -3  18    2.88    1.34
  -5  -3 -18    2.41    1.74
  -5  -3 -17   21.66    3.31
   5  -3  17   20.90    2.76
  -5  -3 -17   26.31    3.52
  -5  -3 -16    8.12    2.33
   5  -3  16    7.16    1.79
  -5  -3 -16    5.63    1.97
  -5  -3 -15   23.91    3.41
   5  -3  15   23.77    2.85
  -5  -3 -15   24.29    3.47
  -5   3  14   19.60    1.43
  -5  -3 -14   21.54    3.30
   5  -3  14   21.70    2.73
  -5  -3 -14   18.03    3.01
  -5   3  13   11.54    1.07
  -5  -3 -13    8.86    2.24
   5  -3  13    7.92    1.75
  -5  -3 -13   10.40    2.49
  -5  -3 -12    2.59    1.82
  -5   3  12    2.07    0.62
  -5   3  12    0.44    0.58
   5  -3  12    1.45    1.23
  -5  -3 -12    2.39    1.67
  -5   3  11   74.41    2.29
  -5  -3 -11   69.39    5.32
  -5   3  11   75.42    2.36
   5  -3  11   72.94    4.51
   5  -3  11   73.98    4.80
  -5  -3 -11   72.92    5.49
  -5   3  10   12.82    1.00
  -5   3  10   13.10    0.98
  -5  -3 -10   12.92    2.58
   5  -3  10   13.27    2.01
   5  -3  10   15.54    2.49
  -5  -3 -10   13.18    2.73
  -5   3   9   53.02    1.78
  -5  -3  -9   53.47    4.69
  -5   3   9   58.88    1.84
   5  -3   9   53.90    3.67
   5  -3   9   56.25    4.19
  -5  -3  -9   57.09    4.87
  -5   3   8   15.49    0.98
   5  -3   8   19.08    2.24
  -5   3   8   19.86    1.06
  -5  -3  -8   18.84    3.00
   5  -3   8   21.95    2.77
  -5  -3  -8   20.41    3.14
  -5   3   7    0.07    0.47
  -5  -3  -7    1.56    1.32
  -5   3   7    0.53    0.45
   5  -3   7    2.34    1.02
   5  -3   7    3.66    1.52
  -5  -3  -7    1.36    1.40
  -5   3   6   34.68    1.43
  -5   3   6   43.84    1.59
  -5  -3  -6   42.40    4.12
   5  -3   6   42.44    3.69
  -5  -3  -6   36.37    3.89
  -5   3   5   17.88    1.13
  -5   3   5   24.25    1.31
  -5  -3  -5   15.47    2.72
   5  -3   5   24.94    2.94
  -5  -3  -5   22.66    3.22
  -5   3   4   75.91    2.25
  -5  -3  -4   66.80    5.07
   5  -3   4   68.24    4.58
  -5  -3  -4   74.02    5.40
  -5   3   3   12.99    1.31
  -5  -3  -3    5.73    2.11
   5  -3   3   13.88    2.40
  -5  -3  -3    6.87    2.06
  -5   3   2  198.62    4.08
  -5  -3  -2  187.60    8.24
   5  -3   2  188.87    7.52
  -5  -3  -2  189.76    8.53
  -5   3   1   16.19    1.38
  -5  -3  -1   13.91    2.66
  -5  -3  -1   11.15    2.39
  -5   3   0   38.86    2.79
  -5   3   0   40.68    2.12
   5  -3   0   46.65    3.86
  -5  -3   0   34.63    3.88
  -5   3  -1   21.42    1.71
  -5  -3   1   11.36    2.57
  -5   3  -1   12.02    1.66
   5  -3  -1   20.26    2.73
  -5   3  -2  190.69    4.90
   5  -3  -2  191.82    7.56
  -5  -3   2  196.66    8.84
  -5   3  -2  195.89    5.63
  -5  -3   3    6.24    2.25
  -5   3  -3    8.41    1.36
  -5   3  -3   11.91    1.51
   5  -3  -3   15.07    2.57
  -5   3  -4   73.04    3.35
   5  -3  -4   71.50    4.70
  -5   3  -4   75.45    3.31
  -5  -3   4   76.77    5.61
  -5   3  -5   24.96    2.13
  -5  -3   5   19.80    3.23
   5  -3  -5   26.61    3.02
  -5   3  -5   22.93    1.80
  -5   3  -6   43.80    2.83
   5  -3  -6   38.32    3.47
  -5   3  -6   42.83    2.26
  -5  -3   6   44.32    4.45
  -5  -3   7    1.39    1.57
  -5   3  -7    2.83    1.07
   5  -3  -7    2.99    1.57
  -5   3  -7    1.96    0.69
  -5  -3   8   16.27    2.90
  -5   3  -8   23.83    2.37
   5  -3  -8   19.58    2.62
  -5   3  -8   19.05    1.34
  -5   3  -9   56.90    3.55
   5  -3  -9   57.60    4.16
  -5   3  -9   53.11    1.94
  -5  -3   9   57.54    5.12
  -5  -3  10   16.04    3.00
  -5   3 -10   17.42    2.23
  -5   3 -10   13.65    0.94
   5  -3 -10   15.29    2.29
  -5  -3  11   78.63    5.97
  -5   3 -11   71.66    4.17
  -5   3 -11   59.19    1.55
   5  -3 -11   68.20    4.50
  -5  -3  12    0.97    1.50
   5  -3 -12    1.88    1.19
  -5   3 -12    0.61    1.06
  -5  -3  13    6.83    2.14
   5  -3 -13    8.86    1.81
  -5   3 -13   11.44    2.03
  -5   3 -14   23.28    2.75
  -5  -3  14   21.53    3.49
   5  -3 -14   21.81    2.69
  -5   3 -15   27.21    2.93
  -5  -3  15   25.62    3.88
   5  -3 -15   25.01    2.83
  -5  -3  16    7.02    2.28
   5  -3 -16    7.48    1.76
  -5   3 -16    9.98    1.99
  -5  -3  17   20.09    3.39
   5  -3 -17   19.71    2.55
  -5   3 -17   19.89    2.67
  -5  -3  18    3.36    1.84
   5  -3 -18    3.38    1.30
  -5   3 -18    2.44    1.45
   5  -3 -19    1.11    0.96
  -5   3 -19    1.68    1.46
  -5   3 -20   24.12    3.13
   5  -3 -20   20.77    2.57
   5  -3 -21   -0.33    0.97
  -5   3 -21    0.22    1.22
   5  -3 -22    3.03    1.31
  -5   3 -22    3.06    1.57
   5  -3 -23   20.63    2.57
  -5   3 -23   19.22    3.00
   5  -3 -24    7.86    1.72
  -5   3 -24    9.60    2.44
  -5   3 -25   21.59    3.40
   5  -3 -25   16.32    2.29
  -5   3 -26   51.40    4.94
   5  -3 -26   47.73    3.79
  -5   3 -27    3.64    1.88
   5   3  27    3.64    1.49
   5  -3 -27    2.01    0.96
  -5   3 -28    0.14    1.54
   5   3  28    1.66    1.24
   5  -3 -28    1.90    0.96
  -5   3 -29    4.67    2.00
  -5   3 -30    4.87    2.13
  -5   3 -31   -1.87    1.62
  -5   3 -32    5.44    2.28
  -5   3 -33    7.81    2.57
  -5   3 -34   -0.10    1.65
  -5  -4 -35    2.91    2.19
  -5  -4 -34    5.43    2.26
  -5  -4 -33    3.70    2.02
  -5  -4 -32    4.27    2.36
  -5  -4 -31    5.84    2.49
  -5  -4 -31    7.42    2.58
  -5  -4 -30    0.50    1.53
  -5  -4 -30    1.24    1.67
  -5  -4 -29   15.85    3.39
  -5  -4 -29   18.98    3.52
  -5  -4 -28    5.46    2.34
  -5  -4 -28    5.09    2.23
  -5  -4 -27    3.58    1.98
   5  -4  27    2.01    1.31
  -5  -4 -27    2.75    1.94
  -5  -4 -26    1.02    1.73
   5  -4  26   -1.37    1.23
  -5  -4 -26    2.29    1.89
  -5  -4 -25    3.73    1.96
   5  -4  25    3.34    1.35
  -5  -4 -25    2.61    1.99
  -5  -4 -24    9.22    2.84
   5  -4  24    8.70    2.00
  -5  -4 -24    7.23    2.49
  -5  -4 -23    4.88    2.03
   5  -4  23    9.24    2.05
  -5  -4 -23    7.13    2.45
   5  -4  22   -0.17    1.13
  -5  -4 -22    2.24    1.59
  -5  -4 -21   -0.36    1.66
   5  -4  21   -0.26    1.06
  -5  -4 -21    1.96    1.68
  -5  -4 -20    4.83    2.20
   5  -4  20    6.12    1.70
  -5  -4 -20    9.72    2.51
  -5  -4 -19    5.45    2.09
   5  -4  19    7.06    1.87
  -5  -4 -19    5.53    2.09
  -5  -4 -18   12.37    2.81
   5  -4  18   10.77    2.20
  -5  -4 -18   11.97    2.79
  -5  -4 -17   32.75    4.13
   5  -4  17   33.41    3.54
  -5  -4 -17   27.73    3.82
  -5  -4 -16   29.82    3.99
   5  -4  16   25.70    3.19
  -5  -4 -16   22.56    3.50
  -5  -4 -15   32.82    4.12
   5  -4  15   30.69    3.47
  -5  -4 -15   37.49    4.37
  -5  -4 -14    7.14    2.17
   5  -4  14    9.78    2.26
  -5  -4 -14    9.33    2.52
  -5  -4 -13    2.19    1.68
   5  -4  13    4.99    1.79
  -5  -4 -13    1.41    1.55
  -5  -4 -12   62.78    5.35
   5  -4  12   58.21    4.11
   5  -4  12   66.18    4.96
  -5  -4 -12   68.11    5.61
  -5  -4 -11   61.66    5.36
   5  -4  11   64.16    4.16
   5  -4  11   58.90    4.67
  -5  -4 -11   64.55    5.55
   5  -4  10   23.83    2.56
  -5  -4 -10   24.74    3.51
   5  -4  10   31.78    3.51
  -5  -4 -10   29.40    3.94
  -5  -4  -9   62.79    5.29
   5  -4   9   56.06    3.64
   5  -4   9   63.63    4.86
  -5  -4  -9   58.70    5.26
  -5  -4  -8   29.46    3.82
   5  -4   8   26.90    2.50
   5  -4   8   28.43    3.36
  -5  -4  -8   26.98    3.71
   5  -4   7   14.27    1.78
  -5  -4  -7   16.86    2.96
   5  -4   7   20.01    2.85
  -5   4   7   21.38    2.47
  -5  -4  -7   17.64    3.05
   5  -4   6   35.91    2.57
  -5  -4  -6   38.38    4.17
  -5   4   6   39.11    3.11
   5  -4   6   42.41    3.94
  -5  -4  -6   38.29    4.20
  -5  -4  -5   13.61    2.66
  -5   4   5   18.01    2.12
   5  -4   5   21.12    2.93
  -5  -4  -5   15.27    2.85
  -5  -4  -4   27.76    3.60
  -5   4   4   28.61    2.56
   5  -4   4   33.21    3.49
  -5  -4  -4   23.36    3.44
  -5  -4  -3   25.30    3.47
  -5   4   3   32.37    2.56
  -5  -4  -3   32.14    3.90
  -5  -4  -2   17.13    2.99
  -5   4   2   19.84    1.97
  -5  -4  -2   14.03    2.79
  -5   4   1   12.88    1.56
   5  -4   1   12.24    2.35
  -5  -4  -1   13.23    2.80
  -5   4   0   30.24    1.30
  -5   4   0   27.99    2.11
   5  -4   0   26.94    3.16
  -5  -4   0   33.56    4.03
  -5   4  -1   12.41    1.10
  -5  -4   1    7.70    2.24
  -5   4  -1    9.02    1.37
   5  -4  -1   14.09    2.43
  -5   4  -1   11.21    1.32
  -5   4  -2   20.17    1.76
  -5   4  -2   21.85    1.51
  -5  -4   2   16.54    3.00
  -5   4  -2   21.05    1.64
   5  -4  -2   23.61    3.02
  -5   4  -3   34.70    2.01
  -5   4  -3   31.17    1.84
   5  -4  -3   29.90    3.36
  -5  -4   3   30.55    3.82
  -5   4  -3   32.16    2.02
  -5  -4   4   33.42    3.56
  -5   4  -4   33.97    1.96
  -5   4  -4   33.44    1.52
  -5   4  -4   33.68    1.70
  -5  -4   5   18.16    3.18
  -5   4  -5   15.88    1.63
  -5   4  -5   15.35    1.04
   5  -4  -5   22.41    2.91
  -5   4  -5   15.40    1.13
  -5   4  -6   40.11    2.55
   5  -4  -6   46.41    4.04
  -5  -4   6   41.65    4.45
  -5  -4   7   18.20    3.22
  -5   4  -7   20.38    2.01
   5  -4  -7   21.00    2.87
  -5  -4   8   27.78    3.86
  -5   4  -8   30.01    2.48
   5  -4  -8   30.62    3.38
  -5   4  -9   64.64    3.62
   5  -4  -9   66.22    4.84
  -5  -4   9   64.05    5.62
  -5  -4  10   27.82    3.92
  -5   4 -10   27.50    2.60
   5  -4 -10   27.34    3.26
  -5   4 -11   62.21    3.85
   5  -4 -11   63.22    4.70
  -5  -4  11   60.36    5.57
  -5   4 -12   58.29    3.80
   5  -4 -12   66.45    4.81
  -5  -4  12   60.84    5.63
  -5  -4  13    5.12    2.14
  -5   4 -13    2.51    1.28
   5  -4 -13    1.92    1.26
  -5  -4  14    8.89    2.50
  -5   4 -14   10.22    1.93
   5  -4 -14   10.72    2.15
  -5  -4  15   36.47    4.68
  -5   4 -15   33.28    3.24
   5  -4 -15   30.31    3.30
  -5   4 -16   24.53    2.92
  -5  -4  16   30.94    4.27
   5  -4 -16   27.25    3.15
  -5  -4  17   34.65    4.54
  -5   4 -17   28.63    3.17
   5  -4 -17   35.56    3.45
  -5   4 -18   10.66    2.08
  -5  -4  18   11.64    2.94
   5  -4 -18    9.16    1.96
  -5   4 -19    8.56    2.03
  -5  -4  19    6.60    2.42
   5  -4 -19    4.22    1.48
  -5  -4  20   10.28    2.74
  -5   4 -20    7.19    1.94
   5  -4 -20    8.71    1.80
  -5  -4  21   -0.47    1.58
  -5   4 -21    0.24    1.27
   5  -4 -21    0.75    0.98
  -5  -4  22   -2.55    1.99
   5  -4 -22   -0.28    0.92
  -5   4 -23    5.56    1.87
  -5  -4  23    3.97    2.04
   5  -4 -23    5.16    1.48
  -5   4 -24    5.31    2.01
  -5  -4  24   14.15    3.49
   5  -4 -24    9.80    1.88
  -5   4 -25    2.80    1.51
  -5  -4  25    4.70    2.21
   5  -4 -25    3.88    1.37
  -5  -4  26   -0.01    1.29
   5  -4 -26   -0.92    0.90
  -5   4 -27    3.05    1.70
   5  -4 -27    1.15    0.98
  -5   4 -28    8.00    2.38
   5  -4 -28    3.70    1.41
  -5   4 -29   11.50    2.64
  -5   4 -30    1.80    1.65
  -5   4 -31    5.40    2.09
  -5   4 -32   -2.03    1.74
  -5   4 -33    4.33    2.13
  -5   4 -34    4.99    2.25
  -5  -5 -32    3.81    2.19
  -5  -5 -31   -1.81    1.65
  -5  -5 -30   -0.27    1.91
  -5  -5 -29    5.09    2.38
  -5  -5 -29    0.87    1.47
  -5  -5 -28   -0.41    1.48
  -5  -5 -28    0.82    1.80
  -5  -5 -27    3.53    1.97
   5  -5  27   10.24    2.19
  -5  -5 -27    8.64    2.72
  -5  -5 -26    1.40    1.62
   5  -5  26    2.28    1.38
  -5  -5 -26    3.54    2.04
  -5  -5 -25    1.02    1.57
   5  -5  25   -3.24    1.51
  -5  -5 -25   -2.82    1.82
  -5  -5 -24    4.75    2.05
   5  -5  24    6.40    1.96
  -5  -5 -24    3.40    2.28
  -5  -5 -23    0.58    1.39
   5  -5  23   -1.06    1.25
  -5  -5 -23    3.02    1.98
  -5  -5 -22    2.56    1.72
   5  -5  22   -2.09    1.39
  -5  -5 -22   -1.50    1.51
  -5  -5 -21    7.40    2.70
   5  -5  21    8.14    2.11
  -5  -5 -21    7.98    2.53
  -5  -5 -20    8.57    2.56
   5  -5  20   11.21    2.40
  -5  -5 -20   10.76    2.81
  -5  -5 -19    8.21    2.51
   5  -5  19    8.57    2.09
  -5  -5 -19    5.96    2.41
  -5  -5 -18   10.13    2.58
   5  -5  18   13.79    2.70
  -5  -5 -18    7.89    2.55
  -5  -5 -17   -1.19    1.63
   5  -5  17   -1.82    1.47
  -5  -5 -17   -1.01    1.66
  -5  -5 -16    6.69    2.38
   5  -5  16    6.86    2.05
  -5  -5 -16    5.27    2.37
  -5  -5 -15    5.44    2.18
   5  -5  15   11.01    2.40
  -5  -5 -15    7.46    2.51
  -5  -5 -14   47.86    4.98
   5  -5  14   54.24    4.73
  -5  -5 -14   53.42    5.33
  -5  -5 -13   26.03    3.89
   5  -5  13   26.10    3.40
  -5  -5 -13   29.84    4.13
  -5  -5 -12   44.76    4.91
   5  -5  12   45.46    4.42
  -5  -5 -12   42.03    4.68
   5  -5  11    4.65    1.32
  -5  -5 -11    2.52    1.86
  -5  -5 -11    1.70    1.56
   5  -5  10   84.78    4.48
  -5  -5 -10   83.40    6.38
  -5  -5 -10   80.05    6.34
  -5  -5  -9    2.19    1.91
   5  -5   9    6.95    1.41
  -5  -5  -9    1.09    2.00
   5  -5   8    1.45    0.88
  -5  -5  -8    0.55    1.71
  -5  -5  -8    0.55    1.63
   5  -5   7   76.29    3.69
  -5  -5  -7   81.02    6.26
  -5   5   7   78.41    4.60
  -5  -5  -7   83.48    6.45
  -5  -5  -6   55.14    5.28
   5  -5   6   52.31    2.92
  -5   5   6   54.49    3.73
  -5  -5  -6   58.27    5.52
  -5  -5  -5   73.57    5.96
  -5   5   5   69.28    4.00
  -5  -5  -4   -0.25    1.88
  -5   5   4    3.95    1.23
  -5  -5  -4    1.03    1.78
  -5  -5  -3  166.94    8.79
  -5   5   3  148.22    5.40
  -5  -5  -3  167.21    8.91
  -5  -5  -2    7.69    2.36
  -5  -5  -2    5.67    2.40
  -5   5   2    5.67    1.23
  -5   5   1    7.84    1.36
  -5  -5  -1    4.83    2.12
  -5  -5   0    6.92    2.24
  -5   5   0    6.24    1.07
  -5   5  -1    6.33    1.04
  -5  -5   1    7.16    2.47
  -5  -5   2    7.17    2.53
  -5   5  -2    5.79    0.95
  -5   5  -3  150.60    3.41
  -5  -5   3  142.99    8.29
  -5  -5   4    0.56    1.98
  -5   5  -4    1.42    0.74
  -5   5  -5   71.42    3.01
  -5  -5   5   71.54    6.02
  -5   5  -6   47.24    2.66
  -5  -5   6   55.01    5.39
  -5   5  -7   76.75    3.52
  -5  -5   7   81.95    6.55
  -5  -5   8   -0.03    1.54
  -5   5  -8    0.20    0.74
  -5   5  -9    2.46    1.22
  -5  -5   9    6.04    2.23
  -5   5 -10   85.82    4.25
  -5  -5  10   93.56    7.05
  -5   5 -11    3.81    1.32
  -5  -5  11    3.96    2.23
  -5   5 -12   40.07    3.17
   5  -5 -12   41.95    4.05
  -5  -5  12   47.25    5.19
  -5   5 -13   25.48    2.65
  -5  -5  13   30.73    4.23
   5  -5 -13   28.58    3.41
  -5   5 -14   50.85    3.70
   5  -5 -14   46.39    4.23
  -5  -5  14   57.42    5.77
  -5   5 -15    9.13    1.81
  -5  -5  15   12.40    3.20
   5  -5 -15    8.84    2.15
  -5   5 -16    6.14    1.74
  -5  -5  16    7.29    2.60
   5  -5 -16    5.12    1.74
  -5   5 -17    0.57    0.99
  -5  -5  17    1.76    2.29
   5  -5 -17   -0.37    1.10
  -5   5 -18    9.09    1.93
  -5  -5  18   12.77    3.27
   5  -5 -18    8.88    2.07
  -5   5 -19    8.94    2.02
  -5  -5  19   10.88    2.90
   5  -5 -19    7.49    1.96
  -5   5 -20   12.36    2.41
  -5  -5  20   10.41    2.99
   5  -5 -20    8.34    1.95
  -5   5 -21    5.37    1.85
  -5  -5  21    5.92    2.67
   5  -5 -21    7.27    1.98
  -5   5 -22    0.19    1.25
  -5  -5  22   -1.04    1.83
   5  -5 -22   -0.21    0.93
  -5   5 -23   -0.30    1.19
  -5  -5  23    3.21    2.19
   5  -5 -23    0.60    1.04
  -5   5 -24    2.88    1.69
  -5  -5  24    5.38    2.26
   5  -5 -24    3.16    1.38
  -5   5 -25    0.17    1.21
  -5  -5  25   -1.62    1.81
   5  -5 -25   -0.45    0.93
  -5   5 -26    4.81    1.90
  -5  -5  26    1.64    2.02
   5  -5 -26    3.92    1.31
  -5   5 -27    6.20    2.16
  -5  -5  27    4.34    2.41
   5  -5 -27    8.10    1.90
  -5   5 -28    2.01    1.78
  -5  -5  28    0.48    1.82
  -5   5 -29    2.84    1.71
  -5  -5  29    5.15    2.61
  -5   5 -30    3.95    2.02
  -5  -5  30    0.35    1.80
  -5   5 -31    4.57    2.21
  -5   5 -32    6.39    2.33
  -5   5 -33   -0.10    1.47
  -5  -6 -29    4.42    2.16
  -5  -6 -28   15.85    3.59
  -5  -6 -27    6.83    2.67
  -5  -6 -26   12.84    3.27
   5  -6  26   12.31    2.75
  -5  -6 -26   10.99    3.24
  -5  -6 -25   -3.43    1.99
   5  -6  25    1.84    1.45
  -5  -6 -25    1.05    1.73
  -5  -6 -24    1.54    1.58
   5  -6  24    3.21    1.78
  -5  -6 -24    3.41    2.17
  -5  -6 -23    5.68    2.48
   5  -6  23    2.93    1.76
  -5  -6 -23    7.08    2.60
  -5  -6 -22    6.96    2.61
   5  -6  22    7.19    2.24
  -5  -6 -22    4.33    2.46
  -5  -6 -21    3.88    1.99
   5  -6  21    2.90    1.69
  -5  -6 -21    7.75    2.68
  -5  -6 -20    3.97    1.93
   5  -6  20    5.90    2.14
  -5  -6 -20    5.54    2.61
  -5  -6 -19   21.79    3.68
   5  -6  19   17.56    3.08
  -5  -6 -19   14.76    3.39
  -5  -6 -18    3.89    1.94
  -5  -6 -18    3.97    2.25
  -5  -6 -17   13.03    3.17
  -5  -6 -17   14.32    3.29
  -5  -6 -16    8.93    2.68
  -5  -6 -16   12.56    3.18
  -5  -6 -15   -0.85    1.71
  -5  -6 -15    1.99    1.86
  -5  -6 -14   24.53    3.80
  -5  -6 -14   24.31    4.03
  -5  -6 -13    4.89    2.11
  -5  -6 -13    4.28    2.36
  -5  -6 -12    2.62    1.91
  -5  -6 -12    0.39    1.66
  -5  -6 -11   27.99    4.05
  -5  -6 -11   30.40    4.28
  -5  -6 -10    0.97    1.54
  -5  -6 -10    1.06    1.68
  -5  -6  -9   19.55    3.41
  -5  -6  -9   20.22    3.72
  -5  -6  -8   28.41    4.08
  -5  -6  -8   25.80    3.93
  -5  -6  -7    4.09    2.02
  -5  -6  -7   -0.43    1.57
  -5  -6  -6    0.50    1.55
  -5  -6  -6    3.18    1.86
  -5  -6  -5    5.31    2.36
  -5  -6  -5    5.61    2.42
  -5  -6  -4   44.32    5.04
  -5  -6  -4   44.55    5.13
  -5  -6  -3   25.58    3.97
  -5  -6  -3   28.40    4.16
  -5  -6  -2   45.06    5.03
  -5  -6  -1   49.86    5.35
  -5  -6   0   11.06    3.17
  -5  -6   1   43.27    4.97
  -5  -6   2   40.98    4.84
  -5  -6   3   31.03    4.33
  -5  -6   4   39.60    4.77
  -5  -6   5    4.36    2.16
  -5  -6   6   -0.65    1.54
  -5  -6   7    3.31    2.07
  -5  -6   8   31.26    4.36
  -5  -6   9   21.76    3.76
  -5   6  -9   21.73    2.09
  -5   6 -10    1.65    1.05
  -5  -6  10    4.42    2.12
  -5   6 -11   29.26    2.57
  -5  -6  11   35.93    4.77
  -5  -6  12    1.90    1.98
  -5   6 -12    1.27    1.07
  -5  -6  13    5.31    2.34
  -5   6 -13    4.43    1.38
  -5  -6  14   21.81    3.85
  -5   6 -14   18.56    2.41
  -5  -6  15   -3.32    2.08
  -5   6 -15    2.26    1.27
  -5  -6  16   12.44    3.07
  -5   6 -16   10.48    1.92
  -5  -6  17   14.64    3.31
  -5   6 -17   14.22    2.29
  -5  -6  18    1.98    1.93
  -5   6 -18    3.71    1.56
   5  -6 -18    1.19    1.47
  -5  -6  19   20.19    3.97
  -5   6 -19   16.61    2.61
   5  -6 -19   18.56    2.95
  -5  -6  20    4.82    2.26
  -5   6 -20    4.37    1.70
   5  -6 -20    4.96    1.81
  -5  -6  21    5.06    2.31
  -5   6 -21    2.15    1.58
   5  -6 -21    1.79    1.36
  -5   6 -22    3.35    1.59
   5  -6 -22    3.56    1.64
  -5  -6  23    3.35    2.11
  -5   6 -23    2.22    1.50
   5  -6 -23    0.42    1.25
  -5  -6  24   -1.59    1.92
  -5   6 -24   -0.83    1.34
  -5  -6  25    2.62    2.12
  -5   6 -25    0.14    1.49
   5  -6 -25    2.58    1.56
  -5  -6  26    9.69    3.28
  -5   6 -26    9.44    2.48
   5  -6 -26    8.52    2.08
  -5  -6  27    6.85    2.87
  -5   6 -27    5.11    2.12
   5  -6 -27    4.63    1.60
  -5   6 -28    9.53    2.64
  -5   6 -29    5.16    2.08
  -5   6 -30    3.15    1.67
  -5   6 -31   -2.28    1.96
  -5   6 -32    2.28    1.76
   5  -7  26    0.53    1.32
   5  -7  25    7.63    2.35
   5  -7  24    5.06    2.23
  -5  -7 -24    4.69    2.34
  -5  -7 -23    0.24    1.58
   5  -7  23    1.72    1.64
  -5  -7 -23    2.72    2.16
  -5  -7 -22    6.65    2.56
  -5  -7 -22    7.04    2.79
  -5  -7 -21   12.07    3.37
  -5  -7 -21   10.10    3.22
  -5  -7 -20    3.06    2.22
  -5  -7 -20   10.32    3.08
  -5  -7 -19   25.46    4.30
  -5  -7 -19   24.17    4.24
  -5  -7 -18    3.42    2.01
  -5  -7 -18    4.26    2.46
  -5  -7 -17    1.88    1.72
  -5  -7 -17    7.03    2.60
  -5  -7 -16   -1.27    1.70
  -5  -7 -16   -4.05    2.16
  -5  -7 -15   18.00    3.60
  -5  -7 -15   16.12    3.48
  -5  -7 -14    3.20    2.00
  -5  -7 -14    2.79    2.03
  -5  -7 -13   11.36    3.04
  -5  -7 -13   11.34    3.10
  -5  -7 -12    1.25    1.93
  -5  -7 -12    3.62    2.44
  -5  -7 -11   40.05    5.00
  -5  -7 -11   40.84    5.12
  -5  -7 -10   14.90    3.29
  -5  -7 -10   14.65    3.19
  -5  -7  -9    0.44    1.69
  -5  -7  -9   -0.21    1.62
  -5  -7  -8   16.67    3.51
  -5  -7  -8   21.42    3.86
  -5  -7  -7   28.64    4.32
  -5  -7  -7   29.30    4.33
  -5  -7  -6   10.32    2.81
  -5  -7  -6   15.83    3.48
  -5  -7  -5   32.63    4.49
  -5  -7  -5   27.84    4.32
  -5  -7  -4   -3.11    1.98
  -5  -7  -4    2.43    2.10
  -5  -7  -3    6.32    2.27
  -5  -7  -3    8.30    2.69
  -5  -7  -2   -2.38    1.72
  -5  -7  -2    1.86    1.94
  -5  -7  -1   -0.08    1.38
  -5  -7   0   17.77    3.40
  -5  -7   1    0.86    1.72
  -5  -7   2    0.13    1.45
  -5  -7   3    5.00    2.18
  -5  -7   4    0.21    1.50
  -5  -7   5   27.05    4.23
  -5  -7   6   13.56    3.33
  -5  -7   7   25.65    4.21
  -5  -7   8   22.72    3.96
  -5  -7   9    0.25    1.68
  -5  -7  10   10.99    3.13
  -5  -7  11   43.63    5.37
  -5  -7  12    1.74    1.91
  -5  -7  13   13.45    3.36
  -5  -7  14    5.84    2.40
  -5  -7  15   14.13    3.39
  -5  -7  16   -0.04    1.34
  -5  -7  17    8.16    2.74
  -5  -7  18    4.82    2.40
  -5  -7  19   23.13    4.25
  -5  -7  20    3.30    2.35
  -5  -7  21   15.45    3.76
  -5  -7  22   15.69    3.72
   5  -7 -22    9.46    2.41
  -5  -7  23   -1.98    1.85
   5  -7 -23   -0.30    1.13
  -5  -7  24   -3.43    2.39
   5  -7 -24    3.41    1.56
  -5  -7  25    1.04    1.95
   5  -7 -25    7.21    2.10
   5  -7 -26   -1.90    1.36
   5  -8  25    4.54    2.23
  -5  -8 -19    4.85    2.47
  -5  -8 -19    6.09    2.65
  -5  -8 -18    3.24    2.04
  -5  -8 -18    1.21    1.80
  -5  -8 -17    8.26    2.77
  -5  -8 -17    6.19    2.75
  -5  -8 -16   10.98    3.13
  -5  -8 -16    9.56    2.94
  -5  -8 -15   -1.24    1.84
  -5  -8 -15    2.92    2.26
  -5  -8 -14    5.17    2.31
  -5  -8 -14    4.99    2.24
  -5  -8 -13    6.03    2.30
  -5  -8 -13    6.82    2.60
  -5  -8 -12   16.67    3.54
  -5  -8 -12   17.37    3.70
  -5  -8 -11   12.83    3.20
  -5  -8 -11   12.45    3.27
  -5  -8 -10    3.75    2.12
  -5  -8 -10    4.52    2.34
  -5  -8  -9    0.57    1.42
  -5  -8  -9    4.16    2.29
  -5  -8  -8    8.07    2.69
  -5  -8  -8    6.74    2.62
  -5  -8  -7    2.65    1.95
  -5  -8  -7    1.70    1.92
  -5  -8  -6    1.68    1.81
  -5  -8  -6    2.40    1.91
  -5  -8  -5    1.46    1.85
  -5  -8  -5    1.32    1.72
  -5  -8  -4    4.97    2.37
  -5  -8  -4    7.38    2.51
  -5  -8  -3    7.46    2.69
  -5  -8  -3    8.70    2.52
  -5  -8  -2   -1.04    1.62
  -5  -8  -2   -1.81    1.62
  -5  -8  -1    5.25    2.09
  -5  -8   0    3.12    2.16
  -5  -8   1    4.29    2.20
  -5  -8   2   -1.96    1.91
  -5  -8   3    7.28    2.46
  -5  -8   4    4.33    2.37
  -5  -8   5    3.82    2.35
  -5  -8   6   -2.49    1.94
  -5  -8   7    3.80    2.27
  -5  -8   8    9.65    2.98
  -5  -8   9    2.03    1.78
  -5  -8  10    5.89    2.53
  -5  -8  11    9.18    3.07
  -5  -8  12   17.20    3.84
  -5  -8  13    4.76    2.32
  -5  -8  14    8.60    2.81
  -5  -8  15    2.67    2.20
  -5  -8  16   12.57    3.42
  -5  -8  17    4.56    2.47
  -5  -8  18    3.62    2.20
  -5  -8  19    7.00    2.79
  -5  -8  20    1.00    1.86
  -5  -8  21    8.00    3.06
   5  -8 -25    2.24    1.63
  -5  -9 -13    5.46    2.58
  -5  -9 -12    2.49    2.32
  -5  -9 -12    1.42    2.03
  -5  -9 -11   11.26    3.40
  -5  -9 -11    7.81    2.77
  -5  -9 -10    4.69    2.42
  -5  -9 -10    5.06    2.02
  -5  -9  -9    7.48    2.82
  -5  -9  -9    4.72    2.32
  -5  -9  -8    3.20    2.23
  -5  -9  -8    0.21    1.21
  -5  -9  -7    2.24    2.20
  -5  -9  -7    2.28    1.98
  -5  -9  -6   12.90    3.51
  -5  -9  -6   10.52    3.02
  -5  -9  -5    1.54    2.00
  -5  -9  -5    7.54    2.59
  -5  -9  -4   -0.42    1.77
  -5  -9  -4    1.15    1.49
  -5  -9  -3    7.65    2.77
  -5  -9  -3    9.80    3.00
  -5  -9  -2    1.57    1.99
  -5  -9  -2    2.83    2.02
  -5  -9  -1    5.77    2.58
  -5  -9  -1    8.57    2.79
  -5  -9   0    1.41    1.90
  -5  -9   1    8.27    2.77
  -5  -9   2   -0.47    1.71
  -5  -9   3    6.28    2.65
  -5  -9   4    3.52    2.43
  -5  -9   5    3.02    2.24
  -5  -9   6    5.69    2.58
  -5  -9   7   -2.19    2.01
  -5  -9   8    0.42    1.59
  -5  -9   9    9.14    2.88
  -5  -9  10    6.70    2.77
  -5  -9  11   10.67    3.25
  -5  -9  12    1.49    1.91
  -5  -9  13    7.92    2.96
  -5  -9  14    2.46    2.00
  -6   0   0   37.81    3.40
   6   0   0   43.23    4.00
  -6   0   0   40.66    3.90
  -6   0   1   20.76    2.61
  -6   0  -1   22.56    2.74
   6   0  -1   25.73    3.22
   6   0   1   27.42    3.31
  -6   0   1   27.60    3.32
  -6   0  -1   23.61    2.98
  -6   0  -2    4.13    1.65
  -6   0   2    3.71    1.55
  -6   0   2    1.95    1.35
  -6   0  -2    3.41    1.43
   6   0  -2    7.95    2.05
   6   0   2    6.79    1.99
  -6   0  -3   27.86    3.03
  -6   0   3   27.79    2.94
   6   0  -3   29.11    3.34
   6   0   3   29.71    3.44
  -6   0   3   28.65    3.36
  -6   0  -3   25.26    3.03
  -6   0   4   23.11    3.11
  -6   0  -4   26.64    2.99
  -6   0   4   20.89    2.65
   6   0  -4   28.49    3.35
   6   0   4   24.79    3.09
  -6   0  -4   24.18    3.00
  -6   0   5    8.41    2.11
  -6   0  -5   14.01    2.35
  -6   0   5    8.56    1.80
   6   0  -5   14.13    2.54
   6   0   5   10.17    2.23
  -6   0  -5   10.34    2.10
  -6   0   6    9.55    2.31
  -6   0   6    5.22    1.60
  -6   0  -6    7.10    1.91
   6   0  -6   10.89    2.31
   6   0   6    9.00    2.12
  -6   0  -6    7.76    1.96
  -6   0   7   13.84    2.73
  -6   0  -7   13.09    2.32
   6   0  -7   14.16    2.56
   6   0   7   13.56    2.56
  -6   0  -7   11.72    2.15
  -6   0   8   31.72    3.80
  -6   0  -8   32.29    3.40
   6   0  -8   33.13    3.56
   6   0   8   32.87    3.60
  -6   0  -8   31.40    3.26
  -6   0   9    4.71    1.84
  -6   0  -9    4.99    1.80
   6   0  -9    8.99    2.20
   6   0   9    2.65    1.70
  -6   0  -9    5.67    1.74
  -6   0 -10   26.65    3.26
   6   0  10   23.82    3.30
   6   0 -10   21.15    3.00
  -6   0 -10   18.21    2.69
  -6   0 -11  111.79    6.31
   6   0 -11  120.62    6.61
   6   0  11  106.94    6.31
  -6   0 -11  112.45    5.85
  -6   0 -12    8.83    2.25
   6   0  12    7.10    2.11
  -6   0 -12    4.85    1.61
  -6   0 -13   39.64    3.99
   6   0 -13   43.00    4.09
   6   0  13   40.61    4.02
  -6   0 -13   37.56    3.47
  -6   0 -14    7.00    2.09
   6   0 -14    5.52    2.12
   6   0  14    5.42    1.87
  -6   0 -14    3.41    1.43
  -6   0 -15   97.19    6.23
   6   0 -15   93.21    5.84
   6   0  15   88.53    5.85
  -6   0 -15   97.06    5.43
  -6   0 -16   20.26    3.19
   6   0 -16   21.86    3.07
   6   0  16   17.36    2.87
  -6   0 -16   18.85    2.64
  -6   0 -17   42.34    4.35
   6   0 -17   41.49    3.99
   6   0  17   38.27    3.94
  -6   0 -17   41.44    3.62
  -6   0 -18   54.59    4.86
   6   0 -18   59.79    4.76
  -6   0 -18   53.02    4.08
  -6   0 -19   -0.02    1.39
   6   0 -19    0.32    1.28
  -6   0 -19    0.98    1.22
  -6   0 -20   19.77    3.27
  -6   0 -20   21.39    2.79
  -6   0 -21   41.70    4.53
  -6   0 -21   34.76    3.43
  -6   0 -22    0.31    1.94
  -6   0 -22    0.95    1.07
  -6   0 -23    0.41    1.41
  -6   0 -24    1.58    1.62
  -6   0 -25    7.04    2.35
  -6   0 -26    1.62    1.83
  -6   0 -27   24.73    4.02
  -6   0 -28   -1.20    1.73
  -6   0 -29    7.05    2.39
  -6   0 -30    2.92    1.82
  -6   0 -31    5.53    2.44
  -6  -1 -31    2.30    1.97
  -6  -1 -30    4.56    2.29
  -6  -1 -29    1.85    1.83
  -6  -1 -28    1.50    1.88
  -6  -1 -27   -2.08    1.65
  -6  -1 -26    5.74    2.27
  -6  -1 -26    2.64    1.47
  -6  -1 -25    2.62    1.79
   6   1 -25    2.48    1.48
  -6  -1 -25    2.40    1.49
  -6  -1 -24   10.47    2.65
   6   1 -24    6.57    1.89
  -6  -1 -24    4.72    1.86
  -6  -1 -23   14.36    3.02
   6   1 -23   16.10    2.65
  -6  -1 -23   12.57    2.52
  -6  -1 -22   12.77    2.98
   6   1 -22   11.20    2.25
  -6  -1 -22    6.59    2.10
  -6  -1 -21   35.29    4.27
   6   1 -21   30.90    3.51
  -6  -1 -21   26.33    3.33
  -6  -1 -20   66.63    5.68
   6   1 -20   65.04    4.98
  -6  -1 -20   64.73    4.98
   6   1 -19    3.90    1.71
  -6  -1 -19    2.94    1.52
  -6  -1 -18   28.35    3.80
   6   1 -18   29.66    3.43
  -6  -1 -18   36.34    3.78
  -6  -1 -17   15.06    2.84
   6   1 -17   15.17    2.59
  -6  -1 -17   10.62    2.32
  -6  -1 -16   11.86    2.60
   6   1 -16   10.18    2.32
   6  -1  16   11.37    2.30
  -6  -1 -16   12.82    2.49
  -6  -1 -15    7.20    2.15
   6   1 -15    5.44    1.92
   6  -1  15    4.28    1.62
  -6  -1 -15    5.85    1.96
  -6  -1 -14    4.56    1.94
   6   1 -14    8.66    2.17
   6  -1  14    4.24    1.71
  -6  -1 -14    3.23    1.62
  -6  -1 -13  110.75    6.67
   6   1 -13  112.46    6.27
   6  -1  13  110.24    6.22
  -6  -1 -13  118.43    6.46
   6   1 -12    3.87    1.79
   6  -1  12    0.81    1.44
  -6  -1 -12    4.76    1.80
  -6   1  11   47.44    3.41
  -6  -1 -11   49.07    4.47
   6   1 -11   51.57    4.34
   6  -1  11   46.94    4.14
  -6  -1 -11   53.21    4.47
  -6   1  10   21.24    2.45
  -6  -1 -10   27.28    3.40
   6   1 -10   25.86    3.21
   6  -1  10   23.60    3.05
  -6  -1 -10   23.95    3.17
  -6  -1  -9   16.43    2.80
   6  -1   9   12.82    2.41
  -6  -1  -9   12.06    2.53
  -6   1   8  188.45    6.57
  -6  -1  -8  184.52    8.17
   6   1  -8  176.98    7.78
   6  -1   8  165.00    7.47
  -6  -1  -8  185.96    8.11
  -6   1   7    6.03    2.00
  -6  -1  -7   14.96    2.75
  -6   1   7    4.78    1.39
   6   1  -7    9.91    2.37
   6  -1   7   12.21    2.55
  -6  -1  -7    8.28    2.37
  -6   1   6    2.60    1.59
  -6  -1  -6    1.55    1.55
  -6   1   6    2.76    1.20
   6  -1   6    4.68    1.76
  -6  -1  -6    4.84    1.89
  -6   1   5   19.94    2.90
  -6   1   5   13.68    1.94
  -6  -1  -5   16.40    2.62
   6  -1   5   16.34    2.67
   6  -1   5   17.96    2.72
  -6  -1  -5   18.26    2.88
  -6   1   4    8.20    2.08
  -6   1   4   10.88    1.90
  -6  -1  -4    6.21    1.87
   6  -1   4   11.10    2.34
   6  -1   4   12.43    2.38
  -6  -1  -4    9.88    2.33
  -6   1   3  119.43    6.31
  -6   1   3  118.53    5.27
  -6  -1  -3  113.90    6.21
   6  -1   3  114.10    6.42
   6  -1   3  113.18    6.20
  -6  -1  -3  116.24    6.54
  -6  -1  -2   11.14    2.31
  -6   1   2    8.23    1.94
  -6  -1  -2   11.56    2.28
  -6   1   2    9.93    1.79
  -6  -1  -1   11.30    2.32
  -6   1   1   14.55    2.33
   6  -1   1   17.16    2.78
   6  -1   1   13.96    2.44
  -6  -1  -1   12.94    2.34
  -6   1   1   11.04    1.79
  -6  -1   0    2.30    1.63
  -6   1   0    1.46    1.39
   6  -1   0    3.75    1.70
   6  -1   0    3.62    1.50
  -6   1   0    2.69    1.30
  -6  -1   0    0.77    1.30
  -6  -1   1   12.00    2.46
  -6   1  -1   10.37    2.07
   6  -1  -1   16.83    2.74
   6  -1  -1   13.63    2.35
  -6  -1   1   14.31    2.48
  -6   1  -1   14.12    2.05
  -6   1  -2   12.61    2.22
  -6  -1   2   10.86    2.37
  -6  -1   2    8.99    2.15
  -6   1  -2   17.95    2.42
   6  -1  -2   17.58    2.79
   6  -1  -2    9.66    2.12
  -6  -1   3  118.05    6.19
  -6   1  -3  116.10    5.47
   6  -1  -3  129.31    6.82
   6  -1  -3  112.84    6.11
  -6   1  -3  117.51    5.81
  -6  -1   3  117.76    6.89
  -6   1  -4    9.88    1.99
  -6  -1   4    6.97    2.17
  -6   1  -4   10.36    1.97
  -6  -1   4    8.63    2.00
  -6  -1   5   17.75    3.00
  -6   1  -5   14.71    2.19
   6  -1  -5   20.99    2.98
   6  -1  -5   17.61    2.58
  -6   1  -5   17.74    2.38
  -6  -1   6    6.45    2.24
  -6   1  -6    4.79    1.43
   6   1   6    4.08    1.67
   6  -1  -6    9.19    2.24
   6  -1  -6    4.56    1.69
  -6   1  -6    4.07    1.42
  -6  -1   7    8.60    2.43
   6   1   7   11.21    2.48
   6  -1  -7    6.87    1.85
  -6   1  -7    8.41    1.87
  -6  -1   8  185.54    8.99
  -6   1  -8  173.04    7.12
   6   1   8  168.31    7.60
   6  -1  -8  167.86    7.40
  -6   1  -8  181.54    6.85
  -6  -1   9   11.91    2.79
  -6   1  -9   11.28    2.16
   6   1   9   12.26    2.37
  -6   1  -9   11.40    2.03
  -6  -1  10   23.44    3.56
  -6   1 -10   28.04    3.14
   6   1  10   21.69    2.98
   6  -1 -10   24.37    2.99
  -6   1 -10   22.75    2.59
  -6  -1  11   56.30    5.29
  -6   1 -11   53.21    4.20
   6   1  11   44.36    4.04
   6  -1 -11   47.31    4.04
  -6   1 -11   48.96    3.51
  -6  -1  12    2.34    2.03
   6   1  12    2.56    1.70
   6  -1 -12    3.97    1.51
  -6   1 -12    6.61    1.60
  -6  -1  13  117.94    7.61
  -6   1 -13  124.35    6.50
   6   1  13  112.87    6.39
   6  -1 -13  104.57    5.91
  -6   1 -13  115.38    5.23
  -6   1 -14    3.66    1.56
   6   1  14    2.57    1.48
   6  -1 -14    4.62    1.69
  -6   1 -14    2.34    1.01
  -6   1 -15    6.00    1.89
   6   1  15    5.70    1.71
   6  -1 -15    6.55    1.72
  -6   1 -15    6.46    1.52
  -6   1 -16    9.99    2.26
   6   1  16    9.95    2.29
  -6   1 -16    6.09    1.49
  -6   1 -17   15.73    2.77
   6   1  17   10.15    2.31
  -6   1 -17   11.74    1.89
  -6   1 -18   35.10    3.89
   6   1  18   35.47    3.88
  -6   1 -18   24.18    2.54
   6   1  19    1.72    1.56
  -6   1 -19    7.52    2.30
  -6   1 -20   74.22    5.72
   6   1  20   61.60    5.06
  -6   1 -21   32.94    3.98
   6   1  21   25.78    3.38
  -6   1 -22   11.40    2.71
   6   1  22   10.11    2.32
  -6   1 -23   17.99    3.20
   6   1  23   14.96    2.68
  -6   1 -24    7.76    2.33
   6   1  24    5.13    1.78
  -6   1 -25   -1.03    1.65
  -6   1 -26    5.36    2.26
  -6   1 -27    1.72    1.56
  -6   1 -28    1.82    1.62
  -6   1 -29    2.76    1.93
  -6   1 -30    2.14    1.93
  -6   1 -31    1.06    1.50
  -6   1 -32    4.11    1.97
  -6  -2 -30    9.24    2.74
  -6  -2 -29   -1.02    1.59
  -6  -2 -29    1.35    1.63
  -6  -2 -28    6.59    2.43
  -6  -2 -28    5.58    1.98
  -6  -2 -27    3.43    2.08
   6   2 -27    5.91    1.70
  -6  -2 -27    7.42    2.32
  -6  -2 -26    3.62    2.15
   6   2 -26   12.14    2.34
  -6  -2 -26    9.42    2.40
  -6  -2 -25   22.51    3.83
   6   2 -25   22.98    3.08
  -6  -2 -25   23.00    3.51
  -6  -2 -24   12.30    2.97
   6   2 -24    8.11    2.17
  -6  -2 -24    5.91    1.92
  -6  -2 -23    7.49    2.33
   6   2 -23    3.22    1.56
   6  -2  23    5.66    1.73
  -6  -2 -23    4.03    2.01
  -6  -2 -22    1.20    1.61
   6   2 -22    1.60    1.24
   6  -2  22    2.76    1.37
  -6  -2 -22    4.37    1.91
  -6  -2 -21   11.60    2.87
   6   2 -21    9.15    2.10
   6  -2  21   10.27    2.21
  -6  -2 -21    8.23    2.44
  -6  -2 -20   44.17    4.83
   6   2 -20   49.15    4.36
   6  -2  20   41.20    4.00
  -6  -2 -20   45.77    4.48
  -6  -2 -19   12.85    2.88
   6   2 -19    9.68    2.19
   6  -2  19    7.60    1.91
  -6  -2 -19   11.57    2.50
  -6  -2 -18   15.90    3.07
   6  -2  18   12.51    2.39
  -6  -2 -18    8.10    2.18
  -6  -2 -17    7.54    2.44
   6  -2  17    9.04    2.12
  -6  -2 -17    8.87    2.42
  -6  -2 -16   10.12    2.57
   6  -2  16   14.88    2.56
  -6  -2 -16   12.46    2.64
  -6  -2 -15   16.58    3.00
   6  -2  15   15.01    2.57
  -6  -2 -15   13.42    2.61
  -6  -2 -14   32.53    3.96
   6  -2  14   30.10    3.38
  -6  -2 -14   33.65    3.86
  -6  -2 -13    5.26    2.08
   6  -2  13    4.07    1.51
  -6  -2 -13    4.72    2.03
  -6  -2 -12   35.11    3.99
   6  -2  12   32.48    3.53
  -6  -2 -12   31.80    3.75
  -6  -2 -11    7.66    2.23
  -6   2  11    2.71    1.12
   6  -2  11    6.80    2.02
  -6  -2 -11    1.59    1.60
  -6   2  10  112.43    4.46
  -6  -2 -10   97.46    6.38
   6  -2  10   90.01    5.68
  -6  -2 -10   97.90    6.35
  -6  -2  -9    7.86    2.36
   6  -2   9    6.18    1.99
  -6  -2  -9    4.46    2.11
  -6   2   8    7.26    1.40
  -6  -2  -8   10.31    2.31
   6  -2   8    8.55    2.10
  -6  -2  -8    8.07    2.23
  -6  -2  -7   27.08    3.52
  -6   2   7   28.46    2.42
   6  -2   7   35.00    3.70
  -6  -2  -7   24.94    3.45
  -6   2   6  120.95    4.59
  -6  -2  -6  107.77    6.56
   6  -2   6  109.39    6.19
  -6  -2  -6  122.00    7.08
  -6   2   5   65.43    4.74
  -6   2   5   64.94    3.47
  -6  -2  -5   67.73    5.22
   6  -2   5   72.60    5.14
  -6  -2  -5   63.58    5.25
  -6   2   4   60.81    4.49
  -6  -2  -4   63.88    5.08
  -6   2   4   62.00    3.44
   6  -2   4   65.78    4.82
  -6  -2  -4   63.56    5.31
  -6   2   3   99.23    5.56
  -6  -2  -3   92.08    5.99
  -6   2   3  103.60    4.36
   6  -2   3   92.14    5.69
  -6  -2  -3   95.22    6.33
  -6   2   2  103.51    5.55
  -6  -2  -2  104.56    6.34
  -6   2   2  115.75    4.63
   6  -2   2  113.38    6.26
  -6  -2  -2  120.14    7.12
  -6   2   1   49.56    3.27
  -6  -2  -1   37.63    3.98
   6  -2   1   50.24    4.30
  -6   2   1   46.12    3.80
  -6  -2  -1   45.99    4.54
  -6   2   0  159.45    5.54
  -6  -2   0  146.59    7.41
   6  -2   0  155.94    7.27
  -6  -2   0  161.32    8.23
  -6   2   0  160.83    6.64
  -6  -2   1   42.42    4.27
  -6   2  -1   52.21    3.38
  -6   2  -1   44.87    3.56
  -6  -2   1   37.52    4.27
  -6  -2   2  102.22    6.24
  -6   2  -2  121.46    5.04
   6  -2  -2  111.26    6.20
  -6  -2   2  114.51    7.05
  -6   2  -2  114.12    5.42
  -6   2  -3  104.75    4.76
   6  -2  -3  102.20    5.94
  -6   2  -3   94.76    4.87
  -6  -2   3   92.50    6.47
  -6   2  -4   71.09    4.02
   6  -2  -4   64.18    4.75
  -6  -2   4   57.44    5.18
  -6   2  -4   62.62    3.92
  -6   2  -5   79.39    4.32
   6  -2  -5   64.84    4.78
  -6   2  -5   63.59    3.90
  -6  -2   5   72.17    5.83
  -6   2  -6  123.84    5.44
   6  -2  -6  113.59    6.22
  -6  -2   6  118.66    7.40
  -6   2  -6  116.16    5.04
  -6   2  -7   30.76    2.88
   6  -2  -7   36.95    3.76
  -6   2  -7   26.34    2.46
  -6  -2   7   31.84    4.21
  -6  -2   8   12.88    2.99
  -6   2  -8    9.94    1.90
   6  -2  -8   10.64    2.22
  -6   2  -8    8.58    1.53
  -6  -2   9    2.29    1.81
   6  -2  -9    4.42    1.77
  -6   2  -9    1.85    1.05
  -6  -2  10  100.86    7.08
  -6   2 -10   96.24    5.22
   6  -2 -10   95.55    5.70
  -6   2 -10   97.20    4.22
  -6  -2  11    6.38    2.41
  -6   2 -11    6.47    1.73
   6  -2 -11    4.71    1.81
  -6   2 -11    3.78    1.14
  -6  -2  12   39.09    4.55
  -6   2 -12   40.73    3.63
   6  -2 -12   34.05    3.50
  -6   2 -12   30.79    2.45
  -6  -2  13    5.14    2.34
  -6   2 -13    8.33    1.96
   6  -2 -13    3.06    1.44
  -6   2 -13    4.14    1.15
  -6   2 -14   33.72    3.45
  -6  -2  14   34.86    4.56
   6  -2 -14   30.91    3.32
  -6  -2  15   13.26    3.14
   6  -2 -15   10.87    2.13
  -6   2 -15   12.94    2.44
  -6  -2  16   15.98    3.28
   6  -2 -16   11.55    2.15
  -6   2 -16   14.78    2.55
  -6  -2  17    6.24    2.35
   6  -2 -17   10.00    2.19
  -6   2 -17    9.33    2.16
  -6  -2  18   19.30    3.60
   6   2  18   11.47    2.33
   6  -2 -18   14.61    2.40
  -6   2 -18   15.01    2.67
   6   2  19    7.19    2.00
   6  -2 -19    7.61    1.90
  -6   2 -19   11.31    2.52
  -6   2 -20   49.60    4.60
   6   2  20   38.86    3.97
   6  -2 -20   43.84    3.97
  -6   2 -21    7.77    2.22
   6   2  21    5.06    1.83
   6  -2 -21    7.53    1.85
  -6   2 -22    5.00    1.94
   6   2  22    1.74    1.31
   6  -2 -22    3.30    1.46
  -6   2 -23    4.10    1.84
   6   2  23    5.15    2.04
  -6   2 -24    9.60    2.53
   6   2  24    8.35    2.17
  -6   2 -25   24.18    3.72
   6   2  25   24.03    3.32
  -6   2 -26    8.05    2.53
   6   2  26    8.30    2.13
  -6   2 -27    8.31    2.52
   6   2  27    5.06    1.74
  -6   2 -28    1.60    1.81
  -6   2 -29   -0.11    1.47
  -6   2 -30    4.35    2.13
  -6   2 -31    1.35    1.69
  -6   2 -32    1.32    1.78
  -6  -3 -32   -0.81    1.32
  -6  -3 -31    5.32    1.88
  -6  -3 -30    1.86    1.67
  -6  -3 -29    0.67    1.52
  -6  -3 -28   12.53    3.26
  -6  -3 -28   12.71    2.90
  -6  -3 -27    3.12    2.06
   6   3 -27    1.48    1.25
   6  -3  27    4.26    1.70
  -6  -3 -27    2.07    1.53
  -6  -3 -26    5.85    2.41
   6   3 -26    7.12    1.89
   6  -3  26    5.06    1.77
  -6  -3 -26    5.80    2.34
  -6  -3 -25    0.46    1.58
   6  -3  25   -1.63    1.22
  -6  -3 -25   -0.95    1.30
  -6  -3 -24    1.12    1.63
   6  -3  24    1.11    1.23
  -6  -3 -24   -1.53    1.57
  -6  -3 -23    7.23    2.35
   6  -3  23    4.75    1.83
  -6  -3 -23    1.31    1.66
  -6  -3 -22   12.54    3.00
   6  -3  22   11.59    2.42
  -6  -3 -22    9.32    2.52
  -6  -3 -21    1.05    1.67
   6  -3  21    0.25    1.12
  -6  -3 -21    1.26    1.63
  -6  -3 -20    0.63    1.71
   6  -3  20   -0.85    1.19
  -6  -3 -19    5.36    2.34
   6  -3  19    3.42    1.75
  -6  -3 -19    3.94    2.11
  -6  -3 -18   79.40    6.47
   6  -3  18   71.23    5.27
  -6  -3 -18   68.75    5.82
  -6  -3 -17   12.65    2.90
   6  -3  17   10.38    2.27
  -6  -3 -17   10.32    2.58
  -6  -3 -16    4.96    2.13
   6  -3  16    4.00    1.70
  -6  -3 -16    4.29    1.90
  -6  -3 -15    4.82    1.92
   6  -3  15    4.72    1.73
  -6  -3 -15    6.17    2.27
  -6  -3 -14   42.59    4.64
   6  -3  14   41.07    4.04
  -6  -3 -14   43.75    4.61
  -6  -3 -13    6.99    2.20
   6  -3  13    7.98    2.12
  -6  -3 -13    9.84    2.61
  -6  -3 -12   51.37    4.99
   6  -3  12   44.84    4.19
  -6  -3 -12   51.33    4.98
  -6  -3 -11   45.13    4.68
   6  -3  11   40.29    3.96
  -6  -3 -11   46.28    4.80
  -6  -3 -10    2.15    1.42
   6  -3  10    3.83    1.69
  -6  -3 -10    2.02    1.72
  -6  -3  -9   24.69    3.63
   6  -3   9   25.39    3.19
  -6  -3  -9   24.26    3.54
  -6  -3  -8   33.70    4.06
   6  -3   8   33.57    3.62
  -6  -3  -8   38.35    4.38
  -6  -3  -7   20.31    3.35
   6  -3   7   23.63    3.09
  -6  -3  -7   26.75    3.69
  -6   3   6   57.35    2.27
  -6  -3  -6   55.66    5.04
   6  -3   6   58.57    4.67
  -6  -3  -6   54.29    5.07
  -6  -3  -5    1.15    1.65
  -6   3   5    5.87    1.13
   6  -3   5    3.49    1.77
  -6  -3  -5   -0.84    1.74
  -6   3   4  112.77    3.36
  -6  -3  -4  106.39    6.77
   6  -3   4   99.87    6.02
  -6  -3  -4   99.64    6.76
  -6   3   3   47.36    3.75
  -6   3   3   52.34    2.43
  -6  -3  -3   50.77    4.84
   6  -3   3   55.05    4.54
  -6  -3  -3   44.40    4.73
  -6   3   2   68.77    4.36
  -6   3   2   65.02    2.80
  -6  -3  -2   61.53    5.21
   6  -3   2   68.49    5.05
  -6  -3  -2   69.09    5.75
  -6  -3  -1   19.07    3.36
  -6   3   1   16.13    2.22
  -6   3   1   19.49    1.66
  -6  -3  -1   15.57    2.91
  -6  -3   0   19.40    3.34
  -6   3   0   18.75    2.31
   6  -3   0   22.47    2.97
  -6   3   0   18.99    1.77
  -6  -3   0   18.91    3.12
  -6  -3   1   17.13    3.23
  -6   3  -1   15.00    2.12
  -6   3  -1   22.28    1.97
  -6  -3   1   14.06    2.83
   6  -3  -1   22.50    3.05
  -6   3  -2   64.57    3.21
   6  -3  -2   55.44    4.48
  -6  -3   2   61.73    5.55
  -6   3  -2   59.92    3.65
  -6   3  -3   56.04    3.13
   6  -3  -3   43.77    4.08
  -6   3  -3   42.59    3.02
  -6  -3   3   44.32    4.86
  -6   3  -4  104.71    4.34
   6  -3  -4  109.81    6.24
  -6  -3   4  109.24    7.30
  -6   3  -4  103.95    4.44
  -6  -3   5    0.75    2.00
  -6   3  -5    7.17    1.51
   6  -3  -5    5.99    2.10
  -6   3  -5    0.30    0.84
  -6   3  -6   60.85    3.56
   6  -3  -6   57.43    4.59
  -6  -3   6   57.84    5.44
  -6   3  -6   54.84    3.03
  -6   3  -7   25.38    2.45
  -6  -3   7   21.07    3.63
   6  -3  -7   24.24    3.12
  -6   3  -7   19.25    1.85
  -6   3  -8   39.38    3.10
   6  -3  -8   32.47    3.55
  -6   3  -8   33.25    2.19
  -6  -3   8   34.09    4.31
  -6  -3   9   27.51    4.01
  -6   3  -9   25.63    2.61
   6  -3  -9   23.71    3.05
  -6  -3  10    3.30    2.18
  -6   3 -10    7.04    1.71
   6  -3 -10    4.69    1.59
  -6   3 -11   50.18    3.80
   6  -3 -11   45.09    4.07
  -6  -3  11   42.64    4.96
  -6  -3  12   52.27    5.50
  -6   3 -12   50.08    3.86
   6  -3 -12   47.44    4.16
  -6  -3  13   11.92    3.14
   6  -3 -13    9.81    2.18
  -6   3 -13    9.34    2.04
  -6  -3  14   41.06    4.99
  -6   3 -14   39.41    3.56
   6  -3 -14   35.73    3.66
  -6  -3  15    8.02    2.57
   6  -3 -15    3.46    1.58
  -6   3 -15    3.84    1.67
  -6  -3  16    3.95    2.27
   6  -3 -16    4.12    1.48
  -6   3 -16    4.41    1.76
  -6  -3  17    8.55    2.60
   6  -3 -17   11.81    2.27
  -6   3 -17   16.17    2.73
  -6   3 -18   78.43    5.38
  -6  -3  18   86.33    7.30
   6  -3 -18   69.97    5.07
  -6  -3  19    6.85    2.64
   6  -3 -19    5.11    1.72
  -6   3 -19    4.70    1.68
  -6  -3  20   -0.64    1.94
   6  -3 -20    2.97    1.34
  -6   3 -20    0.67    1.33
  -6  -3  21   -0.55    1.83
   6  -3 -21    0.84    1.07
  -6   3 -21    1.11    1.35
  -6  -3  22   19.46    3.89
   6  -3 -22   13.28    2.36
  -6   3 -22   12.13    2.65
  -6  -3  23    6.04    2.60
   6  -3 -23    4.81    1.53
  -6   3 -23    3.37    1.77
  -6  -3  24   -1.06    1.77
   6   3  24    0.73    1.24
   6  -3 -24    2.35    1.35
  -6   3 -24    2.30    1.78
  -6  -3  25    1.97    2.03
   6   3  25   -0.43    1.30
   6  -3 -25   -0.83    0.97
  -6   3 -25   -1.42    1.59
   6   3  26    6.02    1.92
   6  -3 -26    6.02    1.75
  -6   3 -26    5.55    2.06
  -6   3 -27    3.30    1.77
   6   3  27    1.06    1.15
   6  -3 -27    2.86    1.61
  -6   3 -28   15.53    3.14
  -6   3 -29    6.24    2.38
  -6   3 -30    0.90    1.46
  -6   3 -31    2.20    1.88
  -6   3 -32    3.04    1.93
  -6  -4 -32    5.03    2.21
  -6  -4 -31    1.61    1.67
  -6  -4 -30   -1.62    1.91
  -6  -4 -29    2.42    1.92
  -6  -4 -28    6.57    2.69
  -6  -4 -27    7.16    2.87
  -6  -4 -27    4.67    2.04
  -6  -4 -26   15.19    3.47
   6  -4  26   12.82    2.59
  -6  -4 -26   13.67    3.19
  -6  -4 -25   13.56    3.39
   6  -4  25   10.54    2.36
  -6  -4 -25    7.90    2.57
  -6  -4 -24    4.45    2.10
   6  -4  24   -0.73    1.24
  -6  -4 -24    3.81    2.09
  -6  -4 -23   -0.33    1.66
   6  -4  23    1.39    1.50
  -6  -4 -23   -3.58    2.03
  -6  -4 -22    4.58    2.34
   6  -4  22    3.87    1.69
  -6  -4 -22    3.99    2.09
  -6  -4 -21    8.59    2.69
   6  -4  21   12.10    2.49
  -6  -4 -21   14.80    3.15
  -6  -4 -20   14.14    3.22
   6  -4  20   14.91    2.65
  -6  -4 -20   14.85    3.22
  -6  -4 -19    3.31    1.85
   6  -4  19    3.32    1.58
  -6  -4 -19    4.80    2.13
  -6  -4 -18    1.91    1.86
   6  -4  18    3.40    1.74
  -6  -4 -18    1.84    1.80
  -6  -4 -17    5.38    2.20
   6  -4  17    2.61    1.62
  -6  -4 -17    3.97    2.24
  -6  -4 -16   12.16    2.85
   6  -4  16   14.85    2.68
  -6  -4 -16    8.66    2.54
  -6  -4 -15    6.43    2.33
   6  -4  15    4.49    1.72
  -6  -4 -15    4.66    2.10
  -6  -4 -14    5.35    2.14
   6  -4  14    7.18    2.02
  -6  -4 -14   10.40    2.68
  -6  -4 -13    6.03    2.21
   6  -4  13   11.84    2.44
  -6  -4 -13   12.05    2.88
  -6  -4 -12   28.30    4.07
   6  -4  12   32.96    3.82
  -6  -4 -12   32.55    4.30
  -6  -4 -11   25.34    3.88
   6  -4  11   22.43    3.13
  -6  -4 -11   25.56    3.92
  -6  -4 -10   18.61    3.29
   6  -4  10   18.87    2.86
  -6  -4 -10   17.95    3.23
  -6  -4  -9    6.83    2.29
   6  -4   9    9.56    2.24
  -6  -4  -9    7.09    2.39
  -6  -4  -8   32.30    4.16
   6  -4   8   30.58    3.61
  -6  -4  -8   33.28    4.24
  -6  -4  -7    4.66    1.96
   6  -4   7    6.08    2.05
  -6  -4  -7    3.25    1.91
  -6  -4  -6    1.77    1.82
   6  -4   6    4.14    1.72
  -6  -4  -6    2.65    1.92
  -6  -4  -5    9.74    2.55
   6  -4   5   13.37    2.52
  -6  -4  -5   11.72    2.75
  -6  -4  -4  109.62    7.19
   6  -4   4  105.36    6.43
  -6  -4  -4  101.52    7.19
  -6  -4  -3    6.33    2.24
  -6  -4  -3    5.68    2.28
  -6   4   2   10.26    1.77
  -6  -4  -2   10.83    2.70
   6  -4   2   14.22    2.57
  -6  -4  -2    9.01    2.54
  -6   4   1    1.26    1.03
  -6  -4  -1    2.95    1.76
   6  -4   1    1.89    1.54
  -6  -4  -1   -0.30    1.53
  -6   4   0   16.34    2.06
  -6  -4   0   20.05    3.34
   6  -4   0   21.86    3.04
  -6  -4   0   18.52    3.26
  -6  -4   1    1.41    1.59
  -6   4  -1    0.20    0.76
   6  -4  -1    2.56    1.61
  -6  -4   2   11.22    2.70
  -6   4  -2    6.20    1.42
   6  -4  -2   10.98    2.29
  -6  -4   3    5.01    2.38
  -6   4  -3    5.57    1.23
  -6   4  -3    5.69    1.06
   6  -4  -3    4.49    1.83
  -6   4  -4  103.33    3.89
   6  -4  -4  100.60    6.21
  -6  -4   5   11.14    2.90
  -6   4  -5   10.40    1.47
  -6  -4   6    3.30    1.94
   6  -4  -6    3.46    1.50
  -6   4  -6    2.80    1.01
  -6  -4   7    0.47    1.68
   6  -4  -7   -0.86    1.23
  -6  -4   8   23.57    3.83
  -6   4  -8   30.85    2.59
   6  -4  -8   32.50    3.64
  -6  -4   9    8.53    2.62
   6  -4  -9    8.41    2.06
  -6   4  -9    8.78    1.67
  -6  -4  10   21.98    3.92
  -6   4 -10   22.39    2.45
   6  -4 -10   19.83    2.88
  -6  -4  11   24.79    4.08
  -6   4 -11   26.76    2.73
   6  -4 -11   23.78    3.14
  -6   4 -12   32.56    3.05
   6  -4 -12   34.05    3.72
  -6  -4  12   36.49    4.87
  -6   4 -13   10.58    1.99
  -6  -4  13   15.19    3.32
   6  -4 -13    9.94    2.26
  -6  -4  14    6.08    2.40
  -6   4 -14    6.51    1.66
   6  -4 -14    5.88    1.81
  -6   4 -15    7.69    1.88
  -6  -4  15    6.62    2.60
   6  -4 -15    5.88    1.73
  -6   4 -16   10.74    1.99
   6  -4 -16   11.36    2.30
  -6   4 -17    4.69    1.66
  -6  -4  17    2.61    2.03
   6  -4 -17    2.54    1.24
  -6   4 -18    4.29    1.62
  -6  -4  18    2.64    2.04
   6  -4 -18    3.13    1.49
  -6  -4  19    6.74    2.59
  -6   4 -19    5.76    1.95
   6  -4 -19    2.64    1.49
  -6  -4  20   15.91    3.60
  -6   4 -20   17.83    2.73
   6  -4 -20   10.95    2.33
  -6   4 -21    6.57    1.82
  -6  -4  21    9.26    3.17
   6  -4 -21    8.12    2.05
  -6   4 -22    4.44    1.79
  -6  -4  22    4.68    2.64
   6  -4 -22    2.51    1.34
  -6   4 -23    0.16    1.18
  -6  -4  23    0.14    1.66
   6  -4 -23   -0.39    0.97
  -6  -4  24    2.34    2.11
  -6   4 -24   -0.72    1.09
   6  -4 -24   -0.83    1.03
  -6  -4  25    8.59    2.75
  -6   4 -25   13.03    2.62
   6  -4 -25   11.44    2.28
  -6   4 -26   12.29    2.85
  -6  -4  26   10.57    3.26
   6  -4 -26   15.08    2.49
  -6   4 -27    1.65    1.69
   6  -4 -27    2.24    1.16
  -6   4 -28    2.65    1.81
  -6   4 -29    0.05    1.41
  -6   4 -30    4.37    2.00
  -6   4 -31    1.02    1.61
  -6   4 -32    2.25    2.11
  -6  -5 -29    6.47    2.91
  -6  -5 -28    0.99    1.97
  -6  -5 -27    4.01    2.53
   6  -5  26   -1.38    1.31
  -6  -5 -26    1.69    1.87
   6  -5  25    5.54    1.85
  -6  -5 -25    1.46    1.75
  -6  -5 -24   -1.46    1.83
   6  -5  24    2.12    1.48
  -6  -5 -24    3.97    2.14
  -6  -5 -23    4.48    2.30
   6  -5  23    4.78    1.95
  -6  -5 -23    7.10    2.70
  -6  -5 -22    1.57    1.60
   6  -5  22    4.75    1.83
  -6  -5 -22    3.27    2.28
  -6  -5 -21    7.55    2.45
   6  -5  21    2.16    1.44
  -6  -5 -21    7.42    2.79
  -6  -5 -20   -0.66    1.40
   6  -5  20    1.37    1.41
  -6  -5 -20    3.01    2.13
  -6  -5 -19    5.36    2.24
   6  -5  19    5.99    2.01
  -6  -5 -19    6.06    2.34
  -6  -5 -18    4.76    2.27
   6  -5  18   -1.40    1.38
  -6  -5 -18    2.91    2.09
   6  -5  17    1.51    1.22
  -6  -5 -17   -0.80    1.78
  -6  -5 -16    4.32    2.38
   6  -5  16    6.70    2.07
  -6  -5 -16    6.59    2.42
  -6  -5 -15   -0.73    1.68
   6  -5  15    1.20    1.46
  -6  -5 -15    0.54    1.50
  -6  -5 -14    3.85    2.18
   6  -5  14    0.79    1.28
  -6  -5 -14    0.91    1.55
  -6  -5 -13    4.38    2.07
   6  -5  13    6.63    2.13
  -6  -5 -13    7.75    2.46
  -6  -5 -12    9.83    2.83
   6  -5  12   13.06    2.75
  -6  -5 -12    9.39    2.80
  -6  -5 -11    1.91    1.68
   6  -5  11    2.70    1.58
  -6  -5 -11    2.04    1.83
  -6  -5 -10    2.21    1.59
   6  -5  10    2.54    1.57
  -6  -5 -10   -0.21    1.68
  -6  -5  -9    1.30    1.63
   6  -5   9    2.89    1.65
  -6  -5  -9    2.12    1.80
  -6  -5  -8    2.89    1.80
   6  -5   8    2.08    1.53
  -6  -5  -8    0.65    1.47
  -6  -5  -7    1.84    1.77
   6  -5   7    1.97    1.48
  -6  -5  -7    2.00    1.86
  -6  -5  -6    4.63    2.29
   6  -5   6    5.42    1.95
  -6  -5  -6    3.40    2.03
  -6  -5  -5    8.07    2.52
   6  -5   5    7.40    2.21
  -6  -5  -5    8.38    2.54
  -6  -5  -4   -0.72    1.68
   6  -5   4    3.47    1.88
  -6  -5  -4   -1.96    1.90
  -6  -5  -3   21.51    3.63
   6  -5   3   27.66    3.71
  -6  -5  -3   26.21    4.07
  -6  -5  -2   32.42    4.31
   6  -5   2   40.24    4.38
  -6  -5  -2   34.00    4.57
  -6  -5  -1    0.04    1.53
   6  -5   1    4.45    2.07
  -6  -5  -1    0.56    1.75
  -6  -5   0    7.43    2.49
   6  -5   0   12.75    2.67
  -6  -5   0   10.68    2.83
   6  -5  -1    5.00    1.84
  -6  -5   1    1.43    1.82
   6  -5  -2   41.08    4.38
  -6  -5   2   39.88    4.87
  -6  -5   3   28.29    4.24
   6  -5  -3   27.71    3.66
  -6  -5   4    3.23    2.03
   6  -5  -4    3.35    1.81
  -6  -5   5    7.56    2.56
   6  -5  -5    6.87    2.07
  -6  -5   6    2.58    1.90
   6  -5  -6    6.41    2.07
  -6  -5   7    2.93    1.82
   6  -5  -7    4.77    1.67
  -6  -5   8   -1.42    1.58
   6  -5  -8    2.19    1.49
  -6  -5   9    6.11    2.40
   6  -5  -9    1.08    1.28
  -6  -5  10    1.21    1.77
   6  -5 -10    1.24    1.32
  -6  -5  11    3.26    1.97
   6  -5 -11    2.22    1.39
  -6  -5  12    9.76    2.98
   6  -5 -12    9.69    2.19
  -6  -5  13    7.29    2.63
   6  -5 -13    6.68    1.96
  -6  -5  14    1.91    1.92
[truncated: 59,976 more chars]
