# Supplementary material for: Functionalized Cytisine Squaramides: Synthesis, Structural Elucidation, and Co-Crystallization
Source: Molecules. 2026 Jun 4;31(11):1961. doi: 10.3390/molecules31111961 (PMC13257630; doi:10.3390/molecules31111961)
Supplement: Supplementary file 1 [file molecules-31-01961-s001.zip › 6.cif]

 
data_AP_cytSqOMe_RT
 
_audit_creation_method            'SHELXL-2018/3'
_shelx_SHELXL_version_number      '2018/3'
_chemical_name_systematic         ?
_chemical_name_common             ?
_chemical_melting_point           ?
_chemical_formula_moiety           
 'C16 H16 N2 O4, C15 H14 N2 O4'
_chemical_formula_sum
 'C31 H30 N4 O8' 
_chemical_formula_weight          586.59

loop_
 _atom_type_symbol
 _atom_type_description
 _atom_type_scat_dispersion_real
 _atom_type_scat_dispersion_imag
 _atom_type_scat_source
 'C'  'C'   0.0033   0.0016
 'International Tables Vol C Tables 4.2.6.8 and 6.1.1.4'
 'H'  'H'   0.0000   0.0000
 'International Tables Vol C Tables 4.2.6.8 and 6.1.1.4'
 'N'  'N'   0.0061   0.0033
 'International Tables Vol C Tables 4.2.6.8 and 6.1.1.4'
 'O'  'O'   0.0106   0.0060
 'International Tables Vol C Tables 4.2.6.8 and 6.1.1.4'
 
_space_group_crystal_system       monoclinic
_space_group_IT_number            4
_space_group_name_H-M_alt         'P 21'
_space_group_name_Hall            'P 2yb'
 
_shelx_space_group_comment
;
The symmetry employed for this shelxl refinement is uniquely defined
by the following loop, which should always be used as a source of
symmetry information in preference to the above space-group names.
They are only intended as comments.
;
 
loop_
 _space_group_symop_operation_xyz
 'x, y, z'
 '-x, y+1/2, -z'
 
_cell_length_a                    7.6070(3)
_cell_length_b                    14.1981(5)
_cell_length_c                    13.1188(5)
_cell_angle_alpha                 90
_cell_angle_beta                  91.282(4)
_cell_angle_gamma                 90
_cell_volume                      1416.54(9)
_cell_formula_units_Z             2
_cell_measurement_temperature     295(2)
_cell_measurement_reflns_used     6860
_cell_measurement_theta_min       2.9590
_cell_measurement_theta_max       26.2660
 
_exptl_crystal_description        'parallelepiped'
_exptl_crystal_colour             'colourless'
_exptl_crystal_density_meas       ?
_exptl_crystal_density_method     ?
_exptl_crystal_density_diffrn     1.375          
_exptl_crystal_F_000              616
_exptl_transmission_factor_min    ?
_exptl_transmission_factor_max    ?
_exptl_crystal_size_max           0.324
_exptl_crystal_size_mid           0.246
_exptl_crystal_size_min           0.122
_exptl_absorpt_coefficient_mu     0.101
_shelx_estimated_absorpt_T_min    0.968
_shelx_estimated_absorpt_T_max    0.988
_exptl_absorpt_correction_type    multi-scan
_exptl_absorpt_correction_T_min   0.9848
_exptl_absorpt_correction_T_max   1.0000
_exptl_absorpt_process_details    
;
CrysAlisPro 1.171.42.93a (Rigaku Oxford Diffraction, 2023)
Empirical absorption correction using spherical harmonics,
implemented in SCALE3 ABSPACK scaling algorithm.
;
_exptl_absorpt_special_details    
;
Empirical correction (ABSPACK) includes:
- Absorption correction using spherical harmonics
- Frame scaling
;
_diffrn_ambient_temperature       295(2)
_diffrn_radiation_wavelength      0.71073
_diffrn_radiation_type            MoK\a
_diffrn_source                    'fine-focus sealed X-ray tube'
_diffrn_measurement_device        'four-circle diffractometer'
_diffrn_measurement_device_type   'Xcalibur, Atlas'
_diffrn_detector                  'CCD plate'
_diffrn_measurement_method        '\w-scan'
_diffrn_detector_area_resol_mean  10.6249
_diffrn_reflns_number             20424
_diffrn_reflns_av_unetI/netI      0.0437
_diffrn_reflns_av_R_equivalents   0.0268
_diffrn_reflns_limit_h_min        -10
_diffrn_reflns_limit_h_max        10
_diffrn_reflns_limit_k_min        -18
_diffrn_reflns_limit_k_max        19
_diffrn_reflns_limit_l_min        -17
_diffrn_reflns_limit_l_max        17
_diffrn_reflns_theta_min          2.678
_diffrn_reflns_theta_max          29.429
_diffrn_reflns_theta_full         25.242
_diffrn_measured_fraction_theta_max   0.911
_diffrn_measured_fraction_theta_full  0.999
_diffrn_reflns_Laue_measured_fraction_max    0.911
_diffrn_reflns_Laue_measured_fraction_full   0.999
_diffrn_reflns_point_group_measured_fraction_max   0.859
_diffrn_reflns_point_group_measured_fraction_full  0.999
_reflns_number_total              6756
_reflns_number_gt                 4608
_reflns_threshold_expression      'I > 2\s(I)'
_reflns_Friedel_coverage          0.816
_reflns_Friedel_fraction_max      0.803
_reflns_Friedel_fraction_full     1.000
 
_reflns_special_details
;
 Reflections were merged by SHELXL according to the crystal
 class for the calculation of statistics and refinement.
 
 _reflns_Friedel_fraction is defined as the number of unique
 Friedel pairs measured divided by the number that would be
 possible theoretically, ignoring centric projections and
 systematic absences.
;
 
_computing_data_collection                                                                                        
;
CrysAlisPro 1.171.42.93a (Rigaku Oxford Diffraction, 2023)
;
_computing_cell_refinement        
;
CrysAlisPro 1.171.42.93a (Rigaku Oxford Diffraction, 2023)
;
_computing_data_reduction         
;
CrysAlisPro 1.171.42.93a (Rigaku Oxford Diffraction, 2023)
;
_computing_structure_solution     'SHELXT 2014/5 (Sheldrick, 2014)'
_computing_structure_refinement 'SHELXL-2018/3 (Sheldrick, 2018)'
_computing_molecular_graphics     
;
Brandenburg & Putz (2006). Diamond 3.0. Crystal and Molecular
Structure Visualisation, University of Bonn, Germany
;
_computing_publication_material   'SHELXL-2018/3 (Sheldrick, 2018)'
_refine_special_details           
;
 Refinement of F^2^ against ALL reflections.  The weighted R-factor wR and 
 goodness of fit S are based on F^2^, conventional R-factors R are based 
 on F, with F set to zero for negative F^2^. The threshold expression of 
 F^2^ > 2sigma(F^2^) is used only for calculating R-factors(gt) etc. and is 
 not relevant to the choice of reflections for refinement.  R-factors based 
 on F^2^ are statistically about twice as large as those based on F, and R- 
 factors based on ALL data will be even larger. 
;
_refine_ls_structure_factor_coef  Fsqd
_refine_ls_matrix_type            full
_refine_ls_weighting_scheme       calc
_refine_ls_weighting_details
'w=1/[\s^2^(Fo^2^)+(0.0434P)^2^+0.0891P] where P=(Fo^2^+2Fc^2^)/3'
_atom_sites_solution_primary      direct 
_atom_sites_solution_secondary    difmap
_atom_sites_solution_hydrogens    mixed
_refine_ls_hydrogen_treatment     mixed
_refine_ls_extinction_method      none
_refine_ls_extinction_coef        .
_refine_ls_abs_structure_details
;
 Flack x determined using 1591 quotients [(I+)-(I-)]/[(I+)+(I-)]
 (Parsons, Flack and Wagner, Acta Cryst. B69 (2013) 249-259).
;
_refine_ls_abs_structure_Flack    0.2(5)
_chemical_absolute_configuration  'rm'
_refine_ls_number_reflns          6756
_refine_ls_number_parameters      392
_refine_ls_number_restraints      1
_refine_ls_R_factor_all           0.0852
_refine_ls_R_factor_gt            0.0468
_refine_ls_wR_factor_ref          0.1016
_refine_ls_wR_factor_gt           0.0858
_refine_ls_goodness_of_fit_ref    1.004
_refine_ls_restrained_S_all       1.004
_refine_ls_shift/su_max           0.000
_refine_ls_shift/su_mean          0.000
 
loop_
 _atom_site_label
 _atom_site_type_symbol
 _atom_site_fract_x
 _atom_site_fract_y
 _atom_site_fract_z
 _atom_site_U_iso_or_equiv
 _atom_site_adp_type
 _atom_site_occupancy
 _atom_site_site_symmetry_order  
 _atom_site_calc_flag
 _atom_site_refinement_flags_posn
 _atom_site_refinement_flags_adp
 _atom_site_refinement_flags_occupancy
 _atom_site_disorder_assembly
 _atom_site_disorder_group
C1 C 0.5576(4) 0.8038(2) 0.5757(2) 0.0433(7) Uani 1 1 d . . . . .
H1 H 0.606225 0.838892 0.634099 0.052 Uiso 1 1 calc R U . . .
C2 C 0.5031(4) 0.87377(19) 0.4919(2) 0.0455(7) Uani 1 1 d . . . . .
H2A H 0.413642 0.916009 0.516902 0.055 Uiso 1 1 calc R U . . .
H2B H 0.603821 0.911208 0.472707 0.055 Uiso 1 1 calc R U . . .
N3 N 0.4345(3) 0.82207(15) 0.40323(17) 0.0413(6) Uani 1 1 d . . . . .
C4 C 0.5519(4) 0.7496(2) 0.3627(2) 0.0462(7) Uani 1 1 d . . . . .
H4A H 0.651899 0.779520 0.331454 0.055 Uiso 1 1 calc R U . . .
H4B H 0.489554 0.713382 0.310607 0.055 Uiso 1 1 calc R U . . .
C5 C 0.6163(4) 0.68383(19) 0.4479(2) 0.0439(7) Uani 1 1 d . . . . .
H5 H 0.706954 0.642884 0.419915 0.053 Uiso 1 1 calc R U . . .
C6 C 0.4741(5) 0.6214(2) 0.4901(3) 0.0582(9) Uani 1 1 d . . . . .
H6A H 0.404513 0.596341 0.433498 0.070 Uiso 1 1 calc R U . . .
H6B H 0.529825 0.568483 0.524763 0.070 Uiso 1 1 calc R U . . .
N7 N 0.3540(3) 0.66806(15) 0.56201(17) 0.0382(5) Uani 1 1 d . . . . .
C8 C 0.2026(4) 0.6184(2) 0.5843(2) 0.0452(7) Uani 1 1 d . . . . .
O8 O 0.1754(3) 0.54185(15) 0.53742(19) 0.0661(7) Uani 1 1 d . . . . .
C9 C 0.0910(4) 0.6567(2) 0.6579(2) 0.0525(8) Uani 1 1 d . . . . .
H9 H -0.010765 0.624882 0.675461 0.063 Uiso 1 1 calc R U . . .
C10 C 0.1319(5) 0.7397(3) 0.7029(2) 0.0624(9) Uani 1 1 d . . . . .
H10 H 0.057601 0.764789 0.751232 0.075 Uiso 1 1 calc R U . . .
C11 C 0.2843(5) 0.7881(2) 0.6777(2) 0.0571(9) Uani 1 1 d . . . . .
H11 H 0.309710 0.845714 0.708333 0.069 Uiso 1 1 calc R U . . .
C12 C 0.3959(4) 0.7515(2) 0.6085(2) 0.0398(6) Uani 1 1 d . . . . .
C13 C 0.6990(4) 0.7382(2) 0.5358(3) 0.0510(8) Uani 1 1 d . . . . .
H13A H 0.798901 0.774266 0.512868 0.061 Uiso 1 1 calc R U . . .
H13B H 0.738990 0.695424 0.589119 0.061 Uiso 1 1 calc R U . . .
C14 C 0.2752(4) 0.83802(19) 0.3636(2) 0.0399(7) Uani 1 1 d . . . . .
C15 C 0.1348(4) 0.8986(2) 0.3862(2) 0.0465(7) Uani 1 1 d . . . . .
O15 O 0.1165(3) 0.96023(16) 0.45912(18) 0.0610(6) Uani 1 1 d . . . . .
H15 H 0.013(6) 0.993(3) 0.460(3) 0.091 Uiso 1 1 d . U . . .
C16 C 0.0284(4) 0.8664(2) 0.3006(3) 0.0540(8) Uani 1 1 d . . . . .
O16 O -0.1181(3) 0.88478(18) 0.2647(2) 0.0754(7) Uani 1 1 d . . . . .
C17 C 0.1756(4) 0.7997(2) 0.2748(2) 0.0508(8) Uani 1 1 d . . . . .
O18 O 0.2023(3) 0.7397(2) 0.20987(18) 0.0733(7) Uani 1 1 d . . . . .
C1A C 0.4138(4) 0.1868(2) -0.0807(2) 0.0488(8) Uani 1 1 d . . . . .
H1A H 0.488554 0.164653 -0.135683 0.059 Uiso 1 1 calc R U . . .
C2A C 0.4406(5) 0.2936(2) -0.0690(2) 0.0527(8) Uani 1 1 d . . . . .
H21 H 0.560995 0.306483 -0.047274 0.063 Uiso 1 1 calc R U . . .
H22 H 0.419243 0.324446 -0.134057 0.063 Uiso 1 1 calc R U . . .
N3A N 0.3196(3) 0.33092(17) 0.00660(18) 0.0494(6) Uani 1 1 d . . . . .
C4A C 0.1335(4) 0.3073(2) -0.0099(3) 0.0580(9) Uani 1 1 d . . . . .
H41 H 0.088273 0.339562 -0.070151 0.070 Uiso 1 1 calc R U . . .
H42 H 0.066639 0.328061 0.048004 0.070 Uiso 1 1 calc R U . . .
C5A C 0.1119(5) 0.2011(2) -0.0236(3) 0.0583(9) Uani 1 1 d . . . . .
H5A H -0.011523 0.188829 -0.042072 0.070 Uiso 1 1 calc R U . . .
C6A C 0.1560(5) 0.1454(3) 0.0732(3) 0.0751(11) Uani 1 1 d . . . . .
H61 H 0.118268 0.181729 0.131408 0.090 Uiso 1 1 calc R U . . .
H62 H 0.088367 0.087495 0.071748 0.090 Uiso 1 1 calc R U . . .
N7A N 0.3440(3) 0.12115(18) 0.08898(19) 0.0482(6) Uani 1 1 d . . . . .
C8A C 0.3830(5) 0.0743(2) 0.1818(3) 0.0583(9) Uani 1 1 d . . . . .
O8A O 0.2657(4) 0.0653(2) 0.2451(2) 0.0942(10) Uani 1 1 d . . . . .
C9A C 0.5559(5) 0.0403(2) 0.1936(3) 0.0586(9) Uani 1 1 d . . . . .
H9A H 0.587003 0.007191 0.252511 0.070 Uiso 1 1 calc R U . . .
C10A C 0.6774(5) 0.0541(2) 0.1224(3) 0.0586(9) Uani 1 1 d . . . . .
H10A H 0.790928 0.031095 0.132749 0.070 Uiso 1 1 calc R U . . .
C11A C 0.6332(5) 0.1034(2) 0.0319(3) 0.0519(8) Uani 1 1 d . . . . .
H11A H 0.718193 0.113904 -0.016705 0.062 Uiso 1 1 calc R U . . .
C12A C 0.4669(4) 0.1355(2) 0.0157(2) 0.0420(7) Uani 1 1 d . . . . .
C13A C 0.2236(5) 0.1661(2) -0.1105(2) 0.0599(9) Uani 1 1 d . . . . .
H131 H 0.206727 0.098976 -0.120509 0.072 Uiso 1 1 calc R U . . .
H132 H 0.191423 0.198359 -0.173362 0.072 Uiso 1 1 calc R U . . .
C14A C 0.3771(4) 0.38436(19) 0.0827(2) 0.0444(7) Uani 1 1 d . . . . .
C15A C 0.5531(5) 0.4211(2) 0.1139(2) 0.0486(8) Uani 1 1 d . . . . .
O15A O 0.7007(3) 0.41411(18) 0.08288(19) 0.0702(7) Uani 1 1 d . . . . .
C16A C 0.4661(5) 0.4701(2) 0.2024(2) 0.0507(8) Uani 1 1 d . . . . .
O16A O 0.5173(4) 0.51939(16) 0.27366(17) 0.0676(7) Uani 1 1 d . . . . .
C17A C 0.3009(5) 0.4307(2) 0.1652(2) 0.0483(7) Uani 1 1 d . . . . .
O18A O 0.1338(3) 0.43341(18) 0.19231(18) 0.0707(7) Uani 1 1 d . . . . .
C19A C 0.0912(6) 0.4946(3) 0.2771(3) 0.0838(13) Uani 1 1 d . . . . .
H19A H 0.138045 0.468171 0.339394 0.126 Uiso 1 1 calc R U . . .
H19B H -0.034136 0.500260 0.281387 0.126 Uiso 1 1 calc R U . . .
H19C H 0.141702 0.555684 0.266608 0.126 Uiso 1 1 calc R U . . .
 
loop_
 _atom_site_aniso_label
 _atom_site_aniso_U_11
 _atom_site_aniso_U_22
 _atom_site_aniso_U_33
 _atom_site_aniso_U_23
 _atom_site_aniso_U_13
 _atom_site_aniso_U_12
C1 0.0371(17) 0.0414(15) 0.0510(16) -0.0077(14) -0.0088(13) -0.0050(13)
C2 0.0416(18) 0.0274(13) 0.0677(19) -0.0023(14) 0.0001(15) -0.0063(12)
N3 0.0374(14) 0.0381(13) 0.0483(13) 0.0030(11) 0.0001(11) 0.0052(10)
C4 0.0361(16) 0.0506(16) 0.0521(16) -0.0037(15) 0.0081(13) 0.0037(14)
C5 0.0338(17) 0.0336(14) 0.0650(18) -0.0002(13) 0.0130(14) 0.0046(12)
C6 0.055(2) 0.0309(14) 0.089(2) -0.0111(16) 0.0263(19) -0.0024(15)
N7 0.0351(14) 0.0311(11) 0.0487(13) 0.0009(10) 0.0046(11) -0.0007(10)
C8 0.0393(18) 0.0381(16) 0.0585(18) 0.0094(14) 0.0038(15) -0.0019(14)
O8 0.0540(15) 0.0438(13) 0.1012(18) -0.0085(13) 0.0198(14) -0.0173(11)
C9 0.0357(19) 0.061(2) 0.0605(19) 0.0135(17) 0.0072(15) 0.0009(15)
C10 0.056(2) 0.078(2) 0.0546(18) -0.0064(19) 0.0166(17) 0.0070(19)
C11 0.057(2) 0.062(2) 0.0523(18) -0.0183(16) 0.0052(16) -0.0078(17)
C12 0.0403(17) 0.0406(15) 0.0382(14) -0.0022(13) -0.0057(12) 0.0004(13)
C13 0.0337(17) 0.0498(18) 0.0692(19) 0.0073(16) -0.0056(15) 0.0000(14)
C14 0.0352(16) 0.0389(15) 0.0457(15) 0.0108(13) 0.0050(13) -0.0001(13)
C15 0.0438(18) 0.0384(16) 0.0577(18) 0.0090(15) 0.0049(15) 0.0051(13)
O15 0.0528(16) 0.0532(13) 0.0769(16) -0.0061(12) -0.0005(13) 0.0207(11)
C16 0.041(2) 0.0559(19) 0.065(2) 0.0110(16) -0.0030(16) 0.0024(15)
O16 0.0455(16) 0.0868(18) 0.0929(18) -0.0006(15) -0.0175(13) 0.0125(13)
C17 0.0427(19) 0.0584(19) 0.0513(18) 0.0062(16) 0.0009(15) 0.0008(15)
O18 0.0640(17) 0.0926(19) 0.0629(14) -0.0209(15) -0.0053(12) 0.0099(14)
C1A 0.056(2) 0.0512(18) 0.0393(15) -0.0084(14) 0.0073(14) -0.0072(15)
C2A 0.064(2) 0.0533(18) 0.0410(15) -0.0016(15) 0.0098(15) -0.0103(16)
N3A 0.0531(18) 0.0509(15) 0.0443(14) -0.0065(12) 0.0031(12) -0.0036(13)
C4A 0.050(2) 0.070(2) 0.0538(18) -0.0045(17) -0.0067(16) 0.0039(17)
C5A 0.0400(19) 0.062(2) 0.073(2) -0.0024(18) -0.0095(17) -0.0065(16)
C6A 0.045(2) 0.091(3) 0.090(3) 0.028(2) 0.023(2) 0.0038(19)
N7A 0.0430(16) 0.0525(14) 0.0495(14) 0.0036(12) 0.0102(12) 0.0008(12)
C8A 0.065(3) 0.058(2) 0.052(2) 0.0055(16) 0.0159(18) 0.0036(18)
O8A 0.098(2) 0.106(2) 0.0808(18) 0.0353(17) 0.0456(17) 0.0231(18)
C9A 0.068(3) 0.0528(19) 0.0545(19) 0.0022(16) -0.0059(19) 0.0038(17)
C10A 0.049(2) 0.055(2) 0.072(2) -0.0093(18) -0.0066(19) -0.0006(16)
C11A 0.042(2) 0.0560(19) 0.058(2) -0.0076(16) 0.0071(16) -0.0082(15)
C12A 0.0423(19) 0.0444(16) 0.0396(15) -0.0091(13) 0.0083(14) -0.0091(13)
C13A 0.068(3) 0.054(2) 0.0564(19) -0.0079(16) -0.0110(18) -0.0062(18)
C14A 0.055(2) 0.0387(16) 0.0398(16) 0.0060(13) -0.0009(14) 0.0005(14)
C15A 0.058(2) 0.0427(16) 0.0449(17) 0.0051(14) 0.0003(16) -0.0038(16)
O15A 0.0582(17) 0.0788(17) 0.0740(16) -0.0126(14) 0.0081(13) -0.0095(13)
C16A 0.072(2) 0.0371(15) 0.0426(16) 0.0037(13) -0.0042(16) 0.0016(15)
O16A 0.087(2) 0.0597(14) 0.0555(13) -0.0126(12) -0.0054(13) -0.0069(13)
C17A 0.057(2) 0.0433(16) 0.0451(16) 0.0050(14) 0.0026(15) 0.0026(15)
O18A 0.0637(17) 0.0792(17) 0.0697(15) -0.0205(13) 0.0109(13) 0.0015(13)
C19A 0.088(3) 0.081(3) 0.083(3) -0.025(2) 0.020(2) 0.014(2)
 
_geom_special_details
;
 All esds (except the esd in the dihedral angle between two l.s. planes)
 are estimated using the full covariance matrix.  The cell esds are taken
 into account individually in the estimation of esds in distances, angles
 and torsion angles; correlations between esds in cell parameters are only
 used when they are defined by crystal symmetry.  An approximate (isotropic)
 treatment of cell esds is used for estimating esds involving l.s. planes.
;
 
loop_
 _geom_bond_atom_site_label_1
 _geom_bond_atom_site_label_2
 _geom_bond_distance
 _geom_bond_site_symmetry_2
 _geom_bond_publ_flag
C1 C12 1.508(4) . ?
C1 C13 1.523(4) . ?
C1 C2 1.532(4) . ?
C1 H1 0.9800 . ?
C2 N3 1.462(4) . ?
C2 H2A 0.9700 . ?
C2 H2B 0.9700 . ?
N3 C14 1.327(4) . ?
N3 C4 1.470(4) . ?
C4 C5 1.529(4) . ?
C4 H4A 0.9700 . ?
C4 H4B 0.9700 . ?
C5 C6 1.513(4) . ?
C5 C13 1.513(4) . ?
C5 H5 0.9800 . ?
C6 N7 1.484(4) . ?
C6 H6A 0.9700 . ?
C6 H6B 0.9700 . ?
N7 C12 1.367(3) . ?
N7 C8 1.387(4) . ?
C8 O8 1.264(4) . ?
C8 C9 1.409(4) . ?
C9 C10 1.351(5) . ?
C9 H9 0.9300 . ?
C10 C11 1.393(5) . ?
C10 H10 0.9300 . ?
C11 C12 1.360(4) . ?
C11 H11 0.9300 . ?
C13 H13A 0.9700 . ?
C13 H13B 0.9700 . ?
C14 C15 1.409(4) . ?
C14 C17 1.479(4) . ?
C15 O15 1.306(4) . ?
C15 C16 1.444(5) . ?
O15 H15 0.91(5) . ?
C16 O16 1.229(4) . ?
C16 C17 1.510(5) . ?
C17 O18 1.225(4) . ?
C1A C12A 1.508(4) . ?
C1A C13A 1.519(5) . ?
C1A C2A 1.537(4) . ?
C1A H1A 0.9800 . ?
C2A N3A 1.467(4) . ?
C2A H21 0.9700 . ?
C2A H22 0.9700 . ?
N3A C14A 1.321(4) . ?
N3A C4A 1.466(4) . ?
C4A C5A 1.526(5) . ?
C4A H41 0.9700 . ?
C4A H42 0.9700 . ?
C5A C13A 1.521(5) . ?
C5A C6A 1.527(5) . ?
C5A H5A 0.9800 . ?
C6A N7A 1.481(5) . ?
C6A H61 0.9700 . ?
C6A H62 0.9700 . ?
N7A C12A 1.371(4) . ?
N7A C8A 1.413(4) . ?
C8A O8A 1.239(4) . ?
C8A C9A 1.407(5) . ?
C9A C10A 1.343(5) . ?
C9A H9A 0.9300 . ?
C10A C11A 1.413(5) . ?
C10A H10A 0.9300 . ?
C11A C12A 1.357(4) . ?
C11A H11A 0.9300 . ?
C13A H131 0.9700 . ?
C13A H132 0.9700 . ?
C14A C17A 1.402(4) . ?
C14A C15A 1.486(4) . ?
C15A O15A 1.207(4) . ?
C15A C16A 1.518(5) . ?
C16A O16A 1.224(4) . ?
C16A C17A 1.450(5) . ?
C17A O18A 1.328(4) . ?
O18A C19A 1.454(4) . ?
C19A H19A 0.9600 . ?
C19A H19B 0.9600 . ?
C19A H19C 0.9600 . ?
 
loop_
 _geom_angle_atom_site_label_1
 _geom_angle_atom_site_label_2
 _geom_angle_atom_site_label_3
 _geom_angle
 _geom_angle_site_symmetry_1
 _geom_angle_site_symmetry_3
 _geom_angle_publ_flag
C12 C1 C13 112.6(2) . . ?
C12 C1 C2 108.4(2) . . ?
C13 C1 C2 109.4(3) . . ?
C12 C1 H1 108.8 . . ?
C13 C1 H1 108.8 . . ?
C2 C1 H1 108.8 . . ?
N3 C2 C1 109.3(2) . . ?
N3 C2 H2A 109.8 . . ?
C1 C2 H2A 109.8 . . ?
N3 C2 H2B 109.8 . . ?
C1 C2 H2B 109.8 . . ?
H2A C2 H2B 108.3 . . ?
C14 N3 C2 122.2(2) . . ?
C14 N3 C4 122.3(2) . . ?
C2 N3 C4 115.5(2) . . ?
N3 C4 C5 110.5(2) . . ?
N3 C4 H4A 109.6 . . ?
C5 C4 H4A 109.6 . . ?
N3 C4 H4B 109.6 . . ?
C5 C4 H4B 109.6 . . ?
H4A C4 H4B 108.1 . . ?
C6 C5 C13 108.0(3) . . ?
C6 C5 C4 113.9(3) . . ?
C13 C5 C4 111.5(2) . . ?
C6 C5 H5 107.7 . . ?
C13 C5 H5 107.7 . . ?
C4 C5 H5 107.7 . . ?
N7 C6 C5 115.2(2) . . ?
N7 C6 H6A 108.5 . . ?
C5 C6 H6A 108.5 . . ?
N7 C6 H6B 108.5 . . ?
C5 C6 H6B 108.5 . . ?
H6A C6 H6B 107.5 . . ?
C12 N7 C8 122.2(2) . . ?
C12 N7 C6 122.0(2) . . ?
C8 N7 C6 115.7(2) . . ?
O8 C8 N7 117.5(3) . . ?
O8 C8 C9 124.8(3) . . ?
N7 C8 C9 117.7(3) . . ?
C10 C9 C8 120.0(3) . . ?
C10 C9 H9 120.0 . . ?
C8 C9 H9 120.0 . . ?
C9 C10 C11 120.7(3) . . ?
C9 C10 H10 119.6 . . ?
C11 C10 H10 119.6 . . ?
C12 C11 C10 120.3(3) . . ?
C12 C11 H11 119.8 . . ?
C10 C11 H11 119.8 . . ?
C11 C12 N7 119.1(3) . . ?
C11 C12 C1 121.9(3) . . ?
N7 C12 C1 118.9(2) . . ?
C5 C13 C1 106.8(2) . . ?
C5 C13 H13A 110.4 . . ?
C1 C13 H13A 110.4 . . ?
C5 C13 H13B 110.4 . . ?
C1 C13 H13B 110.4 . . ?
H13A C13 H13B 108.6 . . ?
N3 C14 C15 135.4(3) . . ?
N3 C14 C17 133.9(3) . . ?
C15 C14 C17 90.7(3) . . ?
O15 C15 C14 131.1(3) . . ?
O15 C15 C16 135.6(3) . . ?
C14 C15 C16 93.3(3) . . ?
C15 O15 H15 118(3) . . ?
O16 C16 C15 136.0(3) . . ?
O16 C16 C17 135.9(3) . . ?
C15 C16 C17 88.1(3) . . ?
O18 C17 C14 135.5(3) . . ?
O18 C17 C16 136.6(3) . . ?
C14 C17 C16 87.8(3) . . ?
C12A C1A C13A 110.9(3) . . ?
C12A C1A C2A 111.1(2) . . ?
C13A C1A C2A 109.9(3) . . ?
C12A C1A H1A 108.3 . . ?
C13A C1A H1A 108.3 . . ?
C2A C1A H1A 108.3 . . ?
N3A C2A C1A 109.9(3) . . ?
N3A C2A H21 109.7 . . ?
C1A C2A H21 109.7 . . ?
N3A C2A H22 109.7 . . ?
C1A C2A H22 109.7 . . ?
H21 C2A H22 108.2 . . ?
C14A N3A C4A 123.1(3) . . ?
C14A N3A C2A 121.1(3) . . ?
C4A N3A C2A 115.9(2) . . ?
N3A C4A C5A 110.2(3) . . ?
N3A C4A H41 109.6 . . ?
C5A C4A H41 109.6 . . ?
N3A C4A H42 109.6 . . ?
C5A C4A H42 109.6 . . ?
H41 C4A H42 108.1 . . ?
C13A C5A C4A 110.5(3) . . ?
C13A C5A C6A 109.8(3) . . ?
C4A C5A C6A 113.1(3) . . ?
C13A C5A H5A 107.8 . . ?
C4A C5A H5A 107.8 . . ?
C6A C5A H5A 107.8 . . ?
N7A C6A C5A 115.5(3) . . ?
N7A C6A H61 108.4 . . ?
C5A C6A H61 108.4 . . ?
N7A C6A H62 108.4 . . ?
C5A C6A H62 108.4 . . ?
H61 C6A H62 107.5 . . ?
C12A N7A C8A 122.7(3) . . ?
C12A N7A C6A 122.6(3) . . ?
C8A N7A C6A 114.4(3) . . ?
O8A C8A C9A 125.2(3) . . ?
O8A C8A N7A 119.0(3) . . ?
C9A C8A N7A 115.8(3) . . ?
C10A C9A C8A 122.0(3) . . ?
C10A C9A H9A 119.0 . . ?
C8A C9A H9A 119.0 . . ?
C9A C10A C11A 120.2(3) . . ?
C9A C10A H10A 119.9 . . ?
C11A C10A H10A 119.9 . . ?
C12A C11A C10A 120.1(3) . . ?
C12A C11A H11A 120.0 . . ?
C10A C11A H11A 120.0 . . ?
C11A C12A N7A 119.3(3) . . ?
C11A C12A C1A 121.6(3) . . ?
N7A C12A C1A 119.1(3) . . ?
C1A C13A C5A 106.8(3) . . ?
C1A C13A H131 110.4 . . ?
C5A C13A H131 110.4 . . ?
C1A C13A H132 110.4 . . ?
C5A C13A H132 110.4 . . ?
H131 C13A H132 108.6 . . ?
N3A C14A C17A 135.8(3) . . ?
N3A C14A C15A 133.7(3) . . ?
C17A C14A C15A 90.5(3) . . ?
O15A C15A C14A 135.9(3) . . ?
O15A C15A C16A 136.1(3) . . ?
C14A C15A C16A 88.0(2) . . ?
O16A C16A C17A 137.3(3) . . ?
O16A C16A C15A 135.2(3) . . ?
C17A C16A C15A 87.4(3) . . ?
O18A C17A C14A 129.4(3) . . ?
O18A C17A C16A 136.6(3) . . ?
C14A C17A C16A 94.1(3) . . ?
C17A O18A C19A 116.9(3) . . ?
O18A C19A H19A 109.5 . . ?
O18A C19A H19B 109.5 . . ?
H19A C19A H19B 109.5 . . ?
O18A C19A H19C 109.5 . . ?
H19A C19A H19C 109.5 . . ?
H19B C19A H19C 109.5 . . ?
 
loop_
 _geom_torsion_atom_site_label_1
 _geom_torsion_atom_site_label_2
 _geom_torsion_atom_site_label_3
 _geom_torsion_atom_site_label_4
 _geom_torsion
 _geom_torsion_site_symmetry_1
 _geom_torsion_site_symmetry_2
 _geom_torsion_site_symmetry_3
 _geom_torsion_site_symmetry_4
 _geom_torsion_publ_flag
C12 C1 C2 N3 -63.3(3) . . . . ?
C13 C1 C2 N3 59.8(3) . . . . ?
C1 C2 N3 C14 123.9(3) . . . . ?
C1 C2 N3 C4 -54.6(3) . . . . ?
C14 N3 C4 C5 -127.2(3) . . . . ?
C2 N3 C4 C5 51.3(3) . . . . ?
N3 C4 C5 C6 68.9(3) . . . . ?
N3 C4 C5 C13 -53.7(3) . . . . ?
C13 C5 C6 N7 46.5(4) . . . . ?
C4 C5 C6 N7 -78.0(4) . . . . ?
C5 C6 N7 C12 -17.5(4) . . . . ?
C5 C6 N7 C8 166.8(3) . . . . ?
C12 N7 C8 O8 -179.8(3) . . . . ?
C6 N7 C8 O8 -4.2(4) . . . . ?
C12 N7 C8 C9 -0.3(4) . . . . ?
C6 N7 C8 C9 175.4(3) . . . . ?
O8 C8 C9 C10 -179.5(3) . . . . ?
N7 C8 C9 C10 1.0(4) . . . . ?
C8 C9 C10 C11 -0.3(5) . . . . ?
C9 C10 C11 C12 -1.2(5) . . . . ?
C10 C11 C12 N7 1.9(5) . . . . ?
C10 C11 C12 C1 177.1(3) . . . . ?
C8 N7 C12 C11 -1.1(4) . . . . ?
C6 N7 C12 C11 -176.5(3) . . . . ?
C8 N7 C12 C1 -176.5(3) . . . . ?
C6 N7 C12 C1 8.1(4) . . . . ?
C13 C1 C12 C11 155.9(3) . . . . ?
C2 C1 C12 C11 -83.0(3) . . . . ?
C13 C1 C12 N7 -28.8(4) . . . . ?
C2 C1 C12 N7 92.3(3) . . . . ?
C6 C5 C13 C1 -65.9(3) . . . . ?
C4 C5 C13 C1 60.0(3) . . . . ?
C12 C1 C13 C5 57.7(3) . . . . ?
C2 C1 C13 C5 -62.8(3) . . . . ?
C2 N3 C14 C15 -0.3(5) . . . . ?
C4 N3 C14 C15 178.1(3) . . . . ?
C2 N3 C14 C17 177.8(3) . . . . ?
C4 N3 C14 C17 -3.8(5) . . . . ?
N3 C14 C15 O15 -1.7(5) . . . . ?
C17 C14 C15 O15 179.6(3) . . . . ?
N3 C14 C15 C16 178.1(3) . . . . ?
C17 C14 C15 C16 -0.6(2) . . . . ?
O15 C15 C16 O16 0.0(7) . . . . ?
C14 C15 C16 O16 -179.7(4) . . . . ?
O15 C15 C16 C17 -179.7(3) . . . . ?
C14 C15 C16 C17 0.6(2) . . . . ?
N3 C14 C17 O18 2.3(6) . . . . ?
C15 C14 C17 O18 -179.0(4) . . . . ?
N3 C14 C17 C16 -178.1(3) . . . . ?
C15 C14 C17 C16 0.6(2) . . . . ?
O16 C16 C17 O18 -0.7(7) . . . . ?
C15 C16 C17 O18 179.0(4) . . . . ?
O16 C16 C17 C14 179.8(4) . . . . ?
C15 C16 C17 C14 -0.6(2) . . . . ?
C12A C1A C2A N3A -66.1(4) . . . . ?
C13A C1A C2A N3A 57.1(3) . . . . ?
C1A C2A N3A C14A 129.1(3) . . . . ?
C1A C2A N3A C4A -52.6(4) . . . . ?
C14A N3A C4A C5A -129.6(3) . . . . ?
C2A N3A C4A C5A 52.1(4) . . . . ?
N3A C4A C5A C13A -56.2(4) . . . . ?
N3A C4A C5A C6A 67.3(4) . . . . ?
C13A C5A C6A N7A 37.8(4) . . . . ?
C4A C5A C6A N7A -86.1(4) . . . . ?
C5A C6A N7A C12A -8.9(5) . . . . ?
C5A C6A N7A C8A 176.6(3) . . . . ?
C12A N7A C8A O8A 178.9(3) . . . . ?
C6A N7A C8A O8A -6.6(5) . . . . ?
C12A N7A C8A C9A -1.9(4) . . . . ?
C6A N7A C8A C9A 172.6(3) . . . . ?
O8A C8A C9A C10A -178.8(4) . . . . ?
N7A C8A C9A C10A 2.0(5) . . . . ?
C8A C9A C10A C11A -0.5(5) . . . . ?
C9A C10A C11A C12A -1.2(5) . . . . ?
C10A C11A C12A N7A 1.3(4) . . . . ?
C10A C11A C12A C1A -178.9(3) . . . . ?
C8A N7A C12A C11A 0.3(4) . . . . ?
C6A N7A C12A C11A -173.8(3) . . . . ?
C8A N7A C12A C1A -179.5(3) . . . . ?
C6A N7A C12A C1A 6.4(4) . . . . ?
C13A C1A C12A C11A 147.0(3) . . . . ?
C2A C1A C12A C11A -90.4(4) . . . . ?
C13A C1A C12A N7A -33.2(4) . . . . ?
C2A C1A C12A N7A 89.4(3) . . . . ?
C12A C1A C13A C5A 61.2(3) . . . . ?
C2A C1A C13A C5A -62.1(3) . . . . ?
C4A C5A C13A C1A 61.9(3) . . . . ?
C6A C5A C13A C1A -63.5(4) . . . . ?
C4A N3A C14A C17A 1.3(5) . . . . ?
C2A N3A C14A C17A 179.5(3) . . . . ?
C4A N3A C14A C15A -177.4(3) . . . . ?
C2A N3A C14A C15A 0.9(5) . . . . ?
N3A C14A C15A O15A -1.5(6) . . . . ?
C17A C14A C15A O15A 179.4(4) . . . . ?
N3A C14A C15A C16A 179.2(3) . . . . ?
C17A C14A C15A C16A 0.1(2) . . . . ?
O15A C15A C16A O16A -0.6(6) . . . . ?
C14A C15A C16A O16A 178.7(4) . . . . ?
O15A C15A C16A C17A -179.4(4) . . . . ?
C14A C15A C16A C17A -0.1(2) . . . . ?
N3A C14A C17A O18A 0.4(6) . . . . ?
C15A C14A C17A O18A 179.5(3) . . . . ?
N3A C14A C17A C16A -179.1(3) . . . . ?
C15A C14A C17A C16A -0.1(2) . . . . ?
O16A C16A C17A O18A 1.8(7) . . . . ?
C15A C16A C17A O18A -179.4(4) . . . . ?
O16A C16A C17A C14A -178.7(4) . . . . ?
C15A C16A C17A C14A 0.1(2) . . . . ?
C14A C17A O18A C19A -174.7(3) . . . . ?
C16A C17A O18A C19A 4.7(5) . . . . ?
 
loop_
 _geom_hbond_atom_site_label_D 
 _geom_hbond_atom_site_label_H 
 _geom_hbond_atom_site_label_A 
 _geom_hbond_distance_DH 
 _geom_hbond_distance_HA 
 _geom_hbond_distance_DA 
 _geom_hbond_angle_DHA 
 _geom_hbond_site_symmetry_A 
 _geom_hbond_publ_flag
O15 H15 O8  0.91(5) 1.59(5) 2.506(3) 175(4) 2_556 yes
C2 H2A O15  0.97 2.45 3.207(4) 134.7 . yes
C2 H2B O8  0.97 2.51 3.444(4) 162.3 2_656 yes
C4 H4A O16  0.97 2.48 3.432(4) 168.8 1_655 yes
C4 H4B O18  0.97 2.56 3.297(4) 133.3 . yes
C6 H6A O16A  0.97 2.53 3.211(4) 127.1 . yes
C9 H9 O8A  0.93 2.38 3.290(4) 166.7 2_556 yes
C2A H21 O15A  0.97 2.51 3.261(4) 134.1 . yes
C4A H41 O16  0.97 2.65 3.518(4) 149.7 2_545 yes
C4A H42 O18A  0.97 2.46 3.201(4) 133.3 . yes
 
_refine_diff_density_max    0.142
_refine_diff_density_min   -0.139
_refine_diff_density_rms    0.033

_shelx_res_file
;
TITL ap_cytsqome_rt_a.res in P2(1)
    AP_cytSqOMe_RT.res
    created by SHELXL-2018/3 at 14:12:56 on 10-Mar-2026
CELL 0.71073 7.607 14.1981 13.1188 90 91.282 90
ZERR 2 0.0003 0.0005 0.0005 0 0.004 0
LATT -1
SYMM -X,0.5+Y,-Z
SFAC C H N O
UNIT 62 60 8 16
TEMP 22
SIZE 0.324 0.246 0.122
CONF
ACTA
L.S. 4 0 0
PLAN  5

BOND $H
HTAB 2
EQIV $1 -x, y+1/2, -z+1
HTAB O15 O8_$1
HTAB C2 O15
EQIV $2 -x+1, y+1/2, -z+1
HTAB C2 O8_$2
EQIV $3 x+1, y, z
HTAB C4 O16_$3
HTAB C4 O18
HTAB C6 O16A
HTAB C9 O8A_$1
HTAB C2A O15A
EQIV $4 -x, y-1/2, -z
HTAB C4A O16_$4
HTAB C4A O18A
list 4
fmap 2 53
MORE -1

WGHT    0.043400    0.089100
FVAR       0.87085
C1    1    0.557633    0.803774    0.575656    11.00000    0.03712    0.04138 =
         0.05103   -0.00770   -0.00881   -0.00498
AFIX  13
H1    2    0.606225    0.838892    0.634099    11.00000   -1.20000
AFIX   0
C2    1    0.503141    0.873774    0.491876    11.00000    0.04155    0.02735 =
         0.06769   -0.00227    0.00006   -0.00634
AFIX  23
H2A   2    0.413642    0.916009    0.516902    11.00000   -1.20000
H2B   2    0.603821    0.911208    0.472707    11.00000   -1.20000
AFIX   0
N3    3    0.434520    0.822066    0.403228    11.00000    0.03740    0.03805 =
         0.04829    0.00304    0.00005    0.00522
C4    1    0.551877    0.749598    0.362656    11.00000    0.03606    0.05064 =
         0.05214   -0.00368    0.00814    0.00371
AFIX  23
H4A   2    0.651899    0.779520    0.331454    11.00000   -1.20000
H4B   2    0.489554    0.713382    0.310607    11.00000   -1.20000
AFIX   0
C5    1    0.616259    0.683827    0.447938    11.00000    0.03376    0.03356 =
         0.06502   -0.00023    0.01303    0.00464
AFIX  13
H5    2    0.706954    0.642884    0.419915    11.00000   -1.20000
AFIX   0
C6    1    0.474128    0.621356    0.490128    11.00000    0.05529    0.03091 =
         0.08948   -0.01114    0.02628   -0.00238
AFIX  23
H6A   2    0.404513    0.596341    0.433498    11.00000   -1.20000
H6B   2    0.529825    0.568483    0.524763    11.00000   -1.20000
AFIX   0
N7    3    0.353996    0.668058    0.562007    11.00000    0.03509    0.03114 =
         0.04868    0.00085    0.00461   -0.00069
C8    1    0.202605    0.618448    0.584260    11.00000    0.03928    0.03806 =
         0.05852    0.00941    0.00377   -0.00190
O8    4    0.175417    0.541849    0.537422    11.00000    0.05402    0.04376 =
         0.10123   -0.00853    0.01980   -0.01729
C9    1    0.091006    0.656718    0.657871    11.00000    0.03573    0.06141 =
         0.06049    0.01348    0.00724    0.00089
AFIX  43
H9    2   -0.010765    0.624882    0.675461    11.00000   -1.20000
AFIX   0
C10   1    0.131932    0.739697    0.702889    11.00000    0.05567    0.07755 =
         0.05455   -0.00639    0.01659    0.00702
AFIX  43
H10   2    0.057601    0.764789    0.751232    11.00000   -1.20000
AFIX   0
C11   1    0.284272    0.788093    0.677688    11.00000    0.05719    0.06208 =
         0.05232   -0.01827    0.00519   -0.00783
AFIX  43
H11   2    0.309710    0.845714    0.708333    11.00000   -1.20000
AFIX   0
C12   1    0.395940    0.751518    0.608526    11.00000    0.04030    0.04062 =
         0.03817   -0.00215   -0.00566    0.00036
C13   1    0.698972    0.738212    0.535832    11.00000    0.03368    0.04982 =
         0.06919    0.00735   -0.00561    0.00003
AFIX  23
H13A  2    0.798901    0.774266    0.512868    11.00000   -1.20000
H13B  2    0.738990    0.695424    0.589119    11.00000   -1.20000
AFIX   0
C14   1    0.275221    0.838018    0.363573    11.00000    0.03523    0.03888 =
         0.04571    0.01077    0.00497   -0.00007
C15   1    0.134803    0.898640    0.386182    11.00000    0.04376    0.03838 =
         0.05765    0.00904    0.00492    0.00507
O15   4    0.116472    0.960234    0.459121    11.00000    0.05277    0.05319 =
         0.07693   -0.00612   -0.00051    0.02069
H15   2    0.013251    0.993246    0.460446    11.00000   -1.50000
C16   1    0.028423    0.866400    0.300592    11.00000    0.04090    0.05586 =
         0.06512    0.01096   -0.00299    0.00242
O16   4   -0.118149    0.884780    0.264678    11.00000    0.04554    0.08680 =
         0.09287   -0.00057   -0.01749    0.01247
C17   1    0.175601    0.799712    0.274788    11.00000    0.04267    0.05840 =
         0.05135    0.00617    0.00090    0.00081
O18   4    0.202273    0.739667    0.209875    11.00000    0.06401    0.09262 =
         0.06294   -0.02094   -0.00527    0.00991

C1A   1    0.413831    0.186842   -0.080731    11.00000    0.05608    0.05123 =
         0.03932   -0.00845    0.00728   -0.00719
AFIX  13
H1A   2    0.488554    0.164653   -0.135683    11.00000   -1.20000
AFIX   0
C2A   1    0.440623    0.293647   -0.068954    11.00000    0.06432    0.05326 =
         0.04095   -0.00164    0.00983   -0.01034
AFIX  23
H21   2    0.560995    0.306483   -0.047274    11.00000   -1.20000
H22   2    0.419243    0.324446   -0.134057    11.00000   -1.20000
AFIX   0
N3A   3    0.319560    0.330916    0.006600    11.00000    0.05305    0.05094 =
         0.04432   -0.00655    0.00309   -0.00355
C4A   1    0.133514    0.307256   -0.009926    11.00000    0.05041    0.06954 =
         0.05379   -0.00449   -0.00674    0.00394
AFIX  23
H41   2    0.088273    0.339562   -0.070151    11.00000   -1.20000
H42   2    0.066639    0.328061    0.048004    11.00000   -1.20000
AFIX   0
C5A   1    0.111899    0.201113   -0.023606    11.00000    0.04004    0.06181 =
         0.07264   -0.00238   -0.00945   -0.00646
AFIX  13
H5A   2   -0.011523    0.188829   -0.042072    11.00000   -1.20000
AFIX   0
C6A   1    0.156019    0.145409    0.073221    11.00000    0.04512    0.09126 =
         0.08996    0.02811    0.02307    0.00380
AFIX  23
H61   2    0.118268    0.181729    0.131408    11.00000   -1.20000
H62   2    0.088367    0.087495    0.071748    11.00000   -1.20000
AFIX   0
N7A   3    0.343960    0.121149    0.088975    11.00000    0.04297    0.05254 =
         0.04946    0.00355    0.01024    0.00075
C8A   1    0.383031    0.074308    0.181773    11.00000    0.06547    0.05807 =
         0.05205    0.00554    0.01586    0.00361
O8A   4    0.265693    0.065296    0.245066    11.00000    0.09820    0.10565 =
         0.08083    0.03532    0.04563    0.02307
C9A   1    0.555912    0.040253    0.193625    11.00000    0.06816    0.05280 =
         0.05447    0.00219   -0.00589    0.00384
AFIX  43
H9A   2    0.587003    0.007191    0.252511    11.00000   -1.20000
AFIX   0
C10A  1    0.677422    0.054059    0.122435    11.00000    0.04885    0.05467 =
         0.07187   -0.00930   -0.00657   -0.00063
AFIX  43
H10A  2    0.790928    0.031095    0.132749    11.00000   -1.20000
AFIX   0
C11A  1    0.633192    0.103407    0.031874    11.00000    0.04154    0.05595 =
         0.05844   -0.00760    0.00706   -0.00818
AFIX  43
H11A  2    0.718193    0.113904   -0.016705    11.00000   -1.20000
AFIX   0
C12A  1    0.466858    0.135488    0.015723    11.00000    0.04229    0.04443 =
         0.03960   -0.00912    0.00834   -0.00910
C13A  1    0.223634    0.166086   -0.110507    11.00000    0.06848    0.05416 =
         0.05641   -0.00793   -0.01105   -0.00622
AFIX  23
H131  2    0.206727    0.098976   -0.120509    11.00000   -1.20000
H132  2    0.191423    0.198359   -0.173362    11.00000   -1.20000
AFIX   0
C14A  1    0.377055    0.384361    0.082726    11.00000    0.05477    0.03866 =
         0.03980    0.00600   -0.00087    0.00048
C15A  1    0.553148    0.421128    0.113880    11.00000    0.05813    0.04272 =
         0.04485    0.00511    0.00032   -0.00384
O15A  4    0.700719    0.414114    0.082876    11.00000    0.05820    0.07885 =
         0.07400   -0.01262    0.00809   -0.00951
C16A  1    0.466114    0.470121    0.202360    11.00000    0.07203    0.03711 =
         0.04259    0.00374   -0.00421    0.00164
O16A  4    0.517254    0.519392    0.273661    11.00000    0.08722    0.05972 =
         0.05552   -0.01257   -0.00536   -0.00692
C17A  1    0.300899    0.430700    0.165182    11.00000    0.05661    0.04327 =
         0.04505    0.00499    0.00259    0.00261
O18A  4    0.133786    0.433408    0.192313    11.00000    0.06372    0.07915 =
         0.06969   -0.02051    0.01093    0.00152
C19A  1    0.091237    0.494574    0.277126    11.00000    0.08844    0.08069 =
         0.08299   -0.02515    0.01982    0.01397
AFIX 137
H19A  2    0.138045    0.468171    0.339394    11.00000   -1.50000
H19B  2   -0.034136    0.500260    0.281387    11.00000   -1.50000
H19C  2    0.141702    0.555684    0.266608    11.00000   -1.50000

AFIX   0
HKLF 4


REM  ap_cytsqome_rt_a.res in P2(1)
REM wR2 = 0.1016, GooF = S = 1.004, Restrained GooF = 1.004 for all data
REM R1 = 0.0468 for 4608 Fo > 4sig(Fo) and 0.0852 for all 6756 data
REM 392 parameters refined using 1 restraints

END

WGHT      0.0368      0.0833

REM Instructions for potential hydrogen bonds
HTAB C2 O15
HTAB C2 O8_$2
HTAB C4 O16_$3
HTAB C4 O18
HTAB C6 O16A
HTAB C9 O8A_$1
HTAB O15 O8_$1
HTAB C2A O15A
HTAB C4A O16_$4
HTAB C4A O18A

REM Highest difference peak  0.142,  deepest hole -0.139,  1-sigma level  0.033
Q1    1   0.3982  0.6423  0.4376  11.00000  0.05    0.14
Q2    1   0.7342  0.6039  0.3651  11.00000  0.05    0.12
Q3    1   0.6044 -0.0394  0.3593  11.00000  0.05    0.12
Q4    1   0.6778  0.1778  0.1910  11.00000  0.05    0.11
Q5    1   0.6747  0.7579  0.6793  11.00000  0.05    0.11
;
_shelx_res_checksum   23384

_shelx_hkl_file
;
   0 -17   0    5.84    5.69
   0 -17   1    4.27    5.28
   0 -17   2    6.38    5.05
   0 -17   3    0.16    3.41
   0 -17   4   -2.99    4.23
   0 -17  -4    0.10    4.83
   0 -17   5   18.84    5.39
   0 -17   6   10.16    5.04
   0 -16   0   95.24   11.81
   0 -16   1   10.10    5.04
   0 -16  -2   17.24    6.03
   0 -16   2   18.94    5.87
   0 -16   3   36.27    7.53
   0 -16  -3   28.71    7.09
   0 -16  -4    3.74    3.63
   0 -16  -4   -3.81    4.11
   0 -16   4   10.76    5.46
   0 -16  -5   13.54    4.80
   0 -16   5   19.91    6.94
   0 -16  -6    7.42    3.94
   0 -16  -6    4.46    5.74
   0 -16   6   -4.37    4.28
   0 -16  -7    1.54    3.84
   0 -16  -7    3.84    4.91
   0 -16   7    5.60    5.11
   0 -16  -8   16.02    5.95
   0 -16   8   20.63    6.79
   0 -16  -9    4.90    4.84
   0 -16   9   21.50    7.11
   0 -16 -10   -2.60    5.32
   0 -15   0   -1.13    3.82
   0 -15   0    3.16    3.56
   0 -15   1    4.65    4.81
   0 -15  -1    4.10    4.85
   0 -15  -1    1.40    3.95
   0 -15  -2   55.38    6.49
   0 -15   2   50.80    8.70
   0 -15  -2   61.31    9.61
   0 -15  -3   40.56    6.08
   0 -15   3   39.40    7.70
   0 -15  -3   38.72    8.05
   0 -15  -4   27.57    5.18
   0 -15  -4   28.45    6.59
   0 -15  -5   -1.33    3.86
   0 -15  -5   -1.86    4.15
   0 -15   5    7.01    4.84
   0 -15  -6    2.90    3.37
   0 -15  -6    8.23    4.85
   0 -15   6   -5.90    5.19
   0 -15  -7   13.59    5.37
   0 -15   7   26.44    7.13
   0 -15  -7   11.39    5.89
   0 -15  -8    6.04    4.99
   0 -15  -8    4.50    4.82
   0 -15   8    5.83    4.07
   0 -15  -9    2.37    5.09
   0 -15   9    2.28    4.24
   0 -15  -9    8.81    5.36
   0 -15 -10   -6.05    5.06
   0 -15  10   -3.16    5.01
   0 -15  11   -3.19    3.90
   0 -14   0  123.93   11.94
   0 -14   0  133.23   12.40
   0 -14  -1  106.99    8.01
   0 -14  -1   93.54   10.34
   0 -14  -1  117.30   11.53
   0 -14   1   93.44   10.68
   0 -14  -2   87.99    7.77
   0 -14  -2  100.41   11.32
   0 -14   2   75.13    9.51
   0 -14  -3    2.78    3.21
   0 -14  -3    0.15    3.26
   0 -14   3   -6.78    5.36
   0 -14  -4   13.65    4.42
   0 -14  -4   23.13    6.49
   0 -14   4   12.82    4.96
   0 -14  -5   40.54    6.60
   0 -14  -5   29.11    7.11
   0 -14   5   42.76    7.66
   0 -14  -6   16.48    5.02
   0 -14  -6   14.97    5.04
   0 -14   6   18.92    6.22
   0 -14  -7    2.37    3.63
   0 -14  -7    6.08    4.81
   0 -14   7    2.70    4.29
   0 -14  -8    6.34    4.20
   0 -14   8   16.79    5.33
   0 -14  -8   11.84    5.91
   0 -14  -9   -0.59    5.60
   0 -14   9   13.61    5.25
   0 -14  -9    9.91    5.57
   0 -14 -10   -4.02    6.24
   0 -14 -10    4.17    4.43
   0 -14  10   10.96    5.20
   0 -14 -11   -0.55    5.37
   0 -14 -11    9.13    6.02
   0 -14  12   -3.11    3.66
   0 -13   0   -1.10    4.19
   0 -13   0   -2.23    3.57
   0 -13  -1   55.60    5.85
   0 -13   1   44.80    7.65
   0 -13  -1   33.94    6.93
   0 -13   1   47.27    7.53
   0 -13  -1   46.59    7.61
   0 -13  -2   14.66    3.80
   0 -13   2   13.64    5.23
   0 -13  -2   14.86    5.45
   0 -13  -3    4.71    2.97
   0 -13   3    3.53    3.98
   0 -13  -3    6.96    4.43
   0 -13  -4    7.20    3.33
   0 -13   4    5.31    4.39
   0 -13  -4   13.18    5.47
   0 -13  -5   38.65    6.33
   0 -13  -5   29.82    7.10
   0 -13   5   38.62    7.04
   0 -13  -6   17.11    4.75
   0 -13  -6    6.86    5.38
   0 -13   6   11.42    5.22
   0 -13  -7   17.36    5.35
   0 -13  -7   15.64    6.12
   0 -13   7   25.64    6.55
   0 -13  -8    0.02    4.04
   0 -13  -8   11.56    5.65
   0 -13   8    9.76    4.50
   0 -13  -9    4.73    4.54
   0 -13  -9    2.26    4.25
   0 -13   9    4.39    4.43
   0 -13 -10    3.53    4.82
   0 -13  10    1.99    3.60
   0 -13 -10   -1.36    4.18
   0 -13 -11   21.62    7.33
   0 -13 -11   11.56    5.10
   0 -13  11   25.14    6.75
   0 -13 -12    4.01    4.25
   0 -13  12   12.30    4.98
   0 -13 -12   17.72    6.53
   0 -13 -13   -1.89    3.46
   0 -13  13   -4.92    4.13
   0 -12   0   32.41    5.87
   0 -12   0   38.82    7.00
   0 -12  -1    1.97    2.22
   0 -12   1    8.42    4.63
   0 -12  -1    2.18    3.90
   0 -12  -1    6.64    4.40
   0 -12   1    4.09    3.76
   0 -12  -2   36.32    4.89
   0 -12  -2   37.89    6.41
   0 -12  -2   36.03    6.75
   0 -12   2   38.34    6.84
   0 -12   2   45.18    6.92
   0 -12  -3   34.14    5.03
   0 -12  -3   42.84    7.26
   0 -12   3   46.61    7.08
   0 -12  -4  131.12    7.63
   0 -12  -4  144.36   10.26
   0 -12  -4  146.57   12.03
   0 -12   4  137.29   11.45
   0 -12  -5   59.53    7.13
   0 -12  -5   51.02    4.98
   0 -12   5   61.99    8.41
   0 -12  -5   57.85    8.62
   0 -12  -6   13.63    4.72
   0 -12  -6    3.35    4.55
   0 -12   6    7.76    4.07
   0 -12  -7    6.33    4.11
   0 -12  -7    7.49    4.17
   0 -12   7    1.86    3.71
   0 -12  -8   23.05    5.98
   0 -12  -8   22.79    6.70
   0 -12   8   17.91    5.11
   0 -12  -9    7.11    4.32
   0 -12  -9    1.40    4.58
   0 -12   9   12.52    4.80
   0 -12 -10   -1.98    4.52
   0 -12  10    8.42    5.53
   0 -12  10    5.54    3.60
   0 -12 -10   16.39    5.88
   0 -12 -11    1.91    4.28
   0 -12  11    9.38    5.39
   0 -12 -11   11.97    5.84
   0 -12  11   12.07    4.61
   0 -12 -12   -0.62    4.39
   0 -12  12   15.46    6.06
   0 -12  12   15.67    5.52
   0 -12 -12   18.97    6.70
   0 -12 -13   -7.08    4.52
   0 -12  13    0.29    2.88
   0 -12 -14   -1.55    3.77
   0 -11   0    1.43    2.16
   0 -11   0   -3.85    3.13
   0 -11   0    0.42    3.47
   0 -11  -1  128.47    7.97
   0 -11  -1  127.88   10.67
   0 -11   1  137.93   10.60
   0 -11   1  131.65   10.44
   0 -11  -1  134.92   10.92
   0 -11  -2   37.77    4.98
   0 -11   2   40.60    6.36
   0 -11  -2   33.19    6.31
   0 -11  -2   51.43    7.61
   0 -11   2   47.25    6.46
   0 -11  -3   86.81    6.15
   0 -11  -3   96.18    7.72
   0 -11  -3   98.80    9.60
   0 -11   3  110.91    9.92
   0 -11  -4   14.83    3.90
   0 -11  -4   10.80    2.63
   0 -11   4   10.75    4.19
   0 -11  -4   14.23    5.14
   0 -11  -5   91.42    6.37
   0 -11  -5   98.64    8.81
   0 -11  -5  103.11   10.06
   0 -11   5  115.34   10.14
   0 -11  -6  163.35    8.74
   0 -11  -6  169.86   12.04
   0 -11  -6  172.76   13.15
   0 -11   6  185.03   12.97
   0 -11  -7   12.61    2.92
   0 -11  -7    9.44    4.23
   0 -11   7   17.69    5.30
   0 -11  -7    9.92    4.80
   0 -11  -8   54.90    8.02
   0 -11  -8   59.67    8.36
   0 -11   8   42.41    7.00
   0 -11  -9   16.02    5.07
   0 -11   9   23.86    6.21
   0 -11   9   26.40    6.10
   0 -11  -9   16.57    5.16
   0 -11 -10   26.80    6.25
   0 -11  10   28.34    7.36
   0 -11  10   34.90    6.86
   0 -11 -10   29.97    6.28
   0 -11 -11   -2.48    5.21
   0 -11  11    2.12    4.28
   0 -11 -11    5.46    4.74
   0 -11  11    4.17    3.42
   0 -11 -12    1.73    4.74
   0 -11  12    7.63    5.35
   0 -11  12    4.17    4.18
   0 -11 -12    8.95    4.47
   0 -11 -13   -4.10    5.82
   0 -11  13    4.80    4.83
   0 -11 -13    4.66    4.00
   0 -11  13   -2.05    3.57
   0 -11 -14    8.26    4.34
   0 -10   0  108.22    6.60
   0 -10   0  101.58    8.87
   0 -10   0  118.45    9.71
   0 -10  -1  173.78    8.64
   0 -10   1  176.46   11.04
   0 -10  -1  172.42   11.41
   0 -10   1  155.39   10.70
   0 -10  -1  168.39   11.43
   0 -10  -2   62.85    5.84
   0 -10  -2   72.75    7.90
   0 -10   2   56.57    6.45
   0 -10  -2   64.33    7.28
   0 -10   2   65.94    7.52
   0 -10  -3  147.92    7.47
   0 -10  -3  156.11    9.30
   0 -10  -3  171.40   11.75
   0 -10   3  156.09   10.85
   0 -10  -4   10.59    3.87
   0 -10  -4    8.12    2.18
   0 -10   4   12.83    2.94
   0 -10  -4   15.91    5.44
   0 -10   4   10.28    4.33
   0 -10  -5  136.21    7.54
   0 -10  -5  132.75    9.80
   0 -10  -5  141.02   11.29
   0 -10   5  133.12    8.83
   0 -10   5  136.81   10.33
   0 -10  -6  131.10    7.70
   0 -10  -6  132.74   10.43
   0 -10   6  138.52   10.65
   0 -10  -6  128.70   11.19
   0 -10   6  134.52   10.39
   0 -10  -7   33.90    4.48
   0 -10  -7   41.38    6.64
   0 -10   7   27.28    5.72
   0 -10  -7   28.93    6.10
   0 -10   7   23.80    5.22
   0 -10  -8   47.59    7.22
   0 -10  -8   44.87    5.23
   0 -10   8   49.78    7.59
   0 -10   8   41.65    6.75
   0 -10  -8   45.18    7.32
   0 -10  -9   20.02    5.55
   0 -10   9   27.13    5.87
   0 -10  -9   24.63    5.85
   0 -10   9   18.34    4.69
   0 -10 -10   17.48    5.97
   0 -10  10   16.91    5.63
   0 -10 -10   18.77    5.65
   0 -10  10   23.69    5.49
   0 -10 -11    8.39    5.07
   0 -10  11    6.56    5.46
   0 -10 -11    4.82    3.61
   0 -10  11    1.58    3.54
   0 -10 -12   30.87    7.00
   0 -10  12   20.53    6.53
   0 -10 -12   26.16    5.98
   0 -10  12   29.41    6.05
   0 -10 -13    6.70    5.89
   0 -10  13   -0.49    3.90
   0 -10 -13    6.57    3.82
   0 -10  13    9.31    4.69
   0 -10 -14    1.27    3.49
   0 -10  14    4.20    3.43
   0  -9   0   -0.10    1.84
   0  -9   0    1.40    2.84
   0  -9   0    0.02    2.95
   0  -9  -1   34.69    4.13
   0  -9   1   36.86    5.13
   0  -9   1   39.39    5.47
   0  -9  -1   33.83    5.35
   0  -9  -1   39.23    5.82
   0  -9  -2  113.12    6.26
   0  -9  -2  115.56    7.24
   0  -9   2  136.99    9.00
   0  -9  -2  132.10    9.59
   0  -9  -2  124.37    9.49
   0  -9   2  140.19    9.71
   0  -9  -3  139.67    6.94
   0  -9  -3  149.46    8.94
   0  -9   3  143.42    8.28
   0  -9  -3  151.67   10.63
   0  -9   3  139.38    9.01
   0  -9   3  141.39    9.78
   0  -9  -4   39.50    5.36
   0  -9  -4   35.10    3.83
   0  -9   4   38.49    4.69
   0  -9  -4   43.38    6.14
   0  -9   4   25.36    4.57
   0  -9  -5   34.83    5.39
   0  -9  -5   35.39    3.96
   0  -9   5   37.48    5.61
   0  -9   5   37.41    4.80
   0  -9   5   34.19    5.79
   0  -9  -5   24.23    5.46
   0  -9  -6   44.37    6.26
   0  -9  -6   41.85    4.51
   0  -9   6   38.95    5.82
   0  -9   6   49.65    5.76
   0  -9   6   40.83    6.34
   0  -9  -6   40.34    6.57
   0  -9  -7    3.22    2.59
   0  -9  -7    3.46    3.45
   0  -9   7    2.11    3.73
   0  -9  -7    0.41    3.31
   0  -9   7   -0.12    3.19
   0  -9  -8   42.26    4.91
   0  -9  -8   48.86    7.11
   0  -9   8   46.09    6.77
   0  -9  -8   36.63    6.12
   0  -9   8   44.72    6.51
   0  -9  -9    4.52    3.33
   0  -9   9    4.55    3.89
   0  -9  -9    5.51    3.87
   0  -9   9    2.10    3.40
   0  -9 -10    7.01    4.75
   0  -9  10    2.11    3.60
   0  -9 -10    2.81    3.90
   0  -9  10    3.79    3.03
   0  -9 -11   12.46    5.71
   0  -9  11   14.22    5.72
   0  -9  11   12.65    4.23
   0  -9 -11    9.54    4.45
   0  -9 -12   14.38    6.37
   0  -9  12    8.11    4.77
   0  -9  12    9.81    4.38
   0  -9 -12   11.59    4.58
   0  -9 -13    0.87    4.44
   0  -9  13    5.73    5.04
   0  -9  13   -1.96    4.13
   0  -9 -13    1.06    3.61
   0  -9 -14    4.19    5.76
   0  -9  14    3.77    4.80
   0  -9 -14    6.44    4.68
   0  -9  14   -0.11    3.58
   0  -8   0  437.03   11.47
   0  -8   0  451.86   15.54
   0  -8   0  441.76   15.66
   0  -8  -1  243.44    9.14
   0  -8  -1  255.31   12.05
   0  -8   1  261.16   11.70
   0  -8   1  244.95   11.73
   0  -8  -1  271.96   12.45
   0  -8  -2   56.29    4.21
   0  -8  -2   63.43    5.33
   0  -8  -2   63.50    6.56
   0  -8   2   67.59    6.21
   0  -8   2   54.09    6.08
   0  -8  -2   65.64    6.86
   0  -8  -3  243.69    8.67
   0  -8  -3  274.47   11.34
   0  -8   3  254.81   10.36
   0  -8  -3  250.58   12.44
   0  -8   3  261.76   11.22
   0  -8   3  261.29   12.33
   0  -8  -4  179.45    7.76
   0  -8  -4  195.57   10.34
   0  -8   4  182.66    9.09
   0  -8   4  191.58   10.29
   0  -8  -4  178.62   10.77
   0  -8   4  180.84   10.43
   0  -8  -4  168.29   10.58
   0  -8  -5  403.36   12.07
   0  -8  -5  417.03   15.76
   0  -8  -5  389.67   16.07
   0  -8   5  407.70   14.08
   0  -8   5  404.44   15.55
   0  -8  -5  414.73   16.47
   0  -8   5  407.74   15.54
   0  -8  -6  137.21    7.59
   0  -8  -6  145.09   10.18
   0  -8  -6  134.97    9.85
   0  -8   6  145.55   10.21
   0  -8   6  138.14    9.61
   0  -8  -6  138.45   10.04
   0  -8  -7   66.22    7.41
   0  -8  -7   59.86    5.52
   0  -8  -7   58.77    7.24
   0  -8   7   67.65    7.48
   0  -8   7   66.89    7.03
   0  -8  -7   63.12    7.31
   0  -8  -8   47.24    5.24
   0  -8  -8   51.06    6.67
   0  -8  -8   51.61    7.31
   0  -8   8   42.27    6.51
   0  -8   8   46.90    6.44
   0  -8  -8   31.59    5.78
   0  -8  -9   93.24    9.47
   0  -8   9   86.36    9.40
   0  -8  -9   70.33    8.04
   0  -8  -9   87.86    8.61
   0  -8   9   99.88    8.82
   0  -8 -10   27.63    6.31
   0  -8  10   27.24    5.80
   0  -8  10   30.01    5.61
   0  -8 -10   29.56    5.41
   0  -8 -11   10.81    5.47
   0  -8  11    8.97    5.37
   0  -8  11    7.27    3.70
   0  -8 -11    5.47    3.81
   0  -8 -12   28.03    6.46
   0  -8  12   24.44    6.57
   0  -8  12   27.15    5.77
   0  -8 -12   18.48    4.80
   0  -8 -13    8.65    5.61
   0  -8  13    7.49    5.69
   0  -8 -13   -0.30    2.87
   0  -8  13   -2.26    3.87
   0  -8 -14    3.77    4.17
   0  -8  14   10.45    5.95
   0  -8  14   -2.95    4.47
   0  -8 -14   11.88    4.71
   0  -7   0    1.30    1.48
   0  -7   0    1.01    2.56
   0  -7   0   -1.62    2.66
   0  -7  -1   78.80    4.71
   0  -7  -1   80.04    5.22
   0  -7   1   97.11    6.89
   0  -7  -1   82.39    6.74
   0  -7   1   79.61    6.67
   0  -7  -1   85.74    7.07
   0  -7  -2   39.06    3.35
   0  -7  -2   45.82    4.55
   0  -7   2   38.32    3.89
   0  -7   2   49.99    5.19
   0  -7  -2   38.73    5.28
   0  -7  -2   46.65    5.62
   0  -7   2   40.58    5.08
   0  -7  -3 1232.43   18.32
   0  -7  -3 1253.19   22.77
   0  -7  -3 1283.70   25.77
   0  -7   3 1278.73   22.46
   0  -7   3 1278.46   23.15
   0  -7   3 1265.69   21.45
   0  -7  -3 1259.00   25.75
   0  -7   3 1235.28   24.49
   0  -7  -4  627.77   18.64
   0  -7  -4  600.99   13.44
   0  -7  -4  630.40   17.51
   0  -7   4  619.44   15.79
   0  -7   4  629.89   17.37
   0  -7  -4  598.43   18.28
   0  -7   4  611.50   17.58
   0  -7  -5  324.30   13.76
   0  -7  -5  288.06   10.01
   0  -7  -5  289.81   12.72
   0  -7   5  291.57   12.70
   0  -7  -5  286.75   13.06
   0  -7   5  300.88   12.62
   0  -7  -6  117.76    8.76
   0  -7  -6  106.44    6.63
   0  -7  -6  103.98    8.44
   0  -7  -6  110.05    8.48
   0  -7   6  118.23    8.77
   0  -7   6  115.57    8.32
   0  -7  -7  120.30    8.97
   0  -7  -7  113.26    7.38
   0  -7  -7  120.62    9.65
   0  -7   7  126.33    9.70
   0  -7  -7  102.36    8.53
   0  -7   7  121.14    8.81
   0  -7  -8   40.86    5.65
   0  -7  -8   47.66    5.28
   0  -7  -8   36.97    6.29
   0  -7   8   47.78    6.56
   0  -7  -8   43.50    5.84
   0  -7   8   41.36    5.73
   0  -7  -9   38.71    5.86
   0  -7  -9   33.92    6.34
   0  -7   9   32.40    6.37
   0  -7   9   32.56    5.51
   0  -7  -9   39.16    6.07
   0  -7 -10   74.81    9.02
   0  -7 -10   67.66    7.52
   0  -7  10   77.70    9.05
   0  -7  10   76.97    8.05
   0  -7 -10   78.31    7.72
   0  -7 -11   -2.19    3.69
   0  -7  11   -0.75    4.65
   0  -7 -11   -1.03    3.20
   0  -7  11   -2.60    3.63
   0  -7 -12    4.52    4.63
   0  -7  12   -1.64    4.52
   0  -7  12    2.43    3.39
   0  -7 -12    3.19    3.31
   0  -7 -13   29.73    7.10
   0  -7  13   29.00    6.60
   0  -7 -13   31.28    5.78
   0  -7  13   25.35    5.70
   0  -7 -14   11.87    5.02
   0  -7  14   17.84    6.82
   0  -7  14   26.62    5.58
   0  -7 -15    3.41    4.62
   0  -7  15   12.79    6.36
   0  -6   0   29.15    2.93
   0  -6   0   32.39    4.19
   0  -6   0   31.32    4.48
   0  -6  -1  101.49    4.85
   0  -6  -1   98.82    5.31
   0  -6  -1  110.14    7.08
   0  -6   1  102.62    6.56
   0  -6   1   91.84    6.39
   0  -6  -1  111.71    7.22
   0  -6  -2  907.05   14.24
   0  -6  -2  946.94   20.37
   0  -6  -2  933.27   17.28
   0  -6  -2  913.64   19.86
   0  -6   2  925.12   16.49
   0  -6   2  936.54   17.97
   0  -6  -2  903.24   19.54
   0  -6   2  934.91   19.45
   0  -6  -3  896.58   14.74
   0  -6  -3  885.11   20.12
   0  -6  -3  868.84   18.13
   0  -6   3  882.58   18.32
   0  -6  -3  922.40   20.40
   0  -6   3  892.92   17.05
   0  -6   3  902.59   16.97
   0  -6   3  883.55   19.15
   0  -6  -4  128.99    8.20
   0  -6  -4  118.25    5.85
   0  -6  -4  125.98    7.74
   0  -6   4  135.27    8.09
   0  -6  -4  134.06    8.34
   0  -6   4  132.94    7.87
   0  -6  -5  186.71    7.91
   0  -6  -5  194.10   10.04
   0  -6  -5  197.27   10.25
   0  -6   5  189.96   10.05
   0  -6  -5  189.59    9.96
   0  -6   5  200.48    9.75
   0  -6  -6   38.49    5.01
   0  -6  -6   36.40    3.97
   0  -6  -6   41.70    5.61
   0  -6   6   37.87    5.15
   0  -6  -6   34.12    4.88
   0  -6   6   30.58    4.41
   0  -6  -7  323.40   13.40
   0  -6  -7  296.00   11.69
   0  -6  -7  322.05   14.89
   0  -6  -7  301.64   13.15
   0  -6   7  302.91   14.17
   0  -6   7  310.08   12.94
   0  -6  -8   66.93    6.22
   0  -6  -8   76.93    7.15
   0  -6  -8   69.77    8.01
   0  -6   8   62.59    7.30
   0  -6  -8   62.09    6.54
   0  -6   8   81.31    7.35
   0  -6  -9   59.23    6.42
   0  -6  -9   78.74    8.69
   0  -6   9   65.65    8.05
   0  -6   9   71.80    7.21
   0  -6  -9   58.78    6.41
   0  -6 -10   11.26    3.55
   0  -6 -10   13.36    4.60
   0  -6  10   16.34    5.19
   0  -6  10   16.93    4.49
   0  -6 -10   12.78    4.02
   0  -6 -11   17.53    4.28
   0  -6 -11   10.68    4.76
   0  -6  11   28.91    6.60
   0  -6 -11   14.46    4.37
   0  -6  11   17.83    4.58
   0  -6 -12   30.43    7.07
   0  -6  12   29.06    6.58
   0  -6 -12   27.32    5.00
   0  -6  12   26.25    5.24
   0  -6 -13   10.10    4.99
   0  -6  13    2.98    4.59
   0  -6 -13    5.34    3.15
   0  -6  13   10.63    4.42
   0  -6 -14   32.83    7.28
   0  -6  14   41.68    8.34
   0  -6  14   50.33    7.54
   0  -6 -15    2.18    4.02
   0  -6  15    7.08    5.10
   0  -6  15   10.18    4.41
   0  -5   0    0.24    1.58
   0  -5   0   -0.48    2.34
   0  -5   0   -2.04    2.43
   0  -5  -1 2174.66   20.11
   0  -5  -1 2217.80   22.50
   0  -5  -1 2310.88   27.87
   0  -5   1 2292.37   26.18
   0  -5   1 2196.25   22.72
   0  -5   1 2195.73   26.83
   0  -5  -1 2259.75   28.02
   0  -5  -1 2257.66   27.43
   0  -5  -2  470.22    9.51
   0  -5  -2  471.91   13.29
   0  -5  -2  472.99   11.62
   0  -5   2  452.38   11.29
   0  -5   2  456.25   10.75
   0  -5  -2  474.96   13.16
   0  -5   2  447.61   11.42
   0  -5  -2  462.53   12.93
   0  -5   2  445.52   12.36
   0  -5  -3  327.25    8.43
   0  -5  -3  335.39   11.52
   0  -5  -3  338.17   10.89
   0  -5   3  328.67   10.65
   0  -5  -3  327.92   11.35
   0  -5  -3  317.80   11.35
   0  -5   3  334.40   10.92
   0  -5  -4  503.13   14.25
   0  -5  -4  497.72   11.36
   0  -5  -4  502.24   14.49
   0  -5  -4  475.63   14.04
   0  -5   4  492.07   14.08
   0  -5  -4  502.73   14.87
   0  -5   4  490.89   13.76
   0  -5  -5  253.19    9.04
   0  -5  -5  265.36   10.85
   0  -5  -5  264.68   11.47
   0  -5  -5  258.29   10.76
   0  -5   5  266.91   11.38
   0  -5   5  282.66   10.91
   0  -5  -5  271.92   11.59
   0  -5  -6   83.98    5.88
   0  -5  -6   92.26    6.68
   0  -5  -6   92.31    7.65
   0  -5  -6   87.08    6.61
   0  -5   6   90.54    7.40
   0  -5   6   85.67    6.55
   0  -5  -6   99.10    7.60
   0  -5  -7    1.72    2.22
   0  -5  -7   -0.04    2.20
   0  -5  -7    1.86    3.38
   0  -5   7    2.24    3.38
   0  -5   7    4.40    3.08
   0  -5  -7   -0.63    2.36
   0  -5  -8  133.18    8.38
   0  -5  -8  119.08    8.16
   0  -5  -8  135.56   10.31
   0  -5   8  130.68    9.94
   0  -5  -8  125.88    8.32
   0  -5   8  139.04    8.81
   0  -5  -9   17.98    3.75
   0  -5  -9   21.46    5.45
   0  -5   9   22.39    5.24
   0  -5  -9   14.67    3.69
   0  -5   9   15.95    3.97
   0  -5 -10   71.57    6.53
   0  -5 -10   61.74    8.19
   0  -5 -10   77.11    6.94
   0  -5  10   79.79    8.96
   0  -5  10   72.48    7.60
   0  -5 -11  104.98    7.99
   0  -5 -11   95.56   10.29
   0  -5 -11   97.64    7.95
   0  -5  11   92.30   10.02
   0  -5  11   91.03    8.39
   0  -5 -12   28.73    6.91
   0  -5  12   31.84    6.67
   0  -5  12   28.47    5.38
   0  -5 -12   23.40    4.34
   0  -5 -13   17.31    5.60
   0  -5  13    5.99    3.95
   0  -5 -13    8.39    3.20
   0  -5  13    6.08    3.73
   0  -5 -14    8.51    4.90
   0  -5  14    2.47    4.48
   0  -5  14    5.34    3.74
   0  -5 -15   30.30    8.35
   0  -5  15   40.93    8.64
   0  -5  15   27.27    5.93
   0  -4   0  877.38   11.34
   0  -4   0  886.66   15.01
   0  -4   0  897.69   15.42
   0  -4  -1 1037.18   17.18
   0  -4  -1 1020.51   12.25
   0  -4  -1 1048.16   14.16
   0  -4  -1 1077.91   17.07
   0  -4   1 1017.27   13.91
   0  -4   1 1043.63   15.74
   0  -4  -1 1032.85   16.65
   0  -4   1 1024.57   16.29
   0  -4  -2 2943.81   21.50
   0  -4  -2 2968.58   29.59
   0  -4  -2 2920.09   26.96
   0  -4   2 2939.90   26.84
   0  -4   2 2967.93   25.11
   0  -4   2 2966.79   25.13
   0  -4  -2 2970.21   29.43
   0  -4   2 2961.54   28.11
   0  -4  -2 2887.44   29.02
   0  -4  -3 1183.70   15.26
   0  -4  -3 1207.17   19.52
   0  -4  -3 1195.97   19.46
   0  -4   3 1223.65   19.23
   0  -4  -3 1208.12   19.51
   0  -4   3 1193.34   18.49
   0  -4  -3 1222.14   20.25
   0  -4  -4  650.35   14.83
   0  -4  -4  664.05   12.90
   0  -4  -4  687.44   16.10
   0  -4  -4  676.29   15.24
   0  -4   4  690.11   15.96
   0  -4  -4  676.13   16.12
   0  -4   4  683.82   14.73
   0  -4  -5  309.49   10.57
   0  -4  -5  325.08   10.16
   0  -4  -5  349.79   12.60
   0  -4  -5  333.84   11.15
   0  -4   5  335.09   12.25
   0  -4  -5  336.64   12.21
   0  -4   5  351.77   11.23
   0  -4  -6   46.77    4.62
   0  -4  -6   48.80    4.72
   0  -4  -6   53.73    5.91
   0  -4  -6   51.78    4.85
   0  -4   6   65.36    6.30
   0  -4  -6   46.33    5.12
   0  -4   6   54.33    5.03
   0  -4  -7  132.28    7.60
   0  -4  -7  132.01    7.90
   0  -4  -7  144.28    9.63
   0  -4   7  144.95    9.62
   0  -4  -7  138.13    7.73
   0  -4  -7  138.53    8.91
   0  -4   7  141.26    8.22
   0  -4  -8  243.32   11.38
   0  -4  -8  226.56   10.01
   0  -4  -8  234.63   10.38
   0  -4   8  270.54   13.74
   0  -4  -8  246.50   13.25
   0  -4  -9   60.69    5.52
   0  -4  -9   52.34    7.04
   0  -4   9   72.25    8.03
   0  -4  -9   65.35    5.86
   0  -4 -10   18.73    3.58
   0  -4 -10   11.57    4.64
   0  -4  10   18.29    4.50
   0  -4 -10   14.92    3.48
   0  -4 -11   20.86    3.76
   0  -4 -11   11.00    4.38
   0  -4  11   12.41    4.65
   0  -4 -11   14.78    3.56
   0  -4 -12  144.84   12.54
   0  -4 -12  161.90    9.54
   0  -4  12  170.59   13.72
   0  -4 -12  161.18    9.28
   0  -4 -13    3.09    3.81
   0  -4  13    2.28    4.45
   0  -4 -13    1.85    2.13
   0  -4 -14   11.14    5.67
   0  -4  14    6.25    5.18
   0  -4 -15   26.58    7.83
   0  -4  15   34.84    8.49
   0  -4  15   35.68    6.49
   0  -4 -16   -1.59    4.52
   0  -4  16   11.65    6.67
   0  -3   0   -0.53    1.04
   0  -3   0   -0.20    1.11
   0  -3   0    0.12    1.93
   0  -3   0    0.21    1.82
   0  -3   0    0.84    1.90
   0  -3  -1 5116.71   32.84
   0  -3  -1 5058.97   23.79
   0  -3  -1 5108.45   27.95
   0  -3   1 5031.13   27.02
   0  -3   1 5123.57   28.37
   0  -3  -1 5174.10   32.51
   0  -3   1 5106.83   31.40
   0  -3  -1 5090.84   31.29
   0  -3  -1 5064.18   31.88
   0  -3  -2 9999.00   47.33
   0  -3  -2 9811.58   36.43
   0  -3  -2 9803.21   45.68
   0  -3  -2 9873.46   47.08
   0  -3   2 9859.61   38.52
   0  -3   2 9838.71   45.39
   0  -3  -2 9886.09   48.24
   0  -3   2 9828.69   45.14
   0  -3  -3 1048.45   13.95
   0  -3  -3 1078.61   16.30
   0  -3  -3 1060.62   17.20
   0  -3   3 1063.23   17.08
   0  -3  -3 1053.01   16.28
   0  -3   3 1072.67   15.90
   0  -3  -3 1059.79   17.39
   0  -3  -4  771.19   14.41
   0  -3  -4  760.01   13.70
   0  -3  -4  756.77   16.12
   0  -3  -4  771.73   14.53
   0  -3   4  785.39   16.34
   0  -3   4  777.37   14.40
   0  -3  -4  779.19   16.09
   0  -3  -5    8.17    2.29
   0  -3  -5    8.61    2.43
   0  -3  -5   10.28    3.27
   0  -3   5    8.92    2.79
   0  -3  -5    8.26    2.41
   0  -3  -5    6.26    2.63
   0  -3  -6 1049.12   20.11
   0  -3  -6 1059.08   18.24
   0  -3  -6 1046.13   22.58
   0  -3  -6 1044.88   18.45
   0  -3   6 1093.00   22.96
   0  -3  -6 1080.87   21.61
   0  -3  -7  112.00    7.35
   0  -3  -7  102.22    6.02
   0  -3  -7  118.33    8.61
   0  -3   7  114.83    8.45
   0  -3  -7  114.36    6.51
   0  -3  -7  116.05    7.67
   0  -3  -8  541.40   17.25
   0  -3  -8  537.16   13.96
   0  -3  -8  540.75   18.80
   0  -3   8  558.35   19.03
   0  -3  -8  536.30   14.14
   0  -3  -8  562.81   17.38
   0  -3  -9  107.55    6.67
   0  -3  -9  109.32    6.78
   0  -3   9  104.86    9.24
   0  -3  -9  107.54    9.29
   0  -3 -10   64.14    5.53
   0  -3 -10   64.35    7.96
   0  -3 -10   64.26    5.33
   0  -3  10   64.16    7.96
   0  -3 -11    7.08    2.49
   0  -3 -11   -1.05    3.88
   0  -3  11    6.41    4.06
   0  -3 -11    2.42    2.23
   0  -3 -12  116.45    7.30
   0  -3 -12  118.91   11.92
   0  -3 -12  118.79    7.78
   0  -3  12  121.85   10.27
   0  -3 -13    2.59    4.41
   0  -3  13    4.67    3.65
   0  -3 -13    5.19    2.39
   0  -3  14    4.04    4.48
   0  -3 -14    4.26    4.76
   0  -3  15   28.77    7.74
   0  -3 -15   31.38    7.90
   0  -3  16    5.04    4.28
   0  -3 -16    1.43    5.28
   0  -2   0  862.50    6.91
   0  -2   0  862.95    6.34
   0  -2  -1  371.47    4.81
   0  -2  -1  378.04    7.17
   0  -2  -1  375.02    6.55
   0  -2   1  373.44    6.58
   0  -2  -1  375.91    6.10
   0  -2  -1  371.16    6.21
   0  -2  -1  375.13    6.96
   0  -2  -2 2922.29   21.71
   0  -2  -2 2899.81   18.84
   0  -2  -2 2983.24   23.34
   0  -2   2 2914.64   22.75
   0  -2  -2 2943.81   21.88
   0  -2  -2 2939.20   23.35
   0  -2  -3 4914.37   29.81
   0  -2  -3 4932.11   29.85
   0  -2  -3 4936.94   34.93
   0  -2  -3 4912.00   30.26
   0  -2   3 4995.27   34.82
   0  -2  -3 4894.26   33.71
   0  -2  -4  391.57    9.02
   0  -2  -4  389.70    9.91
   0  -2  -4  410.91   11.58
   0  -2  -4  396.04    9.26
   0  -2   4  406.50   11.48
   0  -2  -4  390.65   10.49
   0  -2  -5  179.41    6.53
   0  -2  -5  176.79    7.69
   0  -2  -5  175.69    8.59
   0  -2  -5  178.00    6.60
   0  -2   5  181.16    8.64
   0  -2  -5  191.57    8.02
   0  -2  -6   37.78    4.40
   0  -2  -6   36.79    3.35
   0  -2   6   39.99    4.24
   0  -2  -6   46.97    5.30
   0  -2  -6   36.22    3.35
   0  -2   6   46.06    5.26
   0  -2  -6   31.83    3.97
   0  -2   6   40.39    2.70
   0  -2  -7    5.32    1.87
   0  -2  -7    4.95    2.60
   0  -2  -7    5.45    3.49
   0  -2   7    0.69    2.07
   0  -2  -7    7.28    2.04
   0  -2   7    7.77    3.61
   0  -2   7    5.45    1.71
   0  -2  -7    2.58    1.72
   0  -2  -8   33.64    4.81
   0  -2  -8   29.92    3.45
   0  -2  -8   36.42    5.49
   0  -2   8   33.66    5.45
   0  -2  -8   27.30    3.13
   0  -2   8   30.29    2.98
   0  -2  -8   25.50    3.86
   0  -2  -9  184.32    7.80
   0  -2   9  207.36   12.42
   0  -2  -9  184.23    7.83
   0  -2  -9  219.70   12.63
   0  -2 -10   75.37    5.18
   0  -2 -10   85.51    8.63
   0  -2 -10   84.36    5.67
   0  -2  10   89.94    8.92
   0  -2 -11   20.79    3.09
   0  -2 -11   28.83    6.17
   0  -2  11   25.06    5.29
   0  -2 -11   20.67    3.30
   0  -2 -12    9.39    2.37
   0  -2 -12    7.92    4.83
   0  -2  12    3.40    4.07
   0  -2 -12    6.17    2.26
   0  -2 -13   64.29    9.09
   0  -2  13   53.18    8.38
   0  -2 -14   22.90    6.51
   0  -2  14   16.89    5.54
   0  -2 -15    2.14    4.27
   0  -2  15   -3.20    5.25
   0  -2 -16   -4.74    4.65
   0  -2  16  -10.58    5.11
   0  -1  -2 1852.39   15.04
   0  -1  -2 1921.74   13.88
   0  -1   2 1879.52   14.77
   0  -1  -2 1893.42   17.09
   0  -1   2 1951.08   17.12
   0  -1  -2 1850.78   13.86
   0  -1  -3 1096.09   11.76
   0  -1  -3 1107.64   14.46
   0  -1  -3 1124.29   15.84
   0  -1   3 1113.29   14.17
   0  -1  -3 1102.62   11.86
   0  -1   3 1103.60   15.56
   0  -1  -3 1107.19   14.16
   0  -1  -4  393.43    7.73
   0  -1  -4  373.49    9.97
   0  -1   4  404.08   10.07
   0  -1  -4  391.76   10.85
   0  -1   4  374.81   10.63
   0  -1  -4  399.28    7.89
   0  -1  -4  387.63    9.46
   0  -1   4  389.95    7.09
   0  -1  -5  325.56   10.52
   0  -1  -5  343.85    7.80
   0  -1  -5  347.94   11.39
   0  -1   5  360.11   10.75
   0  -1   5  352.71   11.38
   0  -1  -5  343.11    7.80
   0  -1   5  333.35    7.64
   0  -1  -5  345.44    9.89
   0  -1  -6  130.78    7.38
   0  -1  -6  112.49    4.81
   0  -1   6  113.14    6.91
   0  -1  -6  102.40    7.05
   0  -1   6  119.70    7.57
   0  -1  -6  110.41    4.84
   0  -1   6  114.74    5.17
   0  -1  -6  110.82    6.19
   0  -1  -7  176.95    9.41
   0  -1  -7  154.96    6.00
   0  -1   7  173.48    9.24
   0  -1  -7  178.54    9.84
   0  -1   7  174.34    9.60
   0  -1  -7  164.59    6.06
   0  -1   7  167.43    6.71
   0  -1  -7  156.19    7.88
   0  -1  -8    1.13    1.27
   0  -1  -8    2.40    2.52
   0  -1  -8    3.66    2.93
   0  -1   8    3.84    2.49
   0  -1  -8    3.11    1.44
   0  -1   8   -0.41    3.06
   0  -1   8    1.79    1.68
   0  -1  -8    0.77    1.76
   0  -1  -9  266.25    8.42
   0  -1  -9  282.75   13.92
   0  -1   9  295.76   14.35
   0  -1  -9  270.33    8.36
   0  -1   9  265.23    9.71
   0  -1 -10   66.69    4.49
   0  -1 -10   66.13    7.81
   0  -1 -10   73.55    4.64
   0  -1  10   85.65    8.69
   0  -1  10   85.13    6.16
   0  -1 -11    9.85    2.16
   0  -1 -11    9.69    4.65
   0  -1  11   11.27    4.89
   0  -1  11   14.59    3.44
   0  -1 -11   13.59    2.42
   0  -1 -12    5.15    1.76
   0  -1 -12    7.62    3.82
   0  -1  12    8.81    4.45
   0  -1 -12    5.73    1.86
   0  -1  12    3.98    2.44
   0  -1 -13   51.50    8.36
   0  -1  13   43.29    7.79
   0  -1 -14   -1.26    4.74
   0  -1  14    0.72    3.54
   0  -1 -15    5.94    3.89
   0  -1  15   -3.23    5.23
   0  -1 -16   -7.33    5.29
   0  -1  16   -4.46    4.61
   0   0   2 1549.92   13.09
   0   0  -2 1551.65   12.47
   0   0  -2 1544.05   12.21
   0   0   2 1551.71   13.13
   0   0   2 1542.41   10.69
   0   0  -3    2.16    0.97
   0   0  -3    3.06    2.12
   0   0   3    2.97    1.53
   0   0   3    2.34    1.97
   0   0  -3    2.13    1.56
   0   0  -3    2.42    1.28
   0   0   3    2.37    1.34
   0   0  -4  635.76    8.12
   0   0   4  661.38   13.30
   0   0  -4  645.03   13.23
   0   0   4  659.85   13.34
   0   0  -4  646.92   13.13
   0   0   4  645.35   10.80
   0   0  -4  642.63   10.68
   0   0  -5   55.03    2.78
   0   0  -5   52.60    4.68
   0   0   5   49.40    4.53
   0   0   5   50.16    4.62
   0   0  -5   53.57    4.61
   0   0  -5   46.49    2.45
   0   0  -5   54.33    3.72
   0   0   5   55.11    3.76
   0   0  -6  387.91    7.70
   0   0  -6  397.64   12.97
   0   0   6  417.05   13.12
   0   0   6  409.51   13.14
   0   0  -6  426.20   13.20
   0   0  -6  395.01    7.44
   0   0   6  391.60   10.36
   0   0  -6  390.39   10.41
   0   0  -7    5.01    1.36
   0   0   7    8.16    3.08
   0   0  -7    4.33    3.02
   0   0   7    5.46    2.58
   0   0  -7    7.45    1.40
   0   0  -7    6.35    1.95
   0   0   7    2.34    1.94
   0   0  -8   35.93    2.83
   0   0   8   34.14    5.01
   0   0  -8   45.16    5.74
   0   0  -8   43.19    2.88
   0   0   8   41.36    5.33
   0   0  -8   41.78    4.21
   0   0   8   38.26    4.20
   0   0  -9    2.45    1.28
   0   0  -9    1.97    3.41
   0   0  -9    1.58    1.12
   0   0   9    3.49    3.49
   0   0   9    0.20    2.19
   0   0 -10  266.20    7.61
   0   0 -10  254.49   13.73
   0   0 -10  250.26    6.93
   0   0  10  260.82   14.43
   0   0  10  266.15   11.14
   0   0 -11  388.54    9.12
   0   0 -11  403.10   18.56
   0   0  11  404.80   18.46
   0   0 -11  393.58    8.50
   0   0 -12    5.07    1.48
   0   0 -12    5.09    4.49
   0   0  12    2.37    3.95
   0   0  12    8.26    3.24
   0   0 -13    1.48    3.33
   0   0  13    5.04    4.85
   0   0  13   -0.70    2.32
   0   0 -14    5.05    3.88
   0   0  14    3.58    4.09
   0   0  14    4.44    3.02
   0   0 -15    6.39    4.38
   0   0  15    1.08    4.17
   0   0 -16   -6.21    5.99
   0   0  16   -9.38    5.49
   0   0 -17    0.82    5.83
   0   1  -2 2132.56   12.72
   0   1   2 2129.07   11.74
   0   1   3 1124.37   11.69
   0   1   3 1090.10   15.54
   0   1  -3 1116.34   14.22
   0   1   3 1095.07   11.77
   0   1  -3 1077.35   15.44
   0   1   3 1129.17   14.46
   0   1   3 1098.67   14.15
   0   1  -3 1094.46    9.71
   0   1   4  395.11    7.64
   0   1  -4  392.87    9.98
   0   1   4  396.81   10.94
   0   1  -4  383.84   10.56
   0   1   4  387.75    7.63
   0   1   4  395.40   10.27
   0   1  -4  368.70    6.94
   0   1   4  395.17    9.51
   0   1   5  347.31    7.61
   0   1   5  337.71   11.17
   0   1  -5  349.44   10.65
   0   1  -5  354.07   11.34
   0   1   5  356.43   10.93
   0   1   5  347.01    9.80
   0   1  -5  341.34    7.74
   0   1  -6  112.94    3.81
   0   1  -6  118.12    7.10
   0   1   6  124.73    7.61
   0   1   6  106.40    6.89
   0   1  -6  113.80    7.18
   0   1  -6  102.26    4.92
   0   1   6  108.72    6.14
   0   1  -7  173.58    5.03
   0   1   7  174.99    9.56
   0   1  -7  174.13    9.17
   0   1   7  179.81    9.37
   0   1  -7  176.95    9.48
   0   1  -7  166.30    6.79
   0   1   7  168.85    8.11
   0   1  -8    1.77    1.15
   0   1  -8   -0.55    2.84
   0   1   8    4.00    2.80
   0   1   8   -0.74    2.33
   0   1  -8    1.93    1.50
   0   1  -9  256.56    6.64
   0   1  -9  278.01   13.38
   0   1   9  270.05   13.28
   0   1   9  264.48   11.26
   0   1 -10   66.06    3.49
   0   1 -10   77.98    8.09
   0   1  10   69.38    7.85
   0   1  10   70.80    6.57
   0   1 -11   13.24    1.75
   0   1 -11   18.93    5.18
   0   1  11   12.33    4.29
   0   1  11   13.41    3.82
   0   1 -12    6.01    1.15
   0   1 -12    9.82    4.29
   0   1  12    7.64    4.62
   0   1  12    6.02    3.24
   0   1 -13   54.86    8.22
   0   1  13   44.32    7.72
   0   1  13   38.96    5.74
   0   1 -14   -1.69    4.20
   0   1  14    3.55    4.25
   0   1  14    3.99    2.85
   0   1 -15   -4.19    5.78
   0   1  15   -1.18    3.81
   0   1  15    7.26    3.36
   0   1 -16   -8.19    5.47
   0   1  16   -0.77    4.70
   0   1 -17   -2.19    5.22
   0   2   0  837.02    8.71
   0   2   0  836.08    8.53
   0   2   1  366.42    6.66
   0   2  -1  362.53    6.13
   0   2   1  365.93    6.52
   0   2  -1  360.80    6.81
   0   2   2 2818.85   18.87
   0   2   2 2845.16   21.02
   0   2   2 2832.32   23.14
   0   2  -2 2894.75   22.45
   0   2   2 2902.80   21.77
   0   2  -2 2930.34   16.30
   0   2   2 2913.49   23.23
   0   2   3 4892.07   29.78
   0   2   3 4897.27   29.84
   0   2  -3 4884.61   28.85
   0   2   3 4856.56   34.73
   0   2  -3 4823.47   19.72
   0   2   3 4928.46   30.09
   0   2  -3 4849.08   34.26
   0   2   3 4864.81   33.35
   0   2   4  403.06    9.07
   0   2   4  409.13   11.42
   0   2  -4  395.26    9.83
   0   2   4  392.20   10.03
   0   2   4  391.07    9.14
   0   2  -4  395.87   11.10
   0   2  -4  391.70    5.69
   0   2   4  389.02   10.53
   0   2   5  188.80    6.57
   0   2  -5  188.22    7.76
   0   2   5  182.28    8.50
   0   2  -5  191.06    8.60
   0   2   5  177.87    7.77
   0   2   5  181.82    6.59
   0   2  -5  182.04    4.79
   0   2   5  185.86    7.98
   0   2   6   39.78    3.40
   0   2  -6   38.50    4.42
   0   2   6   37.31    4.47
   0   2   6   32.08    3.10
   0   2  -6   35.34    4.44
   0   2   6   35.53    4.37
   0   2   6   33.11    4.10
   0   2  -6   34.70    2.61
   0   2   7    7.09    1.94
   0   2   7    5.03    2.84
   0   2  -7    5.38    2.71
   0   2   7    5.21    2.93
   0   2  -7    6.50    2.75
   0   2  -7    6.59    1.55
   0   2   7    8.08    2.87
   0   2  -8   28.55    2.26
   0   2  -8   21.63    4.20
   0   2   8   30.30    4.64
   0   2   8   25.73    4.19
   0   2  -9  192.91    5.44
   0   2  -9  187.11   10.85
   0   2   9  209.45   11.67
   0   2   9  210.78   10.71
   0   2 -10   84.28    3.59
   0   2 -10   79.26    7.80
   0   2  10   85.39    8.48
   0   2  10   86.92    7.67
   0   2 -11   21.61    1.71
   0   2 -11   21.16    5.09
   0   2  11   26.08    5.38
   0   2  11   31.50    5.17
   0   2 -12    7.99    4.25
   0   2  12    6.78    4.27
   0   2  12    9.11    3.56
   0   2 -13   61.17    8.61
   0   2  13   64.25    8.80
   0   2  13   59.81    7.45
   0   2 -14   18.40    5.70
   0   2  14   21.11    6.32
   0   2  14   23.03    5.31
   0   2 -15    5.69    5.10
   0   2  15   12.66    5.37
   0   2  15    9.13    3.75
   0   2 -16  -12.53    5.74
   0   2  16   -0.29    4.32
   0   2 -17    6.53    5.63
   0   2  17    1.74    4.86
   0   3   0   -1.69    1.75
   0   3   0   -1.38    1.15
   0   3   0    0.29    1.01
   0   3   0   -0.55    1.32
   0   3   0    0.04    1.59
   0   3   0    0.25    1.46
   0   3   0    1.67    1.79
   0   3   1 5095.27   32.58
   0   3   1 5137.42   23.39
   0   3  -1 5104.48   30.59
   0   3   1 4948.36   27.83
   0   3  -1 5084.55   29.03
   0   3   1 5056.85   32.19
   0   3   1 5120.27   32.11
   0   3   1 5166.90   31.37
   0   3  -1 5125.51   31.13
   0   3   2 9907.83   46.96
   0   3   2 9903.23   36.36
   0   3   2 9834.78   45.65
   0   3   2 9873.23   47.21
   0   3  -2 9746.25   38.29
   0   3  -2 9799.38   45.38
   0   3   2 9942.73   46.97
   0   3   2 9955.04   48.23
   0   3  -2 9700.21   45.10
   0   3   3 1052.73   14.02
   0   3   3 1066.69   16.22
   0   3   3 1032.11   16.95
   0   3  -3 1063.20   17.01
   0   3   3 1059.58   16.19
   0   3  -3 1060.34   12.06
   0   3   3 1064.77   17.40
   0   3   4  755.48   13.68
   0   3   4  781.38   14.41
   0   3   4  799.16   16.56
   0   3  -4  764.56   13.16
   0   3  -4  790.10   16.40
   0   3  -4  763.10    9.66
   0   3   4  774.89   14.48
   0   3   4  741.54   15.82
   0   3   5    7.69    2.06
   0   3  -5    5.63    2.30
   0   3   5    9.72    2.75
   0   3   5    8.10    2.41
   0   3   5    6.95    1.99
   0   3  -5    8.15    2.58
   0   3  -5    5.38    0.85
   0   3   5   10.23    3.15
   0   3  -5    7.10    1.16
   0   3   6 1055.53   18.02
   0   3  -6 1062.95   19.50
   0   3   6 1070.05   22.72
   0   3  -6 1082.05   22.54
   0   3  -6 1032.40    9.91
   0   3   6 1106.71   20.34
   0   3   6 1069.86   18.43
   0   3  -6 1037.95   10.73
   0   3   6 1043.78   21.10
   0   3   7  120.45    6.44
   0   3  -7  118.73    7.38
   0   3   7  116.61    8.34
   0   3   7  113.80    7.37
   0   3   7  110.88    6.30
   0   3  -7  120.34    8.39
   0   3  -7  109.01    2.84
   0   3   7  123.55    7.96
   0   3   8  545.92   13.84
   0   3  -8  534.88   16.47
   0   3   8  565.63   14.34
   0   3   8  541.91   17.04
   0   3   8  547.14   16.99
   0   3  -9   99.69    4.13
   0   3   9  113.32    6.63
   0   3  -9  104.79    8.19
   0   3   9  103.97    8.32
   0   3   9   93.92    7.62
   0   3 -10   63.70    3.16
   0   3 -10   64.31    6.90
   0   3  10   62.73    7.31
   0   3  10   48.81    6.25
   0   3 -11    4.32    0.93
   0   3 -11    2.09    3.49
   0   3  11    4.95    3.67
   0   3  11    7.62    3.87
   0   3 -12  115.02   10.26
   0   3  12  129.32   11.07
   0   3  12  117.89    9.79
   0   3 -13    4.93    4.39
   0   3  13    0.03    3.61
   0   3  13    3.27    3.23
   0   3 -14    4.11    4.54
   0   3  14    8.56    4.48
   0   3  14   12.92    4.82
   0   3 -15   24.62    6.62
   0   3  15   28.16    7.28
   0   3  15   25.40    5.75
   0   3  16    0.53    5.01
   0   3  16    0.50    3.75
   0   3 -17   -3.62    4.13
   0   3  17    5.09    5.43
   0   4   0  880.75   15.11
   0   4   0  885.19   12.05
   0   4   0  868.67   11.33
   0   4   0  886.60   14.87
   0   4   0  896.80   13.11
   0   4   0  890.60   15.22
   0   4   0  897.52   13.47
   0   4   1 1038.27   16.87
   0   4   1 1034.51   12.27
   0   4  -1 1008.01   15.90
   0   4  -1 1005.35   11.09
   0   4   1 1029.24   14.09
   0   4  -1 1034.53   14.23
   0   4  -1 1024.46   14.06
   0   4  -1 1017.11   15.27
   0   4   1 1030.77   16.68
   0   4   1 1038.56   16.72
   0   4   1 1031.98   15.90
   0   4  -1 1043.10   16.37
   0   4  -1 1018.43   12.71
   0   4   2 2966.58   21.55
   0   4   2 2985.09   29.30
   0   4   2 2944.39   26.88
   0   4   2 2962.23   29.33
   0   4  -2 2943.44   26.76
   0   4  -2 2957.16   25.01
   0   4  -2 2916.52   18.49
   0   4   2 2976.06   29.09
   0   4   2 2952.93   29.07
   0   4  -2 2963.25   26.57
   0   4  -2 2999.92   28.38
   0   4   3 1176.75   15.26
   0   4   3 1218.55   19.46
   0   4   3 1212.16   19.29
   0   4   3 1203.22   19.43
   0   4  -3 1204.63   15.36
   0   4  -3 1215.52   19.26
   0   4  -3 1207.11    9.47
   0   4   3 1197.17   20.15
   0   4  -3 1213.21   18.51
   0   4   3 1223.37   19.55
   0   4   4  676.17   15.04
   0   4   4  672.24   12.97
   0   4   4  685.68   16.12
   0   4  -4  692.96   12.46
   0   4   4  650.54   14.92
   0   4  -4  692.95   15.96
   0   4  -4  671.48   11.02
   0   4   4  690.31   16.31
   0   4   5  305.53   10.49
   0   4  -5  337.17    9.88
   0   4   5  323.22   12.18
   0   4  -5  340.39   12.26
   0   4  -5  328.00    7.37
   0   4   5  326.41   10.89
   0   4   5  336.53   12.29
   0   4   6   53.58    4.72
   0   4  -6   42.73    4.29
   0   4   6   53.22    5.76
   0   4  -6   52.73    2.89
   0   4  -6   55.22    5.67
   0   4   6   57.40    5.17
   0   4   6   49.19    4.59
   0   4   6   56.07    5.65
   0   4   7  151.09    7.87
   0   4  -7  138.38    7.85
   0   4  -7  138.56    4.12
   0   4   7  138.51    7.63
   0   4   7  126.35    7.79
   0   4   7  136.17    8.87
   0   4   8  237.73   10.08
   0   4  -8  247.54   11.20
   0   4  -8  227.54    4.18
   0   4   8  222.66   11.01
   0   4   8  243.64   10.35
   0   4   8  209.78   11.54
   0   4   9   63.47    5.56
   0   4  -9   62.55    6.57
   0   4   9   55.84    6.36
   0   4   9   61.70    5.65
   0   4   9   69.49    7.29
   0   4  10   27.25    4.06
   0   4 -10   16.49    4.50
   0   4  10   15.56    4.17
   0   4  10   20.68    4.83
   0   4 -11   15.58    1.68
   0   4 -11   18.80    4.63
   0   4  11   20.85    5.18
   0   4  11   13.79    4.02
   0   4 -12  145.98   11.34
   0   4  12  158.02   12.00
   0   4  12  147.49   11.37
   0   4 -13    4.52    3.93
   0   4  13    0.47    3.67
   0   4  13   -2.09    4.21
   0   4 -14   -0.72    3.80
   0   4  14   -4.97    4.24
   0   4  14   -0.46    3.33
   0   4 -15   31.37    6.82
   0   4  15   25.20    6.33
   0   4  15   40.72    7.30
   0   4 -16   -5.80    5.28
   0   4  16    6.02    5.09
   0   4  16    2.85    4.67
   0   4 -17   -1.21    4.14
   0   4  17   10.75    5.48
   0   5   0   -1.03    1.92
   0   5   0    0.41    1.51
   0   5   0    1.10    1.32
   0   5   0   -1.90    1.95
   0   5   0    0.41    1.68
   0   5   0    1.19    1.97
   0   5   0    1.28    1.97
   0   5   1 2247.58   20.31
   0   5  -1 2236.15   23.28
   0   5  -1 2240.23   26.57
   0   5   1 2329.55   28.20
   0   5   1 2269.75   22.74
   0   5  -1 2209.56   18.47
   0   5  -1 2251.76   25.68
   0   5  -1 2267.68   23.25
   0   5   1 2240.87   27.40
   0   5  -1 2230.44   22.84
   0   5   1 2264.96   25.79
   0   5  -1 2279.13   27.07
   0   5  -1 2214.43   21.42
   0   5   1 2291.44   27.62
   0   5  -2  448.00   11.84
   0   5   2  451.64    9.24
   0   5   2  472.76   13.10
   0   5  -2  442.51    8.33
   0   5   2  472.93   11.56
   0   5  -2  474.53   11.60
   0   5  -2  450.62   11.26
   0   5   2  475.32   13.18
   0   5   2  477.84   12.92
   0   5  -2  456.31    8.71
   0   5  -2  455.27   12.29
   0   5   2  474.78   13.04
   0   5   3  326.73    8.47
   0   5   3  333.61   11.35
   0   5  -3  318.75    9.86
   0   5   3  323.92   10.58
   0   5  -3  330.01    9.35
   0   5   3  339.06   11.41
   0   5  -3  342.76   10.88
   0   5   3  348.34   11.59
   0   5  -3  332.07    6.37
   0   5  -3  336.46   10.88
   0   5   3  333.36   11.58
   0   5   4  483.91   11.27
   0   5   4  487.33   14.06
   0   5   4  514.49   14.52
   0   5  -4  475.08   10.83
   0   5  -4  479.37   13.91
   0   5   4  488.49   14.10
   0   5   4  512.15   14.46
   0   5  -4  479.98   11.97
   0   5   4  487.54   14.68
   0   5  -4  474.15    5.85
   0   5   5  271.93    9.35
   0   5   5  272.24   10.81
   0   5  -5  273.23    8.82
   0   5   5  287.66   11.79
   0   5  -5  275.68   11.37
   0   5  -5  257.29    7.67
   0   5   5  277.58   10.97
   0   5   5  277.69   11.27
   0   5   5  252.92   11.36
   0   5   6   93.18    6.67
   0   5   6   87.78    7.20
   0   5  -6   72.61    5.22
   0   5  -6   78.03    6.68
   0   5  -6   83.70    4.23
   0   5   6   82.69    6.36
   0   5   6   81.69    7.21
   0   5   7   -2.99    2.60
   0   5  -7    0.66    2.18
   0   5  -7   -0.64    1.05
   0   5   7   -1.27    2.88
   0   5   7   -1.28    2.15
   0   5   7    0.89    3.15
   0   5   8  123.99    8.05
   0   5  -8  120.73    7.87
   0   5  -8  123.93    4.25
   0   5   8  127.06    8.22
   0   5   8  122.83    8.39
   0   5   8  133.10    9.83
   0   5   9   21.46    4.01
   0   5  -9   16.92    2.34
   0   5  -9   19.03    4.44
   0   5   9   22.50    4.16
   0   5   9   19.32    4.22
   0   5   9   20.23    5.11
   0   5  10   66.81    6.12
   0   5 -10   70.16    4.23
   0   5 -10   70.11    7.33
   0   5  10   79.27    7.68
   0   5  10   61.91    7.57
   0   5 -11   96.36    4.43
   0   5  11  113.42    8.08
   0   5 -11   90.03    8.48
   0   5  11   94.81    9.20
   0   5  11   87.38    9.16
   0   5 -12   27.15    5.55
   0   5  12   22.66    5.29
   0   5  12   26.97    5.62
   0   5 -13   10.16    4.49
   0   5  13    7.90    4.26
   0   5  13    9.51    5.09
   0   5 -14    7.27    4.10
   0   5  14   -0.79    3.57
   0   5  14   -1.35    3.89
   0   5 -15   22.38    6.10
   0   5  15   33.83    6.95
   0   5  15   39.49    7.73
   0   5 -16    8.13    4.44
   0   5  16    7.42    5.38
   0   5  16   12.12    4.86
   0   5 -17  -12.23    6.35
   0   5  17   -8.50    5.78
   0   6   0   31.18    3.98
   0   6   0   29.70    3.09
   0   6   0   28.65    2.71
   0   6   0   28.59    2.92
   0   6   0   32.60    3.84
   0   6   0   32.35    3.49
   0   6   0   28.68    3.47
   0   6   0   30.34    3.87
   0   6  -1   87.98    6.14
   0   6   1  102.07    4.94
   0   6   1   96.37    6.47
   0   6  -1  101.34    5.59
   0   6   1  105.33    5.43
   0   6  -1   96.31    4.36
   0   6  -1  105.99    5.78
   0   6   1  106.41    6.85
   0   6  -1  100.66    5.43
   0   6  -1   99.92    6.23
   0   6  -1  102.05    6.47
   0   6  -1  103.12    5.41
   0   6   1  108.66    6.40
   0   6   1  102.56    6.61
   0   6   2  961.48   20.39
   0   6  -2  899.27   18.50
   0   6   2  929.23   14.27
   0   6   2  900.74   16.94
   0   6  -2  906.94   12.79
   0   6  -2  925.36   17.83
   0   6  -2  921.35   17.17
   0   6   2  938.89   20.06
   0   6   2  927.90   19.23
   0   6  -2  923.82   14.06
   0   6   2  982.58   20.40
   0   6  -2  951.29   19.49
   0   6   3  874.49   14.54
   0   6  -3  887.85   18.12
   0   6   3  905.00   20.25
   0   6   3  872.70   18.24
   0   6  -3  908.12   18.51
   0   6  -3  881.54   16.96
   0   6   3  919.88   20.20
   0   6   3  903.39   19.96
   0   6  -3  883.42   12.19
   0   6   3  886.75   19.85
   0   6  -3  879.00   19.06
   0   6   4  125.92    6.06
   0   6   4  136.05    8.27
   0   6  -4  125.39    6.92
   0   6   4  137.79    7.96
   0   6  -4  143.47    8.10
   0   6  -4  125.83    6.36
   0   6   4  128.32    7.91
   0   6   4  131.84    8.42
   0   6   4  127.65    7.96
   0   6  -4  135.64    7.78
   0   6  -4  129.07    3.97
   0   6   5  196.66    9.99
   0   6  -5  185.94    8.24
   0   6   5  193.76    8.06
   0   6  -5  190.73    7.45
   0   6   5  193.53   10.09
   0   6  -5  189.89    7.47
   0   6   5  193.69    9.85
   0   6  -5  199.11   10.08
   0   6   5  202.59   10.24
   0   6   5  185.46   10.45
   0   6  -6   34.64    3.69
   0   6   6   33.64    4.02
   0   6   6   35.71    4.79
   0   6  -6   31.45    3.56
   0   6   6   28.88    4.32
   0   6  -6   39.92    3.41
   0   6   6   34.67    5.51
   0   6   6   34.07    4.67
   0   6  -7  302.20   10.26
   0   6   7  323.72   13.24
   0   6  -7  311.07   11.31
   0   6   7  315.77   13.26
   0   6  -7  295.15    8.56
   0   6   7  288.66   14.08
   0   6  -8   70.63    5.07
   0   6   8   72.45    6.58
   0   6  -8   71.36    6.19
   0   6  -8   67.13    3.86
   0   6   8   63.89    6.22
   0   6   8   59.25    7.11
   0   6  -9   57.46    4.46
   0   6  -9   63.98    6.39
   0   6  -9   68.60    3.33
   0   6   9   58.32    6.44
   0   6   9   68.62    7.86
   0   6 -10   14.48    2.36
   0   6 -10   13.05    3.74
   0   6  10   12.31    3.99
   0   6  10   13.31    4.72
   0   6 -11   13.26    4.26
   0   6  11   17.99    4.82
   0   6  11   21.39    5.70
   0   6 -12   29.98    5.64
   0   6  12   34.27    6.18
   0   6  12   36.38    7.08
   0   6 -13    4.80    3.13
   0   6  13    8.01    4.08
   0   6  13    9.45    4.42
   0   6 -14   49.42    7.55
   0   6  14   37.06    7.27
   0   6  14   37.51    7.34
   0   6 -15    6.06    4.31
   0   6  15    2.58    3.63
   0   6  15    1.80    4.13
   0   6 -16   -5.16    4.15
   0   6  16    0.45    4.33
   0   6  16    4.08    5.18
   0   6  17    1.41    4.28
   0   6  17   -1.11    4.06
   0   7   0   -5.45    2.29
   0   7   0   -1.30    2.07
   0   7   0    0.10    1.35
   0   7   0    0.10    2.01
   0   7   0   -0.67    2.09
   0   7   0    0.67    1.53
   0   7   0    0.98    2.00
   0   7   0   -0.43    1.99
   0   7  -1   76.03    5.24
   0   7   1   77.83    6.36
   0   7   1   89.38    4.98
   0   7  -1   89.21    6.66
   0   7   1   77.91    5.04
   0   7  -1   85.71    4.46
   0   7   1   82.86    6.56
   0   7  -1   78.85    5.19
   0   7  -1   85.98    5.63
   0   7  -1   80.54    6.08
   0   7   1   76.44    5.90
   0   7   1   77.59    6.38
   0   7  -1   75.88    5.08
   0   7  -1   86.71    6.65
   0   7   2   35.92    4.66
   0   7   2   41.40    3.52
   0   7  -2   34.80    4.29
   0   7   2   40.72    4.10
   0   7  -2   41.30    4.33
   0   7  -2   43.41    3.14
   0   7   2   41.34    4.89
   0   7  -2   40.10    4.27
   0   7  -2   40.90    4.20
   0   7   2   48.64    5.32
   0   7  -2   34.38    3.43
   0   7  -2   35.49    4.50
   0   7   2   45.65    5.31
   0   7   3 1255.43   25.65
   0   7   3 1268.30   18.33
   0   7  -3 1265.59   23.55
   0   7   3 1251.31   22.76
   0   7  -3 1259.89   16.48
   0   7  -3 1253.91   22.82
   0   7  -3 1269.14   22.36
   0   7   3 1292.95   25.80
   0   7  -3 1275.77   24.70
   0   7   3 1258.73   25.01
   0   7  -3 1241.46   16.49
   0   7   3 1330.24   26.06
   0   7   4  607.12   13.41
   0   7  -4  613.40   16.40
   0   7   4  623.26   18.46
   0   7   4  618.81   17.30
   0   7   4  592.16   17.86
   0   7  -4  606.72   17.20
   0   7  -4  623.63   15.34
   0   7  -4  608.43   10.12
   0   7   4  624.99   18.35
   0   7   4  585.76   18.13
   0   7  -4  640.43   17.95
   0   7  -5  289.20   11.15
   0   7   5  288.49    9.90
   0   7   5  308.34   13.32
   0   7   5  307.17   13.03
   0   7  -5  306.32   12.93
   0   7  -5  304.69   10.44
   0   7   5  298.19   13.67
   0   7  -5  287.33    5.36
   0   7  -6  111.88    7.03
   0   7   6  103.72    6.59
   0   7  -6  106.18    6.19
   0   7  -6  109.18    6.28
   0   7   6  106.60    8.89
   0   7  -7  115.11    7.03
   0   7  -7  115.40    7.02
   0   7  -7  107.76    5.91
   0   7   7  114.12    9.61
   0   7  -8   42.45    4.35
   0   7  -8   50.25    5.23
   0   7  -8   44.44    3.73
   0   7   8   49.92    5.60
   0   7   8   33.75    5.95
   0   7  -9   37.16    4.08
   0   7  -9   33.37    4.75
   0   7  -9   34.50    3.03
   0   7   9   31.89    5.13
   0   7   9   35.80    6.56
   0   7 -10   75.80    5.45
   0   7 -10   76.89    7.27
   0   7  10   78.26    7.72
   0   7  10   79.88    8.78
   0   7 -11    1.04    2.85
   0   7  11    1.23    3.32
   0   7  11   -2.80    4.79
   0   7 -12    3.82    3.33
   0   7  12    5.27    3.99
   0   7  12   -3.30    4.53
   0   7 -13   32.60    6.04
   0   7  13   25.11    5.93
   0   7  13   26.97    6.65
   0   7 -14   20.82    5.37
   0   7  14   26.14    6.34
   0   7  14   21.73    6.29
   0   7 -15    5.33    3.89
   0   7  15    5.38    4.22
   0   7  16    2.50    3.93
   0   7  16    2.57    4.72
   0   8   0  459.04   15.92
   0   8   0  437.61   12.11
   0   8   0  435.52   11.37
   0   8   0  442.25   13.29
   0   8   0  443.42   15.28
   0   8   0  451.79   12.22
   0   8   0  428.45   15.23
   0   8   0  435.19   13.46
   0   8   1  260.31    8.96
   0   8   1  259.10   12.25
   0   8  -1  254.20    9.86
   0   8  -1  276.75   12.29
   0   8  -1  260.17    8.26
   0   8   1  254.49    9.42
   0   8   1  254.87   10.44
   0   8  -1  271.91   11.76
   0   8  -1  265.43    9.80
   0   8  -1  271.92   10.37
   0   8   1  276.25   12.31
   0   8   1  268.28   12.21
   0   8  -1  265.55   11.98
   0   8  -1  253.86    9.80
   0   8   1  246.23   10.77
   0   8  -2   58.16    5.83
   0   8  -2   62.46    5.39
   0   8   2   65.72    6.43
   0   8   2   63.00    4.50
   0   8   2   56.76    4.99
   0   8  -2   56.32    3.79
   0   8  -2   63.08    5.68
   0   8   2   67.95    6.43
   0   8  -2   63.02    5.27
   0   8  -2   65.09    6.28
   0   8   2   57.60    6.15
   0   8  -2   60.95    4.71
   0   8   2   67.08    6.36
   0   8  -3  254.28   11.55
   0   8  -3  260.34   11.19
   0   8   3  251.44    8.71
   0   8  -3  243.95    7.68
   0   8   3  254.15   10.94
   0   8  -3  257.12   11.11
   0   8  -3  256.87   11.05
   0   8  -3  240.42    8.20
   0   8   3  259.69   12.29
   0   8  -3  249.68   11.77
   0   8  -4  184.77    9.84
   0   8   4  192.92    7.95
   0   8  -4  173.22    6.78
   0   8   4  178.36    9.77
   0   8  -4  185.45    9.22
   0   8  -4  196.31   10.30
   0   8  -4  169.48    6.15
   0   8   4  190.69   11.13
   0   8  -5  409.60   14.35
   0   8   5  385.99   11.74
   0   8  -5  404.97   13.24
   0   8  -5  396.39    7.70
   0   8   5  418.91   16.86
   0   8  -6  145.58    8.65
   0   8   6  132.88    7.50
   0   8  -6  136.68    6.89
   0   8  -6  139.89    7.66
   0   8   6  146.53   10.81
   0   8  -7   67.69    5.97
   0   8  -7   58.60    5.09
   0   8  -7   66.38    5.22
   0   8   7   62.54    7.69
   0   8  -8   49.21    5.13
   0   8  -8   40.96    4.78
   0   8  -8   51.85    4.46
   0   8   8   42.82    5.29
   0   8   8   52.74    7.15
   0   8  -9   87.54    6.56
   0   8  -9   94.96    7.33
   0   8   9   88.84    7.64
   0   8  -9   92.61    5.38
   0   8   9   79.28    8.90
   0   8 -10   32.63    5.00
   0   8  10   30.95    5.27
   0   8  10   22.94    5.45
   0   8 -11    7.22    3.35
   0   8  11    9.11    3.75
   0   8  11   16.93    5.63
   0   8 -12   24.26    5.02
   0   8  12   24.39    5.34
   0   8  12   15.13    5.43
   0   8 -13    2.50    3.48
   0   8  13    2.49    3.47
   0   8  13    2.79    5.08
   0   8  14    9.33    3.92
   0   8  14    4.66    4.58
   0   8  15   12.18    5.03
   0   8  15    3.88    4.96
   0   9   0   -0.62    1.82
   0   9   0    2.77    1.67
   0   9   0   -1.07    2.24
   0   9   0    0.98    1.56
   0   9   0   -2.21    2.66
   0   9  -1   36.37    3.39
   0   9   1   33.59    3.91
   0   9   1   30.23    3.47
   0   9  -1   28.69    3.90
   0   9  -1   35.34    4.37
   0   9  -1   37.05    4.09
   0   9   1   31.76    4.40
   0   9   1   31.12    4.58
   0   9  -1   36.34    4.33
   0   9  -2  116.02    7.44
   0   9   2  107.98    6.09
   0   9  -2  116.43    5.72
   0   9   2  126.55    7.62
   0   9  -2  121.53    8.36
   0   9  -2  132.12    7.82
   0   9   2  130.55    8.96
   0   9  -2  112.05    6.66
   0   9   3  145.71    7.03
   0   9  -3  142.74    8.84
   0   9   3  152.33    8.86
   0   9  -3  134.67    6.06
   0   9  -3  153.80    9.27
   0   9  -3  143.39    8.72
   0   9   3  137.41    9.44
   0   9  -3  133.71    6.73
   0   9  -4   49.23    6.02
   0   9   4   30.27    3.49
   0   9   4   36.99    4.94
   0   9  -4   43.06    3.64
   0   9  -4   38.74    4.80
   0   9  -4   42.32    5.42
   0   9   4   36.20    5.65
   0   9  -4   31.87    3.27
   0   9  -5   43.44    5.42
   0   9   5   39.45    4.19
   0   9  -5   36.17    3.57
   0   9  -5   38.13    4.76
   0   9  -5   30.93    2.74
   0   9   5   28.93    5.81
   0   9  -6   41.99    5.27
   0   9   6   35.16    4.29
   0   9  -6   27.32    3.52
   0   9  -6   38.70    4.52
   0   9   6   32.97    5.99
   0   9  -6   38.44    2.03
   0   9  -7    4.55    2.50
   0   9   7    3.66    2.71
   0   9  -7    1.08    2.32
   0   9  -7    1.33    1.81
   0   9   7   -2.72    4.15
   0   9  -8   46.62    5.46
   0   9  -8   40.46    4.73
   0   9  -8   40.20    4.42
   0   9   8   41.38    7.47
   0   9  -9   10.90    3.06
   0   9  -9    1.91    2.17
   0   9   9    5.12    2.67
   0   9   9    3.15    4.00
   0   9 -10    1.24    2.68
   0   9  10    1.24    2.55
   0   9  10    6.07    4.29
   0   9 -11   11.04    3.62
   0   9  11   14.94    4.38
   0   9  11    6.55    4.65
   0   9 -12    9.05    3.65
   0   9  12    4.93    3.42
   0   9  12   12.67    5.64
   0   9  13    3.85    3.51
   0   9  13    7.81    5.22
   0   9  14    1.66    3.33
   0   9  14   -2.30    5.48
   0   9  15    3.53    3.95
   0  10   0   99.96    6.67
   0  10   0  103.41    6.31
   0  10   0  104.91    7.56
   0  10   0   99.39    6.50
   0  10   0  105.95    7.78
   0  10  -1  168.29    9.00
   0  10   1  164.48    8.11
   0  10  -1  181.71    7.80
   0  10   1  160.77    8.30
   0  10  -1  163.84    9.29
   0  10  -1  167.36    8.72
   0  10   1  165.94    8.16
   0  10   1  177.23    9.94
   0  10   1  160.22    9.91
   0  10  -1  166.43    9.13
   0  10   2   59.55    4.86
   0  10  -2   63.36    6.17
   0  10   2   61.67    5.71
   0  10  -2   57.26    4.20
   0  10  -2   53.27    5.33
   0  10  -2   65.03    5.61
   0  10   2   56.99    6.54
   0  10  -3  158.29    9.64
   0  10   3  152.55    7.59
   0  10  -3  163.86    6.90
   0  10   3  158.10    9.37
   0  10  -3  158.45    9.46
   0  10  -3  162.24    7.99
   0  10   3  174.33   11.17
   0  10  -4    9.72    1.94
   0  10  -4    8.06    3.40
   0  10   4   12.48    3.01
   0  10   4   11.32    4.63
   0  10  -4    9.34    2.09
   0  10  -5  129.46    6.48
   0  10   5  149.80    7.85
   0  10  -5  133.70    5.90
   0  10   5  135.29   10.77
   0  10   6  126.79    7.63
   0  10  -6  120.32    6.51
   0  10  -6  130.44    6.75
   0  10  -6  128.27    8.56
   0  10  -6  130.19    4.53
   0  10   6  129.45   11.12
   0  10   7   27.65    4.02
   0  10  -7   29.72    3.78
   0  10  -7   29.85    4.41
   0  10   7   29.46    6.55
   0  10  -8   37.47    4.46
   0  10  -8   39.85    4.77
   0  10   8   43.50    7.20
   0  10  -9   21.48    3.78
   0  10   9   26.21    4.71
   0  10   9   33.21    6.97
   0  10 -10   17.00    3.84
   0  10  10   17.24    4.27
   0  10  11    6.02    3.51
   0  10  11    4.21    4.49
   0  10  12   22.51    5.03
   0  10  12   21.88    6.39
   0  10  13    9.61    6.35
   0  10  14   17.28    7.09
   0  11   0    0.06    1.52
   0  11   0    1.32    2.27
   0  11   0   -0.53    1.87
   0  11   0   -0.35    2.65
   0  11   0   -0.09    2.47
   0  11   1  125.76    7.50
   0  11  -1  136.41    8.53
   0  11  -1  124.28    6.84
   0  11   1  118.47    7.56
   0  11  -1  128.02    8.75
   0  11   1  123.91    8.77
   0  11   1  130.93    7.69
   0  11  -1  122.84    7.90
   0  11  -1  134.88    8.87
   0  11   1  126.78    9.30
   0  11   2   45.03    4.71
   0  11   2   38.92    4.87
   0  11  -2   44.30    4.03
   0  11  -2   40.15    5.26
   0  11  -2   44.09    5.14
   0  11   2   43.64    5.74
   0  11   2   37.49    5.63
   0  11  -2   47.52    5.40
   0  11   3   91.85    7.49
   0  11  -3   99.62    5.63
   0  11  -3   94.36    7.90
   0  11   3   98.79    6.48
   0  11   3   94.55    8.85
   0  11  -3  106.83    6.99
   0  11  -4   12.24    2.21
   0  11  -4   12.26    4.00
   0  11   4   10.42    2.58
   0  11   4   15.32    5.09
   0  11  -4   11.05    2.48
   0  11  -5   92.10    5.46
   0  11   5  103.26    6.79
   0  11  -5   96.16    8.88
   0  11  -5  104.50    5.77
   0  11   5  106.72   10.21
   0  11  -6  161.36    7.45
   0  11   6  190.56    9.37
   0  11  -6  171.64    5.93
   0  11   6  175.54   13.25
   0  11  -7   14.00    3.01
   0  11   7   17.23    3.48
   0  11   7   16.11    5.04
   0  11  -8   59.20    5.36
   0  11   8   52.11    8.00
   0  11   9   22.62    4.33
   0  11   9   14.01    5.72
   0  11  10   25.64    4.58
   0  11  10   32.32    6.73
   0  11  11    2.87    4.42
   0  11  12   -1.22    5.37
   0  11  13    0.34    5.25
   0  12   0   32.91    4.53
   0  12   0   36.83    4.36
   0  12   0   35.39    5.30
   0  12   0   35.33    4.41
   0  12   0   39.27    5.71
   0  12  -1    3.23    2.73
   0  12   1    1.88    2.09
   0  12  -1    1.44    1.46
   0  12   1    4.22    2.32
   0  12  -1    2.71    1.76
   0  12   1    6.25    2.20
   0  12   1    1.93    2.88
   0  12  -1    2.11    2.74
   0  12   1    7.24    3.70
   0  12   2   38.80    4.51
   0  12  -2   43.38    4.16
   0  12   2   35.39    4.66
   0  12  -2   37.76    5.29
   0  12   2   34.19    4.26
   0  12   2   32.09    5.26
   0  12   2   46.54    6.57
   0  12  -2   40.08    5.11
   0  12   3   33.37    4.26
   0  12  -3   34.96    3.55
   0  12  -3   35.27    5.64
   0  12   3   36.73    5.40
   0  12   3   49.54    7.16
   0  12  -3   39.79    4.89
   0  12   4  141.13    7.95
   0  12  -4  134.46   10.16
   0  12  -4  145.94    8.02
   0  12   4  137.61   11.42
   0  12  -5   58.85    7.43
   0  12   5   61.17    5.54
   0  12   5   63.53    8.15
   0  12  -5   53.87    4.60
   0  12  -6    3.49    1.82
   0  12  -6    3.12    3.40
   0  12   6    7.99    2.71
   0  12   6   11.33    4.75
   0  12  -7    1.32    3.82
   0  12   7    9.69    3.02
   0  12   7   11.83    4.91
   0  12   8   28.51    6.80
   0  12   9   11.64    4.95
   0  12  10   10.41    5.54
   0  12  11    5.54    5.77
   0  12  12    1.18    4.74
   0  13   0    0.97    1.79
   0  13   0   -0.58    2.17
   0  13   0    2.88    2.07
   0  13   0    2.19    2.72
   0  13   0    4.48    3.65
   0  13   1   47.95    5.30
   0  13   1   48.17    5.29
   0  13  -1   44.53    5.48
   0  13   1   44.83    5.99
   0  13   1   44.02    5.06
   0  13  -1   47.40    6.01
   0  13   1   50.30    6.83
   0  13   2    5.59    2.40
   0  13  -2    7.84    3.18
   0  13   2    3.27    2.76
   0  13   2    7.64    3.63
   0  13  -2   11.67    3.49
   0  13   3    5.29    2.45
   0  13  -3    1.10    2.71
   0  13   3    9.95    4.28
   0  13  -3    7.77    2.73
   0  13   3    8.48    4.35
   0  13  -4    7.75    4.15
   0  13   4    3.68    2.17
   0  13  -4    4.43    2.44
   0  13   4    3.66    3.85
   0  13  -5   32.47    6.30
   0  13   5   34.48    4.32
   0  13  -5   30.51    3.82
   0  13   5   34.42    6.52
   0  13  -6   16.03    4.85
   0  13   6   13.00    5.41
   0  13  -7   12.38    4.80
   0  13   7   21.84    6.50
   0  13  -8    1.63    3.83
   0  13   8   21.41    6.59
   0  13  -9   -3.14    4.86
   0  13   9    0.69    3.47
   0  13  10    0.09    5.02
   0  13  11    9.56    4.51
   0  14   0  109.30    8.15
   0  14   0  110.44    9.54
   0  14   0  121.74   10.08
   0  14  -1   95.14    8.08
   0  14   1   85.17    7.07
   0  14   1   96.28    8.94
   0  14   1   98.56    9.43
   0  14  -1   98.89    8.65
   0  14  -2   83.44    8.03
   0  14   2   85.24    6.79
   0  14   2   89.91    8.95
   0  14   2  102.56   10.03
   0  14  -2   93.37    8.20
   0  14   3    4.83    2.61
   0  14  -3    5.15    3.37
   0  14   3    5.10    3.75
   0  14  -3    3.17    2.66
   0  14   3    5.44    4.50
   0  14  -4   16.47    4.99
   0  14   4   16.27    4.85
   0  14   4   24.35    6.21
   0  14  -4   15.49    3.08
   0  14  -5   36.21    6.48
   0  14   5   38.75    7.66
   0  14  -6   22.53    5.67
   0  14   6   21.23    6.66
   0  14  -7    2.16    3.41
   0  14   7    7.96    5.24
   0  14  -8   12.46    5.49
   0  14   8    6.11    5.90
   0  14  -9    2.00    3.88
   0  14   9    8.02    4.84
   0  14 -10   -9.13    6.09
   0  14  10    4.49    5.54
   0  14 -11  -24.83    7.53
   0  15   0    3.81    2.73
   0  15   0    7.78    3.67
   0  15  -1    4.04    2.60
   0  15   1    3.44    3.46
   0  15   1    9.26    4.56
   0  15  -1   10.94    4.03
   0  15  -2   43.66    6.18
   0  15   2   34.92    5.91
   0  15  -2   54.81    6.77
   0  15   2   43.78    6.99
   0  15  -3   29.55    5.58
   0  15   3   33.39    5.77
   0  15  -3   38.25    5.36
   0  15   3   38.33    6.87
   0  15  -4   41.36    6.68
   0  15   4   36.75    6.61
   0  15   4   49.84    8.30
   0  15  -5   10.53    4.23
   0  15   5   -0.71    3.11
   0  15   5    4.23    4.16
   0  15  -6    4.01    3.78
   0  15   6   -0.62    4.40
   0  15  -7   14.68    5.56
   0  15   7   18.00    5.91
   0  15  -8   -2.56    3.53
   0  15   8   10.36    5.87
   0  15  -9    8.03    5.22
   0  15 -10    2.81    4.32
   0  16   0   92.62    9.54
   0  16   1   10.56    4.46
   0  16  -1    9.80    3.86
   0  16   1    6.90    3.95
   0  16   2   15.08    4.92
   0  16  -2   13.99    3.93
   0  16  -3   27.59    5.14
   0  16   3   30.56    6.32
   0  16  -4    0.89    3.31
   0  16   4   -7.34    4.08
   0  16   4    6.94    4.91
   0  16  -5   10.25    5.02
   0  16   5   12.70    5.28
   0  16   5   12.68    5.53
   0  16  -6    4.58    3.40
   0  16   6   -1.02    3.29
   0  16   6    7.59    5.01
   0  16  -7    6.43    4.99
   0  16   7    1.16    5.03
   0  16  -8   13.72    5.50
   0  16  -9    4.45    5.59
   0  17   0   -4.90    3.73
   0  17   1    4.61    3.82
   0  17   1    0.31    4.17
   0  17  -1    0.79    2.46
   0  17   2   -0.57    3.88
   0  17   2    0.82    3.55
   0  17   3   -8.69    4.07
   0  17   3    1.42    4.00
   0  17   4    0.71    2.89
   0  17   4    6.21    4.13
   0  17   5    2.02    3.20
   0  17   5    9.77    5.94
   0  17   6    7.59    4.36
   0  17   6    3.87    4.13
   0  17  -7   16.22    6.70
   0  17   7   16.26    5.61
   0  17  -8    7.75    4.60
   0  18   0   -1.43    2.59
   0  18   1   -3.06    3.52
   0  18   2   -2.88    3.53
   0  18   3    1.89    3.68
   0  18   4   -7.01    4.75
   0  18   5    4.94    3.91
   0  18   6    1.30    3.43
   0  19   2    0.73    4.12
   0  19   3  -15.62    5.52
  -1 -18   0    7.94    5.07
   1 -17  -8   -1.42    4.39
   1 -17  -7    7.03    5.03
   1 -17  -6    5.97    4.72
   1 -17  -5    4.67    3.98
  -1 -17   5   19.56    7.12
  -1 -17   4    9.38    5.86
  -1 -17   3    1.25    4.44
  -1 -17   2    4.70    4.44
  -1 -17   1   14.66    5.64
  -1 -17   1    7.17    5.97
  -1 -17   0   55.98    9.43
  -1 -17   0   42.27    8.86
  -1 -17  -1   10.70    5.90
  -1 -17  -1   17.47    5.48
   1 -17   2    5.04    4.54
  -1 -17  -2   -1.71    3.83
  -1 -17  -3   -4.65    4.91
   1 -17   3    7.10    4.99
   1 -17   4    0.25    4.18
  -1 -17  -4    7.49    5.03
   1 -17   5   12.54    5.28
   1 -17   6   -5.26    4.80
   1 -17   7   12.67    5.70
   1 -17   8   22.72    7.55
   1 -16  -9   -0.19    4.86
   1 -16  -8   11.17    5.74
  -1 -16   8    7.44    4.72
   1 -16  -7   19.72    6.16
  -1 -16   7   27.47    7.17
   1 -16  -6    2.55    4.96
  -1 -16   6    9.50    5.75
   1 -16  -5    8.94    4.69
  -1 -16   5   18.19    6.83
   1 -16  -4   10.20    4.59
  -1 -16   4   13.28    5.61
   1 -16  -3   13.28    4.12
  -1 -16   3   11.83    5.99
  -1 -16   2   21.99    6.10
  -1 -16   2   10.46    5.15
  -1 -16   1   43.06    8.03
  -1 -16   1   49.96    8.46
  -1 -16   0   34.85    7.95
  -1 -16   0   32.78    7.59
  -1 -16  -1   23.26    6.68
   1 -16   1   28.37    6.73
  -1 -16  -1   40.57    8.85
  -1 -16  -2  119.69   12.65
   1 -16   2  139.82   13.73
  -1 -16  -2  138.59   13.84
  -1 -16  -3   89.04   11.27
   1 -16   3   92.89   11.08
  -1 -16  -4    6.95    4.49
   1 -16   4    4.01    3.64
  -1 -16  -5   18.92    6.87
   1 -16   5   -2.17    3.55
  -1 -16  -6    4.09    5.74
   1 -16   6   12.27    5.25
  -1 -16  -7    7.43    4.13
  -1 -16  -7   10.49    5.87
   1 -16   7   -0.75    4.39
  -1 -16  -8    1.68    4.08
   1 -16   8    5.89    3.67
  -1 -16  -9    4.06    4.36
   1 -16   9   -7.83    4.55
  -1 -16 -10    5.14    3.50
   1 -16  10    5.95    4.51
   1 -15 -10    5.50    4.03
  -1 -15  10    5.98    3.99
   1 -15  -9   26.81    7.72
  -1 -15   9   18.96    5.91
   1 -15  -8   18.18    6.31
  -1 -15   8   11.54    5.80
   1 -15  -7   11.51    5.90
  -1 -15   7    8.66    4.73
   1 -15  -6    3.20    3.86
  -1 -15   6   11.79    5.48
   1 -15  -5   13.82    5.03
  -1 -15   5    7.46    5.27
   1 -15  -4   58.66    7.99
  -1 -15   4   39.66    8.00
   1 -15  -3    1.94    3.06
  -1 -15   3   -3.67    4.57
  -1 -15   3   -5.85    4.76
   1 -15  -2    6.20    3.32
  -1 -15   2    0.27    4.17
  -1 -15   2   12.71    5.01
  -1 -15   1   22.90    6.02
  -1 -15   1   19.91    6.27
  -1 -15   0    8.58    5.46
  -1 -15   0    1.13    3.25
  -1 -15  -1   11.41    5.18
  -1 -15  -1    6.33    4.68
   1 -15   1   17.29    6.37
   1 -15   2    4.26    5.12
  -1 -15  -2    1.30    4.65
  -1 -15  -2    2.01    4.17
  -1 -15  -3   33.71    5.18
   1 -15   3   22.05    5.95
  -1 -15  -3   27.64    7.07
  -1 -15  -4   20.58    4.61
  -1 -15  -4   28.06    6.81
   1 -15   4   19.30    5.77
  -1 -15  -5   10.38    4.24
   1 -15   5   19.66    5.73
  -1 -15  -5    3.27    4.73
  -1 -15  -6    5.04    3.70
   1 -15   6    2.82    4.19
  -1 -15  -6   13.78    5.79
  -1 -15  -7    1.50    3.59
   1 -15   7    4.40    3.59
  -1 -15  -7    3.05    3.96
  -1 -15  -8    1.67    5.17
  -1 -15  -8    2.19    4.54
   1 -15   8    3.46    4.50
  -1 -15  -9    6.83    5.42
   1 -15   9    5.82    4.64
  -1 -15  -9    8.39    5.56
  -1 -15 -10   15.29    6.51
   1 -15  10    7.55    4.36
   1 -14 -11   -0.86    4.75
  -1 -14  11   -1.45    4.06
   1 -14 -10    3.38    4.36
  -1 -14  10    6.58    4.61
   1 -14  -9    5.00    5.47
  -1 -14   9    4.31    3.89
   1 -14  -8   12.63    6.68
  -1 -14   8    7.52    4.76
   1 -14  -7    8.12    5.05
  -1 -14   7   -3.11    4.21
   1 -14  -6    9.87    4.02
  -1 -14   6   20.89    5.99
   1 -14  -5   29.47    6.53
  -1 -14   5   26.37    6.57
   1 -14  -4   30.60    5.78
  -1 -14   4   22.76    5.80
  -1 -14   4   34.94    6.23
   1 -14  -3    2.76    3.34
  -1 -14   3    4.16    4.86
  -1 -14   3    1.38    4.05
   1 -14  -2   -0.54    2.92
  -1 -14   2   -3.25    4.85
  -1 -14   2    2.38    3.92
  -1 -14   1   15.01    5.42
  -1 -14   1   10.39    5.05
  -1 -14   0   29.39    6.37
  -1 -14   0   32.70    7.22
  -1 -14  -1   42.03    4.87
  -1 -14  -1   37.33    7.18
   1 -14   1   43.56    7.33
  -1 -14  -1   39.47    7.76
  -1 -14  -2   23.34    3.96
   1 -14   2   16.17    4.98
  -1 -14  -2   29.20    7.04
  -1 -14  -3    0.77    2.53
   1 -14   3   -2.34    4.06
  -1 -14  -3    1.47    3.81
  -1 -14  -4   18.91    4.60
  -1 -14  -4   19.79    6.10
   1 -14   4    8.76    4.84
  -1 -14  -5   10.96    4.22
  -1 -14  -5   10.53    5.38
   1 -14   5   18.78    5.82
  -1 -14  -6   31.97    6.17
  -1 -14  -6   15.70    6.21
   1 -14   6   22.74    5.99
  -1 -14  -7    8.47    4.47
  -1 -14  -7    2.21    4.34
   1 -14   7   11.48    5.38
  -1 -14  -8   18.73    5.60
  -1 -14  -8   18.59    6.32
   1 -14   8   13.57    5.08
  -1 -14  -9   29.93    7.48
   1 -14   9   29.78    6.79
  -1 -14  -9   16.52    6.34
  -1 -14 -10    8.13    5.03
  -1 -14 -10   15.40    6.25
   1 -14  10   10.42    5.06
  -1 -14 -11   -0.41    5.50
   1 -14  11    0.51    4.14
  -1 -13  13   -2.23    4.26
  -1 -13  12    6.88    4.72
   1 -13 -11   -5.48    5.53
  -1 -13  11    8.19    5.31
   1 -13 -10   -2.92    4.52
  -1 -13  10    0.31    4.32
   1 -13  -9   -0.37    4.35
  -1 -13   9   13.44    5.42
   1 -13  -8    9.87    5.50
  -1 -13   8    1.02    3.44
   1 -13  -7    7.17    4.28
  -1 -13   7   14.85    5.28
   1 -13  -6   36.94    6.68
  -1 -13   6   42.51    7.63
   1 -13  -5   53.99    7.70
  -1 -13   5   42.89    7.40
   1 -13  -4   60.06    7.58
  -1 -13   4   59.07    8.18
  -1 -13   4   52.60    7.11
   1 -13  -3    5.42    3.35
  -1 -13   3   10.43    4.43
  -1 -13   3    6.96    3.95
   1 -13  -2    3.33    2.83
  -1 -13   2   11.43    4.47
  -1 -13   2    2.97    3.70
  -1 -13   1   21.04    5.48
  -1 -13   1   15.37    5.68
  -1 -13   0   39.44    6.88
  -1 -13   0   19.93    5.82
   1 -13   0   29.51    6.12
  -1 -13  -1   21.24    3.44
   1 -13   1   15.69    5.19
  -1 -13  -1   15.72    4.77
  -1 -13  -1   27.43    6.73
  -1 -13  -2   63.37    6.05
   1 -13   2   59.79    8.35
  -1 -13  -2   60.49    8.78
  -1 -13  -2   63.57    8.74
  -1 -13  -3   17.32    4.00
   1 -13   3    3.04    4.17
  -1 -13  -3   11.73    5.70
  -1 -13  -3    6.92    4.46
  -1 -13  -4   63.17    6.90
  -1 -13  -4   62.17    9.26
   1 -13   4   56.81    8.05
  -1 -13  -5   80.79    8.12
  -1 -13  -5   86.80   10.50
   1 -13   5   91.24    9.88
  -1 -13  -6    5.65    4.04
   1 -13   6    8.00    4.43
  -1 -13  -6   -2.49    5.05
  -1 -13  -7    0.87    3.42
  -1 -13  -7    4.40    4.09
   1 -13   7   10.58    4.67
  -1 -13  -8   37.55    6.87
  -1 -13  -8   33.01    7.57
   1 -13   8   28.43    6.39
  -1 -13  -9    9.72    5.44
   1 -13   9    5.47    4.67
  -1 -13  -9   16.93    6.31
   1 -13   9   12.11    4.82
  -1 -13 -10    1.26    4.39
   1 -13  10    9.46    5.80
  -1 -13 -10    9.15    4.84
   1 -13  10   13.61    4.99
   1 -13  11    4.42    4.97
   1 -13  11    6.77    4.44
  -1 -13 -11    3.89    4.68
  -1 -13 -12  -12.98    5.97
   1 -13  12    0.17    4.76
  -1 -13 -12   -9.35    4.88
  -1 -12  14    5.17    3.97
  -1 -12  13    1.08    3.57
   1 -12 -12   15.30    7.40
  -1 -12  12    5.78    4.46
   1 -12 -11    8.53    4.95
  -1 -12  11    4.31    3.66
   1 -12 -10    9.41    4.37
  -1 -12  10   10.03    4.73
   1 -12  -9    5.32    4.39
   1 -12  -9   17.09    5.59
  -1 -12   9    4.17    3.91
   1 -12  -8    2.55    4.14
   1 -12  -8    0.19    4.18
  -1 -12   8   10.44    4.92
   1 -12  -8    2.56    4.82
   1 -12  -7    9.58    4.74
   1 -12  -7   11.18    4.57
  -1 -12   7   16.85    5.52
   1 -12  -7   12.04    4.71
   1 -12  -6   42.45    6.72
   1 -12  -6   33.81    6.50
  -1 -12   6   35.20    6.78
   1 -12  -6   26.36    6.44
   1 -12  -5   53.50    7.34
   1 -12  -5   53.68    8.19
  -1 -12   5   38.25    6.94
   1 -12  -5   52.69    7.96
   1 -12  -4   -1.90    3.42
   1 -12  -4    4.05    4.36
  -1 -12   4   -0.56    4.45
  -1 -12   4    0.94    3.02
   1 -12  -4   -0.26    4.39
   1 -12  -3  114.92    9.35
  -1 -12   3  126.91   10.23
  -1 -12   3  131.22   11.56
   1 -12  -2   33.27    5.10
  -1 -12   2   48.09    7.07
  -1 -12   2   41.87    7.25
   1 -12  -1   47.28    5.68
  -1 -12   1   47.94    7.40
  -1 -12   1   47.42    7.02
  -1 -12   0    6.49    2.28
   1 -12   0   14.66    4.65
  -1 -12   0   19.58    5.88
  -1 -12   0   12.42    4.04
  -1 -12  -1   34.10    4.19
   1 -12   1   46.53    7.39
  -1 -12  -1   32.90    6.21
  -1 -12  -1   39.12    6.56
  -1 -12  -2   13.37    3.35
  -1 -12  -2   13.65    3.28
  -1 -12  -2    9.60    4.06
   1 -12   2    8.29    4.19
  -1 -12  -2    7.92    4.36
  -1 -12  -3   -0.31    2.43
  -1 -12  -3   -1.42    2.18
  -1 -12  -3    0.81    3.77
   1 -12   3   -2.49    4.23
  -1 -12  -3   -6.25    4.49
  -1 -12  -4   83.02    7.24
  -1 -12  -4   87.79    7.85
  -1 -12  -4   81.44    9.53
   1 -12   4   76.75    8.73
  -1 -12  -5  198.80   12.10
  -1 -12  -5  185.37   13.94
   1 -12   5  215.00   13.84
  -1 -12  -6    1.87    3.27
  -1 -12  -6   -0.87    4.07
   1 -12   6   11.46    4.53
  -1 -12  -7  112.32   10.49
  -1 -12  -7  117.80   11.97
   1 -12   7  126.33   10.97
   1 -12   7  121.92   11.08
  -1 -12  -8   11.37    4.32
   1 -12   8   22.71    6.02
  -1 -12  -8   17.66    6.37
   1 -12   8   19.10    5.23
  -1 -12  -9   18.51    5.58
   1 -12   9   13.48    4.79
   1 -12   9   21.78    5.67
  -1 -12  -9   11.75    5.23
  -1 -12 -10   16.39    6.43
   1 -12  10   15.04    5.72
   1 -12  10   18.61    5.53
  -1 -12 -10   13.23    5.18
  -1 -12 -11    9.00    5.45
   1 -12  11    8.56    5.16
   1 -12  11    6.74    4.55
  -1 -12 -11    6.93    5.86
  -1 -12 -12    7.48    5.73
   1 -12  12   15.74    6.34
   1 -12  12    5.97    4.43
  -1 -12 -12    7.11    4.87
  -1 -12 -13   -2.21    3.88
  -1 -12 -14   13.10    5.75
  -1 -11  14   20.84    5.88
   1 -11 -13   11.06    5.47
  -1 -11  13   10.84    5.35
  -1 -11  13   12.00    5.72
   1 -11 -12    7.47    5.40
  -1 -11  12   18.25    5.71
  -1 -11  12   20.09    5.91
   1 -11 -11    4.30    4.78
   1 -11 -11   13.04    5.93
  -1 -11  11   -0.24    4.75
  -1 -11  11   11.40    5.54
   1 -11 -10    5.48    4.85
   1 -11 -10   22.80    6.69
  -1 -11  10   11.77    5.19
   1 -11  -9    1.32    4.18
   1 -11  -9    9.98    5.20
  -1 -11   9    3.69    4.38
   1 -11  -9    9.17    4.90
   1 -11  -8   15.30    5.11
   1 -11  -8    6.77    4.04
  -1 -11   8    7.39    4.14
   1 -11  -8    6.63    4.87
   1 -11  -7    9.72    4.48
   1 -11  -7   10.90    5.02
  -1 -11   7    2.74    4.47
   1 -11  -7    9.22    4.10
   1 -11  -6   13.37    4.99
   1 -11  -6   22.92    2.78
   1 -11  -6   26.64    5.55
  -1 -11   6   23.65    3.91
  -1 -11   6   22.78    5.15
   1 -11  -6   21.75    5.81
   1 -11  -5   28.68    6.29
   1 -11  -5   26.18    2.65
   1 -11  -5   21.46    4.80
  -1 -11   5   33.19    4.38
   1 -11  -5   26.22    5.89
  -1 -11   5   30.09    6.53
  -1 -11   5   34.46    5.42
   1 -11  -4   68.13    8.38
   1 -11  -4   69.32    7.53
  -1 -11   4   70.75    7.35
   1 -11  -4   77.34    9.18
  -1 -11   4   65.88    8.07
   1 -11  -3   61.47    7.69
   1 -11  -3   81.91    7.94
  -1 -11   3   79.09    7.78
  -1 -11   3   58.04    7.89
   1 -11  -3   68.11    8.00
   1 -11  -2  102.59    8.33
  -1 -11   2  100.10    8.98
   1 -11  -2  101.09    9.83
  -1 -11   2  104.03    9.59
   1 -11  -1   30.81    4.71
  -1 -11   1   24.25    5.02
  -1 -11   1   24.53    5.08
  -1 -11   0   33.61    3.45
  -1 -11   0   33.54    6.01
   1 -11   0   37.34    6.15
  -1 -11   0   46.84    6.61
  -1 -11  -1   13.17    2.81
   1 -11   1   15.96    4.41
  -1 -11  -1   16.07    5.02
  -1 -11  -1    9.24    4.44
  -1 -11  -2   32.34    4.22
  -1 -11  -2   34.67    4.75
  -1 -11  -2   34.44    6.13
   1 -11   2   37.68    6.16
  -1 -11  -2   31.33    6.38
  -1 -11  -3   37.25    5.02
  -1 -11  -3   32.09    4.42
  -1 -11  -3   32.27    6.07
   1 -11   3   26.12    5.42
  -1 -11  -3   31.56    6.29
  -1 -11  -4   61.59    6.42
  -1 -11  -4   56.12    5.80
  -1 -11  -4   54.27    7.74
   1 -11   4   75.45    8.21
  -1 -11  -5   10.01    3.41
  -1 -11  -5    9.33    3.73
  -1 -11  -5    6.57    4.60
   1 -11   5    4.46    3.59
  -1 -11  -6  150.61   10.99
  -1 -11  -6  153.22   12.57
   1 -11   6  144.30   10.79
   1 -11   6  145.75   11.22
  -1 -11  -7   47.62    7.21
   1 -11   7   51.13    7.35
  -1 -11  -7   52.35    8.35
   1 -11   7   59.99    7.72
  -1 -11  -8   -7.41    4.92
  -1 -11  -8   -1.47    4.05
   1 -11   8    5.14    3.18
  -1 -11  -9   -2.44    4.13
   1 -11   9    0.07    3.66
  -1 -11  -9   -0.05    3.90
   1 -11   9    6.98    3.71
   1 -11  10    2.34    3.86
  -1 -11 -10   -0.45    4.34
   1 -11  10    5.49    3.71
  -1 -11 -11   -0.93    4.59
   1 -11  11   -4.26    4.42
  -1 -11 -11   -2.12    3.83
   1 -11  11    2.19    3.02
  -1 -11 -12   16.53    6.36
   1 -11  12   13.84    6.07
  -1 -11 -12   18.49    6.14
   1 -11  12   20.09    5.39
  -1 -11 -13   -0.51    4.88
   1 -11  13    4.56    4.95
  -1 -11 -13   16.74    6.24
  -1 -11 -14  -10.71    4.93
  -1 -10  15    0.15    3.62
  -1 -10  14    9.93    4.27
   1 -10 -13   -0.70    4.50
  -1 -10  13   -5.61    5.83
  -1 -10  13    3.27    3.83
   1 -10 -12   10.22    4.96
   1 -10 -12    9.73    4.59
  -1 -10  12    0.38    5.10
  -1 -10  12    1.71    3.47
   1 -10 -11    2.34    3.48
   1 -10 -11    7.25    4.42
  -1 -10  11    2.93    4.01
  -1 -10  11   16.45    5.62
   1 -10 -10    2.75    3.22
   1 -10 -10    0.68    3.95
  -1 -10  10   -0.36    3.86
  -1 -10  10    0.75    3.63
   1 -10 -10    2.35    3.25
   1 -10  -9    4.22    3.58
   1 -10  -9   12.63    5.02
  -1 -10   9   10.82    4.90
  -1 -10   9    6.46    4.19
   1 -10  -9    1.82    3.53
   1 -10  -8  229.97   14.97
   1 -10  -8  228.19   15.10
   1 -10  -8  225.25   14.54
  -1 -10   8  226.21   14.49
   1 -10  -7   47.27    7.21
   1 -10  -7   36.74    6.51
   1 -10  -7   36.58    3.74
  -1 -10   7   43.68    5.25
   1 -10  -7   36.58    6.59
  -1 -10   7   38.17    6.49
   1 -10  -6    1.31    3.46
   1 -10  -6    1.93    3.48
   1 -10  -6   -1.36    1.72
  -1 -10   6    5.28    2.71
   1 -10  -6    8.62    4.38
  -1 -10   6    0.37    3.69
   1 -10  -5   61.16    3.96
   1 -10  -5   55.13    7.50
   1 -10  -5   58.45    7.16
  -1 -10   5   62.09    5.61
  -1 -10   5   68.02    6.52
   1 -10  -5   51.32    7.07
  -1 -10   5   62.05    7.59
   1 -10  -4    3.23    3.33
   1 -10  -4    4.22    4.00
  -1 -10   4    0.21    2.60
   1 -10  -4    1.12    3.84
  -1 -10   4    1.15    3.36
   1 -10  -3   62.93    6.76
   1 -10  -3   62.07    7.64
  -1 -10   3   58.43    7.24
  -1 -10   3   59.48    6.35
   1 -10  -3   64.61    7.65
   1 -10  -2  137.54   10.78
   1 -10  -2  134.39    8.91
  -1 -10   2  147.28    9.93
   1 -10  -2  142.44   10.90
  -1 -10   2  160.42   11.20
   1 -10  -1   25.92    4.32
   1 -10  -1   24.58    4.98
  -1 -10   1   28.06    5.55
  -1 -10   1   20.26    4.63
  -1 -10   0   48.19    3.83
  -1 -10   0   47.95    6.40
   1 -10   0   49.21    6.43
  -1 -10   0   45.00    6.33
  -1 -10  -1   24.86    3.80
  -1 -10  -1   16.13    2.80
  -1 -10  -1   29.18    5.39
  -1 -10  -1   31.57    5.11
   1 -10   1   26.14    4.91
  -1 -10  -2    0.66    2.10
  -1 -10  -2    8.66    2.62
  -1 -10  -2    1.55    2.87
  -1 -10  -2    1.44    3.65
   1 -10   2   -0.85    3.48
  -1 -10  -3  143.66    8.67
  -1 -10  -3  132.39    8.34
  -1 -10  -3  128.85   10.34
   1 -10   3  142.24   10.18
  -1 -10  -3  143.81   10.67
  -1 -10  -4   -1.11    2.14
  -1 -10  -4   -1.23    2.63
   1 -10   4   -0.97    2.51
   1 -10   4    3.32    3.19
  -1 -10  -4   -0.08    3.44
  -1 -10  -5  276.24   12.34
  -1 -10  -5  252.50   12.91
   1 -10   5  262.68   13.04
  -1 -10  -5  267.34   15.16
   1 -10   5  278.60   14.14
  -1 -10  -6   95.02    7.65
  -1 -10  -6   95.56    8.81
   1 -10   6  109.47    9.26
  -1 -10  -6   86.38    9.25
   1 -10   6   98.08    8.83
  -1 -10  -7  172.42   12.26
  -1 -10  -7  182.19   13.02
   1 -10   7  179.88   12.19
   1 -10   7  180.14   11.81
  -1 -10  -8   56.51    7.86
   1 -10   8   59.48    7.93
  -1 -10  -8   61.68    8.16
   1 -10   8   70.42    7.80
  -1 -10  -9    2.66    4.22
   1 -10   9   -1.53    3.84
   1 -10   9   -1.13    3.16
  -1 -10  -9   -0.07    3.70
  -1 -10 -10    8.00    4.88
   1 -10  10   14.76    5.51
  -1 -10 -10   13.85    5.13
   1 -10  10    6.04    3.71
  -1 -10 -11    3.16    4.68
   1 -10  11    9.04    5.80
  -1 -10 -11   -2.20    3.08
   1 -10  11   -0.63    2.97
  -1 -10 -12    4.21    4.41
   1 -10  12    1.74    4.38
   1 -10  12    4.15    3.42
  -1 -10 -12    3.15    3.90
  -1 -10 -13   12.03    5.81
   1 -10  13    7.10    5.78
  -1 -10 -13   -5.95    4.21
  -1 -10 -14   10.45    5.23
  -1  -9  15   -1.29    4.91
   1  -9 -14   -1.89    5.52
  -1  -9  14    2.62    5.13
  -1  -9  14   -0.91    2.89
   1  -9 -13   -0.34    3.42
   1  -9 -13   -1.09    4.38
  -1  -9  13    9.01    5.68
  -1  -9  13    2.62    3.52
   1  -9 -12    6.51    4.23
   1  -9 -12    2.38    4.64
  -1  -9  12   10.03    5.48
  -1  -9  12    8.11    4.25
   1  -9 -11   -0.34    3.21
   1  -9 -11   -3.34    4.54
  -1  -9  11   -4.12    3.89
  -1  -9  11   -6.53    5.01
   1  -9 -10    7.80    4.76
   1  -9 -10   -2.72    4.85
  -1  -9  10   -0.38    3.34
  -1  -9  10   -2.52    4.23
   1  -9 -10    5.78    4.07
   1  -9  -9  112.40   10.55
   1  -9  -9  107.31    7.46
   1  -9  -9  129.24   11.79
   1  -9  -9  124.01   10.61
  -1  -9   9  108.05   10.83
  -1  -9   9  109.54   10.22
   1  -9  -8   57.72    7.76
   1  -9  -8   53.50    4.94
   1  -9  -8   62.30    8.28
  -1  -9   8   65.83    8.52
  -1  -9   8   63.91    7.87
   1  -9  -8   63.91    8.01
   1  -9  -7   99.76    5.99
   1  -9  -7  100.46    9.60
   1  -9  -7  104.79    9.86
   1  -9  -7  118.67   10.23
  -1  -9   7   98.46    9.36
   1  -9  -6   91.56    8.95
   1  -9  -6   88.93    5.18
   1  -9  -6   92.47    8.90
  -1  -9   6   92.04    6.77
   1  -9  -6  102.52    9.32
  -1  -9   6  107.41    9.48
   1  -9  -5  101.01    9.16
   1  -9  -5   85.32    4.60
   1  -9  -5   82.42    7.98
   1  -9  -5   87.02    8.55
  -1  -9   5   85.43    6.13
  -1  -9   5  100.13    7.29
  -1  -9   5   94.38    8.56
   1  -9  -4  125.40    5.05
   1  -9  -4  125.64   10.02
   1  -9  -4  130.76    9.34
   1  -9  -4  140.30   10.39
  -1  -9   4  127.49    6.99
  -1  -9   4  135.10    8.67
  -1  -9   4  127.28    9.77
   1  -9  -3   73.96    8.04
   1  -9  -3   86.16    7.41
  -1  -9   3   89.49    7.27
  -1  -9   3   77.97    7.66
   1  -9  -3   73.08    7.62
   1  -9  -2  146.00   10.40
   1  -9  -2  154.82    9.06
   1  -9  -2  152.57   10.37
  -1  -9   2  164.52    9.82
  -1  -9   2  153.64   10.39
   1  -9  -1   57.54    6.73
   1  -9  -1   55.81    5.57
  -1  -9   1   60.03    6.41
  -1  -9   1   65.25    6.93
   1  -9   0   99.79    8.46
  -1  -9   0  115.12    5.40
   1  -9   0  119.70    7.45
  -1  -9   0  113.59    8.65
   1  -9   0  123.61    9.08
  -1  -9   0  122.44    7.92
  -1  -9   0  111.53    8.88
  -1  -9  -1  114.14    7.51
  -1  -9  -1  112.14    6.06
  -1  -9  -1  131.81    9.50
   1  -9   1  125.30    9.10
  -1  -9  -1  123.85    8.30
  -1  -9  -1  122.88    9.33
  -1  -9  -2   26.21    3.81
  -1  -9  -2   28.12    3.78
  -1  -9  -2   29.99    5.35
   1  -9   2   17.99    4.03
  -1  -9  -2   27.95    5.54
  -1  -9  -3   68.38    6.00
  -1  -9  -3   76.92    6.30
   1  -9   3   64.90    6.27
  -1  -9  -3   72.16    7.72
   1  -9   3   69.40    5.89
   1  -9   3   78.83    7.46
  -1  -9  -3   72.22    7.39
  -1  -9  -4   43.08    5.18
  -1  -9  -4   36.71    4.64
   1  -9   4   41.55    5.19
  -1  -9  -4   41.74    6.37
   1  -9   4   39.67    5.64
  -1  -9  -5  179.79    9.77
  -1  -9  -5  183.34   10.92
   1  -9   5  184.12   10.70
  -1  -9  -5  202.77   12.71
   1  -9   5  205.29   11.51
  -1  -9  -6  216.92   11.04
  -1  -9  -6  232.34   12.77
   1  -9   6  227.27   12.52
  -1  -9  -6  224.71   13.58
   1  -9   6  249.65   12.79
  -1  -9  -7   38.60    6.28
   1  -9   7   37.14    6.03
  -1  -9  -7   28.94    5.80
   1  -9   7   34.04    5.68
  -1  -9  -8   33.92    6.42
   1  -9   8   36.80    6.53
  -1  -9  -8   32.35    6.24
   1  -9   8   50.77    6.44
  -1  -9  -9   44.29    7.25
   1  -9   9   33.81    6.20
   1  -9   9   39.59    5.95
  -1  -9  -9   39.13    6.53
  -1  -9 -10   -1.90    3.89
   1  -9  10    0.07    3.68
  -1  -9 -10   -5.05    3.89
   1  -9  10    4.36    3.20
  -1  -9 -11   18.74    6.22
   1  -9  11    7.45    4.52
   1  -9  11    9.57    3.94
  -1  -9 -11   12.13    4.59
  -1  -9 -12   16.36    5.92
   1  -9  12   19.23    6.65
   1  -9  12   11.91    3.90
  -1  -9 -12   10.80    4.53
  -1  -9 -13    0.25    4.84
   1  -9  13    3.95    5.18
   1  -9  13   -2.63    3.35
  -1  -9 -13    6.79    4.67
  -1  -9 -14    7.27    4.81
   1  -9  14    2.53    4.94
  -1  -9 -14    7.74    3.98
  -1  -8  16   18.07    5.36
  -1  -8  15    6.68    4.79
   1  -8 -14   -0.94    5.15
  -1  -8  14    1.68    5.62
  -1  -8  14   13.34    4.71
   1  -8 -13   -1.93    3.60
   1  -8 -13    4.08    4.96
  -1  -8  13    3.38    3.86
  -1  -8  13    4.38    3.62
   1  -8 -12   -0.17    3.10
   1  -8 -12    1.86    4.44
  -1  -8  12   -4.49    4.39
   1  -8 -11    2.28    3.23
   1  -8 -11   -1.20    4.04
  -1  -8  11   -5.43    4.21
  -1  -8  11    3.83    3.82
   1  -8 -10   -1.75    3.32
   1  -8 -10    3.03    3.97
  -1  -8  10    6.82    4.22
   1  -8 -10    8.70    4.06
  -1  -8  10   -2.92    4.04
   1  -8  -9    3.81    2.45
   1  -8  -9    9.58    4.51
   1  -8  -9   10.56    4.87
  -1  -8   9    8.59    5.24
  -1  -8   9    5.32    3.62
   1  -8  -9    6.03    4.02
   1  -8  -8  792.47   18.15
   1  -8  -8  814.21   24.99
   1  -8  -8  859.24   27.16
  -1  -8   8  823.96   26.47
   1  -8  -8  836.09   24.81
  -1  -8   8  812.23   24.93
   1  -8  -7  224.52   13.26
   1  -8  -7  223.62    8.98
   1  -8  -7  234.01   13.81
  -1  -8   7  262.70   14.62
   1  -8  -7  236.96   13.18
  -1  -8   7  211.62   12.93
   1  -8  -6  567.64   20.08
   1  -8  -6  551.45   12.54
   1  -8  -6  593.90   20.51
  -1  -8   6  570.04   20.19
   1  -8  -6  581.43   20.01
  -1  -8   6  597.71   20.21
   1  -8  -5   88.39    4.64
   1  -8  -5   91.01    8.29
   1  -8  -5   90.11    8.05
  -1  -8   5   91.55    6.34
  -1  -8   5   85.87    5.91
   1  -8  -5  103.05    8.76
  -1  -8   5   96.34    8.52
   1  -8  -4   18.82    4.46
   1  -8  -4   15.27    1.91
   1  -8  -4   15.30    3.76
  -1  -8   4   14.27    2.65
  -1  -8   4   16.56    3.98
  -1  -8   4   16.36    3.47
   1  -8  -4   13.91    3.99
   1  -8  -3  324.74    7.20
   1  -8  -3  338.96   14.74
   1  -8  -3  350.46   13.53
  -1  -8   3  343.59   10.32
  -1  -8   3  354.51   12.86
   1  -8  -3  350.43   14.75
  -1  -8   3  337.88   14.38
   1  -8  -2    4.06    2.70
   1  -8  -2    8.55    3.77
   1  -8  -2    4.51    2.96
  -1  -8   2    3.16    2.68
  -1  -8   2    2.87    3.33
   1  -8  -1  394.06   15.40
   1  -8  -1  396.45   13.18
   1  -8  -1  413.79   15.47
  -1  -8   1  427.03   14.79
  -1  -8   1  400.27   12.33
  -1  -8   1  412.27   15.44
   1  -8   0   59.68    6.33
  -1  -8   0   56.62    5.17
  -1  -8   0   56.11    3.68
   1  -8   0   50.99    4.98
  -1  -8   0   66.57    6.47
  -1  -8   0   56.78    5.10
   1  -8   0   60.31    6.19
  -1  -8   0   44.77    5.72
   1  -8   1  158.34    9.53
  -1  -8  -1  151.84    8.08
  -1  -8  -1  159.46    6.83
  -1  -8  -1  161.54    9.77
   1  -8   1  173.72    9.99
  -1  -8  -1  163.88    9.91
  -1  -8  -1  165.01    9.05
  -1  -8  -2  812.82   18.48
  -1  -8  -2  824.02   16.95
  -1  -8  -2  840.73   22.05
   1  -8   2  850.35   20.45
  -1  -8  -2  817.20   20.75
   1  -8   2  853.30   20.96
  -1  -8  -2  861.16   22.09
  -1  -8  -3  467.35   14.25
  -1  -8  -3  464.24   14.04
   1  -8   3  468.59   14.00
  -1  -8  -3  449.44   16.76
   1  -8   3  492.38   15.91
  -1  -8  -3  480.47   16.76
   1  -8   3  521.12   16.61
  -1  -8  -4  433.15   14.05
  -1  -8  -4  435.59   14.75
  -1  -8  -4  448.22   17.04
   1  -8   4  449.28   14.79
   1  -8   4  475.91   16.08
   1  -8   4  463.79   15.80
  -1  -8  -5  154.41    8.76
  -1  -8  -5  172.39   10.22
   1  -8   5  166.33   10.10
  -1  -8  -5  169.79   10.99
   1  -8   5  162.78    9.67
   1  -8   5  168.37    9.83
  -1  -8  -6   43.20    5.95
  -1  -8  -6   40.09    4.93
   1  -8   6   53.86    6.44
  -1  -8  -6   41.93    6.14
   1  -8   6   49.57    5.75
  -1  -8  -7   44.13    5.46
  -1  -8  -7   30.38    5.69
  -1  -8  -7   43.88    6.45
   1  -8   7   50.71    6.68
   1  -8   7   43.04    5.64
  -1  -8  -8   41.03    6.63
  -1  -8  -8   46.90    6.61
   1  -8   8   64.01    7.66
   1  -8   8   49.77    5.94
  -1  -8  -9    1.95    3.55
   1  -8   9    7.78    4.44
  -1  -8  -9   -0.04    3.29
   1  -8   9   12.00    3.72
  -1  -8 -10    5.44    3.55
   1  -8  10    9.02    4.66
   1  -8  10    8.16    3.36
  -1  -8 -10    4.53    3.90
  -1  -8 -11   16.53    5.90
   1  -8  11    4.34    4.59
  -1  -8 -11    6.60    3.91
   1  -8  11    8.36    3.67
  -1  -8 -12   13.32    5.43
   1  -8  12    1.58    3.87
  -1  -8 -12    3.65    3.46
   1  -8  12    7.26    3.67
  -1  -8 -13    9.94    5.09
   1  -8  13   -1.75    4.55
  -1  -8 -13    8.78    4.47
   1  -8  13    3.71    3.43
  -1  -8 -14   13.77    5.94
   1  -8  14    4.49    4.97
  -1  -8 -14    5.47    3.58
  -1  -7  16   12.54    4.60
   1  -7 -15   -7.18    5.99
  -1  -7  15    7.14    5.39
  -1  -7  15    7.27    4.56
   1  -7 -14   15.84    5.76
  -1  -7  14   19.08    6.27
  -1  -7  14   23.80    6.22
   1  -7 -13   24.28    5.46
   1  -7 -13   16.67    6.66
  -1  -7  13   22.61    6.88
  -1  -7  13   12.96    4.84
   1  -7 -12   15.65    4.76
   1  -7 -12   12.07    5.21
  -1  -7  12   17.25    5.72
  -1  -7  12   11.75    5.23
   1  -7 -11    6.53    3.76
   1  -7 -11    3.93    3.81
  -1  -7  11    9.68    4.49
   1  -7 -10  246.46   13.94
   1  -7 -10  251.73   15.97
  -1  -7  10  234.37   15.48
   1  -7 -10  263.09   13.82
  -1  -7  10  222.59   13.74
   1  -7  -9    6.27    3.27
   1  -7  -9    5.30    2.32
   1  -7  -9   13.65    4.64
  -1  -7   9   17.82    5.43
  -1  -7   9    9.15    4.07
   1  -7  -9    4.12    3.75
   1  -7  -8    5.33    3.46
   1  -7  -8    2.86    2.09
   1  -7  -8   -0.28    3.25
  -1  -7   8    0.12    3.90
  -1  -7   8    2.55    4.16
   1  -7  -8    4.69    3.54
   1  -7  -7  279.27   13.72
   1  -7  -7  280.34   10.10
   1  -7  -7  298.90   14.97
  -1  -7   7  306.86   15.22
   1  -7  -7  283.71   13.54
  -1  -7   7  288.46   14.08
   1  -7  -6   10.70    3.90
   1  -7  -6    9.40    2.15
   1  -7  -6   12.37    4.49
  -1  -7   6   12.68    3.77
  -1  -7   6   13.17    4.41
   1  -7  -6   16.95    4.53
   1  -7  -5  166.31   10.28
   1  -7  -5  150.54    5.95
   1  -7  -5  144.92    9.56
  -1  -7   5  154.87   10.03
   1  -7  -5  153.53    9.66
  -1  -7   5  152.68    7.39
  -1  -7   5  166.09   10.21
   1  -7  -4  314.56    7.41
   1  -7  -4  327.81   13.78
   1  -7  -4  337.85   13.49
  -1  -7   4  317.39    9.86
   1  -7  -4  325.23   13.60
  -1  -7   4  328.49   11.04
  -1  -7   4  324.32   13.41
   1  -7  -3    5.31    3.32
   1  -7  -3    2.76    2.42
   1  -7  -3    3.36    0.94
  -1  -7   3    4.28    1.59
  -1  -7   3    3.82    2.22
   1  -7  -3    0.42    3.07
  -1  -7   3    1.11    2.94
   1  -7  -2    6.61    2.91
   1  -7  -2   12.98    3.15
  -1  -7   2   13.94    3.10
  -1  -7   2   15.60    3.60
  -1  -7   2   11.61    2.19
   1  -7  -2   11.31    3.48
   1  -7  -1  163.34    9.36
   1  -7  -1  169.57    8.34
   1  -7  -1  164.88    9.32
  -1  -7   1  159.95    8.45
  -1  -7   1  168.44    9.51
  -1  -7   1  165.06    7.37
  -1  -7   0   63.23    5.19
   1  -7   0   68.56    6.32
  -1  -7   0   67.82    3.64
   1  -7   0   60.63    4.85
  -1  -7   0   64.26    6.04
  -1  -7   0   78.11    6.66
  -1  -7   0   72.40    5.40
   1  -7   0   67.28    6.09
  -1  -7  -1 1434.05   23.24
   1  -7   1 1429.48   25.91
  -1  -7  -1 1431.37   18.92
  -1  -7  -1 1502.61   26.96
  -1  -7  -1 1469.76   24.71
   1  -7   1 1478.95   25.74
  -1  -7  -1 1487.34   26.94
   1  -7   2   32.04    4.59
  -1  -7  -2   31.98    3.75
  -1  -7  -2   22.93    3.25
   1  -7   2   30.38    4.00
   1  -7   2   32.50    3.63
  -1  -7  -2   29.69    4.39
   1  -7   2   33.68    4.70
  -1  -7  -2   26.87    4.32
  -1  -7  -2   27.88    3.95
  -1  -7  -3  716.85   16.77
  -1  -7  -3  745.86   17.10
  -1  -7  -3  741.75   19.98
   1  -7   3  729.05   16.64
   1  -7   3  742.80   18.48
   1  -7   3  749.14   18.32
  -1  -7  -3  722.12   19.06
  -1  -7  -3  731.90   19.47
  -1  -7  -4  280.10   10.93
  -1  -7  -4  299.46   11.93
   1  -7   4  305.63   12.34
  -1  -7  -4  301.21   13.26
   1  -7   4  296.20   11.71
   1  -7   4  304.71   11.95
  -1  -7  -5  402.53   13.56
  -1  -7  -5  395.46   14.68
  -1  -7  -5  402.40   15.65
   1  -7   5  396.01   14.58
   1  -7   5  400.24   13.85
  -1  -7  -6  143.71    8.66
  -1  -7  -6  134.94    9.45
   1  -7   6  151.13    9.81
  -1  -7  -6  148.99   10.00
   1  -7   6  160.61    9.20
  -1  -7  -7   86.71    7.17
  -1  -7  -7   97.49    8.72
  -1  -7  -7   84.94    7.97
   1  -7   7   92.65    8.27
   1  -7   7   97.21    7.60
  -1  -7  -8   31.01    5.73
   1  -7   8   29.40    5.66
  -1  -7  -8   32.18    5.34
   1  -7   8   30.86    4.78
  -1  -7  -9   12.12    4.72
   1  -7   9   10.95    4.05
  -1  -7  -9   10.80    3.97
   1  -7   9   12.58    3.54
  -1  -7 -10   17.35    5.15
  -1  -7 -10   13.74    4.24
   1  -7  10   24.29    5.73
   1  -7  10   22.26    4.46
  -1  -7 -11   33.76    7.29
   1  -7  11   27.65    6.71
  -1  -7 -11   22.09    5.05
   1  -7  11   28.59    5.06
  -1  -7 -12   24.32    6.47
   1  -7  12   15.76    5.43
   1  -7  12   25.96    5.14
  -1  -7 -12   18.74    4.77
  -1  -7 -13   26.53    6.70
   1  -7  13   23.11    6.20
  -1  -7 -13   19.81    5.15
   1  -7  13   28.07    5.41
  -1  -7 -14    2.57    5.08
   1  -7  14    4.95    5.01
  -1  -7 -14    5.90    4.01
   1  -7  15   10.79    5.70
  -1  -6  16    9.38    4.70
   1  -6 -15   11.14    6.63
  -1  -6  15    1.83    5.28
  -1  -6  15   -5.69    4.12
   1  -6 -14    7.98    4.38
  -1  -6  14    8.34    5.17
  -1  -6  14    8.06    3.92
   1  -6 -13    8.09    3.94
   1  -6 -13    9.08    5.04
  -1  -6  13    5.14    4.50
  -1  -6  13   14.83    5.03
   1  -6 -12   35.41    5.80
   1  -6 -12   30.69    6.82
  -1  -6  12   33.59    7.01
  -1  -6  12   29.79    6.07
   1  -6 -11   61.02    6.98
   1  -6 -11   61.35    8.42
  -1  -6  11   66.63    9.32
  -1  -6  11   71.14    8.41
   1  -6 -10  102.80    8.81
   1  -6 -10   98.55   10.07
  -1  -6  10   98.74   10.15
   1  -6 -10  104.43    8.47
  -1  -6  10  101.16    9.17
   1  -6  -9    3.14    2.57
   1  -6  -9   -2.14    3.19
   1  -6  -9    0.45    3.77
  -1  -6   9   -1.13    3.61
  -1  -6   9   -2.68    3.55
   1  -6  -9    3.99    3.21
   1  -6  -8  132.76    7.85
   1  -6  -8  143.10    9.69
   1  -6  -8  144.48   11.01
  -1  -6   8  132.70   10.36
   1  -6  -8  125.26    8.78
  -1  -6   8  151.77   10.41
   1  -6  -7  229.08    9.32
   1  -6  -7  232.34   11.94
   1  -6  -7  254.43   13.50
   1  -6  -7  241.07   11.81
  -1  -6   7  229.38   12.78
  -1  -6   7  235.59   12.24
   1  -6  -6  284.19   12.76
   1  -6  -6  257.67    8.84
   1  -6  -6  273.97   13.14
  -1  -6   6  285.22   13.40
   1  -6  -6  280.44   12.33
  -1  -6   6  259.71   12.43
   1  -6  -5  282.36   12.38
   1  -6  -5  273.35    7.96
   1  -6  -5  284.30   12.70
  -1  -6   5  310.25   13.18
   1  -6  -5  269.98   11.91
  -1  -6   5  280.41    8.75
  -1  -6   5  285.45   12.42
   1  -6  -4  293.60   12.29
   1  -6  -4  278.20    6.87
   1  -6  -4  305.30   12.30
   1  -6  -4  293.15   12.13
  -1  -6   4  290.32    9.32
  -1  -6   4  278.61   11.88
   1  -6  -3  189.85    9.93
   1  -6  -3  172.71    4.56
   1  -6  -3  202.30    9.63
   1  -6  -3  205.82   10.03
  -1  -6   3  187.07    7.88
  -1  -6   3  193.19    6.70
  -1  -6   3  184.03    5.66
  -1  -6   3  200.72    9.85
   1  -6  -2   89.21    6.74
   1  -6  -2   97.38    6.44
  -1  -6   2   93.00    4.38
  -1  -6   2   95.82    6.00
   1  -6  -2   89.97    6.72
  -1  -6   2   94.32    4.66
  -1  -6   2   94.58    6.83
   1  -6  -1    7.70    2.96
   1  -6  -1    5.86    2.22
  -1  -6   1   11.69    1.23
  -1  -6   1    9.80    2.68
  -1  -6   1   12.63    2.33
  -1  -6   1   11.26    3.29
  -1  -6   0   66.37    5.03
   1  -6   0   58.62    5.33
   1  -6   0   59.46    4.72
  -1  -6   0   66.95    3.35
  -1  -6   0   70.23    5.72
   1  -6   0   61.28    5.44
  -1  -6   0   59.19    4.62
  -1  -6   0   58.78    5.35
   1  -6   1  641.29   15.92
  -1  -6  -1  616.11   14.44
  -1  -6  -1  633.57   11.82
  -1  -6  -1  648.27   16.66
   1  -6   1  647.63   15.66
   1  -6   1  630.60   11.82
  -1  -6  -1  628.00   16.24
   1  -6   1  633.25   15.61
  -1  -6  -1  639.76   15.30
  -1  -6  -2  565.21   13.90
   1  -6   2  546.18   14.55
  -1  -6  -2  563.85   12.86
  -1  -6  -2  608.46   16.67
   1  -6   2  586.49   15.16
   1  -6   2  551.36   12.45
   1  -6   2  598.08   15.05
  -1  -6  -2  575.93   15.58
  -1  -6  -2  570.65   15.40
  -1  -6  -3  423.01   12.38
  -1  -6  -3  410.80   12.16
   1  -6   3  403.05   13.00
  -1  -6  -3  439.31   14.65
   1  -6   3  388.41   11.57
  -1  -6  -3  403.74   13.29
   1  -6   3  392.88   12.36
  -1  -6  -3  428.27   14.17
  -1  -6  -4 1324.13   22.54
  -1  -6  -4 1307.66   23.66
  -1  -6  -4 1318.69   25.70
   1  -6   4 1331.49   23.33
   1  -6   4 1337.51   22.79
  -1  -6  -4 1348.34   26.14
  -1  -6  -5  357.54   12.46
  -1  -6  -5  357.15   13.51
   1  -6   5  377.83   13.59
  -1  -6  -5  355.99   13.84
  -1  -6  -5  370.94   14.51
   1  -6   5  381.17   12.52
  -1  -6  -6  278.60   11.67
  -1  -6  -6  263.46   12.52
  -1  -6  -6  271.59   12.50
   1  -6   6  259.48   12.24
   1  -6   6  255.13   10.60
  -1  -6  -7   53.59    5.79
  -1  -6  -7   56.82    6.74
  -1  -6  -7   44.04    5.70
   1  -6   7   56.98    6.61
   1  -6   7   60.85    5.81
  -1  -6  -8    1.00    3.47
  -1  -6  -8   -4.46    3.73
   1  -6   8    1.57    3.12
   1  -6   8    1.73    2.32
  -1  -6  -9    2.84    3.77
   1  -6   9   -0.35    3.94
  -1  -6  -9   -1.26    3.87
   1  -6   9    5.06    2.77
  -1  -6 -10   12.87    4.36
   1  -6  10    9.84    4.42
  -1  -6 -10   12.39    3.96
   1  -6  10   14.25    3.85
  -1  -6 -11   26.75    6.22
   1  -6  11   26.03    6.01
  -1  -6 -11   25.33    5.04
   1  -6  11   20.79    4.20
  -1  -6 -12   16.57    5.68
   1  -6  12   13.51    4.61
   1  -6  12   15.74    4.21
  -1  -6 -12   15.67    4.53
  -1  -6 -13    1.89    4.42
   1  -6  13    1.85    4.75
  -1  -6 -13   -3.44    3.69
   1  -6  13   -2.92    3.03
  -1  -6 -14    8.09    6.02
   1  -6  14    8.78    5.13
  -1  -6 -14   11.19    3.75
  -1  -6 -15    8.71    6.40
   1  -6  15   14.72    6.47
  -1  -5  16   19.95    5.56
   1  -5 -15   18.77    7.34
  -1  -5  15   16.88    6.37
  -1  -5  15   38.55    7.39
   1  -5 -14   31.18    7.82
  -1  -5  14   36.23    7.87
  -1  -5  14   42.62    7.40
   1  -5 -13    5.49    3.23
  -1  -5  13   10.48    5.04
   1  -5 -13   15.12    6.31
   1  -5 -12   41.80    5.75
  -1  -5  12   44.22    8.03
   1  -5 -12   46.20    7.60
   1  -5 -11   15.33    3.90
  -1  -5  11    5.22    4.03
   1  -5 -11   13.17    4.00
   1  -5 -10   92.70    7.87
  -1  -5  10   94.17    9.75
   1  -5 -10   99.09    7.67
   1  -5 -10   84.70    9.13
   1  -5  -9   81.42    7.14
   1  -5  -9   82.81    7.07
   1  -5  -9   72.79    8.17
  -1  -5   9   82.70    8.68
   1  -5  -9   86.87    7.09
   1  -5  -8   74.73    6.73
   1  -5  -8   88.89    6.66
   1  -5  -8   94.12    8.76
  -1  -5   8   83.13    8.26
   1  -5  -8   81.76    6.70
  -1  -5   8   95.94    8.19
   1  -5  -7   36.59    4.13
   1  -5  -7   42.36    5.17
   1  -5  -7   30.10    5.08
  -1  -5   7   46.36    6.14
  -1  -5   7   40.76    5.53
   1  -5  -7   35.66    4.79
   1  -5  -6  247.12   11.20
   1  -5  -6  230.79    8.52
   1  -5  -6  251.23   12.19
  -1  -5   6  250.23   12.17
   1  -5  -6  248.61   10.79
  -1  -5   6  245.36   11.41
   1  -5  -5  179.11    9.35
   1  -5  -5  165.63    6.36
   1  -5  -5  180.68    9.90
  -1  -5   5  172.02    5.94
  -1  -5   5  170.24    9.58
   1  -5  -5  173.16    8.89
  -1  -5   5  181.18    9.55
   1  -5  -4  818.32   19.04
   1  -5  -4  814.73   11.71
   1  -5  -4  859.79   19.65
  -1  -5   4  839.81   19.43
  -1  -5   4  841.01   13.93
   1  -5  -4  856.75   18.77
  -1  -5   4  854.17   19.17
   1  -5  -3  367.46   12.49
   1  -5  -3  364.10   12.10
   1  -5  -3  372.48   12.30
  -1  -5   3  363.00    9.72
  -1  -5   3  384.91   12.56
  -1  -5   3  360.57    6.67
   1  -5  -2  178.86    8.54
   1  -5  -2  167.45    7.80
   1  -5  -2  198.98    8.93
  -1  -5   2  192.89    5.56
  -1  -5   2  193.23    7.54
  -1  -5   2  191.04    5.79
  -1  -5   2  186.01    8.71
   1  -5  -1  499.13   13.65
  -1  -5   1  492.93   12.68
   1  -5  -1  506.04   12.53
  -1  -5   1  526.61   12.75
  -1  -5   1  503.11   10.56
  -1  -5   1  527.12   13.88
   1  -5   0  472.25   12.94
  -1  -5   0  490.48   12.16
  -1  -5   0  488.51    7.81
   1  -5   0  481.61   11.70
  -1  -5   0  498.34   12.90
  -1  -5   0  499.11   11.55
   1  -5   0  492.89   12.73
  -1  -5   0  496.20   13.32
  -1  -5  -1 1182.31   18.64
   1  -5   1 1142.04   19.36
  -1  -5  -1 1166.86   14.92
   1  -5   1 1117.76   14.39
  -1  -5  -1 1140.99   20.15
   1  -5   1 1174.50   19.56
   1  -5   1 1151.26   18.88
  -1  -5  -1 1139.37   19.83
  -1  -5  -1 1144.46   18.86
   1  -5   2  866.57   16.38
  -1  -5  -2  859.62   16.21
  -1  -5  -2  847.11   14.88
   1  -5   2  868.80   14.66
  -1  -5  -2  861.99   18.08
   1  -5   2  856.72   17.25
  -1  -5  -2  870.83   17.72
  -1  -5  -2  858.33   17.42
   1  -5   2  879.99   16.44
  -1  -5  -3  309.84   10.09
  -1  -5  -3  296.69    9.99
  -1  -5  -3  296.48   11.22
   1  -5   3  306.47   10.01
  -1  -5  -3  302.09   10.61
   1  -5   3  292.20    9.29
  -1  -5  -3  307.78   11.34
   1  -5   3  291.28    9.67
  -1  -5  -4  466.70   13.10
  -1  -5  -4  478.39   13.90
  -1  -5  -4  458.33   14.24
   1  -5   4  466.98   13.59
   1  -5   4  450.69   12.16
  -1  -5  -4  470.57   14.65
  -1  -5  -5  608.63   15.79
  -1  -5  -5  585.33   16.68
  -1  -5  -5  606.37   16.75
   1  -5   5  604.79   16.76
  -1  -5  -5  585.20   17.25
   1  -5   5  601.12   14.45
  -1  -5  -6    8.65    2.94
  -1  -5  -6    6.22    3.10
   1  -5   6    6.30    3.34
  -1  -5  -6    2.83    2.48
   1  -5   6    6.02    2.44
  -1  -5  -6    4.29    2.78
  -1  -5  -7  218.88   10.97
  -1  -5  -7  220.96   12.08
  -1  -5  -7  225.91   11.11
   1  -5   7  219.06   11.81
   1  -5   7  213.93    9.53
  -1  -5  -8   58.92    6.92
  -1  -5  -8   46.90    5.53
   1  -5   8   52.55    6.60
   1  -5   8   51.03    5.22
  -1  -5  -9   26.89    5.58
   1  -5   9   30.09    5.90
  -1  -5  -9   32.59    4.91
   1  -5   9   33.23    4.79
  -1  -5 -10   80.83    9.03
   1  -5  10   82.25    9.09
  -1  -5 -10   73.98    6.96
   1  -5  10   90.12    7.28
  -1  -5 -11    4.83    4.14
  -1  -5 -11    3.16    3.28
   1  -5  11    3.09    3.85
   1  -5  11   11.51    3.65
  -1  -5 -12   59.55    9.22
   1  -5  12   68.48    9.50
  -1  -5 -12   53.32    6.39
   1  -5  12   71.48    7.32
  -1  -5 -13   28.72    6.95
   1  -5  13   31.99    6.93
   1  -5  13   29.30    5.06
  -1  -5 -13   27.84    5.32
  -1  -5 -14   13.88    5.46
   1  -5  14   30.48    7.88
   1  -5  14   27.91    5.50
   1  -5  15    2.86    4.70
  -1  -5 -15    7.83    5.90
  -1  -4  16   -3.11    5.69
   1  -4 -16    2.65    5.38
  -1  -4  15   10.90    5.31
   1  -4 -15    2.51    5.17
  -1  -4  14   25.02    6.90
   1  -4 -14   25.49    6.80
   1  -4 -13    2.38    2.75
  -1  -4  13    5.76    4.85
   1  -4 -13   -0.33    3.97
   1  -4 -12   74.96    7.07
  -1  -4  12   65.49    9.10
   1  -4 -12   75.63    9.74
   1  -4 -11   -0.99    2.62
  -1  -4  11    3.98    3.67
   1  -4 -11   -1.53    3.65
   1  -4 -10  102.65    7.85
  -1  -4  10   92.31    9.15
   1  -4 -10   97.72    9.92
   1  -4  -9  106.18    7.72
   1  -4  -9  103.67    7.84
   1  -4  -9  104.35    9.37
  -1  -4   9  108.81    9.78
   1  -4  -9  111.03    7.21
   1  -4  -8   21.94    3.97
   1  -4  -8   13.19    3.15
   1  -4  -8   16.33    4.41
  -1  -4   8   27.22    5.01
   1  -4  -8   18.05    3.39
   1  -4  -7  227.32    9.71
   1  -4  -7  234.36   10.58
   1  -4  -7  238.76   12.26
  -1  -4   7  243.50   12.23
   1  -4  -7  223.42    9.71
   1  -4  -6   18.43    3.80
   1  -4  -6   15.85    2.73
   1  -4  -6   16.33    3.97
  -1  -4   6   15.06    3.84
   1  -4  -6   16.78    3.34
   1  -4  -5   42.25    4.68
   1  -4  -5   37.57    3.32
   1  -4  -5   43.27    5.22
  -1  -4   5   33.77    4.68
  -1  -4   5   39.67    2.40
   1  -4  -5   37.48    4.35
   1  -4  -4  236.85    6.53
   1  -4  -4  263.60   10.12
   1  -4  -4  250.70   10.30
  -1  -4   4  251.49   10.36
  -1  -4   4  237.18    6.36
   1  -4  -4  243.91    9.39
  -1  -4   4  239.28    9.77
   1  -4  -3 1069.41   19.38
   1  -4  -3 1010.17   10.48
   1  -4  -3 1089.41   19.75
   1  -4  -3 1081.50   18.84
  -1  -4   3 1071.63   14.43
  -1  -4   3 1072.92   19.53
  -1  -4   3 1082.99   19.50
  -1  -4   3 1047.56    9.43
   1  -4  -2 2249.25   26.95
   1  -4  -2 2204.22   26.07
  -1  -4   2 2205.88   22.03
  -1  -4   2 2194.69   16.36
  -1  -4   2 2182.03   16.95
  -1  -4   2 2280.07   26.80
   1  -4  -1  292.90    9.63
  -1  -4   1  301.75    9.30
   1  -4  -1  302.30    9.14
  -1  -4   1  296.02    8.64
  -1  -4   1  296.36    7.31
  -1  -4   1  307.63    9.67
  -1  -4   0  972.69   15.87
   1  -4   0  970.21   16.61
  -1  -4   0  978.40    9.78
   1  -4   0  980.05   15.47
  -1  -4   0  981.48   16.30
   1  -4   0  968.44    9.38
  -1  -4   0  972.93   14.65
   1  -4   0  992.53   15.96
  -1  -4   0 1003.23   16.68
  -1  -4  -1  100.76    5.23
   1  -4   1  102.52    5.53
  -1  -4  -1   99.05    4.27
   1  -4   1  101.06    5.47
   1  -4   1  110.29    4.27
  -1  -4  -1   96.50    5.62
  -1  -4  -1  107.80    5.61
   1  -4   1   98.59    5.24
  -1  -4  -1   90.74    5.37
   1  -4   2 2347.96   23.84
  -1  -4  -2 2441.09   25.46
  -1  -4  -2 2431.59   23.77
  -1  -4  -2 2452.12   27.80
   1  -4   2 2412.50   27.01
   1  -4   2 2400.60   23.02
   1  -4   2 2415.68   24.06
  -1  -4  -2 2420.43   25.99
  -1  -4  -2 2433.05   27.47
   1  -4   3  207.09    6.87
  -1  -4  -3  214.84    8.16
  -1  -4  -3  222.41    8.44
  -1  -4  -3  206.45    8.68
   1  -4   3  210.40    8.02
   1  -4   3  205.59    7.24
  -1  -4  -3  208.64    8.70
  -1  -4  -3  203.26    7.97
  -1  -4  -4 1795.77   24.78
  -1  -4  -4 1804.92   25.90
  -1  -4  -4 1803.47   25.88
   1  -4   4 1800.52   25.40
  -1  -4  -4 1812.07   27.01
   1  -4   4 1779.39   21.62
  -1  -4  -5 1535.58   24.63
  -1  -4  -5 1584.68   26.55
  -1  -4  -5 1511.42   24.61
   1  -4   5 1566.09   26.00
   1  -4   5 1540.52   21.12
  -1  -4  -5 1584.36   26.77
  -1  -4  -6  299.14   11.78
  -1  -4  -6  312.67   12.95
  -1  -4  -6  273.02   10.97
   1  -4   6  294.18   12.41
  -1  -4  -6  290.75   12.28
   1  -4   6  274.58    9.48
  -1  -4  -7  254.81   11.69
  -1  -4  -7  247.10   12.42
   1  -4   7  249.72   12.32
  -1  -4  -7  262.43   11.09
  -1  -4  -7  241.44   11.74
   1  -4   7  269.57    9.99
  -1  -4  -8   16.21    4.57
  -1  -4  -8   20.16    3.81
   1  -4   8   26.29    5.06
   1  -4   8   30.07    4.09
  -1  -4  -9   58.15    7.86
   1  -4   9   57.85    7.41
  -1  -4  -9   44.12    5.35
   1  -4   9   54.94    5.46
  -1  -4 -10   15.69    4.78
   1  -4  10    9.47    4.25
  -1  -4 -10   11.21    3.14
   1  -4  10   12.24    3.49
  -1  -4 -11   35.39    6.94
   1  -4  11   42.30    6.92
  -1  -4 -11   35.56    4.91
   1  -4  11   37.42    5.05
  -1  -4 -12   41.96    7.29
  -1  -4 -12   40.89    5.39
   1  -4  12   31.33    6.85
   1  -4  12   39.38    5.71
  -1  -4 -13   18.21    6.55
   1  -4  13   15.12    6.03
  -1  -4 -13   20.69    4.41
   1  -4  13    8.34    3.33
  -1  -4 -14   13.39    5.58
   1  -4  14   15.53    5.70
   1  -4  14   20.26    4.83
   1  -4  15   25.90    7.86
  -1  -4 -15   16.26    5.87
  -1  -3  16   15.56    6.57
   1  -3 -16   -4.94    5.35
  -1  -3  15    2.83    5.34
   1  -3 -15    0.60    4.20
  -1  -3  14   30.05    7.63
   1  -3 -14   14.36    5.42
   1  -3 -13   -2.81    2.46
  -1  -3  13    2.46    4.72
   1  -3 -13    6.59    4.62
   1  -3 -12   73.89    6.61
   1  -3 -12   66.79    9.04
  -1  -3  12   78.69    9.35
   1  -3 -11   53.93    5.76
   1  -3 -11   39.93    6.79
  -1  -3  11   54.75    7.91
  -1  -3  11   55.13    3.96
   1  -3 -10   16.21    3.68
   1  -3 -10    7.72    4.34
  -1  -3  10   17.76    4.99
  -1  -3  10   15.79    2.28
   1  -3  -9   99.12    7.15
   1  -3  -9   87.78    7.30
   1  -3  -9   83.32    8.42
  -1  -3   9   82.70    7.01
  -1  -3   9   98.51    9.04
  -1  -3   9   88.31    4.24
   1  -3  -8   86.76    6.86
   1  -3  -8   96.74    6.74
  -1  -3   8   88.73    6.72
   1  -3  -8   99.68    8.47
   1  -3  -8   83.58    5.68
  -1  -3   8   83.32    7.91
  -1  -3   8   91.27    3.90
   1  -3  -7  110.39    6.99
   1  -3  -7  103.96    6.93
  -1  -3   7  104.76    6.59
   1  -3  -7  115.77    8.59
   1  -3  -7  122.79    6.61
  -1  -3   7  116.55    8.40
  -1  -3   7   89.71    3.33
   1  -3  -6    8.53    2.53
   1  -3  -6    6.22    1.90
   1  -3  -6    5.98    2.77
  -1  -3   6    9.41    2.30
  -1  -3   6    8.39    3.19
   1  -3  -6    6.89    2.32
   1  -3  -5   89.05    5.05
   1  -3  -5   81.76    5.57
  -1  -3   5   90.96    6.67
   1  -3  -5   88.93    5.45
   1  -3  -5   98.57    6.92
  -1  -3   5   90.50    4.94
   1  -3  -4 2507.60   21.92
   1  -3  -4 2589.16   28.84
  -1  -3   4 2502.87   21.33
   1  -3  -4 2585.49   30.93
  -1  -3   4 2593.00   30.85
  -1  -3   4 2519.22   16.38
   1  -3  -4 2565.82   26.62
   1  -3  -3   81.10    5.28
   1  -3  -3   80.77    3.24
   1  -3  -3   84.16    5.52
  -1  -3   3   85.12    3.27
  -1  -3   3   88.91    5.78
  -1  -3   3   84.51    3.51
  -1  -3   3   82.57    2.39
   1  -3  -2 2660.86   26.68
   1  -3  -2 2635.88   26.47
  -1  -3   2 2594.69   20.46
  -1  -3   2 2604.31   16.05
  -1  -3   2 2644.10   26.21
   1  -3  -1 2948.18   26.83
  -1  -3   1 2962.25   26.34
   1  -3  -1 3026.86   26.19
  -1  -3   1 2948.82   23.45
  -1  -3   1 2967.97   26.29
  -1  -3   1 2938.46   20.11
  -1  -3   0  706.20   12.47
   1  -3   0  682.63   12.41
  -1  -3   0  711.35    7.50
   1  -3   0  712.25   12.16
   1  -3   0  680.09   12.53
  -1  -3   0  709.05   12.33
  -1  -3   0  690.92   11.06
  -1  -3   0  697.91   12.30
  -1  -3  -1  624.82   11.78
   1  -3   1  621.44   11.18
  -1  -3  -1  615.03    9.56
  -1  -3  -1  618.91   12.19
   1  -3   1  649.22    9.23
   1  -3   1  617.42   12.16
   1  -3   1  607.20   10.39
  -1  -3  -1  616.78   11.70
  -1  -3  -1  629.83   11.50
   1  -3   2 9659.32   41.15
  -1  -3  -2 9786.32   48.35
  -1  -3  -2 9756.52   45.42
  -1  -3  -2 9830.54   50.29
   1  -3   2 9770.74   44.12
   1  -3   2 9844.62   41.13
  -1  -3  -2 9775.97   45.56
  -1  -3  -2 9851.04   50.46
  -1  -3  -3  677.20   13.78
   1  -3   3  680.52   10.30
  -1  -3  -3  667.06   13.85
   1  -3   3  685.62   13.61
  -1  -3  -3  681.81   14.08
  -1  -3  -3  696.99   14.68
   1  -3   3  682.69   11.24
  -1  -3  -4  250.15    9.17
  -1  -3  -4  242.18    9.47
  -1  -3  -4  237.09    8.80
   1  -3   4  231.11    8.97
  -1  -3  -4  232.58    9.21
   1  -3   4  234.70    7.06
  -1  -3  -5 1028.77   19.87
  -1  -3  -5 1056.64   21.15
   1  -3   5 1030.75   20.55
  -1  -3  -5 1044.73   18.90
  -1  -3  -5 1064.65   20.73
   1  -3   5 1013.84   15.59
  -1  -3  -6   82.60    6.36
  -1  -3  -6   83.87    6.97
  -1  -3  -6   78.77    5.84
   1  -3   6   99.65    7.24
   1  -3   6   97.96    5.47
  -1  -3  -6   89.44    6.75
  -1  -3  -7   86.69    6.99
  -1  -3  -7   93.28    7.85
  -1  -3  -7   96.21    6.43
   1  -3   7   81.63    7.19
  -1  -3  -7   85.69    6.77
   1  -3   7   96.21    5.89
  -1  -3  -8    6.40    3.39
   1  -3   8    9.74    3.73
  -1  -3  -8    7.86    2.76
  -1  -3  -8    7.43    2.68
  -1  -3  -9  133.49   10.40
   1  -3   9  137.30   10.38
  -1  -3  -9  128.35    7.93
  -1  -3 -10   74.10    8.84
   1  -3  10   67.60    8.30
  -1  -3 -10   70.65    6.18
  -1  -3 -11    3.43    3.78
  -1  -3 -11   -0.54    2.44
   1  -3  11    0.56    3.58
  -1  -3 -12   12.64    5.15
  -1  -3 -12   10.60    3.17
   1  -3  12   10.81    5.36
  -1  -3 -13   -1.63    4.73
  -1  -3 -13    3.64    2.28
   1  -3  13    3.88    4.21
  -1  -3 -14   17.08    5.81
   1  -3  14   24.47    7.11
  -1  -3 -15   -1.05    3.44
   1  -3  15   -1.14    4.92
  -1  -3 -16    2.84    4.74
   1  -3  16   -4.57    4.61
   1  -2 -16  -12.09    5.31
  -1  -2  16    4.76    4.47
   1  -2 -15   -2.08    4.74
  -1  -2  15    1.75    4.63
   1  -2 -14    8.22    5.16
  -1  -2  14   18.82    6.38
   1  -2 -13   78.33    6.50
   1  -2 -13   88.15   10.35
  -1  -2  13   95.06   10.71
  -1  -2  13   75.18    5.82
   1  -2 -12    3.03    2.30
   1  -2 -12   -0.23    4.01
  -1  -2  12    1.07    4.22
  -1  -2  12    2.63    2.16
   1  -2 -11  126.99    7.87
   1  -2 -11  121.17   10.81
  -1  -2  11  131.57   11.06
  -1  -2  11  129.31    6.84
   1  -2 -10   48.22    4.97
  -1  -2  10   49.95    7.11
  -1  -2  10   42.67    3.84
   1  -2  -9   10.67    2.69
   1  -2  -9   17.36    5.02
  -1  -2   9    8.73    3.09
  -1  -2   9    9.88    4.06
  -1  -2   9    9.14    2.07
   1  -2  -8   30.80    3.92
  -1  -2   8   39.82    4.92
   1  -2  -8   33.51    5.51
  -1  -2   8   34.43    5.25
  -1  -2   8   32.46    3.03
   1  -2  -7  444.12   12.65
   1  -2  -7  454.81   15.88
  -1  -2   7  446.62   13.80
  -1  -2   7  440.25   15.41
  -1  -2   7  444.39    9.34
   1  -2  -6  120.33    6.49
   1  -2  -6  114.26    7.74
  -1  -2   6  116.11    6.52
  -1  -2   6  121.02    7.80
   1  -2  -6  123.51    6.83
  -1  -2   6  122.23    4.44
   1  -2  -5   23.67    3.09
   1  -2  -5   28.48    4.19
  -1  -2   5   20.64    2.69
  -1  -2   5   23.25    3.87
   1  -2  -5   20.88    2.87
  -1  -2   5   23.59    1.89
   1  -2  -4  181.43    7.16
   1  -2  -4  176.18    6.23
  -1  -2   4  169.31    7.85
   1  -2  -4  159.24    7.62
  -1  -2   4  159.41    5.94
   1  -2  -3 1056.47   16.01
  -1  -2   3 1076.10    9.54
   1  -2  -3 1070.88   12.57
  -1  -2   3 1088.21   17.38
  -1  -2   3 1081.09   12.42
   1  -2  -3 1074.09   17.38
   1  -2  -2 3018.86   25.49
   1  -2  -2 3043.93   26.35
  -1  -2   2 3028.01   18.31
  -1  -2   1 1384.38   16.52
   1  -2  -1 1423.96   16.39
   1  -2  -1 1421.23   16.46
  -1  -2   1 1422.53   16.01
  -1  -2   0  543.88    9.99
   1  -2   0  548.22    9.53
   1  -2   0  503.35    9.61
  -1  -2   0  538.75    8.78
  -1  -2   0  544.51    9.27
  -1  -2  -1 5234.21   30.93
   1  -2   1 5114.98   26.83
  -1  -2  -1 5162.93   26.36
  -1  -2  -1 5209.28   30.85
   1  -2   1 5224.72   24.53
   1  -2   1 5124.27   31.60
  -1  -2  -1 5153.35   30.56
  -1  -2  -1 5181.70   27.39
   1  -2   2 2740.64   17.92
  -1  -2  -2 2854.35   24.71
  -1  -2  -2 2834.78   23.62
  -1  -2  -2 2799.16   24.20
   1  -2   2 2783.49   22.57
  -1  -2  -2 2779.84   20.25
  -1  -2  -2 2837.03   24.89
   1  -2   2 2762.53   17.39
  -1  -2  -3 1313.56   18.56
   1  -2   3 1287.46   10.82
  -1  -2  -3 1301.37   18.60
  -1  -2  -3 1353.11   17.83
   1  -2   3 1311.18   18.23
  -1  -2  -3 1314.32   18.57
   1  -2   3 1309.24   12.90
  -1  -2  -4 4385.38   37.26
  -1  -2  -4 4396.52   38.09
  -1  -2  -4 4314.88   33.45
   1  -2   4 4347.53   37.14
  -1  -2  -4 4395.02   36.59
   1  -2   4 4290.21   26.04
  -1  -2  -5  354.67   11.76
  -1  -2  -5  346.94   12.14
  -1  -2  -5  347.02   10.14
   1  -2   5  340.60   11.73
  -1  -2  -5  354.48   11.30
  -1  -2  -6  224.66   10.16
  -1  -2  -6  237.11   10.92
   1  -2   6  210.81   10.27
  -1  -2  -6  201.38    8.09
  -1  -2  -6  221.50    9.72
  -1  -2  -7   69.19    6.27
  -1  -2  -7   74.39    6.99
   1  -2   7   77.81    6.98
  -1  -2  -7   69.78    5.23
  -1  -2  -7   72.32    6.08
  -1  -2  -8  146.50   10.09
  -1  -2  -8  156.64    7.75
   1  -2   8  161.87   10.51
  -1  -2  -8  162.39    9.24
  -1  -2  -9   24.39    5.12
  -1  -2  -9   25.56    3.73
   1  -2   9   23.93    5.32
  -1  -2 -10   36.38    6.61
   1  -2  10   42.57    6.80
  -1  -2 -10   47.59    4.93
  -1  -2 -11   22.68    6.28
   1  -2  11    6.22    3.78
  -1  -2 -11   18.42    3.41
  -1  -2 -12   76.11    9.53
   1  -2  12   75.14    9.15
  -1  -2 -12   71.21    5.91
   1  -2  13   15.35    5.74
  -1  -2 -13   18.85    3.49
  -1  -2 -14   27.11    7.48
   1  -2  14   11.48    5.41
  -1  -2 -15   12.87    6.61
   1  -2  15    8.59    5.04
  -1  -2 -16   -1.70    5.03
   1  -2  16    0.69    3.91
   1  -1 -16    3.04    3.87
  -1  -1  16    6.98    5.18
   1  -1 -15    4.85    4.37
  -1  -1  15    6.96    4.90
   1  -1 -14   13.71    5.42
  -1  -1  14   15.66    5.85
   1  -1 -13   79.12    6.09
   1  -1 -13   85.93   10.34
  -1  -1  13   78.19    9.71
  -1  -1  13   81.06    6.81
   1  -1 -12  190.23    9.23
   1  -1 -12  193.26   14.07
  -1  -1  12  192.10   13.74
  -1  -1  12  165.23    8.95
   1  -1 -11  271.06   10.81
   1  -1 -11  261.47   15.18
  -1  -1  11  244.89   14.77
  -1  -1  11  265.62   10.74
   1  -1 -10   52.37    4.85
   1  -1 -10   47.89    6.79
  -1  -1  10   48.60    6.70
  -1  -1  10   35.64    4.09
   1  -1  -9   24.76    3.69
   1  -1  -9   27.23    5.09
  -1  -1   9   14.57    4.21
  -1  -1   9   21.58    3.27
   1  -1  -8  385.87   11.51
  -1  -1   8  384.08   14.31
   1  -1  -8  424.91   15.94
  -1  -1   8  406.91   15.57
   1  -1  -8  403.56   14.49
  -1  -1   8  369.73   10.56
   1  -1  -7   65.64    4.80
  -1  -1   7   61.79    5.51
   1  -1  -7   58.56    6.00
  -1  -1   7   69.15    6.42
   1  -1  -7   54.89    5.21
  -1  -1   7   65.09    4.28
   1  -1  -6    6.28    2.20
  -1  -1   6    4.29    2.20
   1  -1  -6    6.64    2.97
  -1  -1   6    5.75    2.57
   1  -1  -6    3.49    2.06
  -1  -1   6    4.38    1.60
   1  -1  -5  954.35   15.68
  -1  -1   5  960.66   17.06
   1  -1  -5  952.50   18.76
  -1  -1   5  941.40   18.58
   1  -1  -5  946.88   16.91
  -1  -1   5  928.61   12.98
   1  -1  -4  568.13   11.45
   1  -1  -4  554.55   11.66
  -1  -1   4  566.21   13.08
  -1  -1   4  545.20   11.50
   1  -1  -4  562.49   13.21
   1  -1  -3  477.90   10.00
   1  -1  -3  471.69    9.11
  -1  -1   3  459.14   10.61
   1  -1  -3  476.99   10.88
  -1  -1   3  458.71    9.01
   1  -1  -2 3015.98   22.94
   1  -1  -2 3017.98   18.56
  -1  -1   2 3019.83   24.13
   1  -1  -2 3011.77   23.99
  -1  -1   2 3009.90   19.00
   1  -1  -1 4604.25   26.49
   1  -1  -1 4636.19   18.24
   1  -1  -1 4610.00   26.12
   1  -1   0   98.34    2.84
  -1  -1   0   98.85    3.29
   1  -1   1 2949.52   18.94
  -1  -1  -1 2949.56   19.31
  -1  -1  -2 1050.73   14.37
   1  -1   2 1079.55   14.20
  -1  -1  -2 1079.35   14.60
   1  -1   2 1091.45    8.71
  -1  -1  -2 1069.14   14.11
  -1  -1  -3  478.83   11.06
  -1  -1  -3  476.81   11.25
   1  -1   3  459.44   10.72
  -1  -1  -3  487.15   10.56
  -1  -1  -4  514.58   12.77
  -1  -1  -4  493.47   12.86
   1  -1   4  507.09   12.75
  -1  -1  -4  492.34   11.52
  -1  -1  -5  327.10   11.32
  -1  -1  -5  320.88   11.54
   1  -1   5  326.04   11.30
  -1  -1  -5  337.01    9.14
  -1  -1  -5  337.89   10.39
  -1  -1  -6 1676.15   27.43
  -1  -1  -6 1686.21   28.11
   1  -1   6 1633.36   27.14
  -1  -1  -6 1639.40   21.04
  -1  -1  -6 1688.99   24.57
  -1  -1  -7  388.88   14.34
  -1  -1  -7  380.68   14.51
   1  -1   7  395.49   14.58
  -1  -1  -7  383.15   10.67
  -1  -1  -7  372.89   12.42
  -1  -1  -8   28.37    5.05
  -1  -1  -8   21.53    3.14
   1  -1   8   20.53    4.54
  -1  -1  -8   19.98    3.54
  -1  -1  -9    4.66    3.46
   1  -1   9    2.67    2.74
  -1  -1  -9    5.74    2.39
  -1  -1  -9    9.67    2.74
  -1  -1 -10   87.14    8.73
  -1  -1 -10   87.29    5.90
   1  -1  10   93.26    9.00
   1  -1  11    3.60    3.61
  -1  -1 -11    4.98    2.36
  -1  -1 -12    4.42    4.55
  -1  -1 -12    1.21    1.74
   1  -1  12    4.58    3.58
  -1  -1 -13   -0.78    4.82
  -1  -1 -13    1.95    1.59
   1  -1  13    1.87    4.23
  -1  -1 -14    2.76    4.57
   1  -1  14    8.04    5.04
  -1  -1 -15   -2.16    5.06
   1  -1  15    6.56    4.95
  -1  -1 -16   -9.57    5.30
   1  -1  16    7.32    5.26
   1   0 -17    2.79    4.49
   1   0 -16    1.06    3.75
  -1   0  16    0.86    4.41
   1   0 -15    3.26    4.96
  -1   0  15    4.92    4.61
   1   0 -14    0.32    4.21
  -1   0  14    7.14    3.67
  -1   0  14    3.62    2.72
   1   0 -13    6.05    2.18
   1   0 -13    7.73    4.74
  -1   0  13    5.05    4.42
  -1   0  13    6.01    2.95
   1   0 -12   43.60    4.48
   1   0 -12   42.06    6.98
  -1   0  12   48.21    7.46
  -1   0  12   39.32    5.21
   1   0 -11   12.58    3.00
   1   0 -11    8.40    4.40
  -1   0  11    8.30    4.57
  -1   0  11    1.73    2.74
   1   0 -10  452.23   12.81
   1   0 -10  458.37   18.48
  -1   0  10  455.57   18.35
  -1   0  10  454.37   14.33
   1   0  -9    2.14    2.01
   1   0  -9   -0.89    3.22
  -1   0   9    3.95    2.97
  -1   0   9    4.33    2.52
   1   0  -8   16.29    2.72
  -1   0   8   19.96    4.06
   1   0  -8   14.66    3.65
  -1   0   8   22.16    4.59
   1   0  -8   18.50    3.81
  -1   0   8   22.42    3.42
   1   0  -7  123.61    6.26
  -1   0   7  123.35    7.87
   1   0  -7  123.05    8.00
  -1   0   7  122.43    7.85
   1   0  -7  123.73    8.14
  -1   0   7  123.11    6.00
   1   0  -6 1492.99   19.45
  -1   0   6 1494.31   24.73
   1   0  -6 1496.62   24.64
  -1   0   6 1491.02   12.16
   1   0  -6 1494.56   24.80
  -1   0   6 1496.68   24.78
  -1   0   6 1491.01   19.94
   1   0  -5   55.39    4.71
  -1   0   5   56.38    4.65
  -1   0   5   50.01    2.31
  -1   0   5   49.43    4.46
   1   0  -5   59.38    4.69
  -1   0   5   52.93    3.82
  -1   0   4   53.70    4.16
   1   0  -4   48.85    3.86
  -1   0   4   47.35    2.22
   1   0  -4   54.39    4.31
  -1   0   4   53.46    4.08
   1   0  -3   49.54    3.47
  -1   0   3   41.82    3.65
  -1   0   3   41.35    3.55
   1   0  -3   41.00    3.69
  -1   0   2 1802.17   16.52
   1   0  -2 1795.26   16.36
  -1   0   2 1800.15   16.68
   1   0  -2 1797.88   16.78
  -1   0   1   76.21    3.14
   1   0  -1   84.86    3.22
   1   0   0 6772.23   24.97
   1   0   1  475.07    8.10
   1   0   2 3949.20   27.14
  -1   0  -2 3960.92   27.23
  -1   0  -3 4862.14   34.63
  -1   0  -3 4817.33   34.52
   1   0   3 4857.82   34.52
  -1   0  -3 4779.47   30.11
  -1   0  -4 2947.20   30.08
  -1   0  -4 2865.70   30.10
  -1   0  -4 2909.30   25.90
  -1   0  -5   61.25    5.09
  -1   0  -5   49.43    5.06
   1   0   5   60.29    5.35
  -1   0  -5   60.74    4.28
   1   0   5   59.98    4.36
  -1   0  -6  165.77    8.90
  -1   0  -6  167.85    9.05
   1   0   6  167.68    8.95
  -1   0  -6  165.82    7.40
   1   0   6  157.93    7.11
  -1   0  -7  101.72    7.46
  -1   0  -7  105.80    7.82
  -1   0  -7  101.48    5.22
   1   0   7  100.86    7.60
   1   0   7   99.88    6.25
  -1   0  -7  102.79    6.29
  -1   0  -8    3.63    3.28
  -1   0  -8    2.97    1.70
   1   0   8    4.52    3.29
  -1   0  -8    4.31    2.09
   1   0   8    5.67    2.44
  -1   0  -9    5.19    3.18
   1   0   9    5.13    3.56
  -1   0  -9    6.07    1.98
  -1   0  -9    7.23    2.58
   1   0   9    3.13    2.52
  -1   0 -10   25.73    5.68
  -1   0 -10   20.85    2.88
   1   0  10   36.22    6.49
  -1   0 -10   27.70    4.37
  -1   0 -11   10.28    4.32
   1   0  11    9.01    4.40
  -1   0 -11    3.08    1.77
  -1   0 -12   24.94    6.09
  -1   0 -12   18.69    2.94
   1   0  12   25.85    6.00
  -1   0 -13    4.24    3.73
   1   0  13    6.28    4.09
  -1   0 -14   14.71    5.33
   1   0  14   13.42    4.96
  -1   0 -15    8.09    5.72
   1   0  15    8.86    5.38
  -1   0 -16    2.67    4.50
   1   0  16    6.08    5.10
   1   1 -17    1.26    4.21
  -1   1  17    5.10    4.40
   1   1 -16   -2.83    5.54
  -1   1  16    9.46    6.40
   1   1 -15    2.84    4.16
  -1   1  15    2.08    3.84
  -1   1  15    4.59    3.32
   1   1 -14   21.39    6.23
  -1   1  14   17.91    5.50
  -1   1  14   10.38    3.54
   1   1 -13   84.64    9.54
  -1   1  13   82.07    9.54
  -1   1  13   74.13    7.36
   1   1 -12  181.67    8.22
   1   1 -12  176.58   12.65
  -1   1  12  180.22   13.10
  -1   1  12  177.09   10.70
   1   1 -11  254.79    9.52
   1   1 -11  274.29   14.93
  -1   1  11  269.32   14.95
  -1   1  11  273.65   12.55
   1   1 -10   30.78    3.56
   1   1 -10   50.16    6.54
  -1   1  10   53.49    6.79
  -1   1  10   50.45    5.68
   1   1  -9   26.87    3.43
   1   1  -9   31.26    5.04
  -1   1   9   21.13    4.49
  -1   1   9   14.26    3.29
   1   1  -8  390.26   10.73
   1   1  -8  388.43   14.49
  -1   1   8  376.52    8.62
  -1   1   8  391.54   14.64
  -1   1   8  391.37   12.79
  -1   1   7   58.87    5.93
   1   1  -7   68.64    5.89
  -1   1   7   55.73    5.64
  -1   1   7   58.74    3.46
   1   1  -7   74.02    6.31
  -1   1   7   62.55    5.16
  -1   1   6    3.76    1.94
   1   1  -6    7.61    2.65
  -1   1   6    5.67    1.48
  -1   1   6    4.88    2.50
   1   1  -6    3.54    2.37
  -1   1   6    2.18    2.13
  -1   1   5  903.31   18.18
   1   1  -5  944.27   16.99
   1   1  -5  947.53   18.51
  -1   1   5  910.64   12.26
  -1   1   5  937.89   17.15
  -1   1   5  934.69   16.36
  -1   1   4  574.95   11.88
  -1   1   4  558.86    9.30
   1   1  -4  556.92   13.01
  -1   1   4  572.08   13.17
   1   1  -4  568.33   11.82
   1   1  -3  458.89   10.52
  -1   1   3  467.64    8.26
  -1   1   3  462.25    9.21
   1   1  -3  461.90    9.17
  -1   1   3  480.97   10.89
  -1   1   2 3062.10   18.63
   1   1  -2 3052.90   23.82
   1   1  -2 3020.67   18.95
  -1   1   2 3035.78   23.98
   1   1  -1 4589.90   26.71
  -1   1   1 4588.61   26.49
   1   1   0  100.91    3.91
  -1   1   0  101.40    3.80
   1   1   1 2722.17   20.91
  -1   1  -1 2753.18   10.47
  -1   1  -2 1073.08   14.24
   1   1   2 1112.43   14.78
   1   1   2 1070.52    9.63
   1   1   2 1046.34   13.81
   1   1   3  486.63   11.24
  -1   1  -3  483.25   11.20
   1   1   3  484.26   10.46
  -1   1  -4  489.49   12.53
   1   1   4  498.25   12.83
  -1   1  -4  515.88   12.92
   1   1   4  481.74   12.37
   1   1   4  502.24    7.91
  -1   1  -4  510.24   10.13
   1   1   4  507.49   11.74
  -1   1  -5  337.75   11.32
   1   1   5  333.55   11.62
  -1   1  -5  322.64   11.31
   1   1   5  331.03    6.59
  -1   1  -5  326.52    8.87
   1   1   5  317.35   10.02
  -1   1  -6 1672.06   27.90
   1   1   6 1634.66   14.90
  -1   1  -6 1684.28   27.06
   1   1   6 1631.81   27.59
   1   1   6 1609.73   26.59
  -1   1  -6 1601.32   21.04
   1   1   6 1597.60   23.94
   1   1   7  381.24    7.36
  -1   1  -7  394.65   14.67
   1   1   7  389.12   14.66
  -1   1  -7  389.62   14.26
   1   1   7  381.08   14.10
  -1   1  -7  388.23   11.19
   1   1   7  397.79   12.76
  -1   1  -8   27.03    4.71
  -1   1  -8   30.22    3.04
   1   1   8   26.73    4.56
  -1   1  -8   28.08    3.57
   1   1   8   28.12    4.22
  -1   1  -9    6.02    3.61
   1   1   9    6.60    3.40
  -1   1  -9    5.91    1.89
   1   1   9    6.86    3.11
  -1   1  -9    3.39    1.82
  -1   1 -10   87.89    8.78
   1   1  10   84.09    8.41
  -1   1 -10   84.90    4.94
  -1   1 -10   85.90    6.59
   1   1  10   81.84    7.20
  -1   1 -11   -3.58    4.26
   1   1  11    2.08    3.72
  -1   1 -11    2.37    1.52
   1   1  11    5.38    3.11
  -1   1 -11    5.18    2.79
  -1   1 -12    4.39    3.91
  -1   1 -12    3.89    1.67
   1   1  12   -3.74    4.62
   1   1  12    6.06    3.54
  -1   1 -13   -3.25    4.51
   1   1  13   -3.14    4.44
  -1   1 -14   12.31    6.17
   1   1  14    9.74    4.04
  -1   1 -15    5.95    4.59
   1   1  15   11.26    5.94
  -1   1 -16    0.96    4.72
   1   1  16   -0.14    3.98
   1   2 -17   -0.72    4.62
  -1   2  17    6.29    4.22
   1   2 -16    0.32    4.26
  -1   2  16    0.35    4.94
   1   2 -15    5.18    4.43
  -1   2  15   -0.10    4.60
  -1   2  15    4.56    3.23
   1   2 -14   14.44    5.75
  -1   2  14   10.26    4.78
  -1   2  14   12.73    4.59
   1   2 -13   63.56    8.48
  -1   2  13   66.37    8.83
  -1   2  13   68.39    7.82
   1   2 -12    2.71    1.99
   1   2 -12   -1.57    3.95
  -1   2  12    3.34    4.01
  -1   2  12    6.57    3.57
   1   2 -11  114.29    6.32
   1   2 -11  127.46   10.09
  -1   2  11  127.63   10.45
  -1   2  11  133.35    9.55
   1   2 -10   40.22    4.00
   1   2 -10   42.01    6.04
  -1   2  10   44.30    6.26
  -1   2  10   49.07    5.94
   1   2  -9    6.50    3.09
  -1   2   9   16.76    2.63
  -1   2   9   12.05    3.77
  -1   2   9    7.90    3.10
   1   2  -8   27.66    4.43
  -1   2   8   29.04    4.65
  -1   2   8   29.64    3.09
  -1   2   8   25.15    4.18
  -1   2   7  452.61   15.64
   1   2  -7  440.21   13.68
  -1   2   7  431.33   13.79
   1   2  -7  463.50   15.73
  -1   2   7  434.79   10.63
  -1   2   7  421.53   13.48
  -1   2   6  125.80    7.91
   1   2  -6  109.34    6.38
   1   2  -6  125.33    7.80
  -1   2   6  123.65    6.92
  -1   2   6  127.30    5.66
  -1   2   6  112.32    6.82
  -1   2   5   27.89    3.77
   1   2  -5   30.24    3.48
  -1   2   5   22.67    2.65
   1   2  -5   21.66    3.42
  -1   2   5   20.21    3.06
  -1   2   5   27.26    3.67
  -1   2   4  174.05    6.97
  -1   2   4  167.78    6.15
  -1   2   4  172.84    6.32
   1   2  -4  171.21    7.73
   1   2  -4  161.84    5.97
  -1   2   4  174.60    7.88
  -1   2   3 1076.83   16.02
  -1   2   3 1083.17   14.83
  -1   2   3 1094.54   12.97
   1   2  -3 1094.52   17.25
  -1   2   3 1061.12   17.32
   1   2  -3 1092.04   12.62
  -1   2   2 3003.01   25.19
  -1   2   2 3063.51   15.92
   1   2  -2 3028.16   26.13
  -1   2   2 3015.98   23.91
  -1   2   2 3008.52   26.04
   1   2  -2 3030.39   15.92
  -1   2   1 1392.91   16.31
   1   2  -1 1437.39   16.75
  -1   2   1 1397.43   16.18
   1   2   0  552.92    9.99
  -1   2   0  551.09    9.48
  -1   2   0  551.60    9.96
   1   2   0  545.06    9.23
  -1   2  -1 5103.20   26.63
  -1   2  -1 5063.62   24.29
   1   2   1 5188.53   30.29
   1   2   1 5151.18   27.21
   1   2   2 2715.60   23.61
   1   2   2 2826.33   24.72
  -1   2  -2 2742.52   17.66
  -1   2  -2 2771.09   23.17
   1   2   2 2817.99   24.92
   1   2   2 2774.14   20.28
  -1   2  -2 2742.62   17.32
   1   2   3 1336.52   18.89
   1   2   3 1340.07   18.79
   1   2   3 1293.40   18.61
   1   2   3 1312.75   15.48
   1   2   3 1310.49   14.98
   1   2   4 4363.51   38.13
   1   2   4 4350.36   37.00
   1   2   4 4341.83   28.62
   1   2   4 4245.73   36.35
   1   2   5  362.03   12.27
  -1   2  -5  339.93   11.38
   1   2   5  336.69   11.42
   1   2   5  342.11    8.32
   1   2   5  342.09   11.24
  -1   2  -5  348.16    8.55
  -1   2  -6  224.36   10.08
   1   2   6  221.17   10.42
   1   2   6  216.68    6.85
   1   2   6  209.21    9.43
  -1   2  -6  210.69    7.23
  -1   2  -7   66.90    6.58
   1   2   7   72.01    4.09
  -1   2  -7   73.12    6.49
   1   2   7   76.11    6.83
   1   2   7   72.67    6.50
   1   2   7   66.84    6.06
  -1   2  -7   69.41    4.64
   1   2   8  150.24    5.93
  -1   2  -8  155.43    9.70
   1   2   8  149.16    9.66
  -1   2  -8  147.30    7.02
   1   2   8  139.25    8.69
   1   2   9   29.29    2.98
  -1   2  -9   23.73    4.85
  -1   2  -9   28.96    2.93
   1   2   9   23.53    4.89
   1   2   9   19.55    4.20
  -1   2  -9   24.72    3.46
  -1   2 -10   40.79    6.31
  -1   2 -10   42.10    3.37
   1   2  10   39.24    6.46
  -1   2 -10   36.94    4.30
   1   2  10   43.50    5.81
  -1   2 -11   20.95    5.49
  -1   2 -11   18.13    2.28
   1   2  11   18.99    4.87
   1   2  11   12.17    3.83
  -1   2 -11   14.79    3.19
  -1   2 -12   76.18    9.05
  -1   2 -12   72.45    3.88
   1   2  12   63.83    8.53
   1   2  12   69.45    7.45
  -1   2 -13   15.16    5.20
   1   2  13   14.19    5.19
   1   2  13   21.44    5.16
  -1   2 -14   23.28    6.39
   1   2  14    9.39    5.09
   1   2  14    9.41    4.22
  -1   2 -15   13.26    5.62
   1   2  15    5.04    4.38
  -1   2 -16    3.48    5.09
   1   2  16    6.84    5.04
  -1   2 -17    4.86    5.02
   1   3 -17   12.09    5.21
  -1   3  17    2.66    4.00
   1   3 -16    3.68    4.47
  -1   3  16   -5.11    4.27
  -1   3  16   -4.47    4.16
   1   3 -15   -0.40    4.55
  -1   3  15   -3.17    4.82
  -1   3  15    0.55    4.09
   1   3 -14   16.05    5.25
  -1   3  14    7.45    4.62
  -1   3  14   25.16    5.92
   1   3 -13    4.31    3.90
  -1   3  13   -0.88    4.38
  -1   3  13   -2.67    3.36
   1   3 -12   51.06    4.37
   1   3 -12   59.83    7.52
  -1   3  12   67.12    8.13
  -1   3  12   54.12    6.93
   1   3 -11   41.51    4.02
   1   3 -11   51.27    6.63
  -1   3  11   53.01    6.97
  -1   3  11   59.44    7.03
   1   3 -10    9.43    3.70
  -1   3  10   19.77    4.66
  -1   3  10   20.17    3.26
  -1   3  10   24.29    4.91
   1   3  -9   77.38    6.97
  -1   3   9   84.08    7.29
  -1   3   9   87.62    5.83
  -1   3   9   80.48    7.32
   1   3  -8   82.40    6.57
  -1   3   8   83.52    6.78
  -1   3   8   89.56    5.72
  -1   3   8   83.64    7.09
   1   3  -7  110.87    6.91
  -1   3   7  117.13    8.59
   1   3  -7  113.20    8.25
  -1   3   7  114.52    6.28
  -1   3   7  116.68    7.29
  -1   3   7  104.40    7.42
  -1   3   6    8.88    2.62
  -1   3   6    8.34    2.77
   1   3  -6    9.68    2.55
  -1   3   6    4.26    2.10
  -1   3   6   10.53    2.33
   1   3  -6    8.06    3.15
  -1   3   6    4.54    2.59
  -1   3   5   95.77    5.93
   1   3  -5   88.68    4.96
  -1   3   5   83.46    6.23
   1   3  -5   91.26    6.44
  -1   3   5   87.61    5.11
  -1   3   5   89.74    5.38
  -1   3   5   83.40    6.12
  -1   3   4 2599.14   28.49
   1   3  -4 2529.24   21.57
  -1   3   4 2564.28   30.79
   1   3  -4 2570.43   30.66
  -1   3   4 2526.62   22.50
  -1   3   4 2523.79   26.44
  -1   3   4 2566.66   29.87
  -1   3   3   88.40    5.27
   1   3  -3   96.24    5.68
  -1   3   3   83.02    4.83
  -1   3   3   82.34    3.45
  -1   3   3   81.11    5.33
   1   3  -3   86.49    3.25
  -1   3   2 2632.17   26.32
   1   3  -2 2614.27   26.78
  -1   3   2 2627.68   26.27
  -1   3   2 2605.81   25.45
   1   3  -2 2584.45   26.24
   1   3  -2 2554.83   20.07
   1   3  -1 2983.94   26.51
  -1   3   1 2978.67   26.58
  -1   3   1 2925.21   25.78
   1   3  -1 2966.69   23.20
  -1   3   1 2961.61   26.41
   1   3  -1 2949.96   26.08
  -1   3   0  665.35   12.07
   1   3   0  705.80   12.52
  -1   3   0  666.72   11.81
   1   3   0  692.33   12.09
  -1   3   0  682.45   12.57
  -1   3   0  688.91   11.68
   1   3   0  712.85   11.35
   1   3   0  673.52   12.17
  -1   3  -1  621.60   11.07
   1   3   1  624.39   11.69
   1   3   1  613.41    9.59
   1   3   1  618.39   12.11
  -1   3  -1  599.81    8.92
   1   3   1  617.58   11.36
   1   3   1  626.33   11.85
  -1   3  -1  618.45   10.59
  -1   3  -2 9749.68   41.00
   1   3   2 9807.58   48.30
   1   3   2 9751.81   45.67
   1   3   2 9681.43   49.93
   1   3   2 9806.89   50.60
  -1   3  -2 9818.04   40.89
   1   3   2 9761.83   45.38
   1   3   3  695.43   13.90
  -1   3  -3  672.76   10.16
   1   3   3  676.14   13.01
   1   3   3  651.59   13.74
  -1   3  -3  663.04   13.33
   1   3   3  688.13   13.98
   1   3   3  679.38   14.67
  -1   3  -3  674.18   11.09
   1   3   3  676.92   12.51
  -1   3  -4  234.96    5.57
   1   3   4  241.47    9.14
   1   3   4  240.29    8.01
   1   3   4  251.98    9.73
  -1   3  -4  234.43    9.01
   1   3   4  243.51    8.01
   1   3   4  230.64    9.34
   1   3   5 1009.32   19.67
   1   3   5 1025.36   16.57
   1   3   5 1036.37   21.10
  -1   3  -5  985.93   20.04
   1   3   5 1016.24   20.31
   1   3   6   85.51    5.11
   1   3   6   79.75    6.41
  -1   3  -6   87.70    6.51
   1   3   6   93.23    7.20
  -1   3  -6   92.59    6.91
   1   3   6   87.44    6.87
  -1   3  -6   89.80    4.49
  -1   3  -7   86.02    6.89
   1   3   7   81.96    5.05
  -1   3  -7   82.65    4.65
   1   3   7   84.08    6.98
   1   3   8    8.04    1.96
  -1   3  -8   13.40    4.23
   1   3   8   11.19    3.60
   1   3   8    5.68    3.31
  -1   3  -8    5.23    1.59
   1   3   9  144.14    6.87
  -1   3  -9  127.96    9.52
   1   3   9  132.87    9.79
   1   3   9  132.30    9.39
  -1   3  -9  133.17    6.63
   1   3  10   62.20    4.65
  -1   3 -10   64.74    7.34
  -1   3 -10   70.56    4.06
   1   3  10   68.45    7.66
   1   3  10   57.79    7.00
  -1   3 -10   57.98    4.76
  -1   3 -11    3.24    3.67
  -1   3 -11    1.59    1.09
   1   3  11    6.88    4.21
   1   3  11   -2.41    3.34
  -1   3 -11    3.59    2.18
  -1   3 -12   12.52    4.80
   1   3  12    9.10    4.48
   1   3  12   14.91    5.02
  -1   3 -13   -3.35    4.41
   1   3  13    0.83    3.56
   1   3  13   -6.04    4.34
  -1   3 -14   20.13    5.99
   1   3  14    9.14    4.88
   1   3  14   11.32    4.48
   1   3  15   -2.56    3.91
   1   3  15    0.02    2.92
  -1   3 -16    5.59    5.38
   1   3  16    1.70    4.66
  -1   3 -17    4.93    4.59
   1   4 -17    0.66    4.70
  -1   4  17    2.02    3.57
   1   4 -16    3.04    3.75
  -1   4  16    9.29    5.51
  -1   4  16   -4.64    4.62
   1   4 -15    7.23    4.78
  -1   4  15   10.42    4.36
  -1   4  15    9.01    4.36
   1   4 -14   22.29    5.53
  -1   4  14   13.98    4.77
  -1   4  14   23.55    5.78
   1   4 -13    5.36    3.86
  -1   4  13   -1.08    3.95
  -1   4  13    5.01    3.80
   1   4 -12   70.68    5.01
   1   4 -12   68.43    7.90
  -1   4  12   70.86    8.15
  -1   4  12   69.15    8.16
   1   4 -11    1.16    2.84
  -1   4  11   -6.82    3.66
  -1   4  11    6.81    2.83
  -1   4  11   -0.91    3.45
   1   4 -10   97.01    8.07
  -1   4  10  101.29    7.11
  -1   4  10  109.55    8.82
  -1   4  10   99.86    8.93
   1   4  -9  111.09    7.98
  -1   4   9  107.35    7.04
  -1   4   9  107.95    8.16
  -1   4   9  117.40    9.07
  -1   4   8   22.27    3.79
   1   4  -8   14.08    3.30
  -1   4   8   18.93    3.48
  -1   4   8   21.68    3.44
  -1   4   8   15.29    3.96
  -1   4   7  257.07   10.86
   1   4  -7  241.17    9.60
  -1   4   7  227.44    9.71
  -1   4   7  229.91    9.79
  -1   4   7  226.28   11.26
  -1   4   6   13.86    2.69
   1   4  -6   18.44    2.91
  -1   4   6   23.20    4.42
  -1   4   6   12.25    2.59
  -1   4   6   19.34    3.42
   1   4  -6   11.58    3.27
  -1   4   6   16.21    3.82
  -1   4   5   41.07    4.45
  -1   4   5   47.13    5.13
   1   4  -5   39.19    3.27
  -1   4   5   39.93    4.13
   1   4  -5   36.88    4.63
  -1   4   5   38.78    3.45
  -1   4   5   41.83    4.97
  -1   4   4  238.34    9.61
  -1   4   4  250.09   10.26
   1   4  -4  246.49    6.31
  -1   4   4  245.16    6.84
   1   4  -4  242.39    6.34
  -1   4   4  242.50    9.25
   1   4  -4  250.68   10.20
  -1   4   4  252.22   10.26
  -1   4   3 1098.35   19.48
   1   4  -3 1058.55    9.63
  -1   4   3 1057.70   19.48
   1   4  -3 1056.80   14.14
  -1   4   3 1051.73   11.29
  -1   4   3 1066.48   18.75
   1   4  -3 1039.29   19.11
   1   4  -2 2210.48   26.51
  -1   4   2 2197.66   26.55
  -1   4   2 2247.12   26.14
   1   4  -2 2221.43   21.79
   1   4  -2 2213.85   26.00
  -1   4   2 2282.82   26.59
   1   4  -2 2236.19   26.23
  -1   4   1  311.07    9.79
   1   4  -1  303.71    9.42
  -1   4   1  305.28    9.06
   1   4  -1  308.07    8.70
  -1   4   1  295.70    9.48
  -1   4   1  299.43    9.30
   1   4  -1  303.99    7.43
   1   4  -1  309.41    9.60
   1   4   0 1010.66   16.32
  -1   4   0  967.93   16.43
  -1   4   0  976.11   15.33
   1   4   0  981.09    9.87
  -1   4   0  992.40    9.41
   1   4   0 1002.47   16.34
  -1   4   0 1004.40   16.73
  -1   4   0 1011.41   16.93
  -1   4   0  983.91   15.92
   1   4   0 1000.84   14.82
   1   4   0 1009.63   16.70
  -1   4  -1  104.33    5.38
   1   4   1  104.46    5.39
   1   4   1   96.51    4.17
  -1   4  -1  105.42    5.11
  -1   4  -1  110.38    6.04
  -1   4  -1  106.90    5.62
  -1   4  -1  101.27    4.08
   1   4   1   99.86    5.54
   1   4   1   97.42    5.51
   1   4   1  101.81    5.55
  -1   4  -1  103.61    5.21
  -1   4  -2 2379.78   23.67
   1   4   2 2477.86   25.64
   1   4   2 2376.16   23.73
  -1   4  -2 2386.29   22.83
   1   4   2 2430.35   27.56
   1   4   2 2437.61   27.35
  -1   4  -2 2373.91   23.91
   1   4   2 2486.10   26.32
  -1   4  -3  202.77    6.76
   1   4   3  205.15    8.19
   1   4   3  210.56    8.13
   1   4   3  206.89    8.15
   1   4   3  208.17    8.58
  -1   4  -3  199.16    7.72
   1   4   3  207.82    7.94
   1   4   3  207.92    8.94
  -1   4  -3  206.09    7.26
  -1   4  -4 1767.27   18.75
   1   4   4 1799.61   24.68
   1   4   4 1808.40   24.30
   1   4   4 1808.30   26.09
   1   4   4 1799.86   25.76
  -1   4  -4 1760.65   25.07
   1   4   4 1815.11   23.99
   1   4   4 1809.28   27.07
   1   4   5 1527.24   22.77
  -1   4  -5 1494.19   16.25
   1   4   5 1520.12   24.53
   1   4   5 1546.37   26.31
   1   4   5 1563.38   24.74
  -1   4  -5 1489.88   25.25
   1   4   5 1541.76   23.18
   1   4   5 1525.07   26.16
  -1   4  -6  276.22    6.55
   1   4   6  283.67   11.41
   1   4   6  281.82   10.06
   1   4   6  289.82   12.40
  -1   4  -6  280.26   11.09
  -1   4  -6  266.68   11.66
   1   4   6  279.31   12.07
  -1   4  -6  269.37    7.17
   1   4   6  294.86   10.77
  -1   4  -7  248.71   11.21
   1   4   7  244.98    9.58
   1   4   7  245.09   11.52
  -1   4  -7  247.95    7.30
   1   4   7  234.15   11.70
  -1   4  -8   22.46    4.24
   1   4   8   19.72    3.18
  -1   4  -8   20.22    2.53
   1   4   9   55.89    4.84
  -1   4  -9   54.98    6.56
   1   4   9   58.15    6.88
  -1   4  -9   48.42    3.80
   1   4   9   57.50    7.03
   1   4  10   18.13    3.15
  -1   4 -10   14.70    4.71
   1   4  10    8.52    4.16
  -1   4 -10   11.17    2.26
   1   4  10   17.13    4.97
   1   4  11   38.75    4.25
  -1   4 -11   38.42    6.17
  -1   4 -11   39.45    2.76
   1   4  11   37.41    6.27
  -1   4 -11   32.76    2.62
  -1   4 -11   30.48    3.39
   1   4  11   32.47    5.90
  -1   4 -12   39.48    6.76
   1   4  12   38.45    6.70
   1   4  12   44.64    7.02
  -1   4 -13   16.40    4.96
   1   4  13   17.42    5.83
   1   4  13    9.21    4.77
  -1   4 -14   15.17    5.25
   1   4  14   17.60    5.50
   1   4  14   15.97    5.37
  -1   4 -15   27.60    6.74
   1   4  15   15.27    5.13
   1   4  15   19.79    5.61
  -1   4 -16    4.10    4.86
   1   4  16   -2.13    4.81
   1   4  16    8.85    4.22
  -1   4 -17    1.22    5.19
  -1   5  17   -7.71    4.90
   1   5 -16    9.60    4.90
  -1   5  16    8.90    4.91
  -1   5  16   15.78    5.59
   1   5 -15   35.93    7.06
  -1   5  15   24.41    6.39
  -1   5  15   31.26    6.70
   1   5 -14   35.52    6.46
  -1   5  14   41.28    6.92
  -1   5  14   30.77    6.34
   1   5 -13    4.51    2.96
  -1   5  13    7.81    4.35
  -1   5  13    9.98    4.35
   1   5 -12   47.06    6.61
  -1   5  12   42.96    6.66
  -1   5  12   37.11    6.84
   1   5 -11    9.68    4.00
  -1   5  11   10.50    3.73
  -1   5  11    7.54    3.92
   1   5 -10   89.60    7.70
  -1   5  10   94.49    8.09
  -1   5  10   88.82    7.25
  -1   5  10   93.90    8.93
  -1   5   9   97.34    7.64
   1   5  -9   78.49    6.65
  -1   5   9   68.73    6.54
  -1   5   9   89.86    7.06
  -1   5   9   82.56    8.30
  -1   5   8   99.44    7.55
   1   5  -8   86.96    6.41
  -1   5   8   86.88    6.69
  -1   5   8   93.39    7.06
  -1   5   8   85.33    8.09
  -1   5   7   41.73    4.88
   1   5  -7   39.31    3.97
  -1   5   7   41.57    4.59
  -1   5   7   42.36    4.78
  -1   5   7   43.54    5.73
  -1   5   6  232.49   10.86
   1   5  -6  243.82    8.32
  -1   5   6  252.34   12.13
   1   5  -6  233.67   11.79
  -1   5   6  239.35    8.81
  -1   5   6  251.20   10.76
  -1   5   6  245.18   11.83
  -1   5   5  161.42    8.78
  -1   5   5  184.97    9.83
   1   5  -5  161.36    5.96
  -1   5   5  166.26    8.64
   1   5  -5  165.46    5.78
  -1   5   5  171.68    6.61
   1   5  -5  171.86    9.43
  -1   5   5  169.86    9.50
  -1   5   4  839.65   19.09
  -1   5   4  832.53   19.31
   1   5  -4  821.48   10.63
   1   5  -4  809.13   18.88
  -1   5   4  859.74   18.80
   1   5  -4  791.71   13.38
  -1   5   4  845.93   12.39
  -1   5   4  815.88   19.40
   1   5  -3  367.40   12.39
  -1   5   3  366.53   12.33
  -1   5   3  359.80   12.05
   1   5  -3  372.25    9.73
  -1   5   3  372.52   12.15
   1   5  -3  372.62   12.15
  -1   5   3  374.87   12.64
   1   5  -2  190.02    8.39
  -1   5   2  192.39    8.81
  -1   5   2  181.72    8.00
   1   5  -2  203.28    8.54
  -1   5   2  191.93    8.63
   1   5  -2  182.45    7.23
   1   5  -2  195.50    8.66
   1   5  -2  191.46    5.79
  -1   5   2  203.66    8.85
   1   5  -1  502.96   12.92
  -1   5   1  510.96    6.35
  -1   5   1  530.68   13.94
  -1   5   1  518.44   12.57
   1   5  -1  510.57   12.44
  -1   5   1  526.60   13.91
  -1   5   1  512.59    6.38
   1   5  -1  505.08    8.63
  -1   5   1  513.57   13.40
   1   5  -1  515.18   10.69
   1   5  -1  554.87   14.06
  -1   5   0  498.61   13.17
   1   5   0  517.40   12.66
  -1   5   0  479.89   11.58
   1   5   0  486.28    7.75
  -1   5   0  517.13   13.10
  -1   5   0  503.20    7.91
   1   5   0  511.46   12.97
  -1   5   0  514.14   13.41
  -1   5   0  507.50   12.91
   1   5   0  500.83   11.67
   1   5   0  499.75   13.15
   1   5   1 1144.79   18.24
  -1   5  -1 1152.88   19.28
  -1   5  -1 1156.57   17.52
   1   5   1 1127.08   14.66
  -1   5  -1 1150.85   14.44
   1   5   1 1166.64   20.17
  -1   5  -1 1129.89   19.40
  -1   5  -1 1170.28   19.75
   1   5   1 1149.65   19.82
   1   5   1 1116.32   18.64
  -1   5  -1 1158.43   18.90
  -1   5  -2  875.52   16.34
   1   5   2  883.73   16.34
   1   5   2  865.30   18.02
   1   5   2  854.94   14.95
  -1   5  -2  854.50   14.55
  -1   5  -2  874.08   16.86
   1   5   2  869.70   18.19
   1   5   2  868.08   17.78
   1   5   2  876.53   17.48
  -1   5  -2  885.94   16.42
   1   5   3  309.44   11.03
  -1   5  -3  297.70    9.27
   1   5   3  305.22   10.05
   1   5   3  318.94   10.47
  -1   5  -3  312.12    9.97
   1   5   3  313.14   11.32
  -1   5  -3  296.91    9.67
   1   5   3  306.30   11.45
   1   5   3  306.10   10.67
  -1   5  -3  289.04    9.56
   1   5   4  431.00   13.18
   1   5   4  451.70   12.80
  -1   5  -4  465.34   11.19
   1   5   4  441.69   13.46
   1   5   4  454.51   14.10
  -1   5  -4  460.95   13.28
  -1   5  -4  464.90   12.03
  -1   5  -4  453.28   12.08
   1   5   4  448.35   14.48
   1   5   4  440.07   13.07
   1   5   5  592.54   15.59
   1   5   5  568.92   15.35
  -1   5  -5  585.29   12.07
   1   5   5  616.84   17.31
   1   5   5  592.01   16.40
  -1   5  -5  595.39   16.55
   1   5   5  604.29   15.85
   1   5   5  582.94   17.25
   1   5   6    6.75    2.41
   1   5   6    6.22    2.67
  -1   5  -6    9.72    1.87
   1   5   6    7.36    2.66
  -1   5  -6    8.78    2.97
   1   5   6   13.65    3.83
   1   5   6    0.84    3.08
   1   5   6   10.99    2.59
  -1   5  -7  222.90   10.65
   1   5   7  229.76   11.25
  -1   5  -7  213.66    6.58
   1   5   7  228.65   10.23
   1   5   7  229.21   10.63
  -1   5  -7  208.20    6.24
   1   5   7  213.44   11.82
  -1   5  -8   43.93    2.80
   1   5   8   43.52    4.87
  -1   5  -8   44.55    5.39
  -1   5  -8   44.51    3.68
   1   5   8   36.13    5.60
  -1   5  -8   47.95    3.24
   1   5   8   53.43    5.71
   1   5   9   25.49    3.87
  -1   5  -9   29.99    5.16
   1   5   9   35.14    5.71
  -1   5  -9   28.96    3.10
  -1   5  -9   29.23    2.64
   1   5   9   24.94    4.76
   1   5  10   78.31    6.32
  -1   5 -10   68.90    7.78
   1   5  10   76.53    8.24
  -1   5 -10   78.07    4.49
   1   5  10   61.41    7.67
  -1   5 -10   86.32    4.58
   1   5  11   10.59    2.75
  -1   5 -11   -1.48    3.76
   1   5  11    6.24    3.62
   1   5  11   -3.24    3.93
  -1   5 -12   52.62    7.42
   1   5  12   51.48    7.73
   1   5  12   44.94    7.58
  -1   5 -13   34.41    6.72
   1   5  13   19.28    5.70
   1   5  13   17.20    5.43
  -1   5 -14   25.42    6.49
   1   5  14   28.18    6.65
   1   5  14   30.93    6.97
  -1   5 -15   10.02    5.21
   1   5  15   -0.75    4.19
   1   5  15   -1.98    3.60
  -1   5 -16    2.21    4.30
   1   5  16   12.70    6.13
   1   5  16   -3.01    4.49
  -1   5 -17    4.35    4.46
   1   5  17   13.84    4.95
  -1   6  17   13.51    5.57
  -1   6  16  -13.39    5.41
  -1   6  16    3.32    4.30
   1   6 -15   10.68    4.78
  -1   6  15    5.28    4.57
   1   6 -14    4.22    3.32
  -1   6  14   10.84    4.76
  -1   6  14   -0.26    4.76
   1   6 -13   15.45    4.38
  -1   6  13   18.76    5.20
  -1   6  13    9.53    4.22
   1   6 -12   33.62    5.75
  -1   6  12   22.44    5.10
  -1   6  12   31.22    6.62
   1   6 -11   63.37    6.68
  -1   6  11   73.38    7.63
  -1   6  11   69.64    8.50
   1   6 -10   96.07    7.59
  -1   6  10   91.76    7.93
  -1   6  10   99.44    9.74
   1   6  -9    5.30    2.78
  -1   6   9    0.61    2.43
  -1   6   9   -3.80    4.41
   1   6  -8  138.31    7.70
  -1   6   8  131.84    8.13
  -1   6   8  135.42   10.25
   1   6  -7  237.60    8.94
  -1   6   7  241.78   11.67
  -1   6   7  230.29    9.56
  -1   6   7  246.00   13.02
  -1   6   6  268.70   12.22
   1   6  -6  256.58    8.19
   1   6  -6  253.55    7.69
  -1   6   6  269.73    9.28
  -1   6   6  263.49   11.86
  -1   6   6  243.37   12.42
  -1   6   5  289.22   12.39
   1   6  -5  283.91    7.35
  -1   6   5  300.53   13.04
  -1   6   5  283.18    8.39
  -1   6   5  291.16   12.20
   1   6  -5  271.65    8.49
   1   6  -5  288.01   12.60
  -1   6   5  267.31   12.48
  -1   6   4  293.89   12.25
   1   6  -4  292.26    5.91
  -1   6   4  281.26   11.74
  -1   6   4  282.63   11.81
   1   6  -4  296.59   12.01
   1   6  -4  294.52    9.33
  -1   6   4  302.08   12.64
  -1   6   4  293.55   12.24
   1   6  -3  192.87    9.53
  -1   6   3  185.32    4.66
  -1   6   3  195.41    9.82
  -1   6   3  198.75    9.43
   1   6  -3  201.86    9.43
   1   6  -3  191.80    7.94
  -1   6   3  201.15    9.72
  -1   6   3  198.89    9.90
  -1   6   3  207.70    9.97
   1   6  -3  185.77    5.53
   1   6  -3  195.08    9.57
   1   6  -2   93.22    6.52
  -1   6   2   90.68    6.70
  -1   6   2   96.60    3.08
  -1   6   2   99.98    6.44
   1   6  -2   92.07    5.77
   1   6  -2   94.39    6.23
  -1   6   2   93.02    6.66
   1   6  -2   91.48    4.62
   1   6  -2   92.83    6.50
  -1   6   2   92.28    6.62
  -1   6   2   95.35    6.65
  -1   6   1    7.60    2.56
  -1   6   1   11.79    2.50
   1   6  -1   11.56    1.19
   1   6  -1   13.08    2.99
  -1   6   1   10.90    1.39
  -1   6   1   12.05    1.41
   1   6  -1    9.14    2.34
   1   6  -1   12.34    1.96
  -1   6   1    6.74    2.73
   1   6  -1    7.93    2.68
  -1   6   1    8.34    2.49
  -1   6   1   13.55    2.73
   1   6  -1   11.58    2.28
  -1   6   0   62.61    5.43
  -1   6   0   73.02    3.62
   1   6   0   65.76    5.08
   1   6   0   61.38    3.20
  -1   6   0   71.85    5.01
   1   6   0   63.21    5.15
  -1   6   0   69.34    5.53
  -1   6   0   72.09    3.49
   1   6   0   66.50    3.99
  -1   6   0   67.35    5.47
   1   6   0   58.99    4.60
  -1   6   0   71.96    5.51
   1   6   0   66.31    5.61
   1   6   1  637.33   14.61
  -1   6  -1  646.26   15.96
   1   6   1  639.09   11.83
  -1   6  -1  636.78   13.89
  -1   6  -1  633.49   11.64
  -1   6  -1  671.22   16.44
  -1   6  -1  650.32   15.83
   1   6   1  654.56   16.50
   1   6   1  653.47   16.94
  -1   6  -1  639.17   15.59
   1   6   1  623.65   14.95
   1   6   1  650.09   16.37
   1   6   2  560.70   15.89
   1   6   2  581.45   13.99
  -1   6  -2  562.71   14.51
   1   6   2  559.88   12.77
  -1   6  -2  568.26   13.10
  -1   6  -2  572.96   14.95
  -1   6  -2  577.29   12.68
   1   6   2  562.32   15.76
   1   6   2  572.24   15.59
   1   6   2  575.45   15.37
  -1   6  -2  556.73   14.50
   1   6   3  407.94   13.70
  -1   6  -3  400.66   12.01
   1   6   3  392.51   11.82
   1   6   3  412.42   12.30
  -1   6  -3  414.80   12.54
  -1   6  -3  407.11   11.91
   1   6   3  405.82   13.82
   1   6   3  406.67   13.35
   1   6   3  404.74   13.79
  -1   6  -3  431.62   12.90
  -1   6  -4 1298.96   20.91
   1   6   4 1317.94   22.53
   1   6   4 1335.83   25.00
   1   6   4 1302.60   23.66
  -1   6  -4 1310.80   23.17
   1   6   4 1336.30   25.59
  -1   6  -4 1334.47   22.12
  -1   6  -4 1348.04   22.87
   1   6   4 1351.63   26.19
   1   6   4 1364.26   24.89
   1   6   5  349.35   12.47
  -1   6  -5  346.99   10.59
   1   6   5  370.17   13.53
   1   6   5  381.08   13.95
   1   6   5  357.08   13.77
  -1   6  -5  368.02   13.39
  -1   6  -5  378.16   11.66
   1   6   5  373.73   13.51
   1   6   5  332.55   13.86
   1   6   6  251.99   11.20
   1   6   6  260.47   11.54
  -1   6  -6  251.02    8.71
   1   6   6  266.50   12.20
  -1   6  -6  266.39    9.69
  -1   6  -6  267.30   12.38
   1   6   6  275.35   11.92
   1   6   6  239.43   12.43
   1   6   7   62.56    5.96
   1   6   7   53.06    5.93
  -1   6  -7   58.81    4.22
  -1   6  -7   63.73    6.07
  -1   6  -7   57.02    4.59
  -1   6  -7   53.15    3.10
   1   6   7   55.91    6.87
   1   6   7   49.24    5.61
  -1   6  -8    2.24    2.79
   1   6   8    1.39    2.62
   1   6   8    5.16    2.54
  -1   6  -8    2.63    1.48
   1   6   8    3.85    3.81
  -1   6  -8    3.66    1.13
  -1   6  -8    2.01    1.74
  -1   6  -9    6.68    3.81
  -1   6  -9    4.02    1.31
   1   6   9    5.62    2.50
   1   6   9   -2.01    3.92
  -1   6  -9    2.77    1.03
  -1   6  -9    5.00    1.81
   1   6  10    7.45    2.43
  -1   6 -10    8.19    3.39
   1   6  10   12.74    4.22
   1   6  10   17.55    5.53
  -1   6 -10   10.83    2.11
  -1   6 -10   10.48    1.47
  -1   6 -11   18.96    5.02
   1   6  11   20.46    5.11
   1   6  11   17.57    5.51
  -1   6 -12   20.45    5.25
   1   6  12   25.09    5.94
   1   6  12    9.56    4.65
  -1   6 -13   -6.43    3.79
   1   6  13   -0.67    4.22
   1   6  13    0.57    4.06
  -1   6 -14   13.27    5.17
   1   6  14    9.04    5.15
   1   6  14   12.58    5.82
  -1   6 -15    4.64    4.22
   1   6  15   11.05    4.89
   1   6  15   15.56    6.29
  -1   6 -16  -10.02    5.80
   1   6  16    0.73    3.82
   1   6  16    3.96    4.28
   1   6  17    0.04    3.47
  -1   7  16    7.23    4.97
  -1   7  15   -0.88    3.56
  -1   7  15    0.98    4.82
  -1   7  14   14.86    5.09
  -1   7  14   17.50    6.77
   1   7 -13   18.19    4.70
  -1   7  13    8.79    3.95
  -1   7  13   19.89    5.54
   1   7 -12   11.78    3.86
  -1   7  12    6.55    3.72
  -1   7  12    8.26    4.42
   1   7 -11   16.31    4.11
  -1   7  11    5.13    3.19
  -1   7  11    8.42    4.57
   1   7 -10  261.81   11.94
  -1   7  10  261.30   12.93
  -1   7  10  251.47   15.49
   1   7  -9   10.71    3.14
  -1   7   9    5.53    3.21
  -1   7   9    4.35    4.37
   1   7  -8    2.78    2.26
  -1   7   8    0.47    2.34
  -1   7   8    6.88    4.80
   1   7  -7  282.37    9.44
   1   7  -7  283.81    8.66
  -1   7   7  278.31   10.38
  -1   7   7  274.63   14.48
   1   7  -6   10.45    2.20
  -1   7   6    9.51    2.25
   1   7  -6   13.72    2.58
  -1   7   6    8.99    3.91
   1   7  -5  151.60    5.10
  -1   7   5  159.27    6.39
   1   7  -5  143.77    7.05
  -1   7   5  146.04    9.91
  -1   7   4  311.98   13.53
   1   7  -4  335.04   13.63
  -1   7   4  322.11   13.16
   1   7  -4  323.18    5.75
   1   7  -4  324.25    5.85
   1   7  -4  326.55   10.93
   1   7  -4  334.91   13.36
  -1   7   4  329.96   13.53
  -1   7   4  332.04   13.94
  -1   7   3    7.35    3.26
  -1   7   3    2.89    1.05
  -1   7   3    6.03    2.72
   1   7  -3    0.62    2.33
  -1   7   3    3.65    2.13
   1   7  -3    0.68    2.13
   1   7  -3    0.51    1.92
  -1   7   3    0.05    2.75
   1   7  -3    2.79    1.49
  -1   7   3    5.44    2.28
   1   7  -3    2.07    2.63
  -1   7   2    9.48    2.95
  -1   7   2   11.26    1.39
  -1   7   2   15.02    3.03
   1   7  -2   13.57    3.47
   1   7  -2   14.40    2.98
  -1   7   2   15.74    3.28
   1   7  -2   10.05    2.53
   1   7  -2   13.97    3.23
  -1   7   2   14.09    3.49
  -1   7   2   11.86    2.90
   1   7  -2   13.71    2.44
  -1   7   1  165.40    5.15
   1   7  -1  162.88    8.41
  -1   7   1  164.45    9.33
   1   7  -1  168.74    4.49
  -1   7   1  156.90    7.88
   1   7  -1  169.90    8.45
   1   7  -1  170.51    8.68
  -1   7   1  155.73    8.49
  -1   7   1  172.70    9.38
   1   7  -1  164.63    6.44
  -1   7   1  166.82    5.15
   1   7  -1  162.01    7.26
  -1   7   1  181.06    9.56
   1   7  -1  176.42    9.43
  -1   7   1  179.16    8.98
  -1   7   0   72.53    3.96
   1   7   0   74.51    5.63
  -1   7   0   82.12    6.71
   1   7   0   73.90    3.79
  -1   7   0   69.33    5.07
  -1   7   0   72.80    3.87
   1   7   0   67.33    4.37
   1   7   0   73.20    6.07
  -1   7   0   72.20    6.05
  -1   7   0   66.74    5.56
  -1   7   0   70.24    5.89
   1   7   0   67.00    5.23
   1   7   0   54.03    5.51
   1   7   0   73.66    6.19
   1   7   1 1428.94   22.98
   1   7   1 1537.68   27.92
  -1   7  -1 1469.65   26.03
   1   7   1 1431.51   18.93
  -1   7  -1 1437.76   21.97
   1   7   1 1530.32   27.00
  -1   7  -1 1425.99   18.94
  -1   7  -1 1481.06   26.21
  -1   7  -1 1462.46   25.25
   1   7   1 1473.85   24.50
  -1   7  -1 1493.97   26.01
   1   7   1 1494.10   26.81
  -1   7  -2   32.78    4.14
   1   7   2   26.45    3.59
   1   7   2   28.91    4.21
  -1   7  -2   30.33    3.38
   1   7   2   30.31    3.46
  -1   7  -2   35.22    3.64
   1   7   2   30.44    4.17
   1   7   2   31.08    4.21
  -1   7  -2   31.85    4.02
   1   7   2   35.98    4.76
  -1   7  -2   29.54    4.04
  -1   7  -3  718.87   17.62
   1   7   3  719.65   19.57
   1   7   3  706.98   16.55
   1   7   3  730.38   16.88
  -1   7  -3  740.91   15.98
  -1   7  -3  711.66   16.41
  -1   7  -3  740.50   18.04
   1   7   3  728.25   19.63
   1   7   3  747.80   19.62
   1   7   3  790.83   19.91
  -1   7  -3  777.47   18.69
   1   7   4  268.37   10.62
   1   7   4  285.96   12.56
  -1   7  -4  292.63   11.08
   1   7   4  309.84   12.14
  -1   7  -4  286.11   11.35
  -1   7  -4  290.73   11.25
   1   7   4  314.77   13.32
  -1   7  -4  286.93   11.55
   1   7   4  285.70   12.87
   1   7   4  287.22   12.37
   1   7   5  399.47   13.54
   1   7   5  407.92   15.17
  -1   7  -5  383.58   12.37
   1   7   5  402.51   14.81
  -1   7  -5  394.69   14.28
  -1   7  -5  415.10   13.29
   1   7   5  382.90   15.62
  -1   7  -5  414.14   14.03
   1   7   5  402.11   14.95
   1   7   6  133.55    8.53
  -1   7  -6  130.42    7.19
   1   7   6  152.57    9.56
  -1   7  -6  143.34    7.82
   1   7   6  144.93   10.31
   1   7   7   94.56    7.56
  -1   7  -7   93.91    5.92
  -1   7  -7   92.54    7.10
  -1   7  -7   82.03    5.87
   1   7   7   90.59    8.51
  -1   7  -8   34.17    4.95
   1   7   8   28.05    4.90
  -1   7  -8   30.75    3.43
   1   7   8   31.52    6.39
  -1   7  -8   30.11    2.03
  -1   7  -8   28.93    3.61
  -1   7  -9   11.74    3.96
  -1   7  -9   11.49    2.41
   1   7   9   10.11    4.19
  -1   7  -9   15.21    2.73
  -1   7 -10   23.16    4.99
   1   7  10   19.11    4.69
   1   7  10   19.90    5.93
  -1   7 -11   24.77    5.06
   1   7  11   17.24    4.86
   1   7  11   22.54    6.36
  -1   7 -12   27.04    5.76
   1   7  12   18.48    5.48
   1   7  12   12.75    4.53
  -1   7 -13   26.61    5.57
   1   7  13   35.52    6.97
   1   7  13   37.02    8.09
  -1   7 -14   -3.34    4.37
   1   7  14   -2.19    4.46
   1   7  14    6.76    5.60
  -1   7 -15   -2.57    4.25
   1   7  15   12.47    5.52
   1   7  15    9.57    5.96
  -1   7 -16   12.51    5.13
   1   7  16   18.80    6.20
   1   7  16   12.22    5.30
  -1   8  15   -4.47    4.88
  -1   8  14    7.24    3.98
  -1   8  14    6.74    5.43
  -1   8  13    3.13    3.38
  -1   8  13    8.82    4.88
   1   8 -12   -3.32    3.05
  -1   8  12   -0.55    2.82
  -1   8  12   -1.67    4.67
   1   8 -11   -3.36    2.95
  -1   8  11    0.46    2.68
  -1   8  11    4.31    4.84
   1   8 -10   -0.75    2.09
  -1   8  10    1.42    2.85
  -1   8  10    0.29    4.04
   1   8  -9    8.19    3.07
  -1   8   9    9.83    2.83
  -1   8   9   15.69    5.76
   1   8  -8  778.73   16.78
   1   8  -8  818.31   15.28
  -1   8   8  807.54   19.04
  -1   8   8  785.90   25.99
   1   8  -7  222.07    8.03
  -1   8   7  247.15    9.78
   1   8  -7  229.31    8.87
  -1   8   7  228.74   13.86
   1   8  -6  565.51   10.92
  -1   8   6  546.66   13.05
   1   8  -6  540.56   14.30
  -1   8   6  565.47   20.42
   1   8  -5   98.36    8.52
   1   8  -5   90.18    3.73
   1   8  -5   88.67    6.18
  -1   8   5   89.53    8.29
  -1   8   4   14.54    2.03
   1   8  -4   15.05    1.31
   1   8  -4   15.78    1.33
   1   8  -4   12.96    4.05
  -1   8   4   17.09    3.53
   1   8  -4   18.47    3.15
  -1   8   4    8.00    3.69
   1   8  -4   16.78    2.16
  -1   8   3  328.62    7.26
   1   8  -3  343.40   13.78
  -1   8   3  352.53   13.62
   1   8  -3  331.27   13.26
   1   8  -3  354.36   12.74
  -1   8   3  364.55   14.66
   1   8  -3  331.80    9.41
   1   8  -2    7.73    2.53
  -1   8   2    3.80    1.24
   1   8  -2    3.42    0.83
  -1   8   2    3.38    2.40
   1   8  -2   -0.87    2.92
   1   8  -2    6.84    2.67
   1   8  -2    5.98    2.43
  -1   8   2    3.26    1.16
   1   8  -2    3.97    1.88
  -1   8   2    6.10    3.17
  -1   8   1  405.36    8.90
   1   8  -1  396.21   13.57
   1   8  -1  423.04   15.44
  -1   8   1  411.62   15.49
  -1   8   1  391.60   12.96
   1   8  -1  396.80    7.74
   1   8  -1  396.28   13.44
   1   8  -1  412.39   14.40
  -1   8   1  408.41   15.17
  -1   8   1  399.39   14.36
   1   8  -1  404.72   10.96
  -1   8   1  400.72    8.83
  -1   8   1  404.04   14.95
   1   8  -1  407.83   15.14
   1   8  -1  412.89   12.35
  -1   8   1  410.70   14.29
  -1   8   0   54.90    3.82
  -1   8   0   51.78    5.63
   1   8   0   49.77    5.03
   1   8   0   53.25    5.90
   1   8   0   52.29    3.44
  -1   8   0   55.20    4.81
  -1   8   0   54.11    3.63
   1   8   0   49.82    5.44
   1   8   0   49.26    4.21
  -1   8   0   54.10    5.69
  -1   8   0   52.55    5.37
  -1   8   0   54.00    5.26
   1   8   0   51.12    4.86
   1   8   0   58.41    6.22
  -1   8   0   55.56    5.62
   1   8   1  173.13    8.66
  -1   8  -1  185.53    7.56
  -1   8  -1  158.86    9.36
   1   8   1  165.10    9.99
  -1   8  -1  156.56    7.75
   1   8   1  159.06    6.75
  -1   8  -1  159.20    6.87
   1   8   1  157.65    9.44
  -1   8  -1  185.51   10.11
  -1   8  -1  161.87    9.12
  -1   8  -1  176.11    9.74
   1   8   1  154.13    8.64
   1   8   1  169.24    9.83
   1   8   2  829.51   18.46
  -1   8  -2  837.00   20.87
  -1   8  -2  805.39   17.28
   1   8   2  835.35   17.06
  -1   8  -2  805.86   16.73
  -1   8  -2  850.87   21.10
   1   8   2  889.80   22.35
   1   8   2  882.53   21.36
  -1   8  -2  845.10   20.94
   1   8   3  489.83   14.36
  -1   8  -3  485.38   15.67
   1   8   3  469.49   14.09
  -1   8  -3  466.83   13.20
  -1   8  -3  477.65   13.95
  -1   8  -3  491.91   15.85
  -1   8  -3  493.34   16.15
   1   8   3  490.21   16.79
   1   8   4  433.16   13.92
  -1   8  -4  449.02   14.82
   1   8   4  453.99   15.03
  -1   8  -4  430.34   14.46
  -1   8  -4  464.62   15.32
   1   8   4  466.89   17.14
  -1   8  -4  457.08   15.59
  -1   8  -5  141.62    8.34
   1   8   5  142.60    8.45
   1   8   5  180.12   10.34
  -1   8  -5  164.89    9.07
  -1   8  -5  144.26    9.10
  -1   8  -5  146.36    9.18
   1   8   5  162.57   10.95
   1   8   6   45.31    5.39
  -1   8  -6   34.25    4.26
  -1   8  -6   49.07    5.18
   1   8   6   44.86    6.83
   1   8   7   26.19    4.62
  -1   8  -7   36.07    4.25
  -1   8  -7   33.58    4.32
   1   8   7   34.68    5.92
  -1   8  -8   49.82    4.66
   1   8   8   43.32    5.88
  -1   8  -8   52.89    6.05
  -1   8  -8   52.62    5.09
  -1   8  -8   44.20    2.13
  -1   8  -8   47.23    2.18
   1   8   8   40.79    6.54
  -1   8  -9    6.28    2.00
  -1   8  -9   11.10    3.44
  -1   8  -9    3.93    2.21
   1   8   9   11.79    5.41
  -1   8 -10    5.49    3.22
   1   8  10   10.64    3.82
   1   8  10    5.32    3.98
  -1   8 -11   12.89    4.21
   1   8  11    7.28    4.05
   1   8  11   11.00    5.36
  -1   8 -12    9.33    4.17
   1   8  12    6.00    3.87
  -1   8 -13   -1.19    3.58
   1   8  13    6.00    4.60
   1   8  13    3.46    4.35
  -1   8 -14   -0.69    3.81
   1   8  14   -7.71    4.65
   1   8  14    6.64    5.59
   1   8  15    1.48    4.44
   1   8  15    2.46    4.78
   1   8  16    2.29    4.18
  -1   9  15   -5.43    4.55
  -1   9  14    2.18    4.89
  -1   9  13    0.51    3.76
  -1   9  12    2.62    3.22
  -1   9  12    2.01    4.47
  -1   9  11   -1.51    2.94
  -1   9  11   -1.85    3.35
   1   9 -10    5.12    2.46
  -1   9  10    3.51    2.73
  -1   9  10    2.18    4.50
   1   9  -9  119.38    7.07
  -1   9   9  124.71    8.21
  -1   9   9  112.74   11.27
   1   9  -8   48.78    4.26
   1   9  -8   56.50    4.81
  -1   9   8   66.18    5.70
  -1   9   8   59.08    8.02
   1   9  -7   96.79    5.13
  -1   9   7  103.95    6.49
   1   9  -7   95.05    6.41
  -1   9   7   97.75    9.79
   1   9  -6   96.42    9.26
   1   9  -6  102.15    4.46
   1   9  -6  102.27    7.00
  -1   9   6   87.80    5.42
  -1   9   6   99.70    9.64
   1   9  -5   90.88    8.42
   1   9  -5   84.30    3.31
   1   9  -5   90.09    3.35
   1   9  -5   93.02    6.93
  -1   9   5   91.97    8.72
  -1   9   4  135.37    5.27
   1   9  -4  117.26    9.11
   1   9  -4  144.23    8.63
  -1   9   4  125.33    9.82
   1   9  -4  121.73    5.64
  -1   9   3   79.10    3.94
   1   9  -3   80.26    7.17
  -1   9   3   83.85    7.21
   1   9  -3   86.19    6.94
   1   9  -3   78.27    6.96
  -1   9   3   72.09    7.26
   1   9  -3   68.76    4.85
  -1   9   2  148.69    5.48
   1   9  -2  146.24    9.33
   1   9  -2  144.98    4.19
  -1   9   2  159.00    9.11
   1   9  -2  156.00    9.30
   1   9  -2  153.74    9.31
  -1   9   2  154.72    9.67
  -1   9   2  152.80    5.73
   1   9  -2  136.22    7.28
  -1   9   2  159.92   10.00
   1   9  -1   59.18    5.78
  -1   9   1   55.34    3.73
   1   9  -1   61.35    3.41
  -1   9   1   67.16    5.79
  -1   9   1   61.37    3.87
   1   9  -1   56.30    4.61
  -1   9   1   55.15    6.06
   1   9  -1   58.45    5.62
   1   9  -1   57.21    5.28
  -1   9   1   61.63    6.15
  -1   9   0  123.22    6.02
   1   9   0  119.19    7.84
  -1   9   0  114.77    7.17
   1   9   0  116.82    5.45
  -1   9   0  122.07    5.89
   1   9   0  118.07    6.73
  -1   9   0  130.96    8.57
   1   9   0  109.77    7.43
  -1   9   0  110.85    7.75
   1   9   1  129.79    7.93
  -1   9  -1  124.58    6.63
  -1   9  -1  111.38    6.96
   1   9   1  125.50    6.38
   1   9   1  127.94    7.24
  -1   9  -1  122.98    8.55
  -1   9  -1  123.43    6.46
  -1   9  -1  125.45    7.85
   1   9   1  128.65    8.41
   1   9   2   18.70    3.48
   1   9   2   20.76    3.25
  -1   9  -2   21.19    3.12
  -1   9  -2   18.63    3.28
  -1   9  -2   25.10    3.39
  -1   9  -2   23.10    3.59
   1   9   2   30.04    5.22
  -1   9  -3   68.12    6.61
   1   9   3   70.64    5.99
  -1   9  -3   54.54    4.85
   1   9   3   68.52    5.99
  -1   9  -3   77.66    6.09
   1   9   3   75.42    7.41
  -1   9  -3   74.33    5.63
  -1   9  -4   43.99    5.44
   1   9   4   41.78    5.04
   1   9   4   45.23    5.24
  -1   9  -4   40.26    4.33
  -1   9  -4   41.42    5.02
   1   9   4   40.43    6.12
  -1   9  -4   43.40    5.40
  -1   9  -4   38.11    4.08
   1   9   5  184.97    9.91
  -1   9  -5  191.62   10.42
  -1   9  -5  182.99   10.29
   1   9   5  176.25   11.73
  -1   9  -5  192.40    7.57
   1   9   6  227.96   11.29
  -1   9  -6  247.02   11.52
  -1   9  -6  237.26   11.35
   1   9   6  228.39   13.90
  -1   9  -6  219.02    7.42
  -1   9  -7   30.86    4.40
   1   9   7   27.32    4.69
  -1   9  -7   39.25    4.82
   1   9   7   38.96    6.78
  -1   9  -7   35.27    2.65
   1   9   8   40.36    5.57
  -1   9  -8   33.53    4.35
  -1   9  -8   37.15    5.10
  -1   9  -8   37.59    4.72
   1   9   8   32.13    6.39
  -1   9  -9   44.47    5.78
   1   9   9   30.96    5.29
   1   9   9   41.05    7.98
  -1   9 -10    0.53    2.58
   1   9  10    1.86    4.39
  -1   9 -11   12.01    4.15
   1   9  11    5.88    3.63
   1   9  11    9.41    5.13
  -1   9 -12   20.42    4.82
   1   9  12   17.30    5.27
   1   9  12   14.80    5.10
  -1   9 -13   -1.20    3.18
   1   9  13   -2.88    3.50
   1   9  13   -1.60    4.28
   1   9  14    9.13    4.79
   1   9  14   13.62    5.88
   1   9  15   -3.79    4.20
  -1  10  14   13.04    6.27
  -1  10  13   10.01    6.18
  -1  10  12    1.66    3.68
  -1  10  11    5.52    4.29
  -1  10  10    0.70    2.44
  -1  10  10    0.08    4.72
  -1  10   9    6.64    2.52
  -1  10   9    6.19    4.04
   1  10  -8  233.33    8.20
  -1  10   8  221.95    9.98
  -1  10   8  239.37   15.65
   1  10  -7   36.96    2.98
   1  10  -7   42.16    7.03
   1  10  -7   38.17    4.77
  -1  10   7   37.66    4.23
  -1  10   7   45.03    7.38
   1  10  -6    1.24    1.05
   1  10  -6    1.49    3.74
   1  10  -6    1.07    0.89
  -1  10   6   -0.34    1.85
   1  10  -6   -1.95    2.88
  -1  10   6    0.31    3.68
   1  10  -5   58.08    2.28
   1  10  -5   59.54    2.35
   1  10  -5   65.58    7.68
   1  10  -5   58.30    6.08
  -1  10   5   66.53    8.15
   1  10  -4    1.03    3.24
  -1  10   4    0.34    1.25
   1  10  -4    3.11    1.93
  -1  10   4    1.78    3.59
   1  10  -3   54.22    2.18
   1  10  -3   57.37    6.61
  -1  10   3   50.59    3.38
  -1  10   3   59.51    7.10
   1  10  -3   54.26    4.72
   1  10  -2  130.96    9.06
  -1  10   2  140.00    5.77
   1  10  -2  140.25    4.49
  -1  10   2  147.25    9.20
  -1  10   2  143.42    5.98
  -1  10   2  137.49    9.76
  -1  10   2  131.24    9.57
   1  10  -2  146.47    8.06
   1  10  -1   25.28    2.55
   1  10  -1   25.70    4.22
  -1  10   1   25.93    4.11
  -1  10   1   28.16    2.95
   1  10  -1   23.61    3.60
   1  10  -1   31.67    4.56
  -1  10   1   24.38    2.75
  -1  10   1   29.12    4.79
  -1  10   1   30.99    5.13
   1  10  -1   26.92    4.25
  -1  10   0   47.25    4.22
   1  10   0   55.48    5.98
   1  10   0   44.72    3.68
  -1  10   0   48.87    4.98
  -1  10   0   49.86    4.11
   1  10   0   46.87    5.23
  -1  10   0   49.07    5.90
   1  10   0   48.87    4.87
   1  10   0   51.43    5.75
  -1  10   0   46.63    5.62
  -1  10  -1   27.57    3.75
   1  10   1   31.40    3.58
   1  10   1   31.06    4.56
  -1  10  -1   29.96    3.69
  -1  10  -1   31.36    3.60
  -1  10  -1   28.33    4.78
   1  10   1   38.08    4.49
   1  10   1   24.42    4.34
  -1  10  -1   26.86    4.18
   1  10   2    2.40    2.46
  -1  10  -2    5.15    2.52
   1  10   2    7.48    2.46
  -1  10  -2    2.92    1.80
  -1  10  -2    4.31    1.98
  -1  10  -2    2.92    2.19
   1  10   2    1.87    3.24
  -1  10  -3  137.57    8.44
   1  10   3  139.48    8.56
  -1  10  -3  125.37    7.44
   1  10   3  123.25    8.00
  -1  10  -3  128.69    8.04
   1  10   3  135.22   10.10
  -1  10  -3  141.83    8.03
   1  10   4    0.35    2.24
   1  10   4    0.04    2.12
  -1  10  -4    0.46    1.73
  -1  10  -4    1.57    2.09
   1  10   4   -1.93    3.71
  -1  10  -4   -0.22    1.78
  -1  10  -5  259.74   11.04
   1  10   5  268.30   12.24
   1  10   5  251.50   14.48
  -1  10  -5  268.28    9.63
   1  10   6  100.73    7.92
  -1  10  -6   88.86    5.14
   1  10   6  106.37   10.06
   1  10   7  183.93   10.99
  -1  10  -7  179.19    6.05
   1  10   7  177.49   13.12
  -1  10  -8   52.25    6.06
   1  10   8   65.71    7.01
   1  10   8   68.55    8.91
  -1  10  -9   -1.41    2.73
   1  10   9   -0.53    3.23
   1  10   9    4.65    4.96
  -1  10 -10    6.77    3.15
   1  10  10   10.47    5.05
  -1  10 -11    2.52    3.22
   1  10  11    1.33    3.34
   1  10  11    3.51    5.70
   1  10  12   -5.27    3.59
   1  10  12   -7.93    5.36
   1  10  13   13.60    5.32
   1  10  13    2.73    4.95
   1  10  14    0.13    3.46
  -1  11  13    1.68    4.88
  -1  11  12    5.62    4.79
  -1  11  11   -3.08    4.66
  -1  11  10    8.92    4.43
  -1  11   9    7.19    4.90
   1  11  -8   12.67    5.24
  -1  11   8    9.97    2.93
  -1  11   8   13.51    5.24
   1  11  -7    3.46    3.92
  -1  11   7    6.18    2.20
  -1  11   7   -1.55    4.89
   1  11  -6   17.49    5.16
  -1  11   6   12.34    4.65
   1  11  -5   31.08    5.75
  -1  11   5   25.70    2.83
  -1  11   5   23.33    5.67
   1  11  -4   65.24    7.60
  -1  11   4   67.49    4.24
  -1  11   4   70.72    8.51
   1  11  -4   67.37    5.14
   1  11  -3   74.58    7.67
  -1  11   3   69.66    4.24
   1  11  -3   69.10    2.51
  -1  11   3   66.45    7.28
  -1  11   3   70.92    4.48
  -1  11   3   80.17    8.33
   1  11  -3   74.59    5.76
  -1  11   2  101.66    5.29
   1  11  -2  106.41    8.68
   1  11  -2  104.68    4.22
  -1  11   2  105.07    8.95
  -1  11   2  102.56    5.44
  -1  11   2  113.80    9.44
   1  11  -2  108.69    7.53
  -1  11   1   27.80    3.25
  -1  11   1   23.20    3.80
   1  11  -1   28.24    2.76
   1  11  -1   21.71    4.45
  -1  11   1   18.56    2.54
  -1  11   1   29.97    5.55
   1  11  -1   29.73    4.50
  -1  11   1   31.72    5.31
  -1  11   0   35.22    4.55
   1  11   0   32.40    3.33
   1  11   0   37.46    5.09
  -1  11   0   35.58    3.75
  -1  11   0   43.08    4.12
  -1  11   0   34.48    5.43
   1  11   0   39.90    4.67
   1  11   0   34.43    4.67
  -1  11   0   33.62    5.12
   1  11   0   33.16    5.03
  -1  11  -1   10.67    2.72
   1  11   1   11.32    2.42
  -1  11  -1   15.22    3.03
   1  11   1   14.02    3.65
  -1  11  -1   12.40    2.63
   1  11   1   10.01    3.00
  -1  11  -1   17.27    3.68
   1  11   1   16.31    4.15
   1  11   2   35.36    4.94
  -1  11  -2   32.42    4.12
  -1  11  -2   32.22    4.17
   1  11   2   37.76    4.43
  -1  11  -2   33.46    4.16
  -1  11  -2   28.04    4.41
   1  11   2   32.25    5.41
   1  11   3   32.40    4.83
  -1  11  -3   37.62    4.46
  -1  11  -3   37.98    5.06
   1  11   3   29.05    4.24
  -1  11  -3   27.41    4.12
   1  11   3   31.27    5.56
  -1  11  -3   32.18    4.30
  -1  11  -4   54.75    5.26
   1  11   4   62.32    6.23
   1  11   4   61.98    7.73
  -1  11  -4   70.73    5.79
  -1  11  -5    9.27    2.69
   1  11   5    7.57    3.05
   1  11   5    6.27    4.19
  -1  11  -5   11.59    2.77
  -1  11  -6  138.86    8.59
   1  11   6  137.25    9.25
   1  11   6  141.29   12.23
  -1  11  -6  131.64    6.58
   1  11   7   64.48    6.94
   1  11   7   52.89    8.38
  -1  11  -8    2.00    2.52
   1  11   8    1.83    2.91
   1  11   8   -6.02    5.08
  -1  11  -9   -1.75    2.97
   1  11   9   -4.04    3.21
   1  11   9    2.65    4.73
  -1  11 -10    4.08    2.83
   1  11  10    3.35    4.05
   1  11  11   -1.42    3.72
   1  11  11   -3.57    4.80
   1  11  12    8.41    4.06
   1  11  12    6.86    4.28
  -1  12  12    4.66    5.47
   1  12 -11    3.16    4.64
  -1  12  11   -0.16    4.56
   1  12 -10   14.99    5.99
  -1  12  10   14.56    6.08
   1  12  -9    2.33    3.65
  -1  12   9   10.80    6.48
   1  12  -8   10.04    4.93
  -1  12   8   -2.46    4.87
   1  12  -7   11.18    5.16
  -1  12   7   14.07    5.45
   1  12  -6   42.37    7.00
  -1  12   6   30.32    6.29
  -1  12   5   47.47    3.55
  -1  12   5   37.28    6.96
   1  12  -4   -0.90    3.06
  -1  12   4    0.58    1.30
  -1  12   4    1.36    3.63
   1  12  -4    0.28    1.84
  -1  12   3  121.27    5.70
   1  12  -3  114.24    9.67
   1  12  -3  118.49    3.15
  -1  12   3  137.62   10.99
  -1  12   3  117.12    5.88
  -1  12   3  128.42   10.97
   1  12  -3  120.21    7.68
  -1  12   2   31.56    3.26
   1  12  -2   35.49    2.62
   1  12  -2   38.85    5.86
  -1  12   2   29.69    3.30
  -1  12   2   38.06    6.02
   1  12  -2   38.13    4.90
  -1  12   2   33.67    5.85
  -1  12   1   38.10    3.79
   1  12  -1   46.12    3.59
   1  12  -1   42.32    5.93
  -1  12   1   46.74    4.18
  -1  12   1   37.77    5.79
   1  12  -1   44.67    5.63
  -1  12   1   51.68    6.83
  -1  12   0   12.76    3.08
  -1  12   0   15.73    2.90
   1  12   0   19.56    4.26
   1  12   0   13.22    2.47
  -1  12   0   13.82    2.43
   1  12   0   18.18    3.67
  -1  12   0   13.39    4.47
  -1  12   0    9.96    3.49
   1  12   0    5.10    2.97
  -1  12  -1   40.92    4.63
   1  12   1   37.53    5.17
  -1  12  -1   39.23    4.69
   1  12   1   37.97    4.22
   1  12   1   40.74    5.16
  -1  12  -1   32.70    4.03
   1  12   1   32.74    5.35
  -1  12  -1   42.92    5.75
   1  12   2    7.93    3.06
  -1  12  -2   11.96    3.22
  -1  12  -2    8.18    2.50
   1  12   2    9.47    2.66
  -1  12  -2   14.89    3.12
   1  12   2    8.34    3.24
   1  12   2    8.18    3.99
  -1  12  -2   12.84    3.60
   1  12   3    2.62    2.63
   1  12   3   -6.78    2.57
  -1  12  -3   -1.28    2.04
  -1  12  -3   -1.37    2.47
  -1  12  -3   -0.97    2.11
   1  12   3   -3.13    4.46
  -1  12  -3    0.32    2.19
  -1  12  -4   83.07    6.60
  -1  12  -4   82.18    7.55
   1  12   4   83.13    7.23
  -1  12  -4   82.66    6.65
   1  12   4   61.54    8.07
  -1  12  -5  189.72   12.09
   1  12   5  185.82   10.66
   1  12   5  221.45   14.85
  -1  12  -5  191.32    9.13
   1  12   6    2.31    2.84
  -1  12  -6    1.03    1.61
   1  12   6    6.88    4.24
   1  12   7  113.30    9.06
   1  12   7  112.03   11.28
  -1  12  -8   13.39    3.71
   1  12   8   11.71    3.81
   1  12   8    7.76    4.22
   1  12   9    9.64    3.87
   1  12   9    3.59    4.12
   1  12  10   21.65    7.12
   1  12  11    1.73    4.74
   1  13 -11    6.48    4.90
  -1  13  11   -1.97    5.18
   1  13 -10    3.57    5.35
  -1  13  10    6.18    5.79
   1  13  -9   10.33    4.92
  -1  13   9   16.42    6.59
   1  13  -8    7.18    5.33
  -1  13   8    0.45    3.71
   1  13  -7   12.55    4.81
  -1  13   7    7.89    5.18
   1  13  -6   34.28    6.79
  -1  13   6   46.49    7.76
   1  13  -5   56.85    7.82
  -1  13   5   57.14    8.52
   1  13  -4   57.23    7.60
  -1  13   4   50.43    7.03
   1  13  -4   56.92    5.27
  -1  13   4   57.18    7.98
  -1  13   3    3.40    1.38
   1  13  -3    2.13    3.53
  -1  13   3    4.23    3.54
  -1  13   3   -0.08    3.24
   1  13  -3    9.00    2.82
  -1  13   2    6.36    1.87
   1  13  -2    7.26    3.46
  -1  13   2    3.25    3.22
   1  13  -2   10.41    3.14
  -1  13   2    6.15    3.48
  -1  13   1   16.26    2.98
   1  13  -1   10.07    3.63
  -1  13   1   21.13    4.83
  -1  13   1   23.04    5.19
   1  13  -1   15.86    4.12
  -1  13   0   18.45    3.27
   1  13   0   30.41    4.98
   1  13   0   24.27    4.48
  -1  13   0   27.84    5.57
   1  13   0   23.85    4.87
  -1  13   0   22.91    4.94
  -1  13  -1   21.41    3.79
   1  13   1   18.63    4.17
   1  13   1   17.62    3.86
  -1  13  -1   20.34    4.56
   1  13   1   19.77    4.41
  -1  13  -2   59.11    6.06
   1  13   2   53.72    6.14
   1  13   2   56.15    6.47
  -1  13  -2   63.74    6.79
   1  13   2   53.18    7.15
   1  13   3    5.71    3.04
  -1  13  -3    7.29    3.08
   1  13   3   11.57    3.75
  -1  13  -3   11.69    3.23
   1  13   3   10.91    4.32
   1  13   4   78.97    7.31
  -1  13  -4   72.28    7.58
   1  13   4   79.60    9.37
  -1  13  -4   78.37    6.77
   1  13   5   75.63    7.33
  -1  13  -5   83.55    8.46
  -1  13  -5   79.39    6.25
   1  13   5   80.70    9.75
  -1  13  -6    1.36    3.39
   1  13   6    5.01    3.01
   1  13   6   -3.10    4.13
   1  13   7    0.74    2.86
   1  13   7    4.95    4.59
   1  13   8   24.82    7.27
   1  13   9   28.31    7.43
   1  13  10   13.77    6.31
   1  14 -11    1.76    4.08
   1  14 -10    2.13    4.41
   1  14  -9    3.01    4.36
  -1  14   9    1.09    4.45
   1  14  -8   17.81    6.38
  -1  14   8   11.55    5.99
   1  14  -7   -4.75    5.31
  -1  14   7    9.56    5.19
   1  14  -6   11.47    5.40
  -1  14   6   14.47    5.89
   1  14  -5   15.01    4.71
  -1  14   5   21.27    5.24
  -1  14   5    7.79    5.01
   1  14  -4   44.22    6.97
  -1  14   4   22.31    5.06
  -1  14   4   36.36    7.05
   1  14  -3   -1.12    3.51
  -1  14   3    0.74    3.07
   1  14  -3    2.84    2.23
  -1  14   3    1.79    4.00
   1  14  -2   -0.88    3.36
  -1  14   2    0.92    3.05
  -1  14   2    0.49    3.70
   1  14  -2    2.05    2.79
   1  14  -1   18.00    4.68
  -1  14   1   17.60    4.64
  -1  14   1   20.59    5.16
   1  14  -1   10.06    3.63
   1  14   0   23.07    4.66
  -1  14   0   38.88    4.71
   1  14   0   31.20    5.03
  -1  14   0   35.73    6.21
   1  14   0   26.30    5.25
  -1  14   0   38.41    6.34
   1  14   1   40.61    5.84
  -1  14  -1   44.48    5.08
   1  14   1   35.52    5.13
   1  14   1   32.08    5.46
  -1  14  -1   45.48    6.28
   1  14   2   22.26    4.42
  -1  14  -2   20.62    4.01
   1  14   2   23.30    4.80
  -1  14  -2   20.02    4.34
   1  14   2   15.77    4.92
   1  14   3    2.08    3.18
  -1  14  -3    2.47    2.67
   1  14   3    2.01    3.47
   1  14   3   -0.41    3.97
  -1  14  -3    3.63    2.71
  -1  14  -4    6.99    3.51
   1  14   4   11.04    3.64
   1  14   4   12.06    4.80
  -1  14  -4   15.80    3.79
  -1  14  -5    5.96    3.52
   1  14   5   12.79    3.83
   1  14   5    3.80    4.27
  -1  14  -6   34.69    5.99
   1  14   6   23.30    6.02
  -1  14  -7    9.03    3.60
   1  14   7   19.89    6.15
  -1  14  -8   17.41    5.26
   1  14   8   16.80    6.70
   1  14   9   37.63    8.61
   1  15 -10    6.92    4.67
   1  15  -9   16.17    6.25
   1  15  -8    6.77    5.07
  -1  15   8    7.61    4.73
   1  15  -7   16.96    5.78
  -1  15   7   22.14    7.11
   1  15  -6   10.56    4.91
  -1  15   6   -0.12    3.82
  -1  15   6    5.31    4.85
   1  15  -5   13.73    4.84
  -1  15   5    4.14    3.76
  -1  15   5    7.93    4.77
   1  15  -4   37.94    6.35
  -1  15   4   51.14    8.12
  -1  15   4   38.72    7.39
   1  15  -3    2.83    3.29
  -1  15   3   -3.09    3.62
  -1  15   3    1.61    4.41
   1  15  -2    5.28    3.71
  -1  15   2    3.33    3.04
  -1  15   2    7.58    3.81
   1  15  -2    7.94    3.23
   1  15  -1   17.98    4.74
  -1  15   1   14.30    4.73
  -1  15   1   19.15    4.93
   1  15  -1   21.19    4.29
   1  15   0    3.97    3.37
  -1  15   0   -4.04    3.59
   1  15   0    1.84    2.91
   1  15   1    4.15    2.70
   1  15   1   10.67    3.69
   1  15   1    5.80    3.85
  -1  15  -1   14.96    4.42
   1  15   2    5.19    2.91
   1  15   2   -1.06    3.27
   1  15   2    4.42    4.28
  -1  15  -2    7.31    3.42
   1  15   3   22.45    4.82
  -1  15  -3   28.35    5.02
   1  15   3   23.85    5.32
  -1  15  -3   19.62    4.44
   1  15   3   26.23    6.25
  -1  15  -4   31.85    5.94
   1  15   4   23.39    5.50
  -1  15  -5   11.10    4.06
   1  15   5   16.39    6.29
  -1  15  -6    6.62    4.00
   1  15   6    2.19    4.22
  -1  15  -7   -3.25    3.33
   1  15   7    4.29    4.86
  -1  15  -8   -1.45    4.41
   1  15   8   -4.94    6.40
  -1  15  -9   11.13    4.98
  -1  15 -10    0.05    4.60
   1  16  -9   10.19    5.64
   1  16  -8   13.14    6.39
   1  16  -7   19.14    6.46
  -1  16   7   35.06    7.43
  -1  16   7   24.14    7.41
   1  16  -6    8.03    5.06
  -1  16   6   11.96    5.12
   1  16  -5    5.16    3.70
  -1  16   5    7.83    3.17
  -1  16   5   11.50    5.09
   1  16  -4   15.36    4.94
  -1  16   4   15.70    5.31
  -1  16   4    9.80    5.29
   1  16  -3   -0.17    3.73
  -1  16   3    3.61    3.76
   1  16  -2   20.41    5.59
  -1  16   2   11.04    4.23
  -1  16   2   21.74    5.91
   1  16  -1   39.69    6.47
  -1  16   1   54.84    8.06
  -1  16   1   45.13    7.32
   1  16  -1   46.00    6.72
   1  16   0   33.45    5.62
  -1  16   0   26.88    5.76
   1  16   0   35.21    6.26
   1  16   1   24.44    5.20
   1  16   1   30.44    6.11
  -1  16  -1   25.01    5.55
   1  16   2  136.16   10.89
  -1  16  -2  128.23   10.63
   1  16   3   90.69    9.45
   1  16   3   74.42    9.72
   1  16   4   10.75    4.47
   1  16   4    2.47    4.51
   1  16   5    5.98    3.80
   1  16   5    8.73    5.51
   1  16   6   11.89    5.14
  -1  16  -7   -0.28    3.25
   1  16   7   14.57    6.50
  -1  16  -8   -8.18    4.88
  -1  16  -9   17.67    5.98
  -1  16 -10    9.66    5.48
   1  17  -8   14.70    6.14
   1  17  -7   12.25    5.53
  -1  17   7   25.91    6.44
   1  17  -6   -6.95    4.70
  -1  17   6    8.99    4.55
   1  17  -5    5.32    4.78
  -1  17   5    1.09    4.05
  -1  17   5    0.78    3.63
   1  17  -4    8.13    4.13
  -1  17   4    6.84    3.99
  -1  17   4    5.27    4.90
   1  17  -3   13.79    6.58
  -1  17   3    0.24    3.57
  -1  17   3    9.56    4.70
  -1  17   2   -0.21    3.05
  -1  17   2   10.77    4.52
  -1  17   1   12.38    4.87
  -1  17   1   12.64    4.98
  -1  17   0   41.24    7.11
   1  17   0   49.36    7.51
   1  17   1    0.32    3.46
  -1  17  -1    8.70    3.72
   1  17   2    2.50    3.55
   1  17   3    3.00    4.10
   1  17   4    0.32    3.61
   1  17   5    5.84    4.30
   1  17   6   -5.10    5.08
  -1  18   6   13.25    5.59
  -1  18   5   25.00    6.54
  -1  18   4  -10.77    4.85
  -1  18   4    0.96    4.65
  -1  18   3   -7.55    4.42
  -1  18   3    8.64    4.36
  -1  18   2    7.71    4.95
  -1  18   2    9.50    4.45
  -1  18   1    4.44    3.29
  -1  18   0    4.54    3.35
   1  18   1    6.96    4.03
   1  18   2    8.93    3.92
   1  18   3    2.38    3.49
   1  18   4   19.20    6.85
  -1  19   2   13.06    5.34
  -1  19   1   10.91    4.60
   1  19   2   14.58    5.32
   1  19   3   10.23    5.19
  -2 -18   3   17.70    6.73
  -2 -18   2    4.08    4.35
  -2 -18   1   10.61    5.67
   2 -17  -7    2.43    4.05
   2 -17  -6   12.69    5.25
   2 -17  -5    2.54    4.62
   2 -17  -4   -3.82    4.49
  -2 -17   4   -6.26    3.84
  -2 -17   3   -2.74    4.56
  -2 -17   3    8.86    4.94
  -2 -17   2  -14.33    6.40
  -2 -17   2    2.04    4.27
  -2 -17   1    2.71    4.05
  -2 -17   1   -1.27    4.88
  -2 -17   0    9.21    5.68
  -2 -17   0   12.22    5.92
  -2 -17  -1   18.48    6.37
  -2 -17  -1   15.64    5.98
  -2 -17  -2    1.25    4.42
  -2 -17  -2    8.85    5.22
  -2 -17  -3   -1.48    3.67
   2 -17   5    8.02    5.18
   2 -17   6   13.96    5.48
   2 -17   7    0.07    3.57
   2 -16  -8   -0.19    4.27
   2 -16  -7    5.37    5.33
   2 -16  -6    8.61    4.64
  -2 -16   6   16.25    6.55
   2 -16  -5   19.07    6.25
  -2 -16   5   20.38    7.18
  -2 -16   5   29.77    6.48
   2 -16  -4    0.84    4.07
  -2 -16   4    0.85    3.23
  -2 -16   4    0.30    4.34
  -2 -16   3    5.38    4.27
  -2 -16   3   -0.23    3.33
  -2 -16   2   17.60    5.40
  -2 -16   2   22.96    7.43
  -2 -16   1   28.95    7.08
  -2 -16   1   37.59    7.81
  -2 -16   0   16.39    5.82
  -2 -16   0   30.37    6.99
  -2 -16  -1   23.67    6.71
  -2 -16  -1   23.55    6.63
  -2 -16  -2   39.27    7.81
  -2 -16  -2   49.43    9.17
  -2 -16  -3    4.82    5.05
  -2 -16  -3   12.15    5.93
  -2 -16  -4   -0.40    4.67
   2 -16   4    2.28    4.39
  -2 -16  -5    9.06    5.53
   2 -16   5    6.08    3.68
  -2 -16  -6   -3.99    4.78
   2 -16   6    2.65    4.52
   2 -16   7    9.34    4.41
   2 -16   8   26.73    7.17
   2 -15  -9   18.93    6.40
   2 -15  -8    6.47    4.85
  -2 -15   8    5.53    4.92
   2 -15  -7   24.25    6.71
  -2 -15   7   27.39    7.16
   2 -15  -6    1.87    4.34
  -2 -15   6   15.36    6.48
   2 -15  -5   38.25    7.53
  -2 -15   5   51.75    9.17
  -2 -15   5   32.33    6.37
   2 -15  -4   -0.62    4.02
  -2 -15   4    8.51    4.79
  -2 -15   4   -3.07    4.47
   2 -15  -3   27.45    6.12
  -2 -15   3   24.06    5.95
  -2 -15   3   21.01    7.02
  -2 -15   2   27.97    6.42
  -2 -15   2   36.24    7.11
  -2 -15   1   17.60    6.39
  -2 -15   1    9.49    4.50
  -2 -15   0   21.43    6.35
  -2 -15   0   12.64    5.33
  -2 -15  -1    5.51    4.59
  -2 -15  -1    3.01    4.20
  -2 -15  -2    8.62    5.20
  -2 -15  -2   13.42    5.63
  -2 -15  -3   11.02    5.02
  -2 -15  -3    9.89    5.12
   2 -15   3   13.23    5.41
  -2 -15  -4    5.88    4.86
   2 -15   4   14.79    5.26
  -2 -15  -5   37.00    7.92
   2 -15   5   33.50    7.02
  -2 -15  -6    9.80    4.17
  -2 -15  -6   10.85    5.76
   2 -15   6    8.30    4.04
  -2 -15  -7   20.95    5.51
  -2 -15  -7   22.00    6.85
   2 -15   7   27.82    6.37
  -2 -15  -8   28.62    6.96
  -2 -15  -8   35.07    8.30
   2 -15   8   17.75    5.19
  -2 -15  -9    2.31    3.97
   2 -15   9   16.00    5.13
  -2 -15 -10    8.63    4.49
   2 -14 -10    2.65    5.40
   2 -14 -10    3.11    5.38
  -2 -14  10    2.72    3.97
   2 -14  -9   -3.27    4.26
   2 -14  -9    8.42    5.69
  -2 -14   9   -1.41    4.94
   2 -14  -8    3.14    4.80
   2 -14  -8    3.40    3.74
  -2 -14   8   12.86    6.08
   2 -14  -7    6.27    4.59
   2 -14  -7    0.51    5.01
  -2 -14   7    2.02    3.98
   2 -14  -6    5.35    3.98
   2 -14  -6    5.71    4.66
  -2 -14   6   21.05    6.58
  -2 -14   6   17.59    4.98
   2 -14  -5   -5.38    4.56
   2 -14  -5    3.22    4.82
  -2 -14   5   -0.72    4.20
  -2 -14   5    2.36    3.60
   2 -14  -4   54.72    7.95
   2 -14  -4   46.12    8.59
  -2 -14   4   57.30    9.22
  -2 -14   4   51.20    7.31
   2 -14  -3    9.47    4.23
   2 -14  -3    9.04    4.95
  -2 -14   3    4.38    4.03
  -2 -14   3    1.01    4.17
   2 -14  -2   53.78    8.58
  -2 -14   2   73.08   10.10
  -2 -14   2   71.04    8.88
  -2 -14   1   14.18    5.65
  -2 -14   1   16.40    6.48
  -2 -14   0    2.38    4.14
  -2 -14   0    3.12    3.26
  -2 -14  -1    2.25    4.24
  -2 -14  -1    2.73    3.81
  -2 -14  -2   10.56    5.04
  -2 -14  -2    5.65    4.10
  -2 -14  -3   27.63    4.56
  -2 -14  -3   10.45    5.54
  -2 -14  -3   32.07    7.52
   2 -14   3   21.14    5.83
  -2 -14  -4    6.18    2.87
  -2 -14  -4   17.79    6.38
   2 -14   4   13.42    4.96
  -2 -14  -5   23.16    5.19
  -2 -14  -5   25.67    7.02
   2 -14   5   20.51    5.89
  -2 -14  -6   15.49    4.68
  -2 -14  -6    8.98    5.42
   2 -14   6    5.61    4.15
  -2 -14  -7   32.40    6.16
  -2 -14  -7   30.92    7.20
   2 -14   7   27.46    6.40
  -2 -14  -8    1.35    3.60
  -2 -14  -8   -6.76    6.45
   2 -14   8    5.11    3.58
  -2 -14  -9   32.89    7.17
   2 -14   9   39.21    7.74
   2 -14   9   25.67    6.06
  -2 -14  -9   36.30    8.19
   2 -14  10    0.70    3.89
  -2 -14 -10   -1.91    5.70
   2 -14  11    0.68    4.37
  -2 -14 -11   -5.77    4.07
   2 -13 -12   17.72    6.24
   2 -13 -11   -3.63    4.35
   2 -13 -11   -0.07    3.89
  -2 -13  11    5.31    4.75
   2 -13 -10    0.37    3.51
  -2 -13  10    3.94    4.71
   2 -13  -9   24.22    7.08
   2 -13  -9   22.40    6.54
  -2 -13   9   25.93    6.23
   2 -13  -8    6.61    5.10
   2 -13  -8   15.14    6.23
  -2 -13   8   10.45    4.53
   2 -13  -7   15.87    6.16
   2 -13  -7    3.10    3.71
  -2 -13   7    6.83    4.24
   2 -13  -6   14.90    5.28
   2 -13  -6   19.23    5.84
  -2 -13   6   18.37    6.35
  -2 -13   6   10.74    3.99
   2 -13  -5   17.87    5.33
   2 -13  -5   16.09    5.96
  -2 -13   5   10.96    5.15
  -2 -13   5   11.00    3.86
   2 -13  -4    2.04    3.25
   2 -13  -4    1.79    4.25
  -2 -13   4    6.56    4.59
  -2 -13   4    4.16    3.39
   2 -13  -3   -4.01    3.96
   2 -13  -3    4.36    3.88
  -2 -13   3    0.90    3.31
  -2 -13   3   -2.87    4.29
   2 -13  -2    7.01    3.79
   2 -13  -2    9.73    4.90
  -2 -13   2    5.38    4.43
  -2 -13   2   11.91    4.98
   2 -13  -1   37.52    7.07
  -2 -13   1   28.14    6.45
  -2 -13   1   33.16    6.33
  -2 -13   0   44.76    7.80
  -2 -13   0   44.08    7.83
  -2 -13  -1    3.49    1.74
  -2 -13  -1    2.96    3.76
  -2 -13  -1    3.22    4.16
  -2 -13  -2   47.97    5.02
  -2 -13  -2   43.77    7.25
  -2 -13  -2   38.79    7.09
   2 -13   2   40.68    7.15
  -2 -13  -3    4.80    2.47
   2 -13   3    9.78    4.19
  -2 -13  -3   -4.19    4.12
  -2 -13  -3    5.16    4.69
  -2 -13  -4    7.47    3.15
  -2 -13  -4    8.76    5.70
   2 -13   4   11.35    4.44
  -2 -13  -4    3.69    4.43
  -2 -13  -5   11.11    3.54
  -2 -13  -5   10.97    5.27
   2 -13   5    9.23    5.13
  -2 -13  -6   21.02    4.78
  -2 -13  -6   24.22    6.11
   2 -13   6   16.83    5.23
  -2 -13  -7   19.19    5.35
   2 -13   7   17.11    5.31
  -2 -13  -7   11.22    5.67
   2 -13   7   16.29    5.38
  -2 -13  -8   13.67    5.16
   2 -13   8    4.71    3.57
   2 -13   8   16.82    5.19
  -2 -13  -8   13.72    5.29
  -2 -13  -9   14.29    5.15
   2 -13   9   23.86    6.71
  -2 -13  -9    8.02    5.02
   2 -13   9   15.26    4.62
  -2 -13 -10   -1.23    4.96
   2 -13  10    0.24    4.33
   2 -13  10    2.79    2.84
  -2 -13 -10   -2.07    4.97
  -2 -13 -11   -4.65    5.38
   2 -13  11    1.99    4.93
  -2 -13 -11    0.68    5.29
   2 -13  12   13.32    6.16
  -2 -13 -12   21.00    6.28
   2 -12 -13    7.07    4.20
   2 -12 -12   -4.00    4.70
   2 -12 -12   -4.42    5.24
  -2 -12  12    8.07    4.52
   2 -12 -11   -0.92    4.67
   2 -12 -11    0.52    4.39
  -2 -12  11    3.68    4.70
   2 -12 -10   -2.77    5.05
   2 -12 -10    2.81    4.61
  -2 -12  10    3.85    4.37
   2 -12  -9   -1.21    3.83
   2 -12  -9    9.63    5.26
  -2 -12   9    0.73    4.12
   2 -12  -8    4.45    4.33
   2 -12  -8    9.79    4.94
  -2 -12   8    4.74    4.61
   2 -12  -7    5.59    4.31
   2 -12  -7    6.23    4.92
  -2 -12   7   10.99    4.84
   2 -12  -6   31.69    6.49
   2 -12  -6   13.72    5.67
  -2 -12   6   22.92    5.73
  -2 -12   6   23.38    4.26
   2 -12  -5   43.50    6.83
   2 -12  -5   36.12    7.19
  -2 -12   5   32.15    7.00
  -2 -12   5   38.95    5.89
   2 -12  -4   64.83    8.15
   2 -12  -4   71.85    9.46
  -2 -12   4   80.18    9.31
  -2 -12   4   69.80    7.69
   2 -12  -3  145.54   12.46
   2 -12  -3  114.04   10.01
  -2 -12   3  122.13   10.24
  -2 -12   3  121.39   11.27
   2 -12  -2   35.87    6.06
   2 -12  -2   23.58    5.80
  -2 -12   2   37.13    6.48
  -2 -12   2   28.73    5.70
   2 -12  -1   24.29    5.83
  -2 -12   1   29.25    5.91
  -2 -12   1   27.49    6.52
  -2 -12   0   46.59    3.51
   2 -12   0   37.24    6.94
  -2 -12   0   54.64    8.42
  -2 -12   0   61.92    8.04
   2 -12   1   28.97    6.28
  -2 -12  -1   16.71    2.63
  -2 -12  -1   29.03    6.31
  -2 -12  -1   32.57    6.53
  -2 -12  -2   13.94    2.91
  -2 -12  -2   16.18    5.27
   2 -12   2    5.74    4.18
  -2 -12  -2   11.54    4.89
  -2 -12  -3   19.57    3.70
  -2 -12  -3   23.94    6.35
  -2 -12  -3   11.05    4.22
   2 -12   3   10.94    4.28
  -2 -12  -4   41.69    5.56
  -2 -12  -4   45.24    7.32
   2 -12   4   48.38    7.11
  -2 -12  -4   51.57    7.62
  -2 -12  -5  171.86   11.18
  -2 -12  -5  161.28   13.34
   2 -12   5  170.14   11.07
   2 -12   5  183.63   12.62
  -2 -12  -6   30.74    5.55
   2 -12   6   23.85    4.69
  -2 -12  -6   32.13    7.18
   2 -12   6   23.62    5.61
  -2 -12  -7   73.15    8.49
  -2 -12  -7   72.50    9.47
   2 -12   7   79.15    8.68
   2 -12   7   78.68    8.69
  -2 -12  -8    8.91    4.70
   2 -12   8    3.20    3.30
  -2 -12  -8    5.15    4.34
   2 -12   8   14.51    4.44
  -2 -12  -9   -1.37    3.89
   2 -12   9    2.40    3.73
   2 -12   9    7.60    4.12
  -2 -12  -9    6.52    3.97
  -2 -12 -10   10.68    5.94
   2 -12  10   11.53    5.64
  -2 -12 -10   -1.45    3.53
   2 -12  10   13.26    4.52
  -2 -12 -11   -0.22    4.31
   2 -12  11    2.53    4.82
  -2 -12 -11    9.13    5.63
  -2 -12 -12   16.85    6.65
   2 -12  12    9.04    4.44
  -2 -12 -12    2.99    3.49
  -2 -12 -13    9.56    5.18
   2 -11 -14   -4.64    4.99
   2 -11 -13    0.17    4.85
  -2 -11  13    9.46    5.04
   2 -11 -12    4.39    4.93
   2 -11 -12    1.97    5.19
  -2 -11  12   -5.72    4.31
   2 -11 -11   -2.77    5.02
  -2 -11  11    6.58    4.67
   2 -11 -10    0.67    4.89
   2 -11 -10    4.85    5.03
  -2 -11  10    3.52    4.14
   2 -11  -9    2.96    4.91
   2 -11  -9   -0.53    4.07
  -2 -11   9   -0.04    4.49
   2 -11  -8   21.27    6.23
   2 -11  -8   15.12    4.75
  -2 -11   8   13.90    4.84
   2 -11  -7   26.89    6.10
   2 -11  -7   30.16    6.28
  -2 -11   7   34.39    7.01
  -2 -11   7   28.91    4.28
   2 -11  -6  187.26   14.09
   2 -11  -6  177.20   13.21
  -2 -11   6  180.37   10.78
  -2 -11   6  199.31   14.25
   2 -11  -5   21.96    5.48
   2 -11  -5   17.42    5.31
  -2 -11   5   18.45    4.80
  -2 -11   5    8.50    2.91
   2 -11  -4  315.78   17.42
   2 -11  -4  286.72   15.49
  -2 -11   4  303.70   14.54
  -2 -11   4  279.93   16.16
   2 -11  -3   82.91    9.44
   2 -11  -3   96.17    8.83
  -2 -11   3   93.93    8.64
  -2 -11   3  105.65   10.13
   2 -11  -2   35.83    5.58
   2 -11  -2   39.60    6.75
  -2 -11   2   50.45    6.69
  -2 -11   2   45.25    7.01
  -2 -11   2   39.23    4.87
   2 -11  -1   27.31    5.91
  -2 -11   1   23.60    4.96
  -2 -11   1   24.77    5.44
   2 -11   0   47.08    7.17
  -2 -11   0   49.19    3.46
  -2 -11   0   57.49    7.55
  -2 -11   0   43.60    6.46
   2 -11   1   26.89    5.62
  -2 -11  -1   17.52    2.71
  -2 -11  -1   14.89    4.31
  -2 -11  -1   13.01    4.78
   2 -11   2   16.97    5.07
  -2 -11  -2   20.01    3.43
  -2 -11  -2    8.79    4.26
  -2 -11  -2   20.61    4.91
   2 -11   2   16.41    4.88
  -2 -11  -3   72.83    6.33
  -2 -11  -3   74.57    8.61
  -2 -11  -3   78.70    8.73
   2 -11   3   69.97    7.79
  -2 -11  -4   17.52    3.77
  -2 -11  -4   23.37    5.21
   2 -11   4   22.53    4.06
  -2 -11  -4   23.09    5.17
   2 -11   4   24.43    4.98
  -2 -11  -5   24.18    4.86
  -2 -11  -5   15.43    5.22
   2 -11   5   24.28    4.87
   2 -11   5   21.13    4.95
  -2 -11  -6  264.87   14.44
  -2 -11  -6  278.32   16.95
   2 -11   6  269.05   14.09
   2 -11   6  278.94   14.60
  -2 -11  -7   23.34    5.41
   2 -11   7   32.13    5.91
  -2 -11  -7   13.53    5.62
   2 -11   7   24.12    5.15
  -2 -11  -8   28.76    6.05
   2 -11   8   27.16    5.89
  -2 -11  -8   25.25    6.28
   2 -11   8   30.63    5.75
  -2 -11  -9   -0.59    3.86
   2 -11   9   -0.87    3.50
  -2 -11  -9   -3.15    4.88
   2 -11   9   -0.23    2.72
  -2 -11 -10   -2.45    4.15
   2 -11  10    9.63    5.54
  -2 -11 -10    1.53    4.78
   2 -11  10    5.89    3.33
  -2 -11 -11    9.63    5.10
   2 -11  11    8.18    5.90
  -2 -11 -11    6.09    3.97
  -2 -11 -12   13.15    5.95
   2 -11  12    0.75    5.00
  -2 -11 -12    0.44    3.79
  -2 -11 -13    8.42    5.25
   2 -11  13    7.49    5.50
  -2 -11 -13    4.09    4.08
  -2 -11 -14   -1.46    3.66
   2 -10 -14   42.34    8.59
  -2 -10  14   49.12    9.23
   2 -10 -13    7.02    5.36
   2 -10 -13    4.27    5.11
  -2 -10  13    4.92    5.18
   2 -10 -12   -4.24    5.38
   2 -10 -12   -6.97    5.37
  -2 -10  12    2.06    4.44
   2 -10 -11   -5.97    5.77
   2 -10 -11   -0.47    3.65
  -2 -10  11   -3.51    4.19
   2 -10 -10   13.96    5.13
   2 -10 -10   12.77    5.74
  -2 -10  10   15.06    5.59
   2 -10  -9    2.43    4.63
   2 -10  -9    4.42    4.08
  -2 -10   9   10.94    5.20
   2 -10  -8    7.77    4.05
   2 -10  -8    9.03    4.42
  -2 -10   8    8.50    4.66
   2 -10  -7   14.65    5.20
   2 -10  -7   10.48    4.47
  -2 -10   7   11.04    2.71
  -2 -10   7    9.20    3.10
  -2 -10   7   13.55    5.49
   2 -10  -6   81.91    9.20
   2 -10  -6   71.18    8.65
  -2 -10   6   66.40    5.24
  -2 -10   6   80.74    6.89
  -2 -10   6   70.34    8.41
   2 -10  -5   72.43    8.41
   2 -10  -5   70.47    7.93
  -2 -10   5   77.50    7.00
  -2 -10   5   77.15    8.86
   2 -10  -4   78.69    9.00
   2 -10  -4   80.90    8.36
  -2 -10   4   83.37    7.46
  -2 -10   4   84.70    8.98
   2 -10  -3  223.24   13.80
   2 -10  -3  238.23   13.06
  -2 -10   3  224.72   12.10
  -2 -10   3  231.20    9.70
  -2 -10   3  243.35   14.21
   2 -10  -2   93.66    9.11
   2 -10  -2   88.07    8.10
  -2 -10   2  103.31    8.71
  -2 -10   2   98.42    9.20
  -2 -10   2   95.15    6.87
   2 -10  -1   -1.78    3.98
   2 -10  -1    1.62    2.86
  -2 -10   1   -0.06    3.34
  -2 -10   1   -2.30    3.90
  -2 -10   1   -0.04    2.15
   2 -10   0   50.36    7.01
  -2 -10   0   49.35    3.34
  -2 -10   0   51.52    6.68
  -2 -10   0   47.43    6.80
   2 -10   1    5.48    4.39
  -2 -10  -1    1.34    1.67
  -2 -10  -1   -3.15    3.25
  -2 -10  -1    0.73    3.69
   2 -10   2  257.85   13.75
  -2 -10  -2  293.08   10.72
  -2 -10  -2  290.78   15.19
  -2 -10  -2  262.87   14.35
   2 -10   2  274.20   13.69
  -2 -10  -3  298.34   11.88
  -2 -10  -3  296.52   15.68
   2 -10   3  295.03   11.74
  -2 -10  -3  281.87   14.91
   2 -10   3  276.29   13.79
   2 -10   3  278.55   14.06
  -2 -10  -4   49.59    5.62
  -2 -10  -4   50.35    7.00
   2 -10   4   54.57    5.74
  -2 -10  -4   45.13    6.46
   2 -10   4   48.88    6.27
  -2 -10  -5    8.85    3.45
  -2 -10  -5   11.42    4.26
   2 -10   5   11.25    3.81
   2 -10   5   13.18    3.73
  -2 -10  -6  113.78    9.39
   2 -10   6   99.80    8.62
  -2 -10  -6   99.35   10.11
   2 -10   6  101.12    8.58
  -2 -10  -7   84.74    8.82
   2 -10   7   67.52    7.70
  -2 -10  -7   75.16    9.02
   2 -10   7   75.45    7.59
  -2 -10  -8   40.80    6.90
   2 -10   8   44.32    7.19
  -2 -10  -8   35.34    6.89
   2 -10   8   45.09    6.35
  -2 -10  -9    8.33    4.45
  -2 -10  -9    3.71    4.44
   2 -10   9    9.58    4.57
   2 -10   9    4.05    3.05
  -2 -10 -10    3.51    4.28
   2 -10  10   -1.01    3.86
  -2 -10 -10   -0.95    3.71
   2 -10  10    3.12    2.86
  -2 -10 -11    7.33    4.79
  -2 -10 -11    6.95    4.24
   2 -10  11   12.63    5.79
   2 -10  11   14.60    4.38
  -2 -10 -12    0.89    4.33
   2 -10  12    7.72    4.92
  -2 -10 -12   -2.31    4.16
  -2 -10 -13   -0.72    5.39
   2 -10  13   -1.81    5.86
  -2 -10 -13    3.92    3.80
  -2 -10 -14  -11.46    5.17
  -2  -9  15    1.45    3.76
   2  -9 -14    9.04    5.36
  -2  -9  14    5.71    5.01
   2  -9 -13   11.37    5.21
   2  -9 -13    2.92    5.37
  -2  -9  13   10.83    5.22
  -2  -9  13    1.05    4.88
   2  -9 -12   11.08    4.47
  -2  -9  12    9.19    5.45
  -2  -9  12    7.96    5.22
   2  -9 -11   -0.97    4.02
  -2  -9  11   -5.00    4.17
   2  -9 -10   19.32    5.92
   2  -9 -10   10.96    4.61
  -2  -9  10    9.40    5.26
   2  -9  -9   73.50    9.47
   2  -9  -9   78.96    9.18
  -2  -9   9   70.28    9.14
   2  -9  -8   17.89    5.47
   2  -9  -8   26.27    2.91
   2  -9  -8   17.96    5.30
  -2  -9   8   25.08    5.83
   2  -9  -7   90.74    4.24
   2  -9  -7   92.10    9.44
   2  -9  -7   87.59    9.31
  -2  -9   7   97.74    6.70
  -2  -9   7   94.59    9.82
   2  -9  -6  376.89   17.93
   2  -9  -6  379.04   17.75
  -2  -9   6  357.33   11.26
  -2  -9   6  360.12   13.07
  -2  -9   6  393.64   18.15
   2  -9  -5   37.36    6.42
   2  -9  -5   27.76    5.63
  -2  -9   5   28.93    3.19
  -2  -9   5   38.47    6.28
  -2  -9   5   24.35    4.23
   2  -9  -4   96.09    9.06
   2  -9  -4  104.13    8.89
  -2  -9   4   96.03    7.52
  -2  -9   4   87.27    5.21
  -2  -9   4  101.18    9.21
   2  -9  -3   24.71    5.53
   2  -9  -3   36.61    5.55
  -2  -9   3   39.78    5.30
  -2  -9   3   33.64    3.78
  -2  -9   3   30.07    5.68
   2  -9  -2  273.43   14.35
   2  -9  -2  274.56   13.18
  -2  -9   2  277.91   12.81
  -2  -9   2  267.08   10.52
  -2  -9   2  258.41   13.73
   2  -9  -1   22.87    4.75
   2  -9  -1   22.79    4.53
  -2  -9   1   15.64    3.71
  -2  -9   1   20.42    4.37
  -2  -9   1   27.09    3.96
   2  -9   0   85.62    7.92
  -2  -9   0   91.48    7.63
  -2  -9   0   89.53    4.26
  -2  -9   0   96.23    8.24
  -2  -9   0   86.97    7.92
  -2  -9   0   87.01    6.92
   2  -9   1    1.60    2.77
  -2  -9  -1    3.56    2.84
  -2  -9  -1    1.72    1.68
  -2  -9  -1    4.68    3.77
  -2  -9  -1   -1.36    2.91
   2  -9   2   28.44    4.65
  -2  -9  -2   37.50    3.94
  -2  -9  -2   35.08    4.79
   2  -9   2   23.10    3.24
  -2  -9  -2   41.68    6.18
  -2  -9  -2   38.63    6.07
   2  -9   2   29.72    4.61
   2  -9   3   24.46    4.22
  -2  -9  -3   21.49    3.88
  -2  -9  -3   17.99    3.67
   2  -9   3   22.39    3.54
  -2  -9  -3   22.05    5.19
  -2  -9  -3   17.02    4.81
   2  -9   3   21.28    4.16
  -2  -9  -4   28.39    4.48
   2  -9   4   32.91    4.53
  -2  -9  -4   19.10    5.25
  -2  -9  -4   30.22    5.71
   2  -9   4   31.48    4.76
  -2  -9  -5   15.80    4.10
   2  -9   5    7.56    3.04
  -2  -9  -5    9.97    4.20
   2  -9   5   12.98    3.81
  -2  -9  -6   81.14    7.85
   2  -9   6   88.25    7.87
  -2  -9  -6   65.42    7.87
   2  -9   6   78.77    7.12
  -2  -9  -7   52.35    7.20
   2  -9   7   45.94    6.12
  -2  -9  -7   48.01    7.23
   2  -9   7   44.80    5.72
  -2  -9  -8   60.22    7.88
  -2  -9  -8   54.48    7.81
   2  -9   8   51.59    7.12
   2  -9   8   50.72    6.24
  -2  -9  -9  142.30   12.07
   2  -9   9  117.08   10.81
  -2  -9  -9  120.96   10.90
   2  -9   9  120.87    9.14
  -2  -9 -10   -3.67    3.77
   2  -9  10    3.69    3.59
   2  -9  10    2.55    2.55
  -2  -9 -11    0.33    4.80
   2  -9  11    2.49    4.20
  -2  -9 -11    7.38    4.74
   2  -9  11    5.87    3.09
  -2  -9 -12   13.94    6.22
  -2  -9 -12    3.51    3.91
   2  -9  12    0.90    4.43
  -2  -9 -13   -3.44    5.75
   2  -9  13   -0.63    4.21
  -2  -9 -13    7.63    4.14
   2  -9  14   -4.86    5.77
  -2  -9 -14    3.42    3.76
  -2  -8  15   12.30    5.56
   2  -8 -14   -2.76    3.88
   2  -8 -14   -1.37    4.63
  -2  -8  14   -0.40    4.82
  -2  -8  14    2.07    3.87
   2  -8 -13    5.58    4.86
   2  -8 -13   18.65    6.78
  -2  -8  13    8.38    4.16
  -2  -8  13    8.98    5.50
   2  -8 -12    2.13    3.30
   2  -8 -12    6.05    4.89
  -2  -8  12    9.41    5.80
  -2  -8  12   -2.76    4.80
   2  -8 -11   36.86    6.99
   2  -8 -11   61.12    9.53
  -2  -8  11   48.30    8.26
  -2  -8  11   53.92    8.08
   2  -8 -10   22.07    5.81
   2  -8 -10   26.39    6.31
  -2  -8  10   17.96    5.38
   2  -8  -9   49.75    7.88
   2  -8  -9   55.01    4.97
   2  -8  -9   52.39    7.41
  -2  -8   9   42.14    6.98
   2  -8  -8  474.58   20.87
   2  -8  -8  463.75   19.81
   2  -8  -8  458.06   12.12
  -2  -8   8  509.75   20.97
   2  -8  -7   13.85    4.76
   2  -8  -7   14.07    2.28
   2  -8  -7   12.75    4.91
  -2  -8   7   19.01    5.18
  -2  -8   7   17.47    3.08
   2  -8  -6  619.90   21.86
   2  -8  -6  671.32   22.82
  -2  -8   6  645.27   16.01
  -2  -8   6  647.27   22.17
   2  -8  -5  333.26   15.74
   2  -8  -5  322.01   15.21
  -2  -8   5  339.45   12.17
  -2  -8   5  316.98    9.38
  -2  -8   5  341.47   15.89
   2  -8  -4   58.15    6.93
   2  -8  -4   53.65    6.70
  -2  -8   4   56.58    5.42
  -2  -8   4   53.24    3.60
  -2  -8   4   67.15    7.27
  -2  -8   4   56.09    3.99
   2  -8  -3  152.97   10.44
   2  -8  -3  161.47   10.10
  -2  -8   3  144.82    8.64
  -2  -8   3  137.87    6.61
  -2  -8   3  164.34   10.66
   2  -8  -2  329.63   14.75
   2  -8  -2  354.78   14.26
  -2  -8   2  343.00   13.37
  -2  -8   2  333.18   11.04
  -2  -8   2  335.51   14.67
  -2  -8   1  214.07   11.04
   2  -8  -1  201.33   11.50
   2  -8  -1  219.70   10.94
  -2  -8   1  216.15   11.10
  -2  -8   1  218.83    9.61
  -2  -8   1  188.90   11.08
   2  -8   0  154.34    9.88
  -2  -8   0  158.08    9.32
  -2  -8   0  168.00    5.51
  -2  -8   0  182.54   10.45
  -2  -8   0  162.44    8.80
  -2  -8   0  161.67    9.95
  -2  -8  -1   62.67    6.03
   2  -8   1   61.84    6.44
  -2  -8  -1   61.11    4.17
  -2  -8  -1   66.07    6.90
  -2  -8  -1   60.05    5.88
  -2  -8  -1   45.98    5.65
  -2  -8  -2   57.00    5.83
   2  -8   2   51.81    6.06
  -2  -8  -2   40.58    4.03
  -2  -8  -2   57.60    6.71
   2  -8   2   50.02    4.32
  -2  -8  -2   51.35    5.74
  -2  -8  -2   51.23    6.01
   2  -8   2   46.30    5.46
  -2  -8  -3   82.25    6.96
   2  -8   3   80.96    6.94
  -2  -8  -3   89.02    6.33
   2  -8   3   95.34    6.33
  -2  -8  -3  109.83    9.04
  -2  -8  -3   92.55    8.01
   2  -8   3   96.80    7.27
  -2  -8  -4  246.72   11.94
  -2  -8  -4  225.70   10.77
  -2  -8  -4  235.03   12.97
   2  -8   4  226.59   10.39
   2  -8   4  237.68   11.06
  -2  -8  -4  224.25   11.82
   2  -8   4  210.37   10.52
  -2  -8  -5   45.92    5.64
   2  -8   5   42.42    5.31
  -2  -8  -5   30.60    5.76
   2  -8   5   41.39    5.24
  -2  -8  -6   14.09    4.07
   2  -8   6   26.41    4.81
  -2  -8  -6   19.18    5.13
   2  -8   6   20.85    3.98
  -2  -8  -7   16.39    4.84
   2  -8   7   20.38    4.65
  -2  -8  -7   27.35    6.11
   2  -8   7   27.75    4.51
  -2  -8  -8    3.01    3.79
   2  -8   8   10.50    4.09
  -2  -8  -8    7.28    3.43
   2  -8   8   10.09    3.12
  -2  -8  -9   96.26    9.89
   2  -8   9  101.81    9.94
  -2  -8  -9   91.10    9.33
   2  -8   9  102.88    8.08
  -2  -8 -10   16.07    6.15
   2  -8  10   18.63    5.30
  -2  -8 -10   13.12    4.44
   2  -8  10   11.21    3.43
   2  -8  11    6.20    4.52
  -2  -8 -11    8.21    3.75
   2  -8  11    3.66    2.30
  -2  -8 -12   14.61    6.31
   2  -8  12   11.02    4.79
  -2  -8 -12    6.24    4.07
  -2  -8 -13    8.89    5.58
  -2  -8 -13   16.91    4.62
   2  -8  13    6.44    4.40
  -2  -8 -14    9.84    4.85
   2  -8  14   11.38    4.84
  -2  -8 -14    8.26    4.50
  -2  -7  16    8.84    4.57
  -2  -7  15   -3.77    5.18
   2  -7 -14   10.96    4.54
   2  -7 -14    3.00    4.54
  -2  -7  14    2.74    4.71
  -2  -7  14    3.43    3.97
   2  -7 -13   -1.48    3.59
   2  -7 -13   -3.56    4.26
  -2  -7  13    0.15    5.04
  -2  -7  13    5.03    4.63
   2  -7 -12   16.46    4.70
   2  -7 -12   14.33    5.42
  -2  -7  12    9.45    4.57
  -2  -7  12   19.21    5.68
   2  -7 -11   -1.69    3.95
   2  -7 -11   -0.54    4.56
  -2  -7  11    4.33    4.49
  -2  -7  11    1.65    4.11
   2  -7 -10   85.43    9.01
   2  -7 -10   60.87    5.85
   2  -7 -10   67.83    9.01
  -2  -7  10   86.34   10.19
  -2  -7  10   73.91    8.81
   2  -7  -9   -0.03    3.36
   2  -7  -9    3.10    1.84
   2  -7  -9   -0.14    3.44
  -2  -7   9    2.32    4.19
  -2  -7   9   -1.52    4.59
   2  -7  -8   67.07    7.89
   2  -7  -8   64.86    5.04
   2  -7  -8   85.07    9.34
  -2  -7   8   76.03    8.90
  -2  -7   8   64.07    8.03
   2  -7  -7   32.60    6.36
   2  -7  -7   30.48    5.96
   2  -7  -7   20.94    2.76
  -2  -7   7   22.27    5.33
  -2  -7   7   20.64    2.80
   2  -7  -6   68.16    3.75
   2  -7  -6   80.73    7.97
   2  -7  -6   88.08    8.47
  -2  -7   6   69.58    5.03
  -2  -7   6   73.46    7.61
   2  -7  -5  141.61   10.09
   2  -7  -5  145.35   10.17
  -2  -7   5  133.32    7.22
  -2  -7   5  126.67    4.44
  -2  -7   5  150.60   10.42
   2  -7  -4  305.29   14.02
   2  -7  -4  303.59   13.62
  -2  -7   4  283.26    7.49
  -2  -7   4  287.50   10.74
  -2  -7   4  280.42    7.85
  -2  -7   4  291.67   13.69
   2  -7  -3  115.30    8.64
   2  -7  -3  115.49    8.32
  -2  -7   3  118.26    7.31
  -2  -7   3  121.84    5.87
  -2  -7   3  120.57    8.74
   2  -7  -2   45.41    5.60
   2  -7  -2   38.10    4.89
  -2  -7   2   44.73    4.98
  -2  -7   2   45.55    4.07
  -2  -7   2   41.24    5.58
   2  -7  -1   43.43    5.63
  -2  -7   1   40.61    4.83
   2  -7  -1   44.39    5.04
  -2  -7   1   41.58    4.92
  -2  -7   1   47.49    4.40
  -2  -7   1   44.32    5.76
   2  -7   0   20.98    4.03
  -2  -7   0   20.05    2.10
  -2  -7   0   27.35    4.13
  -2  -7   0   24.43    4.38
  -2  -7   0   20.86    3.33
  -2  -7   0   17.57    4.23
  -2  -7  -1   91.14    6.84
   2  -7   1   89.80    6.99
  -2  -7  -1   86.87    4.76
   2  -7   1   89.71    7.22
  -2  -7  -1   85.62    7.11
   2  -7   1   89.19    4.46
  -2  -7  -1   92.05    6.78
  -2  -7  -1   90.40    7.09
  -2  -7  -2  106.47    7.51
   2  -7   2  102.60    7.30
  -2  -7  -2  104.35    5.93
  -2  -7  -2  120.69    8.54
   2  -7   2   99.67    5.57
   2  -7   2  105.13    7.75
  -2  -7  -2   99.70    7.52
   2  -7   2   96.90    6.75
  -2  -7  -2  108.67    7.70
  -2  -7  -3  172.42    9.53
   2  -7   3  159.53    8.85
  -2  -7  -3  179.54    8.56
   2  -7   3  174.07    8.07
  -2  -7  -3  169.06   10.24
   2  -7   3  182.47   10.39
  -2  -7  -3  168.08    9.60
  -2  -7  -3  172.37   10.06
   2  -7   3  170.40    8.82
   2  -7   4  200.74    9.54
  -2  -7  -4  194.49   10.38
  -2  -7  -4  208.64   10.09
   2  -7   4  199.73    9.62
  -2  -7  -4  213.42   11.79
   2  -7   4  206.67    9.60
  -2  -7  -4  195.30   10.27
  -2  -7  -5   12.91    3.72
  -2  -7  -5    9.85    2.97
  -2  -7  -5    2.51    3.32
   2  -7   5   10.82    3.39
   2  -7   5    9.83    3.08
  -2  -7  -6   13.47    4.10
  -2  -7  -6   16.98    4.90
   2  -7   6   13.14    4.12
   2  -7   6   15.41    3.25
  -2  -7  -7   64.84    7.52
  -2  -7  -7   65.54    7.46
   2  -7   7   62.71    6.94
   2  -7   7   65.18    5.76
  -2  -7  -8   49.72    7.08
  -2  -7  -8   50.57    6.99
   2  -7   8   52.43    7.05
   2  -7   8   47.81    5.20
  -2  -7  -9   66.08    8.48
   2  -7   9   75.91    8.72
  -2  -7  -9   69.31    8.14
   2  -7   9   71.22    6.53
  -2  -7 -10  116.89   11.26
   2  -7  10  128.90   11.54
  -2  -7 -10  129.15   10.77
   2  -7  10  129.25    8.59
  -2  -7 -11   15.24    5.88
   2  -7  11   21.53    5.50
  -2  -7 -11   23.72    5.43
   2  -7  11   29.03    4.64
  -2  -7 -12    3.02    3.94
   2  -7  12   12.69    5.09
  -2  -7 -12    0.03    3.82
  -2  -7 -13   23.96    6.99
   2  -7  13   22.97    6.43
  -2  -7 -13   25.90    5.29
  -2  -7 -14   -6.95    3.69
   2  -7  14   -4.76    4.75
  -2  -6  16    2.11    4.17
  -2  -6  15    1.47    3.99
  -2  -6  15   -3.02    4.67
   2  -6 -14    3.62    3.21
   2  -6 -14    5.52    5.06
  -2  -6  14   -3.18    5.35
  -2  -6  14    9.79    5.24
   2  -6 -13    0.03    3.23
   2  -6 -13    4.98    4.94
  -2  -6  13    0.38    4.56
  -2  -6  13    5.48    4.05
   2  -6 -12   28.90    5.44
   2  -6 -12   28.20    6.89
  -2  -6  12   33.75    7.45
  -2  -6  12   27.88    6.45
   2  -6 -11  103.94    9.49
   2  -6 -11  113.25   11.77
  -2  -6  11  112.21   11.48
  -2  -6  11  128.68   11.61
   2  -6 -10   88.87    8.70
   2  -6 -10  103.08    7.73
   2  -6 -10  108.63   10.75
  -2  -6  10   94.77   10.19
  -2  -6  10  100.12    9.70
   2  -6  -9  179.40    9.31
   2  -6  -9  185.17   12.05
   2  -6  -9  180.04   13.07
  -2  -6   9  179.14   13.05
  -2  -6   9  190.35   12.66
   2  -6  -8   65.76    7.41
   2  -6  -8   61.76    5.22
   2  -6  -8   59.84    7.89
  -2  -6   8   57.78    7.58
  -2  -6   8   74.13    8.14
   2  -6  -7  118.45    9.22
   2  -6  -7  101.10    5.75
   2  -6  -7  108.00    9.53
  -2  -6   7  114.93    9.90
  -2  -6   7  113.45    5.02
  -2  -6   7  128.01    9.79
   2  -6  -6 1120.53   26.48
   2  -6  -6 1043.74   15.36
   2  -6  -6 1101.95   27.40
  -2  -6   6 1100.16   17.04
  -2  -6   6 1095.95   26.42
   2  -6  -5  659.38   19.92
   2  -6  -5  634.27    9.65
  -2  -6   5  642.17   13.93
  -2  -6   5  632.60    9.24
  -2  -6   5  656.46   19.88
   2  -6  -4  168.05   10.03
   2  -6  -4  182.64   10.43
  -2  -6   4  175.29    7.78
  -2  -6   4  167.42    5.66
  -2  -6   4  186.83   10.47
   2  -6  -3  617.04   18.29
   2  -6  -3  611.50   17.81
  -2  -6   3  605.90   14.85
  -2  -6   3  580.78   11.72
  -2  -6   3  600.53   17.70
   2  -6  -2  228.68   11.08
   2  -6  -2  223.23   10.52
  -2  -6   2  224.68    9.52
  -2  -6   2  224.06    7.95
  -2  -6   2  226.40   10.74
   2  -6  -1    8.73    3.02
   2  -6  -1    9.03    2.96
  -2  -6   1    6.23    2.23
  -2  -6   1   11.58    3.17
  -2  -6   1    7.99    2.84
  -2  -6   1   13.17    2.40
  -2  -6   0  357.16   12.82
   2  -6   0  346.31   12.77
  -2  -6   0  348.18    7.33
  -2  -6   0  371.75   12.87
   2  -6   0  340.30    6.20
  -2  -6   0  361.61   12.86
  -2  -6   0  364.26   11.62
   2  -6   1   32.62    4.31
  -2  -6  -1   23.99    2.58
  -2  -6  -1   30.95    4.08
   2  -6   1   31.96    2.74
  -2  -6  -1   27.16    4.22
   2  -6   1   28.24    3.92
  -2  -6  -1   35.38    4.20
  -2  -6  -1   23.90    4.10
  -2  -6  -2  343.98   12.71
   2  -6   2  328.76   11.65
  -2  -6  -2  329.41   10.03
   2  -6   2  321.98    9.37
  -2  -6  -2  319.34   12.66
   2  -6   2  323.94   12.63
  -2  -6  -2  329.22   12.16
   2  -6   2  323.16   10.96
  -2  -6  -2  331.10   12.46
   2  -6   3   31.57    4.01
  -2  -6  -3   37.35    4.65
  -2  -6  -3   36.65    4.12
   2  -6   3   27.45    3.37
  -2  -6  -3   25.99    4.51
   2  -6   3   34.54    4.48
  -2  -6  -3   32.87    4.40
  -2  -6  -3   26.07    3.88
   2  -6   3   29.45    3.87
   2  -6   4  238.45    9.34
  -2  -6  -4  251.73   11.31
  -2  -6  -4  232.74   10.40
   2  -6   4  226.45    9.84
  -2  -6  -4  239.43   11.68
   2  -6   4  237.17   11.54
   2  -6   4  239.03    9.39
  -2  -6  -4  225.12   10.18
  -2  -6  -4  235.70   11.57
  -2  -6  -5  214.62   10.91
  -2  -6  -5  216.72   10.82
  -2  -6  -5  229.94   11.83
   2  -6   5  213.74   10.53
   2  -6   5  214.03    8.92
   2  -6   5  207.31    8.53
  -2  -6  -6  264.98   12.79
   2  -6   6  245.87   12.12
  -2  -6  -6  242.74   12.51
   2  -6   6  276.71   10.41
  -2  -6  -7  193.52   11.80
   2  -6   7  192.90   11.43
  -2  -6  -7  179.76   11.18
   2  -6   7  179.03    8.58
  -2  -6  -8   91.64    8.95
   2  -6   8  100.85    9.04
  -2  -6  -8  101.48    8.64
   2  -6   8   96.94    6.66
  -2  -6  -9   -4.34    4.27
  -2  -6  -9    0.34    3.05
   2  -6   9    0.41    3.84
   2  -6   9    1.17    1.97
  -2  -6 -10   56.29    7.90
   2  -6  10   57.01    8.17
  -2  -6 -10   59.58    7.31
   2  -6  10   54.86    5.50
  -2  -6 -11   40.44    7.27
  -2  -6 -11   38.97    6.03
   2  -6  11   41.90    7.60
   2  -6  11   52.71    5.66
  -2  -6 -12    5.75    4.40
  -2  -6 -12    5.23    3.72
   2  -6  12   10.57    5.71
   2  -6  12    6.84    2.72
  -2  -6 -13   13.60    5.53
   2  -6  13   17.57    6.05
  -2  -6 -13   13.70    4.20
  -2  -6 -14    2.37    4.75
   2  -6  14    7.17    5.87
   2  -6  15    4.98    5.07
  -2  -5  17    3.81    3.80
  -2  -5  16   21.03    6.73
  -2  -5  15   27.11    7.52
   2  -5 -15   27.04    8.23
   2  -5 -14   12.95    4.44
  -2  -5  14   11.35    5.28
   2  -5 -14   22.24    6.97
   2  -5 -13   57.83    7.41
  -2  -5  13   54.25    9.21
   2  -5 -13   53.43    8.94
   2  -5 -12   70.54    7.85
  -2  -5  12   70.97    9.78
   2  -5 -12   90.22   10.88
   2  -5 -11   49.29    6.67
  -2  -5  11   38.10    7.15
   2  -5 -11   52.13    8.32
   2  -5 -10   67.68    7.50
   2  -5 -10   63.81    6.62
  -2  -5  10   49.17    7.86
   2  -5 -10   60.58    8.61
   2  -5  -9  273.96   11.89
   2  -5  -9  274.67   13.79
  -2  -5   9  298.98   16.13
   2  -5  -9  273.51   15.62
  -2  -5   9  292.69   11.91
   2  -5  -8    9.11    2.53
   2  -5  -8    7.81    3.45
  -2  -5   8    4.84    3.43
  -2  -5   8    6.85    2.46
   2  -5  -8    5.36    3.74
   2  -5  -7   55.36    4.62
   2  -5  -7   70.46    7.06
   2  -5  -7   67.76    7.67
  -2  -5   7   58.82    4.59
  -2  -5   7   57.70    7.16
  -2  -5   7   61.11    3.12
   2  -5  -6  114.87    8.53
   2  -5  -6  104.87    5.40
   2  -5  -6  120.46    9.09
  -2  -5   6  108.73    5.31
  -2  -5   6  116.34    5.00
  -2  -5   6  114.17    8.97
  -2  -5   6  108.69    3.20
  -2  -5   6  116.70    8.75
   2  -5  -5   70.00    6.62
   2  -5  -5   64.17    3.64
   2  -5  -5   63.38    6.53
  -2  -5   5   62.52    3.48
  -2  -5   5   72.19    4.33
  -2  -5   5   68.82    3.12
  -2  -5   5   77.95    6.98
   2  -5  -4   84.35    7.05
   2  -5  -4   74.53    6.65
  -2  -5   4   45.67    2.29
  -2  -5   4   71.47    4.66
  -2  -5   4   74.81    6.59
  -2  -5   4   70.67    3.62
   2  -5  -3  708.67   18.49
   2  -5  -3  673.61   17.87
  -2  -5   3  688.00   14.44
  -2  -5   3  689.94   11.94
  -2  -5   3  710.39   18.17
   2  -5  -2  243.83   10.59
  -2  -5   2  251.18   10.60
   2  -5  -2  224.88   10.07
  -2  -5   2  234.06    8.97
  -2  -5   2  239.97    7.78
  -2  -5   2  243.18   10.48
   2  -5  -1 1371.59   24.12
  -2  -5   1 1410.23   24.27
  -2  -5   1 1374.32   10.18
   2  -5  -1 1402.00   23.77
  -2  -5   1 1360.39   22.08
  -2  -5   1 1383.63   19.88
  -2  -5   1 1390.69   23.61
  -2  -5   0  165.78    8.33
   2  -5   0  170.67    8.41
  -2  -5   0  153.34    4.91
  -2  -5   0  163.54    8.22
   2  -5   0  152.79    4.01
  -2  -5   0  167.38    7.49
  -2  -5   0  156.07    7.89
  -2  -5  -1  393.29   12.82
   2  -5   1  382.94   11.96
  -2  -5  -1  384.44    9.16
   2  -5   1  375.63    8.21
  -2  -5  -1  390.53   12.75
   2  -5   1  381.99   12.85
  -2  -5  -1  380.46   11.93
  -2  -5  -1  385.04   12.04
   2  -5   2   67.63    5.09
  -2  -5  -2   67.22    5.55
  -2  -5  -2   70.53    4.81
   2  -5   2   78.13    4.65
  -2  -5  -2   72.61    6.25
   2  -5   2   76.77    6.06
  -2  -5  -2   65.83    5.34
   2  -5   2   63.55    4.53
  -2  -5  -2   74.31    5.78
  -2  -5  -3   73.19    5.95
   2  -5   3   66.30    4.90
  -2  -5  -3   58.92    4.93
   2  -5   3   66.41    4.92
   2  -5   3   65.56    5.76
  -2  -5  -3   71.58    6.42
  -2  -5  -3   61.30    5.19
   2  -5   3   62.72    4.49
  -2  -5  -3   61.00    5.50
  -2  -5  -4  663.05   17.71
   2  -5   4  630.93   13.64
  -2  -5  -4  640.16   16.57
   2  -5   4  664.72   16.21
  -2  -5  -4  670.58   18.27
   2  -5   4  653.87   13.74
  -2  -5  -4  649.22   18.14
  -2  -5  -4  636.49   15.46
   2  -5   5   63.89    4.36
  -2  -5  -5   55.88    5.80
  -2  -5  -5   63.98    6.15
   2  -5   5   71.41    6.17
  -2  -5  -5   59.49    6.21
  -2  -5  -5   59.33    6.11
   2  -5   5   55.41    4.23
  -2  -5  -6   73.22    6.75
  -2  -5  -6   68.01    6.73
   2  -5   6   78.29    6.94
  -2  -5  -6   72.08    6.95
   2  -5   6   62.22    4.65
  -2  -5  -7    5.43    3.34
   2  -5   7    9.93    3.62
  -2  -5  -7   10.94    4.02
   2  -5   7    9.54    2.30
  -2  -5  -8   73.85    8.01
   2  -5   8   90.99    8.59
  -2  -5  -8   76.06    7.48
   2  -5   8   72.11    5.35
  -2  -5  -9  140.26   11.22
   2  -5   9  153.58   11.47
  -2  -5  -9  163.14   10.61
   2  -5   9  152.98    8.04
  -2  -5 -10  127.90   11.37
   2  -5  10  126.27   11.14
  -2  -5 -10  138.62   10.11
   2  -5  10  135.41    7.90
  -2  -5 -11   13.35    4.94
  -2  -5 -11   11.14    4.01
   2  -5  11   10.35    4.76
   2  -5  11    8.48    2.87
  -2  -5 -12    2.49    4.61
   2  -5  12   11.60    5.56
  -2  -5 -12    9.53    3.79
   2  -5  12   15.57    3.56
  -2  -5 -13    6.99    3.54
   2  -5  13   16.02    6.12
  -2  -5 -13    7.96    5.78
   2  -5  14   10.47    5.44
  -2  -5 -14    7.67    3.84
  -2  -5 -14    9.98    4.49
   2  -5  15   12.94    6.09
  -2  -5 -15   21.60    7.60
  -2  -4  15   16.46    5.91
   2  -4 -15    7.21    4.57
   2  -4 -14   11.57    3.87
  -2  -4  14    0.58    4.32
   2  -4 -14    2.90    4.66
   2  -4 -13    4.57    2.89
  -2  -4  13   -2.18    5.21
   2  -4 -13    4.30    4.37
   2  -4 -12    9.28    3.68
   2  -4 -12    2.89    3.43
  -2  -4  12    5.39    4.47
   2  -4 -11   17.56    3.45
   2  -4 -11   17.72    4.61
  -2  -4  11   17.12    3.83
  -2  -4  11   17.39    1.37
   2  -4 -10  100.52    8.53
   2  -4 -10  109.25   10.38
  -2  -4  10  105.64   10.19
  -2  -4  10   75.21    3.41
   2  -4  -9   44.22    5.91
   2  -4  -9   37.31    4.80
   2  -4  -9   39.70    6.88
  -2  -4   9   50.13    5.42
  -2  -4   9   43.18    6.43
  -2  -4   9   38.51    2.45
   2  -4  -8   23.05    4.43
   2  -4  -8   19.23    3.40
   2  -4  -8   22.80    4.98
  -2  -4   8   26.55    3.85
  -2  -4   8   21.38    4.96
  -2  -4   8   18.79    1.74
   2  -4  -7  109.03    8.12
   2  -4  -7  100.88    8.66
  -2  -4   7  107.73    6.41
  -2  -4   7   97.85    2.89
  -2  -4   7   93.10    8.21
  -2  -4   7   83.81    3.40
   2  -4  -6  353.09   13.58
  -2  -4   6  331.86    7.15
  -2  -4   6  350.35   14.41
  -2  -4   6  335.15    9.86
   2  -4  -5  213.79   11.25
  -2  -4   5  217.82    6.93
   2  -4  -5  212.91   11.38
  -2  -4   5  216.54    7.41
   2  -4  -4  749.63   18.37
   2  -4  -4  740.57   18.86
  -2  -4   4  681.21   10.49
  -2  -4   4  695.87   12.51
   2  -4  -3 2367.42   14.12
   2  -4  -3 2378.88   31.66
   2  -4  -3 2375.49   31.93
  -2  -4   3 2368.61   24.34
  -2  -4   3 2373.60   31.07
   2  -4  -2  521.53   14.43
  -2  -4   2  524.16   14.60
   2  -4  -2  552.18   14.86
  -2  -4   2  521.60   12.11
  -2  -4   2  545.06   14.43
  -2  -4   2  525.43   10.68
  -2  -4   1 1854.07   26.65
   2  -4  -1 1935.17   26.39
   2  -4  -1 1950.30   26.69
  -2  -4   1 1881.90   23.85
  -2  -4   1 1875.99   21.78
  -2  -4   1 1906.12   25.59
   2  -4   0   37.96    4.20
  -2  -4   0   35.64    2.68
  -2  -4   0   40.42    4.38
  -2  -4   0   43.34    4.33
   2  -4   0   39.51    2.18
   2  -4   0   41.86    4.14
  -2  -4   0   34.50    3.93
  -2  -4   0   43.64    3.90
   2  -4   1  184.61    7.79
  -2  -4  -1  194.98    8.61
  -2  -4  -1  187.69    6.44
  -2  -4  -1  188.63    8.46
   2  -4   1  186.22    5.80
   2  -4   1  183.74    8.45
  -2  -4  -1  203.80    8.28
  -2  -4  -1  191.35    7.84
  -2  -4  -2  154.27    7.87
   2  -4   2  159.89    6.96
  -2  -4  -2  142.06    6.54
   2  -4   2  168.96    8.31
  -2  -4  -2  151.68    7.94
   2  -4   2  155.11    6.29
  -2  -4  -2  147.97    6.78
  -2  -4  -2  150.27    7.69
   2  -4   3  734.45   13.92
  -2  -4  -3  731.26   17.33
  -2  -4  -3  714.35   15.57
  -2  -4  -3  731.44   17.39
   2  -4   3  731.88   15.03
   2  -4   3  750.35   12.84
  -2  -4  -3  732.67   14.80
  -2  -4  -3  754.83   17.67
  -2  -4  -4 2311.85   32.27
   2  -4   4 2173.47   22.51
  -2  -4  -4 2267.36   30.35
   2  -4   4 2229.06   29.07
  -2  -4  -4 2274.50   31.39
   2  -4   4 2220.09   22.06
  -2  -4  -4 2321.08   32.51
   2  -4   5  535.94   10.39
  -2  -4  -5  593.67   17.19
  -2  -4  -5  568.35   16.67
   2  -4   5  563.56   16.02
  -2  -4  -5  545.20   16.03
  -2  -4  -5  557.74   16.80
   2  -4   5  541.67   11.26
  -2  -4  -6  720.80   19.94
  -2  -4  -6  703.44   19.92
   2  -4   6  701.58   19.33
  -2  -4  -6  709.57   18.86
   2  -4   6  692.83   13.28
  -2  -4  -7  185.91   11.19
   2  -4   7  183.52   10.88
  -2  -4  -7  183.10   10.13
   2  -4   7  166.00    6.94
  -2  -4  -8  275.34   14.42
   2  -4   8  290.58   14.45
  -2  -4  -8  278.77   12.68
   2  -4   8  278.41    9.53
  -2  -4  -9  193.64   12.93
   2  -4   9  182.97   12.31
  -2  -4  -9  198.38   11.29
   2  -4   9  213.15    8.86
  -2  -4 -10   15.75    5.01
  -2  -4 -10   17.71    4.25
   2  -4  10   24.27    5.92
   2  -4  10   16.90    3.13
  -2  -4 -11   93.59   10.11
   2  -4  11   77.34    9.12
  -2  -4 -11   81.95    7.70
   2  -4  11   90.63    6.55
  -2  -4 -12    9.15    4.76
   2  -4  12   13.67    5.17
  -2  -4 -12   10.97    3.66
   2  -4  12   17.83    3.64
  -2  -4 -13   14.80    4.04
   2  -4  13   21.14    6.11
  -2  -4 -13    6.25    4.40
   2  -4  14    7.83    4.94
  -2  -4 -14   10.58    5.61
   2  -4  15    9.20    5.66
  -2  -4 -15    5.89    5.18
  -2  -3  16    1.94    5.39
   2  -3 -16    0.32    4.90
  -2  -3  15    0.50    4.95
   2  -3 -15   -2.49    4.39
   2  -3 -14   31.63    5.71
  -2  -3  14   24.17    6.82
   2  -3 -14   17.11    5.88
   2  -3 -13   19.39    4.46
   2  -3 -13   18.27    5.60
  -2  -3  13   17.53    5.78
   2  -3 -12   72.57    7.36
   2  -3 -12   69.12    8.98
  -2  -3  12   52.35    8.15
  -2  -3  12   46.05    3.93
   2  -3 -11   48.74    6.03
   2  -3 -11   49.62    7.73
  -2  -3  11   33.57    6.41
  -2  -3  11   46.38    3.83
   2  -3 -10   41.28    5.56
   2  -3 -10   33.04    6.08
  -2  -3  10   35.95    6.31
  -2  -3  10   41.96    3.63
   2  -3  -9   49.31    6.09
   2  -3  -9   34.68    5.97
  -2  -3   9   47.85    5.36
  -2  -3   9   43.71    5.98
  -2  -3   9   48.97    3.63
   2  -3  -8   12.13    3.69
  -2  -3   8   10.89    2.79
   2  -3  -8   12.82    4.14
   2  -3  -8   11.32    3.03
  -2  -3   8   11.83    3.96
  -2  -3   8   11.58    1.89
   2  -3  -7  202.90   10.29
   2  -3  -7  189.18    8.71
  -2  -3   7  209.03   11.56
   2  -3  -7  200.98   11.43
  -2  -3   7  192.00    8.79
   2  -3  -6  124.92    8.00
  -2  -3   6  114.13    3.65
   2  -3  -6  122.58    6.46
  -2  -3   6  107.32    8.06
   2  -3  -6  116.15    8.40
  -2  -3   6  121.00    6.41
   2  -3  -5   62.37    5.76
  -2  -3   5   55.41    3.07
   2  -3  -5   57.77    3.99
  -2  -3   5   50.67    5.44
   2  -3  -5   62.44    5.96
  -2  -3   5   60.74    4.12
   2  -3  -4    7.16    2.76
  -2  -3   4   11.94    2.00
   2  -3  -4    8.18    1.65
  -2  -3   4    6.76    1.63
   2  -3  -4    8.97    3.27
   2  -3  -3  410.23   12.45
   2  -3  -3  402.85    7.53
   2  -3  -3  395.61    7.35
   2  -3  -3  429.61   13.09
  -2  -3   3  411.90    7.98
   2  -3  -2  198.29    4.43
  -2  -3   2  197.21    8.61
   2  -3  -2  188.51    8.32
   2  -3  -2  203.71    8.76
  -2  -3   2  192.21    4.93
   2  -3  -1 1423.99   21.74
   2  -3  -1 1452.71   21.47
  -2  -3   1 1511.64   22.36
   2  -3  -1 1462.62   11.77
  -2  -3   1 1488.12   20.82
   2  -3   0  107.48    3.94
  -2  -3   0  107.02    6.19
   2  -3   0  108.52    5.86
   2  -3   0  105.67    5.97
  -2  -3   0  103.50    5.34
  -2  -3   0  105.13    5.53
   2  -3   1  924.37   13.30
   2  -3   1  924.68   15.57
  -2  -3  -1  948.14   17.70
   2  -3   1  929.49   17.42
  -2  -3  -1  906.95   16.38
  -2  -3  -1  920.45   14.79
  -2  -3  -2 1052.06   16.88
   2  -3   2 1042.90   15.71
  -2  -3  -2 1044.58   19.04
  -2  -3  -2 1096.89   19.11
  -2  -3  -2 1042.16   15.43
   2  -3   3  179.80    6.24
  -2  -3  -3  178.83    8.45
  -2  -3  -3  166.97    7.73
  -2  -3  -3  177.48    8.34
   2  -3   3  159.01    7.20
  -2  -3  -3  165.11    6.34
   2  -3   3  171.69    5.23
  -2  -3  -3  185.35    8.51
   2  -3   4  843.70   12.28
  -2  -3  -4  839.64   18.95
  -2  -3  -4  792.49   17.92
  -2  -3  -4  809.13   17.80
   2  -3   4  815.85   17.44
   2  -3   4  812.37   11.22
  -2  -3  -4  852.50   18.85
  -2  -3  -5  740.58   18.86
   2  -3   5  717.80   10.08
  -2  -3  -5  755.49   18.89
  -2  -3  -5  727.95   17.50
   2  -3   5  741.75   18.13
  -2  -3  -5  751.88   18.66
   2  -3   5  702.42   10.94
  -2  -3  -6   53.37    5.78
  -2  -3  -6   56.27    6.25
   2  -3   6   60.63    6.13
  -2  -3  -6   52.50    5.39
  -2  -3  -6   54.68    5.81
   2  -3   6   50.76    3.36
  -2  -3  -7   63.51    6.87
   2  -3   7   66.23    6.97
  -2  -3  -7   49.03    5.47
   2  -3   7   58.23    3.86
  -2  -3  -8   22.59    5.04
  -2  -3  -8   32.23    4.85
   2  -3   8   39.63    5.78
   2  -3   8   27.92    3.16
  -2  -3  -9   41.29    6.63
  -2  -3  -9   31.53    4.68
   2  -3   9   33.61    5.82
   2  -3   9   35.30    3.62
  -2  -3 -10    9.51    4.61
   2  -3  10    9.46    4.39
  -2  -3 -10   11.98    3.72
   2  -3  10    9.33    2.68
  -2  -3 -11   49.68    7.66
   2  -3  11   70.18    8.69
  -2  -3 -11   55.14    6.13
   2  -3  11   59.13    5.30
  -2  -3 -12   18.55    6.13
  -2  -3 -12    9.81    3.56
   2  -3  12   18.70    5.57
   2  -3  12   11.43    3.01
  -2  -3 -13   52.31    6.38
   2  -3  13   51.61    8.60
  -2  -3 -13   51.73    9.04
   2  -3  14   13.27    5.94
  -2  -3 -14   14.44    5.50
   2  -3  15   -1.89    5.30
  -2  -3 -15   12.45    5.62
  -2  -2  16    4.67    3.82
   2  -2 -16   -0.02    4.41
  -2  -2  15    7.69    4.28
   2  -2 -15   12.91    5.40
  -2  -2  14   15.93    5.98
   2  -2 -14   13.93    5.17
   2  -2 -13    2.40    2.95
   2  -2 -13    0.43    4.64
  -2  -2  13   10.81    4.89
   2  -2 -12   11.44    3.66
   2  -2 -12   11.84    5.04
  -2  -2  12   12.48    5.05
  -2  -2  12    9.15    2.46
   2  -2 -11  117.51    8.56
   2  -2 -11  107.97   10.44
  -2  -2  11  116.74   10.78
  -2  -2  11  104.64    6.42
   2  -2 -10  152.16    9.55
   2  -2 -10  146.10   11.34
  -2  -2  10  131.57   10.69
  -2  -2  10  140.12    7.05
   2  -2  -9   45.81    5.46
  -2  -2   9   44.03    5.55
   2  -2  -9   55.19    6.91
  -2  -2   9   53.09    6.99
  -2  -2   9   34.55    3.55
   2  -2  -8  134.10    8.41
   2  -2  -8  124.14    9.16
  -2  -2   8  125.98    8.16
  -2  -2   8  137.24    9.57
   2  -2  -8  123.39    8.09
  -2  -2   8  133.86    6.30
   2  -2  -7  144.42    8.29
   2  -2  -7  141.40    7.81
  -2  -2   7  136.83    9.10
   2  -2  -7  131.37    9.01
  -2  -2   7  134.34    7.74
   2  -2  -6  779.77   18.20
   2  -2  -6  785.22   16.66
  -2  -2   6  792.12   19.94
   2  -2  -6  797.23   20.20
  -2  -2   6  782.07   16.72
   2  -2  -5  542.10   14.61
   2  -2  -5  524.69   12.45
  -2  -2   5  543.04   15.62
   2  -2  -5  533.81   15.58
  -2  -2   5  521.32   12.46
   2  -2  -4  885.15   17.85
   2  -2  -4  860.42   14.08
   2  -2  -4  858.52   18.44
  -2  -2   4  830.43   14.22
   2  -2  -3  675.40   14.96
   2  -2  -3  677.86   11.17
   2  -2  -3  659.14   10.98
  -2  -2   3  668.28   11.39
   2  -2  -3  679.88   15.48
   2  -2  -2  671.77    9.99
   2  -2  -2  676.34   14.39
  -2  -2   2  679.72   14.72
   2  -2  -2  675.98    9.61
   2  -2  -2  682.05   14.78
  -2  -2   2  670.16   10.50
   2  -2  -1   55.03    4.52
  -2  -2   1   51.73    3.07
  -2  -2   1   51.29    4.23
   2  -2  -1   57.48    4.56
   2  -2  -1   52.15    2.84
   2  -2   0  337.44    7.39
  -2  -2   0  336.40   10.06
   2  -2   0  336.78    9.30
   2  -2   0  335.96    9.57
  -2  -2   0  333.21    8.49
   2  -2   1  570.35   10.76
  -2  -2  -1  572.81   13.11
   2  -2   1  569.95   11.35
   2  -2   1  582.19   12.86
  -2  -2  -1  556.91   10.09
  -2  -2  -2  770.43   15.72
   2  -2   2  792.62   12.46
   2  -2   2  787.13   14.18
  -2  -2  -2  769.21   15.18
  -2  -2  -2  784.88   11.36
  -2  -2  -3  330.52   10.67
  -2  -2  -3  356.38   11.37
   2  -2   3  323.93    7.43
   2  -2   3  334.46   10.45
  -2  -2  -3  324.92    7.29
  -2  -2  -3  335.86   10.76
  -2  -2  -4  292.56   10.86
   2  -2   4  287.49    6.32
  -2  -2  -4  286.70   10.96
  -2  -2  -4  293.64   10.65
   2  -2   4  275.71    5.00
  -2  -2  -5   74.64    6.27
   2  -2   5   77.90    2.83
  -2  -2  -5   87.26    6.85
   2  -2   5   68.04    5.93
  -2  -2  -5   75.64    6.00
   2  -2   5   74.29    3.04
  -2  -2  -6  617.10   18.07
  -2  -2  -6  611.05   18.18
  -2  -2  -6  601.55   15.76
   2  -2   6  586.70   17.45
  -2  -2  -6  611.46   16.99
   2  -2   6  599.10    9.70
  -2  -2  -7   11.13    4.11
  -2  -2  -7    9.60    3.27
   2  -2   7    8.94    3.44
   2  -2   7    6.99    1.70
  -2  -2  -7   10.27    3.25
  -2  -2  -8   80.39    7.86
  -2  -2  -8   82.47    6.56
   2  -2   8   86.21    8.27
   2  -2   8   94.58    5.05
  -2  -2  -9   10.07    4.35
  -2  -2  -9    7.49    2.98
   2  -2   9   10.88    4.04
  -2  -2 -10   32.63    6.65
   2  -2  10   37.48    6.58
  -2  -2 -10   31.76    5.14
  -2  -2 -11  172.32   13.21
   2  -2  11  166.46   12.80
  -2  -2 -11  156.12    9.39
  -2  -2 -12   74.17    9.58
  -2  -2 -12   77.25    6.88
   2  -2  12   70.04    9.19
  -2  -2 -13   46.98    8.60
  -2  -2 -13   51.12    5.81
   2  -2  13   58.17    9.18
  -2  -2 -14    7.47    5.37
   2  -2  14   -1.96    4.16
  -2  -2 -15    0.79    3.91
   2  -2  15    9.35    5.97
   2  -1 -16    2.61    4.01
  -2  -1  16    0.95    4.71
   2  -1 -15   -0.13    3.86
  -2  -1  15    4.55    4.65
   2  -1 -14   14.22    5.38
  -2  -1  14   15.76    5.97
   2  -1 -13    1.98    2.83
   2  -1 -13    9.23    4.96
  -2  -1  13   -0.91    3.89
  -2  -1  13    0.05    2.35
   2  -1 -12   77.09    6.97
   2  -1 -12   84.57    9.51
  -2  -1  12   82.66    9.54
  -2  -1  12   78.17    6.38
   2  -1 -11  185.56   10.25
   2  -1 -11  186.18   13.10
  -2  -1  11  187.32   13.05
  -2  -1  11  188.51    9.37
   2  -1 -10   30.87    4.63
   2  -1 -10   30.50    5.83
  -2  -1  10   29.28    5.74
  -2  -1  10   32.28    4.16
   2  -1  -9   65.29    5.98
   2  -1  -9   74.14    7.82
  -2  -1   9   61.88    7.06
  -2  -1   9   68.31    5.37
   2  -1  -8   47.54    5.29
   2  -1  -8   55.09    6.48
  -2  -1   8   49.40    5.63
  -2  -1   8   46.36    5.83
   2  -1  -8   45.43    5.26
  -2  -1   8   36.88    3.92
   2  -1  -7  269.65   10.79
   2  -1  -7  265.31   11.04
  -2  -1   7  264.91   12.10
  -2  -1   7  255.37    5.13
   2  -1  -7  265.59   12.08
  -2  -1   7  271.41   11.25
   2  -1  -6  106.38    6.78
  -2  -1   6   99.97    7.13
   2  -1  -6  103.71    6.49
   2  -1  -6  100.56    7.25
  -2  -1   6  103.74    6.55
   2  -1  -5 1287.88   21.60
   2  -1  -5 1252.76   20.11
  -2  -1   5 1304.40   22.86
   2  -1  -5 1302.96   23.21
  -2  -1   5 1288.66   20.79
   2  -1  -4  262.37    8.47
  -2  -1   4  254.49    8.57
   2  -1  -4  272.26   10.00
   2  -1  -3  662.29   12.26
   2  -1  -3  665.00   12.01
   2  -1  -3  675.56   14.60
  -2  -1   3  666.49   12.46
   2  -1  -2  281.96    7.53
  -2  -1   2  288.98    8.98
   2  -1  -2  281.59    7.22
   2  -1  -2  296.34    9.24
  -2  -1   2  292.34    7.71
  -2  -1   1 1265.77   17.79
   2  -1  -1 1197.09   14.37
  -2  -1   1 1214.36   12.30
  -2  -1   1 1215.54   15.29
   2  -1  -1 1248.61   17.92
   2  -1   0  499.45    9.58
  -2  -1   0  477.41   11.10
   2  -1   0  510.77   10.68
  -2  -1  -1  222.15    7.78
   2  -1   1  212.97    6.94
  -2  -1  -1  222.59    5.49
   2  -1   2 1682.15   20.98
  -2  -1  -2 1712.45   22.51
   2  -1   3  271.45    9.44
  -2  -1  -3  260.05    9.54
  -2  -1  -3  263.96    9.08
  -2  -1  -4  125.75    7.33
  -2  -1  -4  119.95    7.02
   2  -1   4  126.49    7.36
  -2  -1  -4  120.48    6.70
  -2  -1  -5   47.52    5.34
   2  -1   5   50.97    2.20
  -2  -1  -5   53.68    5.35
  -2  -1  -5   56.50    5.10
   2  -1   5   46.83    2.11
  -2  -1  -6  342.34   13.41
  -2  -1  -6  327.46   13.30
   2  -1   6  334.05   13.13
  -2  -1  -6  329.08   11.98
  -2  -1  -7  215.70   11.63
   2  -1   7  208.57   11.14
  -2  -1  -7  221.58   10.37
  -2  -1  -8   79.35    7.91
  -2  -1  -8   76.88    6.14
   2  -1   8   72.23    7.51
  -2  -1  -8   74.94    6.61
  -2  -1  -9    5.45    3.96
  -2  -1  -9    6.53    2.74
   2  -1   9    3.33    3.36
  -2  -1 -10   39.48    6.55
  -2  -1 -10   39.43    4.82
   2  -1  10   43.18    6.75
  -2  -1 -11   14.30    5.30
  -2  -1 -11   14.23    3.20
   2  -1  11   14.45    5.75
  -2  -1 -12   60.44    7.78
  -2  -1 -12   61.38    5.83
   2  -1  12   61.43    9.50
  -2  -1 -13   80.20   10.07
  -2  -1 -13   72.84    6.45
   2  -1  13   71.89    9.79
  -2  -1 -14   53.61    9.47
   2  -1  14   54.80    8.10
  -2  -1 -15    3.34    5.04
   2  -1  15    3.37    4.71
  -2  -1 -16   -2.38    5.49
   2  -1  16   -0.77    5.18
   2   0 -17   -1.19    5.32
   2   0 -16    7.31    5.82
  -2   0  16    6.82    4.31
   2   0 -15   17.95    6.86
  -2   0  15   17.51    5.28
   2   0 -14    2.79    4.96
  -2   0  14    2.30    4.33
  -2   0  14    2.80    2.47
   2   0 -13  181.99   10.97
   2   0 -13  182.01   15.34
  -2   0  13  182.39   15.08
  -2   0  13  182.34   10.82
   2   0 -12   11.04    3.43
   2   0 -12   10.64    4.07
  -2   0  12   11.23    4.64
  -2   0  12    8.70    3.13
   2   0 -11    1.15    2.60
   2   0 -11    1.25    3.16
  -2   0  11   -0.71    3.37
  -2   0  11    0.88    2.72
   2   0 -10    3.00    2.71
   2   0 -10    2.59    4.05
  -2   0  10    2.66    3.92
  -2   0  10    3.31    2.35
   2   0  -9  234.24   10.71
   2   0  -9  235.37   12.90
  -2   0   9  235.72   12.62
  -2   0   9  234.31    5.31
  -2   0   9  234.21   10.14
   2   0  -8   53.36    4.79
   2   0  -8   52.86    5.74
  -2   0   8   52.86    5.76
  -2   0   8   53.27    2.53
  -2   0   8   52.98    5.88
   2   0  -8   52.93    5.40
  -2   0   8   53.18    4.73
  -2   0   7    3.96    2.20
   2   0  -7    6.75    2.68
  -2   0   7    1.42    2.45
   2   0  -7    0.51    2.78
  -2   0   7    3.65    1.15
   2   0  -6   65.96    5.48
  -2   0   6   57.25    5.28
  -2   0   6   73.94    3.74
   2   0  -6   74.46    6.07
  -2   0   6   69.71    5.72
  -2   0   5    7.50    3.02
   2   0  -5    5.23    2.24
  -2   0   5    3.04    2.27
   2   0  -5    3.58    2.43
   2   0  -4   70.48    4.87
  -2   0   4   71.63    5.05
   2   0  -4   70.70    5.16
  -2   0   4   71.61    5.01
   2   0  -3  502.15   11.70
   2   0  -3  480.68   11.16
   2   0  -3  492.04   11.71
  -2   0   3  477.12   11.49
  -2   0   2   89.65    4.79
   2   0  -2   88.75    4.88
   2   0  -2   74.20    4.55
  -2   0   2   83.28    4.65
  -2   0   1    0.69    1.48
  -2   0   1    4.07    1.91
  -2   0   1    4.02    1.89
   2   0  -1    3.48    2.12
   2   0   0    2.26    1.94
   2   0   0   -0.76    1.36
  -2   0   0    0.00    1.60
  -2   0  -1 1449.24   18.53
   2   0   1 1460.37   18.53
   2   0   2    1.79    2.27
  -2   0  -2    2.19    2.22
   2   0   3    5.58    2.64
  -2   0  -3    2.02    2.22
   2   0   4  343.56   11.65
  -2   0  -4  329.78   11.33
  -2   0  -4  349.23   10.57
  -2   0  -5   67.63    6.00
   2   0   5   75.63    6.11
  -2   0  -5   70.86    6.02
  -2   0  -5   71.62    5.37
  -2   0  -6   29.10    4.71
   2   0   6   32.31    1.88
  -2   0  -6   30.64    4.32
  -2   0  -6   34.97    4.00
  -2   0  -7    1.30    2.89
   2   0   7   -0.05    3.12
  -2   0  -7    1.40    2.05
  -2   0  -8   41.07    6.06
   2   0   8   40.72    6.11
  -2   0  -8   51.77    5.27
  -2   0  -9   74.06    8.19
  -2   0  -9   79.18    6.10
   2   0   9   67.71    7.58
  -2   0  -9   64.36    6.13
  -2   0 -10   79.35    8.68
  -2   0 -10  106.36    7.12
   2   0  10   88.66    9.09
  -2   0 -11   22.08    5.53
  -2   0 -11   19.92    3.69
   2   0  11   22.80    5.61
  -2   0 -12    2.95    3.42
  -2   0 -12    0.64    1.87
   2   0  12    0.95    4.57
  -2   0 -13   12.76    3.01
   2   0  13   12.98    5.81
  -2   0 -14   17.83    6.84
   2   0  14   14.41    6.14
  -2   0 -15   44.88    8.82
   2   0  15   52.34    9.42
  -2   0 -16    3.42    5.49
   2   0  16   -5.95    6.06
   2   1 -17    2.19    3.94
  -2   1  17   -7.19    5.75
   2   1 -16   10.19    5.71
  -2   1  16   -9.07    5.97
   2   1 -15    9.49    5.76
  -2   1  15    9.54    5.28
   2   1 -14    8.68    4.92
  -2   1  14   11.08    5.18
  -2   1  14   18.55    4.44
   2   1 -13    0.65    2.36
   2   1 -13    0.57    3.74
  -2   1  13    4.12    4.31
  -2   1  13   -0.54    2.52
   2   1 -12   73.40    6.50
   2   1 -12   72.27    8.49
  -2   1  12   92.54    9.53
  -2   1  12   73.97    7.40
   2   1 -11  180.32    9.63
   2   1 -11  176.62   12.13
  -2   1  11  185.95   12.47
  -2   1  11  186.16   10.61
   2   1 -10   35.64    4.59
   2   1 -10   36.68    5.80
  -2   1  10   30.44    2.72
  -2   1  10   33.11    5.68
  -2   1  10   24.40    4.33
   2   1  -9   80.05    6.38
   2   1  -9   68.30    6.91
  -2   1   9   74.58    7.25
  -2   1   9   67.51    3.98
  -2   1   9   73.15    6.39
   2   1  -8   48.04    5.63
  -2   1   8   43.11    3.35
  -2   1   8   48.03    5.72
  -2   1   8   54.17    5.42
  -2   1   7  276.08   11.53
   2   1  -7  279.49   12.17
  -2   1   7  269.46    7.93
   2   1  -7  251.13   11.04
  -2   1   7  290.76   12.63
  -2   1   6   92.93    6.32
   2   1  -6   98.46    6.88
  -2   1   6  104.44    5.05
   2   1  -6   99.08    6.54
  -2   1   6  104.52    7.23
  -2   1   5 1291.47   20.54
   2   1  -5 1306.18   22.71
   2   1  -5 1269.26   20.72
  -2   1   5 1346.28   23.38
   2   1  -4  256.85    9.47
  -2   1   4  262.75    8.53
  -2   1   4  266.09    9.86
   2   1  -4  260.67    8.76
   2   1  -3  651.31   14.34
   2   1  -3  681.70   14.27
   2   1  -3  670.27   12.64
  -2   1   3  660.37   14.43
   2   1  -2  295.94    9.27
  -2   1   2  273.49    7.38
   2   1  -2  298.20    7.87
  -2   1   2  296.08    9.10
   2   1  -1 1222.75   17.71
  -2   1   1 1216.17   14.65
  -2   1   1 1240.03   16.55
  -2   1   1 1269.91   17.95
   2   1   0  491.22   11.05
  -2   1   0  501.09    9.66
   2   1   0  483.36    8.17
  -2   1   0  500.14   10.71
   2   1   1  225.02    7.92
  -2   1  -1  217.66    7.01
   2   1   2 1696.39   22.47
  -2   1  -2 1704.16   21.19
   2   1   3  262.58    9.65
  -2   1  -3  266.30    9.32
   2   1   3  245.40    4.76
  -2   1  -4  121.74    7.03
   2   1   4  123.84    7.30
   2   1   4  121.00    3.66
  -2   1  -5   56.90    5.51
   2   1   5   44.88    5.04
   2   1   5   45.71    2.66
  -2   1  -5   51.63    4.39
  -2   1  -6  346.87   13.57
   2   1   6  308.19    7.20
   2   1   6  321.39   13.15
  -2   1  -6  340.90   13.43
  -2   1  -6  322.63   11.01
  -2   1  -7  202.12   11.08
   2   1   7  195.52    5.46
  -2   1  -7  204.98    9.24
   2   1   8   73.89    3.11
  -2   1  -8   74.53    7.59
   2   1   8   70.97    7.11
  -2   1  -8   75.11    6.06
  -2   1  -9    5.29    3.62
   2   1   9    1.37    3.07
  -2   1  -9    9.39    3.02
  -2   1 -10   50.23    6.96
  -2   1 -10   56.45    5.24
   2   1  10   43.37    6.63
  -2   1 -10   43.09    5.33
  -2   1 -11   20.40    5.43
  -2   1 -11   20.00    3.48
   2   1  11   16.28    4.88
  -2   1 -12   71.15    9.17
  -2   1 -12   51.37    5.02
   2   1  12   60.95    8.73
  -2   1 -13   69.72    9.16
   2   1  13   89.05   10.58
  -2   1 -14   56.34    9.29
   2   1  14   58.58    9.44
  -2   1 -15    6.24    5.19
   2   1  15   -6.96    5.90
  -2   1 -16    2.94    4.24
   2   1  16    1.05    4.63
   2   2 -17   -5.38    3.97
  -2   2  17   -0.49    4.75
   2   2 -16    5.56    4.80
  -2   2  16    6.89    4.23
  -2   2  15   10.60    5.12
  -2   2  15    3.46    2.83
   2   2 -14   19.20    5.81
  -2   2  14   24.74    6.06
  -2   2  14   15.21    4.54
   2   2 -13    8.99    3.14
   2   2 -13    4.31    4.01
  -2   2  13    5.56    4.10
  -2   2  13   10.84    4.02
   2   2 -12    6.81    2.83
   2   2 -12   11.19    4.40
  -2   2  12   12.53    4.56
  -2   2  12   12.40    4.29
   2   2 -11  124.25    8.05
   2   2 -11  115.04    9.76
  -2   2  11  109.23    5.79
  -2   2  11  121.62   10.02
  -2   2  11  100.00    8.41
   2   2 -10  153.28   10.49
  -2   2  10  133.36    6.47
  -2   2  10  131.77    9.76
  -2   2  10  125.03    9.03
   2   2  -9   54.68    6.07
  -2   2   9   52.89    4.24
  -2   2   9   55.82    6.41
  -2   2   9   40.11    5.17
   2   2  -8  149.65    8.91
  -2   2   8  128.49    6.40
  -2   2   8  129.62    8.36
  -2   2   8  122.50    8.23
   2   2  -7  139.86    8.05
  -2   2   7  126.61    8.71
  -2   2   7  126.23    7.61
   2   2  -7  149.84    9.37
  -2   2   7  129.17    6.35
  -2   2   7  122.54    7.76
  -2   2   6  769.35   16.81
   2   2  -6  783.80   19.70
  -2   2   6  749.45   14.87
  -2   2   6  785.65   19.87
   2   2  -6  760.03   16.63
  -2   2   5  531.83   12.62
   2   2  -5  563.50   15.65
  -2   2   5  539.12   12.38
   2   2  -5  532.58   12.73
  -2   2   5  556.40   15.81
   2   2  -4  859.71   18.49
   2   2  -4  855.24   18.09
  -2   2   4  845.32   14.08
   2   2  -4  852.77   14.37
  -2   2   4  859.41   18.51
   2   2  -3  682.65   15.60
   2   2  -3  706.72   15.53
   2   2  -3  689.99   11.65
  -2   2   3  693.51   15.62
   2   2  -2  712.71   15.14
  -2   2   2  673.39   14.54
   2   2  -2  685.59   10.62
   2   2  -1   51.65    4.62
  -2   2   1   51.46    2.80
  -2   2   1   54.42    4.32
  -2   2   1   51.99    4.22
   2   2   0  345.97   10.18
  -2   2   0  324.70    7.22
  -2   2   0  325.68    9.73
  -2   2   0  341.51    9.75
  -2   2  -1  562.75   10.72
   2   2   1  572.07   13.16
   2   2   1  559.60   10.05
  -2   2  -2  772.19   14.05
  -2   2  -2  755.36    8.97
   2   2   2  742.98   11.02
  -2   2  -3  348.37   10.67
   2   2   3  339.07   11.17
  -2   2  -3  323.02    5.17
   2   2   3  337.82    7.34
  -2   2  -4  292.10   10.72
   2   2   4  298.08   11.16
   2   2   4  271.53    6.86
   2   2   5   69.98    6.16
  -2   2  -5   84.95    6.61
   2   2   5   76.76    4.04
  -2   2  -6  616.27   18.09
   2   2   6  578.03   11.71
   2   2   6  619.95   18.17
   2   2   6  591.81   11.77
  -2   2  -6  603.71   14.33
  -2   2  -7   10.58    3.91
   2   2   7    8.81    1.77
   2   2   7    4.97    3.28
  -2   2  -7    5.97    2.21
   2   2   7    7.96    1.73
   2   2   8   77.17    4.34
  -2   2  -8   81.60    6.12
   2   2   9    8.05    1.64
  -2   2  -9    1.48    3.55
   2   2   9   10.36    3.93
  -2   2  -9    5.97    2.31
   2   2  10   42.67    3.01
  -2   2 -10   31.07    6.31
   2   2  10   25.21    5.82
  -2   2 -10   35.18    4.62
  -2   2 -11  151.96   11.92
  -2   2 -11  177.34    8.52
   2   2  11  177.73   13.14
  -2   2 -11  155.12    9.48
  -2   2 -12   79.22    9.43
  -2   2 -12   77.38    5.73
   2   2  12   65.45    8.98
  -2   2 -13   64.37    9.15
   2   2  13   51.53    7.89
  -2   2 -14    7.94    5.01
   2   2  14    1.67    4.30
  -2   2 -15    3.34    4.21
   2   2  15    4.41    4.89
  -2   2 -16   -3.35    3.90
   2   2  16   -4.03    5.15
   2   3 -17    4.90    4.79
  -2   3  17   13.24    5.30
   2   3 -16    0.32    3.92
  -2   3  16   -3.23    4.60
   2   3 -15   -4.48    5.07
  -2   3  15    7.11    4.59
  -2   3  15    5.02    3.83
   2   3 -14   23.01    5.72
  -2   3  14   19.11    5.84
  -2   3  14   36.84    6.62
   2   3 -13   22.66    4.04
   2   3 -13   22.08    5.72
  -2   3  13   27.24    6.20
  -2   3  13   17.27    4.85
   2   3 -12   58.97    5.78
   2   3 -12   51.04    7.09
  -2   3  12   61.34    7.82
  -2   3  12   57.42    7.24
   2   3 -11   48.56    6.48
  -2   3  11   41.73    4.31
  -2   3  11   31.29    5.48
  -2   3  11   39.03    6.14
   2   3 -10   36.29    5.46
  -2   3  10   47.34    6.14
  -2   3  10   35.68    4.09
  -2   3  10   30.41    5.51
   2   3  -9   45.78    5.44
  -2   3   9   38.60    4.14
  -2   3   9   45.01    5.69
  -2   3   9   42.58    5.61
   2   3  -8    9.60    2.87
  -2   3   8   11.09    2.53
  -2   3   8   12.02    3.24
  -2   3   8   12.76    3.96
   2   3  -7  190.86    8.79
  -2   3   7  200.72    9.17
  -2   3   7  199.01    8.61
  -2   3   7  191.35   10.22
   2   3  -6  125.69    6.63
  -2   3   6  118.72    8.22
   2   3  -6  130.44    8.68
  -2   3   6  121.12    6.74
  -2   3   6  120.79    6.42
   2   3  -5   58.93    4.24
  -2   3   5   64.19    5.91
  -2   3   5   56.96    4.17
   2   3  -5   57.90    5.44
  -2   3   5   49.04    4.41
   2   3  -4   10.04    3.33
   2   3  -4    7.96    1.79
  -2   3   4    7.70    2.54
  -2   3   4    9.42    1.97
   2   3  -4    9.85    2.85
  -2   3   4   13.32    2.60
   2   3  -3  419.22   12.98
   2   3  -3  420.16   12.76
   2   3  -3  406.76    8.01
  -2   3   3  421.78   12.96
   2   3  -2  191.98    8.56
  -2   3   2  200.00    8.42
  -2   3   2  196.83    8.60
  -2   3   1 1444.54   11.96
   2   3  -1 1516.58   22.55
  -2   3   1 1492.53   21.52
  -2   3   1 1507.99   21.95
  -2   3   1 1480.76   21.99
  -2   3   0  107.52    3.97
  -2   3   0  121.70    6.10
   2   3   0  109.70    6.30
  -2   3   0  115.12    6.22
  -2   3   0  106.15    6.21
   2   3   1  895.53   17.19
  -2   3  -1  909.86   13.21
  -2   3  -1  879.85   15.11
  -2   3  -1  901.62   13.28
   2   3   1  930.67   14.87
   2   3   2 1049.01   19.06
  -2   3  -2 1050.86   16.34
  -2   3  -2 1026.14   15.39
  -2   3  -2 1023.16   13.04
   2   3   2 1041.45   15.36
   2   3   3  185.24    8.70
  -2   3  -3  175.19    7.67
   2   3   3  167.25    6.34
  -2   3  -3  166.94    5.10
   2   3   4  834.75   18.83
  -2   3  -4  824.59   17.96
   2   3   4  783.85   18.00
   2   3   4  786.50   13.79
  -2   3  -5  731.58   18.38
   2   3   5  743.75   18.95
   2   3   5  719.72   13.71
   2   3   5  699.84   17.96
   2   3   6   54.49    4.24
  -2   3  -6   54.01    5.67
   2   3   6   55.33    6.15
   2   3   6   55.27    4.23
   2   3   6   61.21    6.24
  -2   3  -7   58.90    6.46
   2   3   7   61.15    4.50
   2   3   7   63.71    6.62
   2   3   7   60.58    4.66
  -2   3  -7   49.42    4.49
   2   3   7   65.35    6.76
  -2   3  -8   38.04    6.05
   2   3   8   46.75    6.11
   2   3   8   31.25    3.36
   2   3   8   39.04    4.18
  -2   3  -8   35.90    4.11
   2   3   8   31.32    5.46
  -2   3  -9   34.94    6.21
   2   3   9   32.27    3.43
  -2   3  -9   32.50    4.02
   2   3   9   30.48    4.06
   2   3   9   32.18    5.61
   2   3  10    2.61    1.69
  -2   3 -10    9.85    4.97
   2   3  10   10.36    4.33
   2   3  10    2.80    3.31
  -2   3 -10    5.43    2.60
   2   3  10    6.75    2.44
  -2   3 -11   49.94    7.44
   2   3  11   61.65    8.25
   2   3  11   62.32    5.97
   2   3  11   53.10    7.04
  -2   3 -11   53.52    5.52
  -2   3 -12   15.58    4.97
  -2   3 -12    8.25    2.38
   2   3  12   13.76    5.31
  -2   3 -13   49.75    7.93
   2   3  13   50.67    8.57
  -2   3 -14   10.93    4.69
   2   3  14    4.78    5.10
  -2   3 -15   11.03    4.63
   2   3  15    8.13    4.64
  -2   3 -16   12.85    5.58
   2   3  16   10.87    4.73
  -2   4  17   -1.75    4.23
   2   4 -16   10.38    5.27
  -2   4  16    7.82    4.82
  -2   4  16   -6.54    4.05
   2   4 -15    4.65    3.96
  -2   4  15   12.85    5.62
  -2   4  15    5.67    4.05
   2   4 -14    6.79    3.71
  -2   4  14    3.89    3.50
  -2   4  14   12.31    4.50
   2   4 -13    1.22    2.91
  -2   4  13    3.18    3.62
  -2   4  13    6.14    4.76
   2   4 -12    8.01    4.25
  -2   4  12   15.57    4.80
  -2   4  12    5.98    3.85
   2   4 -11   15.85    3.17
  -2   4  11   15.10    2.15
  -2   4  11   15.50    3.96
  -2   4  11   15.16    4.05
   2   4 -10   91.88    8.07
  -2   4  10   94.58    7.76
  -2   4  10   93.89    7.23
  -2   4  10   98.60    8.61
   2   4  -9   43.00    5.28
  -2   4   9   43.45    4.86
  -2   4   9   44.05    5.35
  -2   4   9   39.51    5.93
   2   4  -8   24.76    3.75
  -2   4   8   22.27    3.54
  -2   4   8   25.05    3.72
  -2   4   8   17.20    4.26
   2   4  -7  101.17    6.32
  -2   4   7   99.13    6.68
  -2   4   7   96.55    6.24
  -2   4   7   92.23    7.81
  -2   4   6  345.93   10.44
  -2   4   6  343.58   11.89
   2   4  -6  351.35   10.16
  -2   4   5  238.32   11.65
  -2   4   5  239.10    7.74
   2   4  -5  234.36   11.75
  -2   4   5  233.93   10.26
   2   4  -5  233.63    7.49
  -2   4   5  232.26   11.97
  -2   4   4  748.36   18.23
   2   4  -4  719.14   18.69
  -2   4   4  712.79   10.92
  -2   4   4  723.59   16.99
   2   4  -4  721.37   18.39
  -2   4   4  756.37   18.90
   2   4  -4  699.03   10.74
   2   4  -3 2411.63   32.53
  -2   4   3 2403.61   31.49
  -2   4   3 2378.39   30.17
   2   4  -3 2386.06   31.73
   2   4  -3 2348.64   15.77
  -2   4   3 2384.58   31.88
  -2   4   2  515.74   14.23
   2   4  -2  555.16   15.15
  -2   4   2  532.15   14.46
   2   4  -1 1928.98   27.11
  -2   4   1 1876.83   25.93
  -2   4   1 1926.87   26.45
  -2   4   1 1899.18   26.76
  -2   4   0   39.83    2.40
  -2   4   0   37.96    3.76
  -2   4   0   48.25    4.43
   2   4   0   39.46    4.54
  -2   4   0   39.51    4.43
  -2   4   0   37.90    3.55
   2   4   0   40.82    3.89
  -2   4  -1  182.64    8.21
  -2   4  -1  181.99    6.05
   2   4   1  174.97    8.20
  -2   4  -1  185.33    7.64
  -2   4  -1  188.04    7.06
   2   4   1  201.73    7.91
  -2   4  -2  157.61    6.81
  -2   4  -2  152.21    6.42
   2   4   2  142.55    7.55
  -2   4  -2  153.02    6.05
   2   4   2  149.60    7.74
   2   4   2  150.07    6.72
   2   4   3  769.89   17.70
  -2   4  -3  705.86   13.43
  -2   4  -3  759.95   15.81
  -2   4  -3  723.80   12.63
   2   4   3  733.42   17.37
   2   4   3  733.48   14.74
  -2   4  -4 2222.38   22.03
   2   4   4 2221.60   31.61
   2   4   4 2221.24   31.64
  -2   4  -4 2221.81   21.85
   2   4   4 2222.27   26.13
   2   4   5  564.25   14.41
  -2   4  -5  567.60   16.37
   2   4   5  563.46   16.72
  -2   4  -5  520.12   10.01
   2   4   5  544.73   13.33
   2   4   5  530.93   16.45
  -2   4  -6  613.62   20.03
   2   4   6  617.85   19.88
   2   4   6  611.87   16.20
   2   4   6  614.04   15.70
   2   4   6  615.72   20.33
   2   4   7  177.58    8.29
   2   4   7  187.05   11.06
   2   4   7  181.75    8.47
   2   4   7  184.04   10.93
  -2   4  -7  167.55    7.58
  -2   4  -8  280.02   13.79
   2   4   8  283.03   14.15
   2   4   8  292.74   10.68
   2   4   8  287.81   11.12
  -2   4  -8  275.51   10.05
   2   4   8  282.74   13.93
  -2   4  -9  213.43   12.75
   2   4   9  215.02    9.24
   2   4   9  186.99    9.50
  -2   4  -9  175.87    8.45
   2   4   9  188.85   11.90
   2   4  10   14.50    2.74
  -2   4 -10   21.46    5.34
   2   4  10   22.84    5.25
   2   4  10   12.58    4.88
  -2   4 -10   13.38    3.01
   2   4  10   17.33    3.71
  -2   4 -11   92.63    9.61
   2   4  11   94.13    9.65
   2   4  11   91.37    9.04
  -2   4 -12   15.33    4.55
   2   4  12    6.39    4.70
   2   4  12   13.70    4.73
  -2   4 -13   14.99    5.62
   2   4  13    9.51    4.84
  -2   4 -14   16.97    5.72
   2   4  14   14.56    5.57
  -2   4 -15    3.66    4.22
   2   4  15    8.69    5.51
  -2   4 -16   13.77    5.61
   2   4  16    2.80    4.94
  -2   5  16   14.04    5.69
  -2   5  16    4.67    4.09
   2   5 -15   14.22    5.16
  -2   5  15   10.95    5.04
  -2   5  15    8.85    4.41
   2   5 -14    9.44    4.66
  -2   5  14   19.12    5.43
  -2   5  14   16.33    5.52
   2   5 -13   54.62    7.35
  -2   5  13   55.49    7.40
  -2   5  13   46.73    7.69
   2   5 -12   58.80    7.06
  -2   5  12   62.61    7.58
  -2   5  12   75.29    8.92
   2   5 -11   62.17    6.71
  -2   5  11   48.67    6.36
  -2   5  11   41.61    6.94
   2   5 -10   58.92    6.17
  -2   5  10   52.20    5.72
  -2   5  10   59.28    6.51
  -2   5  10   51.47    7.09
   2   5  -9  273.27   11.61
  -2   5   9  276.09   12.28
  -2   5   9  279.65   12.11
  -2   5   9  271.24   14.51
   2   5  -8    6.23    2.42
  -2   5   8    5.59    2.58
  -2   5   8    5.07    2.86
  -2   5   8   -1.76    4.12
   2   5  -7   59.90    4.72
  -2   5   7   55.83    4.80
  -2   5   7   68.78    6.24
  -2   5   7   53.57    6.62
  -2   5   6  117.60    8.38
   2   5  -6  115.51    5.56
  -2   5   6  119.54    5.92
  -2   5   6  116.72    7.76
  -2   5   6  114.16    8.76
  -2   5   5   79.64    6.98
   2   5  -5   67.63    6.73
   2   5  -5   71.44    6.73
  -2   5   5   69.45    3.95
  -2   5   5   69.27    5.94
   2   5  -5   67.21    3.62
  -2   5   5   75.33    6.95
   2   5  -4   71.80    6.71
  -2   5   4   70.97    6.29
  -2   5   4   73.72    3.18
   2   5  -4   80.99    6.68
  -2   5   4   73.99    6.15
   2   5  -4   71.89    2.90
  -2   5   4   71.41    6.32
   2   5  -3  710.55   18.55
  -2   5   3  705.82   18.23
  -2   5   3  705.20   17.65
   2   5  -3  714.09   18.28
  -2   5   3  696.33   18.04
  -2   5   2  238.41   10.38
   2   5  -2  227.43   10.37
  -2   5   2  249.27   10.47
  -2   5   2  240.87   10.29
   2   5  -1 1414.19   24.37
  -2   5   1 1404.95   24.04
  -2   5   1 1400.25   23.82
  -2   5   1 1431.13   24.69
  -2   5   1 1370.63   22.61
   2   5  -1 1395.60   23.53
  -2   5   0  155.49    7.99
   2   5   0  157.30    8.30
  -2   5   0  147.56    4.38
  -2   5   0  161.68    8.11
  -2   5   0  158.80    8.31
  -2   5   0  153.30    7.42
   2   5   0  152.03    7.83
  -2   5  -1  404.01   12.54
  -2   5  -1  371.97   11.68
  -2   5  -1  373.90    8.70
   2   5   1  378.22   12.33
  -2   5  -1  387.82   11.17
   2   5   1  382.36   11.91
   2   5   1  384.06   11.96
  -2   5  -2   74.80    4.64
  -2   5  -2   74.82    5.27
   2   5   2   73.69    5.97
  -2   5  -2   77.18    4.99
   2   5   2   76.26    6.17
   2   5   2   76.45    5.49
   2   5   3   66.40    5.87
  -2   5  -3   67.80    5.00
  -2   5  -3   74.17    4.99
   2   5   3   65.22    5.09
   2   5   3   65.74    6.12
  -2   5  -3   65.35    4.56
   2   5   4  653.56   17.61
  -2   5  -4  658.81   16.52
  -2   5  -4  628.22   13.50
   2   5   4  655.40   18.28
  -2   5  -4  653.66   13.64
   2   5   4  619.81   15.48
   2   5   5   56.53    5.91
  -2   5  -5   55.36    3.98
   2   5   5   59.82    5.52
   2   5   5   62.85    6.16
  -2   5  -5   77.26    6.42
   2   5   5   67.17    5.31
   2   5   5   56.14    6.37
  -2   5  -6   73.51    4.15
   2   5   6   65.83    6.65
  -2   5  -6   78.07    7.00
   2   5   6   60.11    5.55
   2   5   6   75.22    7.62
   2   5   6   77.02    5.87
   2   5   7    7.39    2.60
   2   5   7    9.11    3.55
   2   5   7    7.74    4.38
   2   5   7   10.07    2.62
  -2   5  -8   86.48    8.20
   2   5   8   72.96    6.06
   2   5   8   63.99    7.16
   2   5   8   66.06    6.07
  -2   5  -8   63.88    4.90
   2   5   8   76.24    8.17
  -2   5  -9  152.61   10.85
   2   5   9  147.14    8.48
   2   5   9  141.57   10.86
   2   5   9  152.45    9.12
  -2   5  -9  149.77    7.48
   2   5   9  147.62   11.17
  -2   5 -10  115.34   10.08
   2   5  10  127.99    7.93
  -2   5 -10  120.28    6.87
   2   5  10  137.55   11.07
  -2   5 -11   11.01    4.81
   2   5  11    2.42    3.21
   2   5  11   12.20    5.38
  -2   5 -12   10.99    4.58
   2   5  12    8.15    5.19
   2   5  12    6.15    4.07
  -2   5 -13    9.55    4.90
   2   5  13    5.09    4.50
  -2   5 -14   15.37    5.20
   2   5  14   18.56    6.07
  -2   5 -15   21.13    6.59
   2   5  15    6.12    4.88
  -2   5 -16    3.11    4.32
   2   5  16    9.06    6.12
  -2   6  16    1.58    3.73
  -2   6  15    0.19    3.37
  -2   6  15    4.75    4.45
  -2   6  14    2.91    3.69
  -2   6  14    9.07    4.92
   2   6 -13    2.09    2.89
  -2   6  13    1.21    2.89
  -2   6  13    3.07    3.91
   2   6 -12   29.11    5.10
  -2   6  12   24.57    5.25
  -2   6  12   29.54    6.61
   2   6 -11  112.20    8.53
  -2   6  11   98.24    8.43
  -2   6  11  112.61   10.65
   2   6 -10  103.04    7.70
  -2   6  10  102.78    7.99
  -2   6  10   82.13    9.17
   2   6  -9  177.65    9.08
  -2   6   9  185.06    9.75
  -2   6   9  182.00   12.55
   2   6  -8   62.58    5.11
  -2   6   8   62.95    5.45
  -2   6   8   52.31    7.16
   2   6  -7  121.70    6.05
  -2   6   7  104.41    6.04
  -2   6   7  107.10    9.06
   2   6  -6 1111.31   27.59
   2   6  -6 1057.04   14.98
  -2   6   6 1067.53   16.49
  -2   6   6 1138.56   25.20
  -2   6   6 1122.77   27.03
   2   6  -5  682.27   20.80
  -2   6   5  629.76   10.59
  -2   6   5  679.05   19.15
   2   6  -5  655.04    9.19
  -2   6   4  181.74   10.30
   2   6  -4  168.49   10.15
   2   6  -4  172.73    9.87
  -2   6   4  188.61   10.03
  -2   6   4  168.15    3.97
  -2   6   4  180.33   10.18
  -2   6   3  593.16   17.83
   2   6  -3  600.61   17.90
  -2   6   3  616.63   17.74
  -2   6   3  642.22   18.07
   2   6  -3  613.43   17.77
   2   6  -2  211.18   10.55
  -2   6   2  212.09   10.58
  -2   6   2  222.14   10.37
  -2   6   2  228.24   10.79
  -2   6   2  218.69   10.23
   2   6  -2  220.94   10.42
  -2   6   1    6.76    2.48
   2   6  -1   16.49    3.80
  -2   6   1   10.04    2.89
  -2   6   1    5.44    2.92
   2   6  -1   10.85    2.79
  -2   6   1    9.22    2.60
  -2   6   1    9.77    2.35
   2   6   0  351.11   12.64
  -2   6   0  336.15    6.74
  -2   6   0  338.73   12.39
  -2   6   0  348.18   12.23
  -2   6   0  349.04   12.94
  -2   6   0  359.71   13.05
  -2   6   0  352.13   12.03
   2   6   0  347.74   11.31
   2   6   0  347.95   12.52
  -2   6  -1   34.36    4.19
  -2   6  -1   29.56    2.73
   2   6   1   35.43    4.57
  -2   6  -1   29.73    3.91
  -2   6  -1   34.10    4.71
  -2   6  -1   35.90    4.04
   2   6   1   31.37    4.24
   2   6   1   34.09    4.42
  -2   6  -2  345.26   12.15
  -2   6  -2  335.87    9.81
  -2   6  -2  333.09   11.64
   2   6   2  331.29   12.35
   2   6   2  319.60   11.86
   2   6   2  320.78   12.25
  -2   6  -2  352.47   11.46
   2   6   3   28.22    3.72
  -2   6  -3   34.75    3.74
   2   6   3   31.83    4.49
  -2   6  -3   29.55    3.74
   2   6   3   36.63    5.26
   2   6   3   33.91    4.20
  -2   6  -3   36.97    3.97
   2   6   4  249.96   10.81
   2   6   4  251.78   11.38
   2   6   4  233.51   11.07
  -2   6  -4  221.70    8.91
   2   6   4  233.90   11.69
  -2   6  -4  243.72    9.36
   2   6   4  250.63   10.72
   2   6   5  218.78   10.89
   2   6   5  213.68   10.98
   2   6   5  223.80   10.84
  -2   6  -5  211.09    8.41
   2   6   5  222.90   11.99
  -2   6  -5  209.15    8.81
   2   6   5  225.99   10.40
  -2   6  -6  249.05    8.61
   2   6   6  260.96   12.72
   2   6   6  262.96   11.82
   2   6   6  261.06   11.41
   2   6   6  257.77   13.43
   2   6   7  178.46    9.95
  -2   6  -7  182.45    6.90
   2   6   7  190.74   11.37
   2   6   7  184.38    9.97
   2   6   7  183.89   11.93
  -2   6  -8   97.36    8.56
   2   6   8   92.44    8.72
   2   6   8   96.33    7.48
  -2   6  -8  100.16    4.52
   2   6   8   89.85    7.35
   2   6   8   92.77    9.08
  -2   6  -8   92.06    5.64
  -2   6  -9   -1.64    3.43
   2   6   9    2.20    2.08
   2   6   9   -0.32    3.43
   2   6   9    2.69    4.07
  -2   6  -9    1.10    1.58
  -2   6 -10   54.21    7.31
   2   6  10   55.24    5.91
   2   6  10   39.21    6.97
  -2   6 -11   41.85    7.02
   2   6  11   39.85    7.12
   2   6  11   46.69    7.77
  -2   6 -12    9.75    4.82
   2   6  12    1.24    3.35
   2   6  12    5.14    4.17
  -2   6 -13   11.10    4.46
   2   6  13   20.60    6.05
   2   6  13   11.72    5.38
  -2   6 -14   -3.01    4.34
   2   6  14   -7.12    4.92
  -2   6 -15    4.12    4.75
   2   6  15    2.11    4.42
  -2   6 -16   -2.70    3.78
  -2   7  16   27.57    7.42
  -2   7  15    5.25    5.05
  -2   7  14   12.96    5.65
  -2   7  13   -5.91    3.32
  -2   7  13   -0.25    3.75
   2   7 -12    6.69    2.82
  -2   7  12   12.66    3.71
  -2   7  12   12.22    5.14
   2   7 -11    0.76    2.18
  -2   7  11    4.40    2.98
  -2   7  11    9.31    4.41
   2   7 -10   66.60    5.95
  -2   7  10   72.81    6.76
  -2   7  10   83.80    9.25
   2   7  -9    1.21    1.83
  -2   7   9    1.37    2.20
  -2   7   9   -0.10    3.92
   2   7  -8   71.20    5.15
  -2   7   8   62.28    5.28
  -2   7   8   55.38    7.32
   2   7  -7   19.58    5.55
   2   7  -7   22.99    2.68
  -2   7   7   23.93    3.23
  -2   7   7   11.23    4.65
   2   7  -6   64.14    7.47
   2   7  -6   69.54    3.41
  -2   7   6   72.59    4.34
  -2   7   6   67.08    8.09
   2   7  -5  140.19   10.10
  -2   7   5  131.86    4.50
  -2   7   5  138.98   10.07
   2   7  -4  289.57   13.65
   2   7  -3  120.78    8.57
  -2   7   3  124.07    8.51
   2   7  -3  119.90    8.37
  -2   7   2   46.91    5.56
  -2   7   2   48.40    5.23
   2   7  -2   30.39    4.67
   2   7  -2   51.46    5.02
   2   7  -2   40.03    4.89
  -2   7   2   54.68    5.96
   2   7  -2   49.65    5.79
  -2   7   2   44.63    5.48
  -2   7   2   38.05    4.69
  -2   7   1   40.07    5.06
  -2   7   1   38.70    4.72
   2   7  -1   45.89    5.35
   2   7  -1   44.97    4.86
  -2   7   1   35.94    4.84
  -2   7   1   42.99    4.85
   2   7  -1   44.98    5.31
   2   7  -1   44.87    4.43
  -2   7   1   51.57    5.71
  -2   7   0   21.28    3.67
  -2   7   0   23.85    2.04
   2   7   0   22.37    3.92
  -2   7   0   21.63    3.57
   2   7   0   28.09    4.30
   2   7   0   25.47    2.39
  -2   7   0   21.96    3.94
   2   7   0   22.90    3.76
  -2   7   0   23.01    3.80
  -2   7   0   27.53    4.11
   2   7   0   31.15    4.15
  -2   7  -1   79.26    6.43
   2   7   1   87.44    6.74
  -2   7  -1   90.12    6.54
   2   7   1   84.89    6.85
  -2   7  -1   80.56    6.93
  -2   7  -1   97.00    7.25
   2   7   1   86.20    6.68
  -2   7  -1   77.39    6.29
   2   7   1   85.71    6.85
   2   7   2  116.13    7.79
  -2   7  -2  102.31    7.19
   2   7   2  107.71    6.08
  -2   7  -2  107.20    7.10
   2   7   2  105.75    8.05
  -2   7  -2   99.76    7.33
   2   7   2  105.38    7.80
   2   7   2  101.62    7.27
  -2   7  -2   97.84    6.79
  -2   7  -3  165.74    8.74
   2   7   3  166.85    9.35
  -2   7  -3  177.70    9.32
   2   7   3  174.81    8.43
  -2   7  -3  168.28    7.89
  -2   7  -3  189.36    9.95
   2   7   3  166.02    9.96
   2   7   3  166.36    9.79
  -2   7  -3  170.03    8.77
   2   7   3  162.56    9.24
  -2   7  -4  192.67    9.12
   2   7   4  215.12   11.23
   2   7   4  187.89   10.25
   2   7   4  198.25    9.93
  -2   7  -4  229.20   10.92
   2   7   4  206.94   11.56
  -2   7  -4  195.37    9.21
   2   7   4  184.45   10.02
   2   7   5    8.12    3.31
  -2   7  -5    8.31    2.59
   2   7   5   14.48    3.84
  -2   7  -5   10.74    3.07
   2   7   5    7.80    2.60
   2   7   5   11.80    4.67
  -2   7  -6   11.07    2.73
   2   7   6    9.32    3.81
   2   7   6   14.42    3.31
   2   7   6   14.77    4.69
  -2   7  -7   69.70    5.02
   2   7   7   67.39    7.51
   2   7   7   59.26    7.87
  -2   7  -8   49.47    4.03
   2   7   8   39.64    6.18
  -2   7  -8   42.25    4.71
   2   7   8   46.23    6.94
   2   7   9   78.27    8.42
  -2   7  -9   78.68    4.25
  -2   7  -9   77.44    8.06
  -2   7  -9   75.65    6.37
   2   7   9   64.55    8.34
  -2   7  -9   73.91    5.01
  -2   7 -10  119.51   10.23
   2   7  10  118.35   11.25
  -2   7 -11   18.36    4.80
   2   7  11   28.30    6.80
  -2   7 -12    3.71    3.54
   2   7  12   11.75    4.23
   2   7  12    6.04    4.65
  -2   7 -13   16.40    5.17
   2   7  13   13.99    4.84
   2   7  13   22.10    7.23
  -2   7 -14   -1.20    3.96
   2   7  14    1.54    3.67
   2   7  14    3.89    3.93
  -2   7 -15    6.67    5.27
   2   7  15    6.84    5.01
   2   7  15   -4.52    4.43
  -2   7 -16    2.91    4.86
  -2   8  15   -4.45    5.22
  -2   8  14    4.85    5.66
  -2   8  13    2.35    4.37
  -2   8  12   -1.16    2.71
  -2   8  12    2.52    3.97
  -2   8  11   38.09    5.23
  -2   8  11   32.90    7.58
   2   8 -10   22.37    3.75
  -2   8  10   22.69    4.04
  -2   8  10   31.29    6.43
   2   8  -9   53.69    4.67
  -2   8   9   50.73    5.14
  -2   8   9   51.10    7.67
   2   8  -8  498.91   21.71
   2   8  -8  469.02   11.22
  -2   8   8  489.22   13.37
  -2   8   8  488.74   20.75
   2   8  -7   16.95    2.00
   2   8  -7   15.06    5.01
  -2   8   7   13.18    2.37
  -2   8   7   15.15    5.43
   2   8  -6  675.89   23.11
  -2   8   6  629.94   11.38
  -2   8   6  619.47   22.16
   2   8  -5  337.33   15.90
  -2   8   5  333.29    6.28
  -2   8   5  325.32   15.61
   2   8  -4   55.58    6.58
   2   8  -4   63.84    5.76
  -2   8   4   63.03    7.12
   2   8  -3  143.89    9.90
   2   8  -3  146.50    8.60
   2   8  -2  341.97   14.40
  -2   8   2  327.22   13.59
   2   8  -2  334.92   13.11
  -2   8   2  339.23   14.67
   2   8  -2  333.49   13.97
  -2   8   1  203.46    3.96
  -2   8   1  200.55    3.89
   2   8  -1  208.83   11.06
  -2   8   1  205.21   10.53
   2   8  -1  210.44   10.69
  -2   8   1  202.57   11.16
   2   8  -1  214.87    9.57
   2   8   0  157.67    9.46
  -2   8   0  169.55    5.57
  -2   8   0  171.16    9.40
  -2   8   0  162.62    9.94
   2   8   0  164.88    6.21
  -2   8   0  182.68   10.14
   2   8   0  174.11    9.09
  -2   8  -1   64.47    6.28
  -2   8  -1   59.85    5.68
   2   8   1   48.51    5.49
  -2   8  -1   55.24    3.70
  -2   8  -1   63.34    6.58
   2   8   1   58.50    6.17
  -2   8  -1   50.16    5.43
   2   8   2   50.55    5.57
  -2   8  -2   53.30    5.87
  -2   8  -2   51.87    5.30
   2   8   2   58.06    4.78
  -2   8  -2   42.44    3.83
   2   8   2   61.56    6.48
  -2   8  -2   45.26    5.16
  -2   8  -3   87.63    6.96
   2   8   3   92.10    7.33
   2   8   3   91.85    6.55
  -2   8  -3   91.04    6.99
  -2   8  -3   90.94    6.13
   2   8   3   95.88    8.13
  -2   8  -3   97.19    7.18
  -2   8  -4  228.85   10.80
   2   8   4  228.70   11.48
   2   8   4  216.90   10.68
  -2   8  -4  219.22   10.12
  -2   8  -4  234.74   11.64
   2   8   4  242.85   12.96
  -2   8  -4  227.52   10.86
  -2   8  -5   38.47    4.64
   2   8   5   52.00    6.30
   2   8   5   44.10    5.48
  -2   8  -5   41.20    5.01
  -2   8  -5   44.39    5.13
   2   8   5   49.09    6.74
  -2   8  -5   47.80    5.56
  -2   8  -6   15.25    3.23
   2   8   6   17.89    4.62
  -2   8  -6   23.45    4.02
   2   8   6   18.06    4.99
  -2   8  -6   19.38    3.75
   2   8   7   17.12    4.47
  -2   8  -7   16.76    3.13
   2   8   7   24.09    5.76
  -2   8  -7   22.07    4.09
  -2   8  -8    9.13    2.46
   2   8   8    8.03    3.88
  -2   8  -8   13.24    3.34
   2   8   8    7.99    4.29
   2   8   9   95.18    9.24
  -2   8  -9  110.26    9.36
  -2   8  -9   90.15    7.17
   2   8   9  112.67   11.13
  -2   8 -10   13.15    4.74
   2   8  10   15.29    4.45
   2   8  10   17.17    5.92
  -2   8 -11    4.19    3.62
   2   8  11   10.25    5.13
  -2   8 -12    4.83    4.04
   2   8  12    2.34    3.97
   2   8  12    9.85    4.64
  -2   8 -13   -3.26    4.07
   2   8  13    1.87    3.96
   2   8  13    3.45    5.13
  -2   8 -14   12.83    4.73
   2   8  14   11.59    6.25
   2   8  14   17.83    6.01
  -2   8 -15    1.27    3.56
   2   8  15   -5.32    4.77
  -2   9  14   14.27    6.23
  -2   9  13   11.49    5.03
  -2   9  12    1.84    4.51
  -2   9  11   -0.27    4.06
  -2   9  10   10.57    3.04
  -2   9  10   18.25    5.95
   2   9  -9   86.16   10.21
  -2   9   9   70.92    5.74
  -2   9   9   70.30    9.11
   2   9  -8   22.40    2.28
   2   9  -8   17.44    5.05
  -2   9   8   21.39    2.95
  -2   9   8   22.29    6.57
  -2   9   7   75.10    4.60
  -2   9   7   88.25    9.49
   2   9  -6  338.47   17.19
  -2   9   6  361.19    7.96
  -2   9   6  356.71   17.75
   2   9  -5   31.37    6.41
  -2   9   5   26.61    1.56
  -2   9   5   20.15    5.23
   2   9  -4  107.19    9.18
   2   9  -4   95.17    7.23
  -2   9   4   87.58    8.67
   2   9  -3   34.31    5.28
   2   9  -3   38.53    5.11
  -2   9   3   42.90    6.12
  -2   9   3   35.29    5.83
   2   9  -2  270.28   13.31
  -2   9   2  269.81   13.68
   2   9  -2  253.67   10.19
  -2   9   1   22.64    1.64
  -2   9   1   24.00    1.68
  -2   9   1   21.86    4.17
   2   9  -1   25.43    4.79
  -2   9   1   18.64    4.28
   2   9  -1   18.25    3.47
   2   9   0   86.51    7.63
  -2   9   0   87.39    4.31
  -2   9   0   92.69    7.31
  -2   9   0   83.87    3.94
  -2   9   0   87.28    8.06
   2   9   0   80.96    4.87
   2   9   0   96.58    7.36
  -2   9  -1    2.62    2.25
   2   9   1    1.75    1.53
   2   9   1    2.20    3.41
  -2   9  -1    3.88    3.29
  -2   9  -1    1.58    1.31
   2   9   1    1.54    2.85
   2   9   2   36.24    5.12
   2   9   2   34.92    3.91
  -2   9  -2   31.67    4.42
  -2   9  -2   32.83    3.62
   2   9   2   45.52    6.12
   2   9   3   16.43    4.15
   2   9   3   19.95    3.74
  -2   9  -3   22.45    3.78
  -2   9  -3   21.93    3.42
   2   9   3   15.02    4.40
  -2   9  -4   33.14    4.98
   2   9   4   20.07    4.11
  -2   9  -4   24.66    4.15
   2   9   4   32.03    4.75
  -2   9  -4   22.80    3.73
   2   9   4   23.72    5.71
  -2   9  -5   13.61    3.68
   2   9   5   17.75    4.60
  -2   9  -5   20.42    3.83
   2   9   5   14.14    5.02
   2   9   6   75.00    7.63
  -2   9  -6   75.48    6.60
   2   9   6   80.63    9.14
   2   9   7   55.91    6.83
  -2   9  -7   55.62    5.54
   2   9   7   44.95    7.44
  -2   9  -8   50.51    5.07
   2   9   8   45.18    6.69
   2   9   8   42.55    7.58
  -2   9  -9  133.24   10.34
   2   9   9  112.22    9.98
   2   9   9  120.64   11.83
  -2   9 -10    1.52    2.97
   2   9  10    2.94    3.25
   2   9  10   -7.48    4.94
  -2   9 -11    3.85    3.01
   2   9  11   10.14    5.57
  -2   9 -12    3.96    3.93
   2   9  12    9.03    3.88
   2   9  12   -2.04    5.30
  -2   9 -13    3.09    3.72
   2   9  13   10.25    4.77
   2   9  13   10.62    6.22
  -2   9 -14    4.06    3.89
   2   9  14    4.57    5.16
   2   9  14   -1.75    4.57
   2   9  15   20.32    6.47
  -2  10  13   18.29    7.66
   2  10 -12   -7.51    5.35
  -2  10  12    4.45    4.45
   2  10 -11   -3.12    4.51
  -2  10  11    3.73    5.16
   2  10 -10    7.72    4.15
  -2  10  10   11.22    5.30
   2  10  -9    7.17    5.34
  -2  10   9    9.32    6.15
   2  10  -8    6.10    4.85
  -2  10   8    4.17    3.68
   2  10  -7   11.63    4.83
  -2  10   7    7.64    1.71
  -2  10   7    6.76    4.46
   2  10  -6   73.17    8.93
  -2  10   6   73.15    3.24
  -2  10   6   76.28    9.16
   2  10  -5   71.43    8.46
  -2  10   5   69.37    8.41
   2  10  -4   85.94    8.90
  -2  10   4   84.89    9.02
   2  10  -3  231.26   13.26
  -2  10   3  231.88   13.70
  -2  10   3  225.06   13.35
   2  10  -2   93.64    8.46
  -2  10   2   86.72    8.26
  -2  10   2  107.27    9.24
   2  10  -2   97.51    6.86
  -2  10   1    0.80    0.83
   2  10  -1    1.07    3.01
  -2  10   1   -0.76    3.66
  -2  10   1    1.32    0.75
   2  10  -1   -0.14    2.27
  -2  10   0   48.72    3.56
   2  10   0   48.14    6.14
  -2  10   0   47.05    3.28
   2  10   0   43.64    4.09
  -2  10   0   48.08    6.38
   2  10   0   58.63    6.24
   2  10   1    0.93    2.98
   2  10   1    0.36    1.49
  -2  10  -1    0.41    1.90
  -2  10  -1   -0.84    1.35
   2  10   1    1.10    1.69
  -2  10  -1    1.66    1.53
   2  10   1    5.89    3.72
   2  10   2  289.68   13.53
  -2  10  -2  258.70   12.21
   2  10   2  264.52   10.22
  -2  10  -2  253.46    9.60
   2  10   2  293.09   14.32
   2  10   3  282.80   13.68
  -2  10  -3  291.98   13.01
   2  10   3  279.61   11.69
  -2  10  -3  271.98   11.04
   2  10   3  296.55   15.00
   2  10   4   54.17    6.52
   2  10   4   52.10    5.81
  -2  10  -4   52.66    5.84
  -2  10  -4   41.44    4.98
   2  10   4   61.05    7.71
   2  10   5   12.47    4.38
   2  10   5   10.96    4.40
   2  10   6   95.69    8.64
   2  10   6  100.87   10.16
  -2  10  -7   83.32    7.19
   2  10   7   69.93    7.76
   2  10   7   77.96    9.65
   2  10   8   47.63    6.69
   2  10   8   46.40    8.29
  -2  10  -9    6.70    3.40
   2  10   9   -1.68    3.26
   2  10   9    8.19    5.19
  -2  10 -10    4.09    3.13
   2  10  10   -0.27    3.34
   2  10  10    8.66    5.36
  -2  10 -11    1.23    2.82
   2  10  11    1.71    5.22
  -2  10 -12    4.42    3.86
   2  10  12   -3.28    4.73
   2  10  12   -9.73    5.36
   2  10  13   -0.72    3.57
   2  10  13   14.27    6.97
   2  10  14    7.91    4.46
   2  11 -12   -8.30    7.23
  -2  11  12    1.77    4.27
   2  11 -11    2.68    5.20
  -2  11  11    0.07    5.41
   2  11 -10    4.17    4.34
  -2  11  10    8.86    4.24
   2  11  -9   -1.24    3.85
  -2  11   9   -1.59    4.92
   2  11  -8    9.41    5.39
  -2  11   8   14.61    6.19
   2  11  -7   25.31    5.83
  -2  11   7   28.82    5.76
   2  11  -6  168.51   13.14
  -2  11   6  195.67   14.03
   2  11  -5   17.43    5.08
  -2  11   5   17.75    5.02
   2  11  -4  276.69   15.67
  -2  11   4  288.54   16.20
  -2  11   4  272.67   15.72
   2  11  -3   97.59    9.41
  -2  11   3   89.75    9.05
  -2  11   3   95.26    9.38
   2  11  -2   43.73    6.71
  -2  11   2   47.54    6.84
   2  11  -2   56.20    5.80
  -2  11   2   45.45    6.55
  -2  11   1   26.42    2.12
   2  11  -1   26.44    5.11
  -2  11   1   22.99    1.94
  -2  11   1   23.74    5.08
   2  11  -1   19.74    4.09
  -2  11   1   25.09    5.26
  -2  11   0   53.99    3.92
   2  11   0   43.64    5.97
  -2  11   0   46.46    6.65
  -2  11   0   47.40    3.43
   2  11   0   48.93    4.64
   2  11   0   49.54    6.18
  -2  11   0   47.19    6.12
   2  11   1   22.36    3.19
   2  11   1   19.08    4.45
  -2  11  -1   15.37    2.67
   2  11   1   23.48    3.55
  -2  11  -1   20.77    2.82
   2  11   1   19.46    4.50
   2  11   2   14.61    4.00
   2  11   2   16.75    3.13
  -2  11  -2   14.11    2.93
  -2  11  -2   13.46    2.62
   2  11   2   21.24    4.97
   2  11   3   65.84    7.13
   2  11   3   73.30    6.37
  -2  11  -3   69.90    5.90
   2  11   3   86.12    8.87
   2  11   4   30.46    5.46
  -2  11  -4   20.38    3.59
   2  11   4   26.42    5.72
   2  11   5   20.10    4.74
   2  11   5   32.85    6.24
   2  11   6  279.86   14.68
   2  11   6  285.52   17.05
   2  11   7   21.81    5.31
   2  11   7   23.68    6.53
   2  11   8   32.53    6.15
   2  11   8   35.98    7.55
  -2  11  -9    3.90    3.38
   2  11   9   -1.11    3.04
   2  11   9    2.79    3.84
  -2  11 -10    3.56    2.88
   2  11  10    4.01    3.66
  -2  11 -11    3.77    3.39
   2  11  11   10.92    5.68
   2  11  12    6.03    5.11
   2  11  12    2.16    5.07
   2  11  13  -17.64    5.49
   2  11  14    1.22    3.71
   2  12 -11   -4.24    4.41
  -2  12  11   -6.29    5.30
   2  12 -10    4.79    4.64
  -2  12  10    3.36    5.09
   2  12  -9    0.74    4.55
  -2  12   9    1.66    4.42
   2  12  -8    5.46    4.35
  -2  12   8    6.39    4.42
   2  12  -7    3.41    4.23
  -2  12   7   11.31    5.36
   2  12  -6   14.39    5.69
  -2  12   6   21.46    5.89
   2  12  -5   46.65    7.61
  -2  12   5   50.44    7.97
   2  12  -4   86.58    9.32
  -2  12   4   70.34    8.60
  -2  12   4   64.06    8.48
   2  12  -3  116.35   10.36
  -2  12   3  115.80   10.50
  -2  12   3  137.06   11.51
   2  12  -2   31.39    6.01
  -2  12   2   29.37    5.97
   2  12  -2   34.02    4.85
  -2  12   2   27.02    5.78
  -2  12   1   24.70    2.22
   2  12  -1   23.36    5.09
  -2  12   1   23.80    5.14
   2  12  -1   27.92    4.69
  -2  12   1   25.28    5.16
  -2  12   0   49.76    3.92
   2  12   0   44.92    6.53
   2  12   0   52.62    5.04
  -2  12   0   52.37    3.73
  -2  12   0   51.66    7.28
   2  12   0   50.00    6.38
  -2  12   0   45.87    6.20
   2  12   1   30.64    3.54
   2  12   1   23.10    4.79
  -2  12  -1   29.10    3.72
   2  12   1   34.91    4.60
  -2  12  -1   29.70    3.35
  -2  12  -1   26.51    4.85
   2  12   2   12.52    4.22
  -2  12  -2   14.66    3.08
   2  12   2   12.15    3.09
   2  12   2   14.21    3.52
  -2  12  -2   14.27    2.83
  -2  12  -2   13.94    3.52
   2  12   2   19.34    5.40
   2  12   3   13.15    3.75
   2  12   3   14.25    3.23
  -2  12  -3   17.58    3.54
  -2  12  -3   14.36    3.06
   2  12   3   23.57    5.61
  -2  12  -3   15.82    3.67
   2  12   4   46.90    6.33
   2  12   4   43.05    7.15
  -2  12  -4   47.36    5.75
   2  12   5  164.75   11.37
   2  12   5  163.65   13.22
  -2  12  -5  176.66    9.83
   2  12   6   24.90    5.66
   2  12   6   28.96    7.26
  -2  12  -6   26.05    4.08
   2  12   7   75.58    8.26
   2  12   7   85.11   10.46
   2  12   8    6.94    3.84
   2  12   8    4.63    5.30
  -2  12  -9    1.97    3.16
   2  12   9    5.86    3.05
   2  12   9    0.34    4.81
   2  12  10    5.68    3.46
   2  12  10    5.16    5.32
   2  12  11   -7.08    6.10
   2  12  12   11.01    4.83
   2  13 -11   -5.36    5.82
   2  13 -10   -0.88    5.02
  -2  13  10    5.28    5.19
   2  13  -9   18.79    5.99
  -2  13   9   24.36    6.92
   2  13  -8    0.94    4.38
  -2  13   8    8.81    4.59
   2  13  -7    4.79    4.78
  -2  13   7    5.58    3.84
   2  13  -6   12.47    4.95
  -2  13   6    6.60    4.39
   2  13  -5   14.94    5.06
  -2  13   5   17.35    5.40
  -2  13   5   18.50    5.94
   2  13  -4   -0.70    4.21
  -2  13   4    3.19    3.68
  -2  13   4    7.82    4.12
   2  13  -3    6.10    3.49
  -2  13   3   -1.77    3.62
  -2  13   3   -5.40    4.17
   2  13  -2    4.19    2.84
  -2  13   2    8.15    3.80
   2  13  -2    3.01    2.54
  -2  13   2    3.77    3.44
   2  13  -1   43.70    6.72
  -2  13   1   32.40    5.98
   2  13  -1   29.94    5.08
  -2  13   1   31.14    5.66
  -2  13   0   39.83    3.64
   2  13   0   37.62    6.40
   2  13   0   34.95    4.55
  -2  13   0   38.45    6.72
   2  13   0   45.13    6.28
  -2  13   0   43.92    6.46
   2  13   1    0.33    3.40
  -2  13  -1    3.68    1.99
   2  13   1    1.45    2.41
  -2  13  -1    2.64    2.74
   2  13   1    3.14    3.26
   2  13   2   50.88    6.66
  -2  13  -2   43.17    4.86
   2  13   2   50.36    5.65
  -2  13  -2   56.70    6.71
   2  13   2   50.27    7.05
  -2  13  -3    2.36    2.18
   2  13   3    6.19    3.49
   2  13   3    2.26    3.45
  -2  13  -3   -0.35    2.33
  -2  13  -4    2.83    2.48
   2  13   4   10.10    3.97
   2  13   4    8.62    4.68
  -2  13  -4    7.87    3.23
   2  13   5   11.70    3.87
   2  13   5   10.24    5.35
  -2  13  -5   11.15    3.21
   2  13   6   21.26    5.12
   2  13   6   28.90    6.85
   2  13   7   11.58    4.17
   2  13   7   26.06    7.06
   2  13   8    9.92    4.01
   2  13   8   26.65    7.39
   2  13   9   11.55    4.69
   2  13   9   27.04    7.46
   2  13  10   12.95    7.06
   2  14 -10    1.35    4.49
   2  14  -9    8.26    5.70
  -2  14   9    0.43    4.01
   2  14  -8    2.62    4.60
  -2  14   8   -5.51    4.39
   2  14  -7    1.43    4.24
  -2  14   7    9.75    5.79
   2  14  -6    1.76    4.58
  -2  14   6    5.82    4.40
  -2  14   6    4.30    4.72
   2  14  -5   -4.93    4.65
  -2  14   5    3.35    4.15
   2  14  -4   51.80    7.93
  -2  14   4   55.21    8.01
  -2  14   4   42.20    7.42
   2  14  -3    2.64    4.11
  -2  14   3    6.66    4.21
  -2  14   3    5.30    3.80
   2  14  -2   56.76    8.02
  -2  14   2   56.62    8.20
   2  14  -2   67.57    6.97
  -2  14   2   45.38    7.10
   2  14  -1   15.74    4.72
  -2  14   1   15.36    4.96
   2  14  -1    9.27    3.86
  -2  14   1   14.17    4.34
   2  14   0    2.82    3.38
  -2  14   0   10.03    4.66
   2  14   0   10.24    3.94
  -2  14   0   11.01    3.95
   2  14   1    1.93    3.43
   2  14   1    5.12    2.62
   2  14   1    6.16    3.62
  -2  14  -1    0.35    3.12
   2  14   2    8.24    4.07
   2  14   2    7.58    3.26
  -2  14  -2    2.13    3.18
   2  14   2    5.55    4.18
   2  14   3   23.05    5.01
  -2  14  -3   28.39    4.50
   2  14   3   29.13    5.02
   2  14   3   27.39    6.21
  -2  14  -3   23.95    4.83
  -2  14  -4    1.55    2.27
   2  14   4   11.26    4.03
   2  14   4    6.13    4.43
  -2  14  -4    3.92    2.93
  -2  14  -5   24.26    4.93
   2  14   5   14.23    4.32
   2  14   5   21.42    5.95
  -2  14  -6   10.67    4.02
   2  14   6   17.34    4.70
   2  14   6   16.75    6.41
   2  14   7   27.74    5.38
   2  14   7   29.77    8.18
   2  14   8   11.58    5.56
   2  14   9   31.82    7.59
   2  15  -9   14.82    5.80
   2  15  -8    3.17    3.67
  -2  15   8   -5.06    5.57
   2  15  -7   27.58    7.55
  -2  15   7   29.56    7.59
  -2  15   7   11.65    6.27
   2  15  -6    9.70    4.74
  -2  15   6   16.69    6.33
  -2  15   6   11.83    5.17
   2  15  -5   23.99    5.84
  -2  15   5   23.50    5.78
  -2  15   5   25.68    6.74
   2  15  -4    2.38    4.38
  -2  15   4    4.78    4.22
  -2  15   4    9.31    5.18
   2  15  -3   30.20    6.68
  -2  15   3   20.37    5.50
  -2  15   3   25.56    6.47
   2  15  -2   31.05    6.47
  -2  15   2   32.31    6.65
   2  15  -2   39.91    5.86
  -2  15   2   37.58    7.04
   2  15  -1   12.99    4.77
  -2  15   1    8.05    4.92
  -2  15   1    5.67    3.52
   2  15  -1   10.49    3.86
   2  15   0   13.83    4.47
   2  15   0   17.77    4.57
  -2  15   0   15.82    4.59
   2  15   1    0.71    3.80
   2  15   1    6.43    4.61
  -2  15  -1    3.51    3.29
   2  15   2   17.46    5.01
   2  15   2    6.38    4.56
  -2  15  -2   10.36    4.08
   2  15   3    9.03    4.10
   2  15   3    8.25    5.41
  -2  15  -3    9.90    3.53
   2  15   4   13.74    4.34
   2  15   4    9.74    3.66
   2  15   4    7.05    4.77
   2  15   5   33.10    5.91
   2  15   5   47.29    8.14
   2  15   6    9.06    4.11
  -2  15  -7   23.25    5.61
   2  15   7   14.65    6.06
  -2  15  -8   26.31    6.60
   2  15   8   22.38    6.39
   2  16  -8   -0.22    4.54
   2  16  -7    2.67    3.79
  -2  16   7   12.73    5.65
   2  16  -6   -5.52    5.80
  -2  16   6    8.42    5.05
  -2  16   6    1.22    4.82
   2  16  -5   29.32    7.21
  -2  16   5   23.25    6.89
  -2  16   5   19.39    6.27
   2  16  -4   -0.75    3.95
  -2  16   4   -3.74    3.85
  -2  16   4   -2.62    3.82
   2  16  -3    1.99    4.05
  -2  16   3   -3.25    4.00
  -2  16   3    0.26    3.62
   2  16  -2   13.45    5.13
  -2  16   2   21.29    5.85
  -2  16   2   22.73    6.16
   2  16  -1   23.76    5.38
  -2  16   1   23.90    6.45
  -2  16   1   33.45    6.73
   2  16  -1   30.64    5.60
   2  16   0   20.71    5.20
  -2  16   0   24.51    5.73
   2  16   0   28.04    5.43
   2  16   1   27.82    6.02
  -2  16  -1   35.52    6.24
   2  16   1   16.00    4.67
   2  16   2   44.78    7.16
  -2  16  -2   50.82    7.33
   2  16   2   47.15    7.90
   2  16   3   10.07    5.26
   2  16   4    2.82    4.23
   2  16   5    3.53    3.97
   2  16   6    1.05    3.45
   2  17  -7  -19.76    6.73
   2  17  -6   10.31    6.51
  -2  17   6   -4.15    4.26
   2  17  -5   -2.13    4.55
  -2  17   5    2.37    3.61
  -2  17   5   -1.05    4.83
   2  17  -4   -6.01    4.14
  -2  17   4  -13.34    5.34
  -2  17   4   -0.84    4.37
   2  17  -3   11.87    5.16
  -2  17   3    4.25    4.77
  -2  17   3   -1.30    3.99
   2  17  -2    0.69    3.85
  -2  17   2    6.97    4.92
  -2  17   2   -3.41    3.36
   2  17  -1    6.84    4.14
  -2  17   1    3.32    3.13
  -2  17   0    4.04    3.55
   2  17   0   13.74    4.65
  -2  17  -1    2.37    3.24
   2  17   1   23.27    5.91
   2  17   2   -0.16    3.02
   2  17   3   12.38    5.88
   2  17   4    0.22    3.94
   2  17   5   13.93    5.54
   2  18  -6  -31.37    7.68
   2  18  -5   -0.25    3.94
  -2  18   4    8.46    4.42
  -2  18   3   19.51    6.01
  -2  18   3    8.45    5.30
  -2  18   2   13.54    5.05
  -2  18   2    3.49    3.82
  -2  18   1    2.87    3.59
  -2  18   0   15.30    5.29
   2  18   1   -2.40    3.25
   2  18   2   11.48    4.85
   2  18   3    3.43    3.61
   2  18   4    9.06    5.07
  -3 -18   4    6.79    4.68
  -3 -18   3   14.57    5.19
  -3 -18   2    1.64    4.25
   3 -17  -6   12.29    5.49
   3 -17  -5    4.88    4.29
  -3 -17   5   15.08    4.98
  -3 -17   4   12.37    5.67
  -3 -17   3    5.82    3.57
  -3 -17   2    6.34    4.31
  -3 -17   1   14.28    5.88
  -3 -17   0   14.92    6.19
  -3 -17  -1    6.63    3.92
   3 -16  -7    9.61    5.06
   3 -16  -6  -11.26    5.83
   3 -16  -5   -1.41    4.72
   3 -16  -5   -1.26    4.88
  -3 -16   5    4.93    3.50
   3 -16  -4    4.91    5.46
  -3 -16   4    1.62    4.86
  -3 -16   4    8.56    4.50
   3 -16  -3    6.21    5.51
  -3 -16   3   -7.66    5.75
  -3 -16   3    0.16    4.43
  -3 -16   2   14.36    6.40
  -3 -16   2   10.60    4.91
  -3 -16   1    6.78    4.90
  -3 -16   1    5.03    4.21
  -3 -16   0   -0.18    4.15
  -3 -16   0   -4.76    4.65
  -3 -16  -1    2.81    4.94
  -3 -16  -1    6.98    5.21
  -3 -16  -2   11.57    5.22
  -3 -16  -2   15.00    6.17
  -3 -16  -3    8.53    5.72
  -3 -16  -3   15.40    6.76
  -3 -16  -4   16.46    6.82
   3 -15  -8    0.64    4.83
   3 -15  -7    2.28    4.46
   3 -15  -7    6.79    5.62
  -3 -15   7    6.36    5.44
   3 -15  -6   29.15    7.34
   3 -15  -6   33.37    8.23
  -3 -15   6   28.69    7.30
  -3 -15   6   30.56    6.09
   3 -15  -5    5.87    4.89
   3 -15  -5    4.18    5.62
  -3 -15   5    0.82    4.06
  -3 -15   5   -9.20    4.02
   3 -15  -4    5.68    4.27
   3 -15  -4   15.73    6.24
  -3 -15   4   16.82    5.86
  -3 -15   4   14.34    4.93
   3 -15  -3    3.89    4.77
  -3 -15   3    2.76    4.69
  -3 -15   3    2.59    4.09
   3 -15  -2    2.29    4.86
  -3 -15   2   -2.28    4.53
  -3 -15   2    3.53    4.25
   3 -15  -1   16.73    6.16
  -3 -15   1   13.54    6.00
  -3 -15   1   17.27    6.16
   3 -15   0    3.93    4.63
  -3 -15   0    4.20    4.01
  -3 -15   0    5.93    4.86
  -3 -15  -1   14.20    6.14
  -3 -15  -1   15.23    5.14
  -3 -15  -2   16.95    5.33
  -3 -15  -2   22.86    7.32
  -3 -15  -3    6.31    5.15
  -3 -15  -3    2.00    4.76
  -3 -15  -4   -2.96    4.83
  -3 -15  -4    5.42    4.19
  -3 -15  -5   24.03    7.16
  -3 -15  -6   -4.61    5.78
  -3 -15  -7    8.63    5.34
   3 -15   7    3.43    3.38
   3 -14  -9    5.35    5.26
   3 -14  -9    0.50    5.06
  -3 -14   9    2.21    5.58
   3 -14  -8   20.22    5.98
   3 -14  -8   16.25    6.46
  -3 -14   8   10.41    5.92
   3 -14  -7   12.14    6.31
   3 -14  -7    0.49    4.70
  -3 -14   7    4.09    4.60
   3 -14  -6    1.86    4.26
   3 -14  -6   14.69    6.55
  -3 -14   6   12.14    5.36
  -3 -14   6    6.26    3.47
   3 -14  -5   -1.23    4.47
   3 -14  -5    6.85    5.34
  -3 -14   5    4.56    4.72
  -3 -14   5   -1.65    3.07
   3 -14  -4   -5.69    4.64
   3 -14  -4   -1.85    3.56
  -3 -14   4    2.15    4.14
  -3 -14   4   -1.82    3.75
   3 -14  -3   24.05    7.04
  -3 -14   3   28.84    7.10
  -3 -14   3   37.62    6.97
   3 -14  -2   44.21    8.47
  -3 -14   2   47.12    7.76
  -3 -14   2   39.63    8.27
   3 -14  -1   22.17    6.12
  -3 -14   1   18.55    6.58
  -3 -14   1   22.06    5.91
   3 -14   0    6.56    4.46
  -3 -14   0    8.11    4.43
  -3 -14   0    2.57    4.49
   3 -14   1   51.41    8.20
  -3 -14  -1   45.29    7.87
  -3 -14  -1   58.58    8.94
  -3 -14  -2   18.20    5.89
  -3 -14  -2   16.84    5.86
  -3 -14  -3   11.59    5.10
  -3 -14  -3    8.66    5.33
  -3 -14  -4    2.00    4.86
  -3 -14  -4    9.24    5.50
  -3 -14  -5   21.46    6.09
  -3 -14  -6    0.51    2.86
   3 -14   6   -1.51    3.78
  -3 -14  -7   14.25    5.02
  -3 -14  -7    8.32    5.46
   3 -14   7   18.31    5.23
  -3 -14  -8    3.64    4.26
   3 -14   8   -2.76    4.25
  -3 -14  -8    1.67    4.95
   3 -14   8   -0.40    3.69
  -3 -14  -9   -2.69    4.83
   3 -14   9    8.59    5.20
  -3 -14  -9    9.56    6.10
   3 -14  10    2.26    4.39
  -3 -14 -10   -0.38    3.57
   3 -14  11    2.91    4.25
  -3 -14 -11   -4.38    4.21
   3 -13 -11    5.29    5.93
   3 -13 -10   18.00    7.03
   3 -13 -10   29.91    7.86
  -3 -13  10   17.97    6.10
   3 -13  -9    1.75    3.64
   3 -13  -9    7.08    5.72
  -3 -13   9    1.71    4.40
   3 -13  -8   11.59    5.15
   3 -13  -8    8.35    4.98
  -3 -13   8   14.17    6.41
   3 -13  -7   10.81    5.55
   3 -13  -7   12.51    5.40
  -3 -13   7    4.16    4.47
  -3 -13   7    7.61    3.41
   3 -13  -6   19.97    6.06
   3 -13  -6   20.92    6.94
  -3 -13   6   26.56    6.56
  -3 -13   6   28.83    5.30
   3 -13  -5   41.06    7.46
   3 -13  -5   40.04    8.21
  -3 -13   5   43.75    8.24
  -3 -13   5   35.21    6.11
   3 -13  -4   32.02    7.08
   3 -13  -4   48.33    8.28
  -3 -13   4   36.46    7.12
  -3 -13   4   49.54    7.22
   3 -13  -3   73.28    9.12
   3 -13  -3   67.81    9.75
  -3 -13   3   70.16    9.68
  -3 -13   3   67.74    8.52
   3 -13  -2   -0.13    4.33
  -3 -13   2    4.63    3.37
  -3 -13   2   -3.77    4.83
   3 -13  -1   24.86    6.65
  -3 -13   1   13.46    4.82
  -3 -13   1   21.51    6.37
   3 -13   0   12.02    4.54
  -3 -13   0   15.29    5.53
  -3 -13   0   17.25    5.67
   3 -13   1   85.38    9.90
  -3 -13  -1   93.43   10.33
  -3 -13  -1   92.00   10.27
  -3 -13  -2  114.70    7.11
  -3 -13  -2  135.18   12.47
  -3 -13  -2  131.56   12.19
   3 -13   2  118.24   11.50
  -3 -13  -3    2.73    2.36
  -3 -13  -3   -5.94    5.02
  -3 -13  -3   -1.24    4.09
  -3 -13  -4    5.80    2.88
  -3 -13  -4    5.64    4.12
  -3 -13  -4   10.26    5.04
  -3 -13  -5   24.18    4.83
  -3 -13  -5   34.94    7.50
   3 -13   5   29.40    5.04
  -3 -13  -6   21.21    5.17
  -3 -13  -6   14.57    6.19
   3 -13   6    6.27    3.47
   3 -13   6   16.37    5.11
  -3 -13  -7   11.00    4.16
   3 -13   7    9.55    4.12
  -3 -13  -7    9.46    4.12
   3 -13   7   13.00    4.65
  -3 -13  -8    7.53    3.57
   3 -13   8   15.61    5.21
  -3 -13  -8   11.45    5.75
   3 -13   8   -2.10    3.71
  -3 -13  -9   -0.46    5.47
   3 -13   9    2.52    3.66
  -3 -13  -9    2.75    5.42
   3 -13  10    1.69    4.54
  -3 -13 -10    1.88    4.15
  -3 -13 -10   -1.37    4.44
   3 -13  11   13.34    5.47
  -3 -13 -11   15.61    6.62
   3 -13  12   -8.29    5.39
   3 -12 -12    5.20    5.01
   3 -12 -11   13.61    6.43
   3 -12 -11    5.07    4.56
  -3 -12  11    8.46    4.32
   3 -12 -10   11.03    6.27
   3 -12 -10   16.41    6.64
  -3 -12  10   13.67    5.85
   3 -12  -9   20.89    6.33
   3 -12  -9   16.31    6.19
  -3 -12   9   27.01    7.02
   3 -12  -8   21.35    6.32
   3 -12  -8   14.49    5.09
  -3 -12   8   13.92    5.81
   3 -12  -7    2.07    3.72
   3 -12  -7   11.70    6.42
  -3 -12   7    7.18    3.16
  -3 -12   7    2.95    4.74
   3 -12  -6   32.77    6.85
   3 -12  -6   34.41    7.56
  -3 -12   6   39.95    7.56
  -3 -12   6   38.88    5.98
   3 -12  -5   40.67    7.17
   3 -12  -5   52.10    8.68
  -3 -12   5   51.61    8.87
  -3 -12   5   39.95    6.06
   3 -12  -4  153.24   13.35
   3 -12  -4  146.68   12.46
  -3 -12   4  147.11   11.15
  -3 -12   4  154.53   13.17
   3 -12  -3  121.59   11.90
   3 -12  -3  128.15   11.20
  -3 -12   3  133.48   10.98
  -3 -12   3  120.99   12.01
   3 -12  -2  308.88   18.15
  -3 -12   2  358.51   17.77
  -3 -12   2  355.48   19.09
   3 -12  -1  142.40   12.37
  -3 -12   1  164.98   12.63
  -3 -12   1  148.43   12.23
   3 -12   0  160.52   12.86
  -3 -12   0  172.20    4.86
  -3 -12   0  172.02   12.87
  -3 -12   0  173.80   13.60
   3 -12   1    7.90    4.76
  -3 -12  -1    6.43    2.07
  -3 -12  -1   16.54    5.77
  -3 -12  -1   11.23    5.58
   3 -12   2    4.87    3.29
  -3 -12  -2    6.91    2.38
  -3 -12  -2    1.70    3.09
  -3 -12  -2   10.37    4.66
   3 -12   3  142.50   11.48
  -3 -12  -3  145.10    8.81
  -3 -12  -3  142.98   12.52
  -3 -12  -3  138.02   12.05
  -3 -12  -4   74.10    7.13
  -3 -12  -4   73.27    9.51
   3 -12   4   66.72    6.49
  -3 -12  -4   64.25    8.74
  -3 -12  -5   34.47    5.45
   3 -12   5   35.80    5.41
  -3 -12  -5   28.58    6.21
   3 -12   5   37.29    6.43
  -3 -12  -6    5.46    3.72
   3 -12   6    5.79    3.21
  -3 -12  -6   -3.85    5.06
   3 -12   6    2.36    3.24
  -3 -12  -7   17.74    5.25
   3 -12   7   10.61    4.19
  -3 -12  -7    8.86    4.87
   3 -12   7    9.16    3.91
  -3 -12  -8    5.77    4.35
   3 -12   8   -0.11    3.61
  -3 -12  -8   -2.61    4.00
   3 -12   8   -1.92    2.92
  -3 -12  -9   -0.45    4.40
   3 -12   9    6.50    4.05
  -3 -12  -9   12.13    5.62
   3 -12  10    1.29    4.17
  -3 -12 -10    3.58    5.00
  -3 -12 -10    6.31    4.93
  -3 -12 -11    2.82    3.53
   3 -12  11    0.77    4.82
  -3 -12 -11    7.71    4.95
   3 -12  12    1.00    4.00
  -3 -12 -12   -3.06    4.69
  -3 -12 -12    6.05    5.66
   3 -11 -14   -6.77    4.65
   3 -11 -13   -1.72    3.99
   3 -11 -12    5.38    6.07
   3 -11 -12   23.45    7.01
  -3 -11  12   20.49    6.24
   3 -11 -11    7.99    6.08
   3 -11 -11   10.11    5.44
  -3 -11  11   -1.64    5.40
   3 -11 -10   31.43    8.20
   3 -11 -10   20.44    6.27
  -3 -11  10   24.48    6.04
   3 -11  -9    2.99    3.71
   3 -11  -9    9.45    5.01
  -3 -11   9    2.50    3.44
   3 -11  -8    0.91    4.21
   3 -11  -8    3.41    3.59
  -3 -11   8    3.76    4.89
   3 -11  -7   89.50   10.84
   3 -11  -7   83.42    9.99
  -3 -11   7   88.91    7.73
  -3 -11   7  111.87   11.49
   3 -11  -6   35.18    6.93
   3 -11  -6   24.37    5.92
  -3 -11   6   24.81    6.50
  -3 -11   6   30.77    4.94
   3 -11  -5   43.28    6.98
   3 -11  -5   40.64    7.18
  -3 -11   5   47.86    7.58
  -3 -11   5   40.91    6.04
   3 -11  -4  139.70   12.45
   3 -11  -4  144.05   11.92
  -3 -11   4  127.95    9.92
  -3 -11   4  146.61   12.35
  -3 -11   4  130.68    7.81
   3 -11  -3   44.21    7.14
   3 -11  -3   40.54    6.52
  -3 -11   3   42.13    6.29
  -3 -11   3   46.26    7.52
  -3 -11   3   38.10    4.96
   3 -11  -2    0.75    3.38
   3 -11  -2   -9.47    4.41
  -3 -11   2    2.64    3.63
  -3 -11   2    3.71    4.40
   3 -11  -1   -0.36    3.47
  -3 -11   1    0.51    3.61
  -3 -11   1   -0.65    3.66
   3 -11   0  151.06   11.87
  -3 -11   0  166.41    5.27
  -3 -11   0  164.79   12.10
  -3 -11   0  165.90   12.39
   3 -11   1   15.23    4.93
  -3 -11  -1   10.53    2.13
  -3 -11  -1   15.73    4.78
  -3 -11  -1   11.42    5.08
   3 -11   2   18.02    4.82
  -3 -11  -2   20.26    3.26
  -3 -11  -2   24.44    5.72
  -3 -11  -2   18.43    4.97
   3 -11   3    2.45    3.27
  -3 -11  -3    2.23    2.25
   3 -11   3    3.33    1.80
  -3 -11  -3    1.23    4.01
  -3 -11  -3    4.33    3.58
  -3 -11  -4  154.93    9.78
  -3 -11  -4  154.97   12.91
   3 -11   4  142.16    8.94
  -3 -11  -4  147.09   11.55
   3 -11   4  144.00   11.19
  -3 -11  -5   20.37    4.44
   3 -11   5   27.33    4.75
  -3 -11  -5   21.44    5.97
   3 -11   5   26.61    5.19
  -3 -11  -5   26.41    5.83
  -3 -11  -6   62.24    7.36
   3 -11   6   63.60    7.13
  -3 -11  -6   59.69    8.57
   3 -11   6   71.35    7.46
  -3 -11  -7    8.75    4.54
  -3 -11  -7    6.46    4.76
   3 -11   7    5.28    3.41
   3 -11   7    2.22    2.59
  -3 -11  -8    5.55    4.21
  -3 -11  -8   -0.36    4.59
   3 -11   8    2.65    3.68
   3 -11   8    7.83    3.55
  -3 -11  -9   -0.02    3.73
   3 -11   9   16.82    5.15
  -3 -11  -9   10.14    5.24
   3 -11   9   13.52    3.74
   3 -11  10    9.26    4.53
  -3 -11 -10    4.88    4.36
  -3 -11 -10   18.54    6.49
  -3 -11 -11   -2.81    5.81
   3 -11  11   -0.81    4.49
  -3 -11 -11    0.94    4.39
   3 -11  12   17.25    6.45
  -3 -11 -12   22.15    6.90
  -3 -11 -12    6.11    4.57
  -3 -11 -13    1.43    3.76
   3 -10 -14    2.84    4.55
   3 -10 -13   18.72    7.05
  -3 -10  13   -2.18    3.79
   3 -10 -12    4.86    5.67
   3 -10 -12   -3.58    5.61
  -3 -10  12    6.52    4.71
   3 -10 -11   -1.39    5.51
   3 -10 -11    9.99    5.30
  -3 -10  11    3.31    4.78
   3 -10 -10    0.15    4.71
   3 -10 -10    2.45    4.92
  -3 -10  10   -0.81    4.37
   3 -10  -9   -0.91    4.42
   3 -10  -9    0.75    4.23
  -3 -10   9    4.71    4.48
   3 -10  -8   56.04    8.52
   3 -10  -8   59.15    8.89
  -3 -10   8   63.01    5.77
  -3 -10   8   63.88    9.22
   3 -10  -7  180.83   13.88
   3 -10  -7  184.15   14.13
  -3 -10   7  207.24   10.76
  -3 -10   7  189.91   14.04
   3 -10  -6   69.04    8.93
   3 -10  -6   62.98    8.56
  -3 -10   6   71.13    6.77
  -3 -10   6   65.54    8.93
   3 -10  -5  119.03   11.17
   3 -10  -5  102.76   10.02
  -3 -10   5  115.08    8.76
  -3 -10   5  101.01    6.01
  -3 -10   5  109.46   10.40
   3 -10  -4   20.56    5.41
   3 -10  -4   16.62    4.56
  -3 -10   4   17.93    4.42
  -3 -10   4   19.36    5.79
  -3 -10   4   17.85    3.13
   3 -10  -3   21.76    5.61
   3 -10  -3   32.79    6.10
  -3 -10   3   31.98    5.18
  -3 -10   3   28.44    3.99
  -3 -10   3   31.50    6.89
   3 -10  -2   91.76    9.27
   3 -10  -2   90.05    8.65
  -3 -10   2   80.16    8.07
  -3 -10   2   87.77    7.00
  -3 -10   2   87.35    9.10
   3 -10  -1  102.98    9.70
  -3 -10   1  111.22    9.49
  -3 -10   1  107.98    9.71
   3 -10   0   37.52    6.41
  -3 -10   0   37.74    2.79
  -3 -10   0   35.63    6.03
  -3 -10   0   40.38    6.57
   3 -10   1   99.25    9.37
  -3 -10  -1   94.21    5.39
  -3 -10  -1   88.44    9.06
  -3 -10  -1   84.04    8.70
   3 -10   2  255.41   14.27
  -3 -10  -2  268.24   10.35
  -3 -10  -2  272.06   15.22
   3 -10   2  229.05    8.81
  -3 -10  -2  251.60   14.12
   3 -10   3   74.41    8.02
  -3 -10  -3   79.95    6.48
  -3 -10  -3   68.55    8.33
   3 -10   3   71.86    5.85
  -3 -10  -3   58.30    7.03
   3 -10   4   19.29    4.56
  -3 -10  -4   27.00    4.43
   3 -10   4   33.24    4.61
  -3 -10  -4   27.67    6.03
  -3 -10  -4   27.30    5.34
  -3 -10  -5  113.48    8.95
  -3 -10  -5  128.01   11.36
   3 -10   5  118.74    8.71
   3 -10   5  121.30    9.03
  -3 -10  -5  116.04    9.98
   3 -10   5  108.31    8.75
  -3 -10  -6   14.71    3.97
   3 -10   6    7.55    3.40
  -3 -10  -6   13.16    4.79
   3 -10   6   10.36    3.68
  -3 -10  -7   24.36    5.26
   3 -10   7   23.11    4.91
  -3 -10  -7   22.80    6.09
   3 -10   7   28.80    5.01
  -3 -10  -8   12.34    4.86
   3 -10   8   12.98    4.05
  -3 -10  -8   25.48    6.30
   3 -10   8   18.05    4.12
  -3 -10  -9   17.44    5.51
  -3 -10  -9   18.81    5.78
   3 -10   9   26.98    6.05
   3 -10   9   21.02    4.24
  -3 -10 -10    0.51    4.46
  -3 -10 -10    3.73    3.94
   3 -10  10    3.79    4.52
  -3 -10 -11   32.39    7.18
   3 -10  11   25.68    6.79
  -3 -10 -11   15.74    5.12
  -3 -10 -12   15.32    5.73
  -3 -10 -12   11.51    5.18
   3 -10  12   14.03    5.83
  -3 -10 -13    2.49    3.71
  -3 -10 -13    1.02    4.02
  -3 -10 -14   -6.86    5.61
   3  -9 -14   -9.87    5.48
  -3  -9  14   -4.30    5.36
   3  -9 -13   15.94    6.93
   3  -9 -13   12.46    6.04
  -3  -9  13    6.79    5.36
   3  -9 -12   -0.89    3.71
   3  -9 -12    6.58    5.50
  -3  -9  12   -3.61    5.01
   3  -9 -11    4.67    4.69
   3  -9 -11   11.55    4.80
  -3  -9  11   -0.90    4.49
   3  -9 -10    0.38    3.88
   3  -9 -10    3.31    4.20
  -3  -9  10   -0.99    4.76
   3  -9  -9    9.98    4.70
   3  -9  -9   11.19    5.11
  -3  -9   9   10.95    4.59
   3  -9  -8  211.72   14.86
   3  -9  -8  216.59   15.30
  -3  -9   8  232.84    9.97
  -3  -9   8  229.68   15.63
   3  -9  -7  110.92   10.83
   3  -9  -7  100.14   10.61
  -3  -9   7  100.89    5.52
  -3  -9   7  111.75    7.48
  -3  -9   7   91.21   10.19
   3  -9  -6   28.24    5.72
   3  -9  -6   30.86    6.07
  -3  -9   6   25.34    2.45
  -3  -9   6   29.33    4.41
  -3  -9   6   23.62    6.18
  -3  -9   6   27.67    2.76
   3  -9  -5   10.41    4.35
   3  -9  -5    9.48    4.32
  -3  -9   5   10.70    2.89
  -3  -9   5   11.69    2.36
  -3  -9   5   17.20    5.45
   3  -9  -4   42.41    6.72
   3  -9  -4   42.57    6.40
  -3  -9   4   49.95    5.94
  -3  -9   4   51.10    4.64
  -3  -9   4   48.07    7.32
   3  -9  -3   16.08    5.06
   3  -9  -3   19.33    5.43
  -3  -9   3   11.83    3.93
  -3  -9   3    9.44    2.64
  -3  -9   3    7.78    4.30
   3  -9  -2   57.72    7.29
   3  -9  -2   55.57    6.89
  -3  -9   2   65.02    7.01
  -3  -9   2   68.70    6.05
  -3  -9   2   73.31    8.34
   3  -9  -1   44.88    6.50
  -3  -9   1   45.20    6.24
  -3  -9   1   48.65    5.42
  -3  -9   1   49.42    6.78
   3  -9   0   72.42    7.65
  -3  -9   0   63.09    3.62
  -3  -9   0   61.87    7.10
  -3  -9   0   69.34    7.61
   3  -9   1   29.73    5.49
  -3  -9  -1   29.24    3.41
  -3  -9  -1   32.56    5.79
   3  -9   1   31.24    3.00
  -3  -9  -1   29.17    5.77
   3  -9   2  108.97    9.07
  -3  -9  -2  115.17    6.72
   3  -9   2  106.64    6.07
  -3  -9  -2   95.69    8.99
  -3  -9  -2  121.14    9.48
   3  -9   3   -0.05    2.96
  -3  -9  -3    0.02    2.23
  -3  -9  -3   -3.28    3.53
   3  -9   3   -1.77    2.33
  -3  -9  -3    0.27    2.67
   3  -9   4   74.11    7.32
  -3  -9  -4   74.62    6.78
   3  -9   4   78.88    6.52
  -3  -9  -4   70.34    8.33
  -3  -9  -4   86.19    8.25
   3  -9   5   84.05    7.50
  -3  -9  -5   92.53    8.08
   3  -9   5   92.26    7.59
  -3  -9  -5   96.98    9.65
   3  -9   5   98.73    7.74
  -3  -9  -5   96.67    8.72
  -3  -9  -6   29.29    5.15
  -3  -9  -6   30.39    6.32
   3  -9   6   29.29    4.95
   3  -9   6   28.79    4.41
  -3  -9  -7   16.96    5.09
  -3  -9  -7   18.13    5.43
   3  -9   7   23.79    4.79
   3  -9   7   22.85    4.13
  -3  -9  -8    1.74    3.35
  -3  -9  -8    2.49    3.42
   3  -9   8    0.51    3.42
   3  -9   8    1.69    2.18
  -3  -9  -9   25.09    6.24
   3  -9   9   21.39    5.58
  -3  -9  -9   32.64    6.93
   3  -9   9   18.43    3.83
  -3  -9 -10    0.91    4.22
   3  -9  10   -1.23    3.40
  -3  -9 -10   -0.50    3.98
  -3  -9 -11   10.33    6.00
  -3  -9 -11   -3.86    5.50
   3  -9  11    4.76    4.56
  -3  -9 -12    8.11    5.05
   3  -9  12   10.31    5.78
  -3  -9 -12    0.37    4.74
  -3  -9 -13   18.63    6.37
   3  -9  13   15.01    6.53
  -3  -9 -13    4.89    4.53
  -3  -9 -14   -1.38    4.05
   3  -8 -14    2.83    4.22
  -3  -8  14    6.30    4.33
   3  -8 -13   12.73    5.39
   3  -8 -13    2.16    4.81
  -3  -8  13   -2.95    5.29
   3  -8 -12   -1.67    5.62
   3  -8 -12   -2.97    4.57
  -3  -8  12    7.53    5.69
   3  -8 -11   13.19    5.18
   3  -8 -11    5.17    4.09
  -3  -8  11   15.51    6.18
   3  -8 -10   -1.63    3.75
   3  -8 -10    3.36    3.68
  -3  -8  10    2.48    3.01
   3  -8  -9   51.69    8.31
   3  -8  -9   44.48    7.16
  -3  -8   9   49.43    8.04
   3  -8  -8   44.22    7.34
   3  -8  -8   50.36    3.52
   3  -8  -8   53.08    3.55
   3  -8  -8   55.46    8.35
  -3  -8   8   56.91    4.66
  -3  -8   8   48.70    7.48
   3  -8  -7   17.00    1.48
   3  -8  -7   18.94    5.50
   3  -8  -7   24.06    5.80
  -3  -8   7   17.92    3.28
  -3  -8   7   19.77    5.82
  -3  -8   7   18.43    1.67
   3  -8  -6   78.06    8.53
   3  -8  -6   92.53    9.52
  -3  -8   6   79.17    6.10
  -3  -8   6   71.57    3.98
  -3  -8   6   81.90    4.43
  -3  -8   6   85.76    8.97
   3  -8  -5   23.28    5.15
   3  -8  -5   24.47    5.67
  -3  -8   5   19.12    3.69
  -3  -8   5   22.74    5.57
  -3  -8   5   21.25    2.82
   3  -8  -4   18.18    5.01
   3  -8  -4   11.76    4.39
  -3  -8   4   25.28    4.38
  -3  -8   4   25.12    5.16
  -3  -8   4   16.98    2.79
   3  -8  -3   47.71    6.49
   3  -8  -3   28.78    5.38
  -3  -8   3   43.69    5.51
  -3  -8   3   41.68    4.34
  -3  -8   3   35.77    6.05
   3  -8  -2   95.96    8.77
   3  -8  -2  106.39    8.79
  -3  -8   2  110.80    8.25
  -3  -8   2   97.51    6.79
  -3  -8   2   96.56    8.59
   3  -8  -1   99.72    8.64
  -3  -8   1  101.91    3.06
  -3  -8   1  108.84    8.40
  -3  -8   1  105.75    7.41
  -3  -8   1   94.95    8.26
   3  -8   0  126.71    9.54
  -3  -8   0  145.26    5.51
  -3  -8   0  145.23    9.95
  -3  -8   0  151.55    9.20
  -3  -8   0  143.69    9.76
   3  -8   1   59.42    6.59
  -3  -8  -1   59.40    4.40
   3  -8   1   62.96    3.87
  -3  -8  -1   65.14    6.88
  -3  -8  -1   59.13    6.50
   3  -8   2   67.65    6.83
  -3  -8  -2   71.39    5.40
   3  -8   2   69.31    4.84
  -3  -8  -2   69.97    7.55
  -3  -8  -2   73.50    7.23
   3  -8   3  164.13    9.99
  -3  -8  -3  152.62    8.41
   3  -8   3  158.07    8.06
  -3  -8  -3  170.49   11.57
  -3  -8  -3  142.85    9.67
   3  -8   4  301.22   12.97
  -3  -8  -4  314.33   12.96
   3  -8   4  305.40   12.16
  -3  -8  -4  308.92   15.58
  -3  -8  -4  289.24   13.54
   3  -8   5   43.80    5.21
  -3  -8  -5   41.42    5.64
   3  -8   5   33.68    4.97
  -3  -8  -5   45.04    6.83
   3  -8   5   48.51    5.41
  -3  -8  -5   37.48    5.57
   3  -8   6    9.90    3.09
  -3  -8  -6    7.10    3.55
  -3  -8  -6   11.19    4.17
   3  -8   6   10.24    4.07
   3  -8   6    7.45    2.79
  -3  -8  -7    2.86    3.48
  -3  -8  -7    0.61    3.57
   3  -8   7    2.46    3.52
   3  -8   7    0.36    2.04
  -3  -8  -8   37.89    6.27
  -3  -8  -8   45.87    7.42
   3  -8   8   51.56    6.93
   3  -8   8   50.97    5.34
  -3  -8  -9    4.00    3.27
  -3  -8  -9    9.98    4.77
   3  -8   9    6.59    4.15
   3  -8   9    7.15    2.61
  -3  -8 -10   16.39    5.42
   3  -8  10    9.99    4.68
  -3  -8 -11   39.62    7.86
   3  -8  11   56.95    8.45
  -3  -8 -11   40.96    7.76
  -3  -8 -12    6.44    4.33
  -3  -8 -12   -1.72    4.33
  -3  -8 -13    9.31    5.84
  -3  -8 -13   -2.17    4.43
   3  -8  13    0.18    3.68
  -3  -8 -14   31.78    6.65
   3  -8  14   33.20    7.67
  -3  -7  15   -2.74    5.34
   3  -7 -14    6.83    6.05
   3  -7 -14   -3.58    3.59
  -3  -7  14   -1.91    4.94
   3  -7 -13   10.91    4.57
  -3  -7  13   13.44    5.51
   3  -7 -12   14.15    5.28
   3  -7 -12   27.36    6.30
  -3  -7  12   23.41    6.50
   3  -7 -11    2.13    4.85
   3  -7 -11    6.31    4.52
  -3  -7  11    4.08    4.26
   3  -7 -10  107.59   11.45
   3  -7 -10   89.31    9.93
  -3  -7  10   98.14   10.41
   3  -7  -9   20.99    6.09
   3  -7  -9   26.40    5.46
   3  -7  -9   20.60    3.22
  -3  -7   9   22.85    6.09
   3  -7  -8  159.85   12.05
   3  -7  -8  144.43    6.64
   3  -7  -8  156.84   12.53
  -3  -7   8  145.87    6.63
  -3  -7   8  170.03   12.69
   3  -7  -7   14.13    4.67
   3  -7  -7   16.46    2.17
   3  -7  -7   10.09    4.15
   3  -7  -7   10.03    1.90
  -3  -7   7   15.25    2.73
  -3  -7   7   14.37    5.42
  -3  -7   7   16.59    1.82
   3  -7  -6  151.99    4.05
   3  -7  -6  184.37   12.25
   3  -7  -6  174.69   12.15
  -3  -7   6  166.50    8.27
  -3  -7   6  148.38    5.81
  -3  -7   6  173.64   12.04
   3  -7  -5    8.43    4.01
   3  -7  -5   14.20    4.80
  -3  -7   5   11.67    2.93
  -3  -7   5    5.49    1.06
  -3  -7   5   15.57    4.93
  -3  -7   5    9.10    2.12
   3  -7  -4   11.97    3.60
   3  -7  -4   10.59    4.20
  -3  -7   4   14.87    3.47
  -3  -7   4   10.16    2.38
  -3  -7   4   13.45    4.51
   3  -7  -3  177.04   11.38
   3  -7  -3  158.37   10.51
  -3  -7   3  161.65    9.07
  -3  -7   3  173.43    8.03
  -3  -7   3  167.42   10.70
   3  -7  -2  148.54   10.19
   3  -7  -2  128.87    9.29
  -3  -7   2  142.81    8.86
  -3  -7   2  135.32    7.56
  -3  -7   2  147.35    9.81
   3  -7  -1   29.79    5.16
  -3  -7   1   35.13    2.22
  -3  -7   1   31.08    4.66
  -3  -7   1   35.24    5.20
  -3  -7   1   34.11    4.29
   3  -7   0    5.34    3.32
  -3  -7   0    0.93    1.28
   3  -7   0    1.73    0.95
  -3  -7   0    3.25    3.35
  -3  -7   0    0.65    2.91
  -3  -7   0    0.35    2.44
   3  -7   1   52.52    5.94
  -3  -7  -1   56.39    4.28
   3  -7   1   65.97    3.96
  -3  -7  -1   62.55    6.66
  -3  -7  -1   67.21    6.21
  -3  -7  -1   58.85    6.30
   3  -7   2   47.36    5.66
  -3  -7  -2   51.98    4.67
   3  -7   2   49.68    4.16
  -3  -7  -2   50.73    6.34
  -3  -7  -2   40.64    5.24
   3  -7   3   17.32    3.72
  -3  -7  -3   23.59    3.67
  -3  -7  -3   18.33    4.60
   3  -7   3   22.69    3.35
  -3  -7  -3   22.05    4.29
   3  -7   4  219.86   10.52
  -3  -7  -4  226.73   10.99
   3  -7   4  234.25   10.54
  -3  -7  -4  236.32   12.99
  -3  -7  -4  241.53   11.52
   3  -7   5    4.11    2.50
  -3  -7  -5    6.47    3.02
  -3  -7  -5    8.24    4.03
   3  -7   5    4.89    2.64
   3  -7   5    6.32    2.40
  -3  -7  -5    4.22    3.10
   3  -7   6  105.22    6.99
  -3  -7  -6  116.75    9.36
  -3  -7  -6  111.10    9.80
   3  -7   6  112.09    8.59
   3  -7   6  130.71    7.51
  -3  -7  -7    7.69    3.97
   3  -7   7    7.16    3.44
  -3  -7  -7    9.79    4.77
   3  -7   7    5.10    2.35
  -3  -7  -8  141.69   11.24
   3  -7   8  153.26   11.23
  -3  -7  -8  160.18   11.99
   3  -7   8  138.59    7.69
  -3  -7  -9   12.02    5.02
  -3  -7  -9    4.94    3.36
   3  -7   9    9.00    4.21
   3  -7   9   13.32    3.13
  -3  -7 -10   64.61    8.93
  -3  -7 -10   46.67    7.59
   3  -7  10   50.61    7.62
   3  -7  10   44.35    4.73
  -3  -7 -11   19.45    6.32
  -3  -7 -11   16.93    5.41
   3  -7  11   23.19    6.71
  -3  -7 -12   -1.18    3.98
   3  -7  12    7.12    5.79
  -3  -7 -12    9.72    4.27
  -3  -7 -13   -6.93    6.16
  -3  -7 -13    0.75    3.16
   3  -7  13    5.94    5.75
  -3  -7 -14    5.33    5.99
   3  -7  14   15.53    6.09
  -3  -7 -14    2.01    3.69
  -3  -6  15   10.21    5.43
   3  -6 -14   13.28    5.13
   3  -6 -14   17.13    6.40
  -3  -6  14    9.92    5.54
  -3  -6  14   25.11    6.85
   3  -6 -13   -3.69    3.66
   3  -6 -13    4.29    4.03
  -3  -6  13    7.36    4.85
  -3  -6  13    6.41    5.39
   3  -6 -12   38.58    6.98
   3  -6 -12   33.55    7.78
  -3  -6  12   42.38    8.29
  -3  -6  12   42.17    7.50
   3  -6 -11   39.08    7.29
   3  -6 -11   20.06    5.41
   3  -6 -10    7.41    4.22
   3  -6 -10    9.11    4.73
   3  -6 -10   12.50    3.46
  -3  -6  10   21.91    5.93
   3  -6  -9   86.16    9.89
  -3  -6   9   88.21    6.33
   3  -6  -9   75.99    6.05
   3  -6  -9   84.02    8.55
  -3  -6   9   90.39    9.91
   3  -6  -8   47.29    6.91
   3  -6  -8   42.72    4.11
   3  -6  -8   48.19    7.12
  -3  -6   8   45.00    4.25
  -3  -6   8   53.52    3.66
  -3  -6   8   50.05    2.70
   3  -6  -7   63.00    7.31
   3  -6  -7   52.58    4.09
   3  -6  -7   57.50    4.17
  -3  -6   7   54.05    4.05
   3  -6  -7   56.56    7.58
  -3  -6   7   57.45    4.32
  -3  -6   7   61.16    8.44
  -3  -6   7   60.94    3.24
   3  -6  -6    4.29    3.51
   3  -6  -6    3.09    1.32
   3  -6  -6    3.43    4.18
   3  -6  -6    3.23    1.28
  -3  -6   6    3.54    1.65
  -3  -6   6    4.14    2.02
  -3  -6   6    4.31    4.28
  -3  -6   6    4.05    1.69
   3  -6  -5  195.41   12.38
   3  -6  -5  197.47    4.63
   3  -6  -5  194.84   12.21
  -3  -6   5  197.43    4.94
  -3  -6   5  190.23    8.57
  -3  -6   5  197.59   12.20
  -3  -6   5  192.35    7.22
   3  -6  -4  103.41    9.40
   3  -6  -4  103.51    8.77
  -3  -6   4  103.20    7.06
  -3  -6   4  103.33    6.08
  -3  -6   4  103.32    9.09
   3  -6  -3    5.19    3.35
   3  -6  -3    0.74    3.37
  -3  -6   3    6.45    2.89
  -3  -6   3    6.82    3.72
  -3  -6   3    4.03    2.02
   3  -6  -2  276.38   13.00
   3  -6  -2  261.98   12.57
  -3  -6   2  266.93    5.18
  -3  -6   2  261.97   11.13
  -3  -6   2  282.19   10.35
  -3  -6   2  265.07   12.29
   3  -6  -1  162.21    9.72
  -3  -6   1  148.29    9.34
  -3  -6   1  150.94    4.95
  -3  -6   1  155.91    8.92
  -3  -6   1  166.69    8.41
  -3  -6   1  158.75    9.33
   3  -6   0   51.30    5.90
  -3  -6   0   50.48    3.61
  -3  -6   0   48.40    5.72
   3  -6   0   46.79    2.70
  -3  -6   0   50.81    5.63
  -3  -6   0   52.40    5.21
  -3  -6   0   51.62    5.53
  -3  -6  -1  758.49   20.88
   3  -6   1  773.26   19.70
  -3  -6  -1  767.37   14.78
   3  -6   1  778.33   13.04
  -3  -6  -1  786.12   20.64
   3  -6   1  832.69   21.81
  -3  -6  -1  797.70   19.87
  -3  -6  -1  769.19   19.22
   3  -6   2    7.80    3.09
  -3  -6  -2    8.04    2.42
  -3  -6  -2    9.44    3.18
  -3  -6  -2    5.56    3.49
   3  -6   2    5.85    2.08
  -3  -6  -2    5.24    2.60
  -3  -6  -2    4.28    2.61
   3  -6   3   32.23    4.21
  -3  -6  -3   38.51    4.38
  -3  -6  -3   30.52    5.20
   3  -6   3   36.59    4.10
  -3  -6  -3   33.97    4.51
   3  -6   4  269.24   10.69
  -3  -6  -4  277.55   11.85
   3  -6   4  269.73   11.11
  -3  -6  -4  260.87   13.08
  -3  -6  -4  283.07   11.47
   3  -6   5  247.63    9.87
  -3  -6  -5  261.30   12.39
   3  -6   5  252.23   11.74
  -3  -6  -5  251.12   13.08
   3  -6   5  264.30    9.34
  -3  -6  -5  265.11   11.13
   3  -6   6   36.29    3.95
  -3  -6  -6   43.88    5.97
  -3  -6  -6   51.90    6.77
   3  -6   6   44.56    5.90
   3  -6   6   46.35    4.10
  -3  -6  -7   88.49    8.71
   3  -6   7   88.60    8.26
  -3  -6  -7   91.14    8.75
   3  -6   7   89.63    5.63
  -3  -6  -8   38.77    6.36
   3  -6   8   37.81    6.19
  -3  -6  -8   38.19    6.56
   3  -6   8   35.41    3.81
  -3  -6  -9    9.40    4.19
   3  -6   9    8.47    4.01
  -3  -6  -9    6.69    3.68
   3  -6   9    5.37    2.06
  -3  -6 -10   24.16    6.50
  -3  -6 -10   33.12    5.84
   3  -6  10   21.56    5.68
   3  -6  10   24.55    3.50
   3  -6  11   31.53    7.05
  -3  -6 -11   23.98    6.32
   3  -6  12    3.67    4.17
  -3  -6 -12    5.14    4.29
  -3  -6 -12    8.25    5.76
   3  -6  13   -1.49    5.13
  -3  -6 -13    7.56    4.54
  -3  -6 -13    2.04    3.85
  -3  -6 -14   12.75    4.99
   3  -6  14   19.62    7.11
  -3  -6 -14    7.14    4.67
  -3  -5  15   -8.68    5.74
   3  -5 -15   -0.20    3.77
   3  -5 -14   -2.41    3.85
  -3  -5  14   -1.63    4.21
   3  -5 -14    0.09    5.11
   3  -5 -13   27.47    5.82
  -3  -5  13   19.87    6.88
   3  -5 -13   30.76    6.99
   3  -5 -12    7.65    4.11
  -3  -5  12   -2.37    5.18
   3  -5 -12    7.58    4.97
   3  -5 -11   25.17    5.59
   3  -5 -11   18.74    6.37
  -3  -5  11   23.56    6.41
   3  -5 -10   22.10    5.32
   3  -5 -10   18.91    3.69
   3  -5 -10   27.40    6.82
  -3  -5  10   18.72    3.67
  -3  -5  10   23.65    6.05
  -3  -5  10   12.79    1.57
   3  -5  -9    0.18    3.30
  -3  -5   9    2.91    2.11
   3  -5  -9   -0.46    4.18
   3  -5  -9    3.75    1.93
  -3  -5   9    3.48    1.31
   3  -5  -8   63.54    7.33
  -3  -5   8   56.67    3.33
   3  -5  -8   52.59    7.57
  -3  -5   8   50.81    4.81
   3  -5  -7    3.92    3.33
  -3  -5   7    3.71    1.70
  -3  -5   7    4.37    1.95
   3  -5  -7    9.58    3.96
   3  -5  -6  102.22    5.36
   3  -5  -6  111.72    8.94
   3  -5  -6  119.92    9.58
  -3  -5   6  113.43    5.65
  -3  -5   6  109.88    5.84
   3  -5  -5   38.37    2.96
   3  -5  -5   33.61    5.19
  -3  -5   5   37.64    3.02
   3  -5  -5   39.68    5.77
  -3  -5   5   37.14    3.86
   3  -5  -5   34.07    2.69
  -3  -5   5   48.07    6.64
   3  -5  -4  432.24    7.48
   3  -5  -4  470.61   16.78
   3  -5  -4  467.89   16.89
  -3  -5   4  430.29    8.59
  -3  -5   4  441.66   12.57
  -3  -5   4  443.31   16.08
   3  -5  -3   37.74    5.08
   3  -5  -3   40.25    1.91
  -3  -5   3   41.36    2.58
   3  -5  -3   45.57    5.54
  -3  -5   3   49.26    4.67
  -3  -5   3   44.60    5.61
  -3  -5   3   39.63    3.70
   3  -5  -2  210.56   10.82
  -3  -5   2  225.58   11.17
   3  -5  -2  208.85    4.24
  -3  -5   2  209.44    5.73
   3  -5  -2  205.60   10.74
  -3  -5   2  222.51    9.70
  -3  -5   2  209.68    8.61
  -3  -5   2  207.75   10.30
   3  -5  -1   10.68    3.47
   3  -5  -1   15.37    1.69
  -3  -5   1   15.80    3.76
  -3  -5   1   23.26    4.03
  -3  -5   1    7.53    3.34
  -3  -5   1   18.25    3.19
   3  -5   0   40.47    4.82
  -3  -5   0   41.80    5.21
  -3  -5   0   41.28    5.19
   3  -5   0   36.47    2.57
  -3  -5   0   37.76    4.38
  -3  -5   0   39.38    4.68
  -3  -5  -1  142.67    8.95
   3  -5   1  135.49    8.04
  -3  -5  -1  121.62    6.16
  -3  -5  -1  131.63    8.35
   3  -5   1  119.95    5.35
   3  -5   1  126.74    8.21
  -3  -5  -1  140.65    8.29
  -3  -5  -1  122.43    7.35
   3  -5   2  113.69    7.21
  -3  -5  -2  121.95    8.27
  -3  -5  -2  126.96    6.84
  -3  -5  -2  134.62    8.74
   3  -5   2  111.50    5.95
   3  -5   2  138.04    8.80
  -3  -5  -2  133.75    8.43
  -3  -5  -2  114.43    6.92
   3  -5   3    7.71    2.54
  -3  -5  -3    5.93    2.46
  -3  -5  -3    6.94    2.70
  -3  -5  -3   11.43    4.25
   3  -5   3    8.61    2.85
   3  -5   3    8.02    2.64
  -3  -5  -3    8.02    3.15
  -3  -5  -3    3.98    2.02
   3  -5   4   18.59    3.03
  -3  -5  -4   19.12    3.81
  -3  -5  -4   23.75    4.93
   3  -5   4   19.90    3.56
  -3  -5  -4   18.14    3.30
   3  -5   5    5.04    2.12
  -3  -5  -5    2.72    3.07
  -3  -5  -5    3.19    3.46
   3  -5   5    6.99    3.10
   3  -5   5    5.25    2.10
   3  -5   6   83.49    5.12
  -3  -5  -6   90.54    8.10
   3  -5   6   94.55    7.81
  -3  -5  -6   99.16    8.37
   3  -5   6   89.76    4.92
  -3  -5  -7   95.81    8.98
   3  -5   7   97.12    8.51
  -3  -5  -7   95.49    8.56
   3  -5   7  101.00    5.25
   3  -5   7   93.76    4.86
  -3  -5  -8   18.73    5.17
  -3  -5  -8   21.37    5.07
   3  -5   8   19.79    5.04
   3  -5   8   19.36    2.56
  -3  -5  -9   48.43    7.46
  -3  -5  -9   46.15    6.41
   3  -5   9   46.16    7.26
   3  -5   9   47.37    3.95
  -3  -5 -10    9.77    4.99
   3  -5  10    5.02    4.35
  -3  -5 -10    7.46    4.02
   3  -5  10    6.19    2.03
  -3  -5 -11    6.81    3.33
  -3  -5 -11    3.78    4.29
  -3  -5 -12    8.56    4.16
   3  -5  12   -0.19    3.80
  -3  -5 -12    8.29    5.74
  -3  -5 -13   19.06    4.92
   3  -5  13   38.07    8.10
  -3  -5 -13   21.04    7.01
   3  -5  14   11.78    6.49
  -3  -5 -14    4.83    3.46
  -3  -5 -14    6.14    5.72
  -3  -4  15   -0.14    5.23
   3  -4 -15   -7.36    5.03
   3  -4 -14   33.22    6.29
  -3  -4  14   28.05    7.83
   3  -4 -14   20.80    6.72
  -3  -4  13   -1.93    4.37
   3  -4 -13    4.30    4.68
   3  -4 -12   47.29    6.88
   3  -4 -12   38.73    7.52
  -3  -4  12   45.64    7.77
   3  -4 -11  191.89   12.77
   3  -4 -11  218.95   15.27
  -3  -4  11  197.20   14.42
  -3  -4  11  195.87    7.19
   3  -4 -10  129.84   10.42
   3  -4 -10  119.51   11.26
  -3  -4  10  124.78   11.31
  -3  -4  10  122.23    5.80
   3  -4  -9   16.88    4.53
   3  -4  -9   20.08    5.65
  -3  -4   9   18.15    3.54
  -3  -4   9   12.65    3.91
  -3  -4   9   12.20    2.23
   3  -4  -8  254.00   13.39
   3  -4  -8  237.81   10.32
  -3  -4   8  235.34    5.98
   3  -4  -8  263.17   14.73
  -3  -4   8  242.47   10.52
   3  -4  -7   21.65    4.70
   3  -4  -7   16.16    2.87
  -3  -4   7   13.47    2.04
   3  -4  -7   17.12    4.25
  -3  -4   7   16.93    3.03
   3  -4  -6   25.13    4.66
  -3  -4   6   23.74    2.82
   3  -4  -6   24.25    3.04
   3  -4  -6   19.85    3.04
   3  -4  -6   25.94    4.80
  -3  -4   6   21.38    2.88
   3  -4  -5   14.35    3.93
  -3  -4   5   16.09    2.73
   3  -4  -5   13.33    2.22
  -3  -4   5   13.18    2.29
   3  -4  -5   14.08    3.85
   3  -4  -5   13.94    2.38
   3  -4  -4  108.93    4.80
   3  -4  -4  125.51    8.54
   3  -4  -4  106.52    4.64
   3  -4  -4  123.60    8.74
  -3  -4   4  115.57    5.19
   3  -4  -3  934.05   12.14
   3  -4  -3  972.95   22.33
  -3  -4   3  927.58   13.66
   3  -4  -3 1013.98   23.01
   3  -4  -3  952.93   11.81
  -3  -4   3  902.27    8.37
  -3  -4   2  930.74   21.60
   3  -4  -2  923.97   21.27
   3  -4  -2  861.69   11.31
   3  -4  -2  895.14   21.19
  -3  -4   2  861.72   13.15
   3  -4  -2  805.97   10.24
  -3  -4   2  921.30   20.14
  -3  -4   1 1215.79   24.22
   3  -4  -1 1165.01   14.02
   3  -4  -1 1203.13   23.35
  -3  -4   1 1147.82   21.70
  -3  -4   0  393.66   13.94
   3  -4   0  420.14   13.49
   3  -4   0  394.50    9.20
   3  -4   0  414.75   14.01
  -3  -4   0  375.70   12.08
  -3  -4   0  406.68   12.48
  -3  -4  -1  444.33   14.81
   3  -4   1  454.25   13.44
   3  -4   1  444.29   10.89
   3  -4   1  460.21   14.75
  -3  -4  -1  442.51   13.67
  -3  -4  -1  443.92   12.48
  -3  -4  -2  290.19   12.24
   3  -4   2  294.89    9.87
   3  -4   2  293.59   10.45
  -3  -4  -2  284.15   10.15
   3  -4   2  308.39   12.36
  -3  -4  -2  312.45   12.08
  -3  -4  -2  292.24    9.82
   3  -4   3   90.08    5.73
  -3  -4  -3  107.82    7.72
  -3  -4  -3   91.56    6.49
  -3  -4  -3   94.28    7.24
   3  -4   3   92.04    6.00
   3  -4   3   89.69    7.03
  -3  -4  -3   84.95    5.36
  -3  -4  -3   98.62    7.32
   3  -4   4   17.10    2.89
  -3  -4  -4   19.15    4.04
  -3  -4  -4   10.19    3.08
  -3  -4  -4   14.45    4.08
   3  -4   4   14.76    3.07
  -3  -4  -4   13.32    3.15
  -3  -4  -4   12.51    2.57
   3  -4   5   45.80    3.81
  -3  -4  -5   48.43    5.73
  -3  -4  -5   52.70    6.28
   3  -4   5   50.95    5.36
   3  -4   6  467.69   10.49
  -3  -4  -6  497.17   17.68
  -3  -4  -6  468.22   16.89
   3  -4   6  477.55   16.63
   3  -4   6  473.38    9.08
   3  -4   7   67.90    3.60
  -3  -4  -7   68.38    7.71
   3  -4   7   70.18    7.42
  -3  -4  -7   70.85    7.31
   3  -4   7   63.87    3.57
  -3  -4  -8   99.10    9.41
   3  -4   8  112.75    9.77
  -3  -4  -8  113.32    9.07
   3  -4   8   91.50    4.46
  -3  -4  -9  161.48   12.11
   3  -4   9  169.34   12.23
  -3  -4  -9  159.45   10.81
   3  -4   9  166.43    6.34
  -3  -4 -10   14.54    5.21
  -3  -4 -10   12.30    4.37
   3  -4  10    9.61    3.91
   3  -4  10    9.75    1.98
   3  -4  11    8.50    3.98
  -3  -4 -11   10.53    4.03
  -3  -4 -11   12.02    5.38
   3  -4  12   15.36    5.78
  -3  -4 -12   10.92    4.48
  -3  -4 -12    3.14    4.94
  -3  -4 -13    8.78    3.88
   3  -4  13    9.22    4.63
  -3  -4 -13    9.52    5.17
  -3  -4 -14   10.43    3.55
   3  -4  14    7.68    4.86
  -3  -4 -14   13.46    6.71
   3  -4  15    1.15    4.46
  -3  -4 -15   -1.84    4.81
   3  -3 -16   -3.88    4.58
  -3  -3  15    9.35    5.64
   3  -3 -15    7.47    4.16
   3  -3 -14   20.81    5.07
  -3  -3  14   11.16    5.21
   3  -3 -14   19.09    5.99
   3  -3 -13   31.14    6.01
  -3  -3  13   28.26    6.59
   3  -3 -13   30.87    7.49
   3  -3 -12    6.58    4.08
   3  -3 -12    2.63    4.20
  -3  -3  12    5.61    4.78
   3  -3 -11   44.93    6.58
   3  -3 -11   42.42    7.58
  -3  -3  11   35.95    6.84
  -3  -3  11   35.96    3.88
   3  -3 -10  168.07   11.22
   3  -3 -10  171.70   12.86
  -3  -3  10  164.87   12.41
  -3  -3  10  165.73    7.66
   3  -3  -9   58.50    6.82
   3  -3  -9   55.48    5.84
  -3  -3   9   49.47    7.10
   3  -3  -9   55.26    7.64
  -3  -3   9   56.16    6.04
   3  -3  -8  143.43    9.80
  -3  -3   8  129.62    4.34
   3  -3  -8  130.62    8.07
  -3  -3   8  144.48   10.77
   3  -3  -8  137.22   10.45
  -3  -3   8  126.57    7.99
   3  -3  -7  136.15    9.42
  -3  -3   7  150.19    5.59
   3  -3  -7  139.03    7.61
   3  -3  -7  139.23    9.97
  -3  -3   7  136.55    7.81
   3  -3  -6   28.29    4.68
   3  -3  -6   20.20    2.97
   3  -3  -6   18.96    2.98
  -3  -3   6   18.25    3.02
   3  -3  -6   22.94    4.57
   3  -3  -5  291.18    9.51
   3  -3  -5  313.17   13.08
   3  -3  -5  296.90    9.34
   3  -3  -5  314.18   13.49
  -3  -3   5  309.94    9.91
   3  -3  -4  915.85   15.35
   3  -3  -4  915.03   21.52
   3  -3  -4  916.26   14.88
   3  -3  -4  932.57   22.09
  -3  -3   4  912.10   15.74
   3  -3  -3  260.55    7.59
  -3  -3   3  280.20   11.65
   3  -3  -3  263.09   11.31
   3  -3  -3  259.01    7.28
   3  -3  -3  261.19   11.48
  -3  -3   3  258.05    8.00
   3  -3  -2  240.48   10.73
  -3  -3   2  243.97    7.65
   3  -3  -2  216.71    6.62
  -3  -3   2  244.85   10.59
   3  -3  -2  243.13   10.51
   3  -3  -1  549.66   15.14
   3  -3  -1  541.94   10.55
  -3  -3   1  582.78   16.03
  -3  -3   1  558.10   14.19
   3  -3   0  170.20    8.33
  -3  -3   0  171.07    8.91
   3  -3   0  160.91    6.26
   3  -3   0  166.57    8.34
  -3  -3   0  163.89    7.46
   3  -3   1   -0.02    1.69
   3  -3   1    3.61    2.55
  -3  -3  -1    3.57    2.45
   3  -3   1    2.05    2.30
  -3  -3  -1    0.27    1.82
   3  -3   2  142.15    7.07
   3  -3   2  154.10    7.26
  -3  -3  -2  168.13    8.96
   3  -3   2  154.31    8.51
  -3  -3  -2  153.92    8.19
  -3  -3  -2  157.70    6.59
  -3  -3  -3  131.03    8.17
   3  -3   3  130.16    6.48
   3  -3   3  130.66    7.26
  -3  -3  -3  121.13    5.60
  -3  -3  -3  133.93    8.10
  -3  -3  -4  183.28    9.55
   3  -3   4  177.67    7.08
  -3  -3  -4  177.15    9.91
  -3  -3  -4  171.42    6.55
  -3  -3  -4  188.39   10.02
   3  -3   5  123.87    5.53
  -3  -3  -5  133.12    9.02
  -3  -3  -5  133.70    8.92
   3  -3   5  120.80    8.08
  -3  -3  -5  126.08    8.69
   3  -3   6  324.97    8.00
  -3  -3  -6  311.46   14.06
  -3  -3  -6  352.47   14.07
   3  -3   6  330.92   13.89
   3  -3   7  105.70    3.69
  -3  -3  -7   97.62    8.73
  -3  -3  -7  102.54    8.25
   3  -3   7  102.79    8.70
   3  -3   7   99.81    3.36
  -3  -3  -8  113.49   10.10
  -3  -3  -8  111.42    8.77
   3  -3   8  118.71    9.84
   3  -3   8  103.99    3.95
  -3  -3  -9   57.32    8.15
  -3  -3  -9   40.03    5.88
   3  -3   9   52.48    7.33
   3  -3   9   41.43    2.90
  -3  -3 -10   71.73    9.03
   3  -3  10   89.24    9.60
  -3  -3 -10   90.86    8.20
   3  -3  10   82.86    4.42
  -3  -3 -11   21.05    4.71
   3  -3  11   22.33    5.82
  -3  -3 -11   23.38    6.02
  -3  -3 -12    3.01    3.14
   3  -3  12    2.27    3.73
  -3  -3 -12    4.30    4.49
  -3  -3 -13   12.82    4.14
   3  -3  13    8.01    4.76
  -3  -3 -13   14.36    6.24
   3  -3  14    3.27    4.94
  -3  -3 -14   -0.57    3.95
   3  -3  15   -6.70    6.19
  -3  -3 -15   12.51    6.96
  -3  -2  16   -2.26    5.34
   3  -2 -16    7.97    5.50
  -3  -2  15    0.78    3.50
   3  -2 -15   -2.17    4.22
   3  -2 -14   37.98    6.35
  -3  -2  14   35.31    7.45
   3  -2 -14   37.10    8.01
   3  -2 -13   46.20    6.70
   3  -2 -13   46.42    8.28
  -3  -2  13   39.93    7.62
   3  -2 -12   22.59    4.87
   3  -2 -12   27.02    6.47
  -3  -2  12   20.88    5.74
  -3  -2  12   21.20    3.61
   3  -2 -11   10.40    4.11
   3  -2 -11   10.09    4.59
  -3  -2  11    5.97    4.49
  -3  -2  11    5.46    2.53
   3  -2 -10   53.57    6.43
   3  -2 -10   53.72    7.45
  -3  -2  10   53.37    7.49
  -3  -2  10   54.14    5.06
   3  -2  -9   51.06    6.43
  -3  -2   9   51.76    2.08
  -3  -2   9   51.26    7.15
  -3  -2   9   51.54    2.03
   3  -2  -8   21.82    4.32
  -3  -2   8   21.79    4.58
   3  -2  -8   21.81    4.39
   3  -2  -8   21.49    5.05
  -3  -2   8   22.01    4.15
   3  -2  -7   55.98    6.36
   3  -2  -7   55.98    5.16
   3  -2  -7   54.10    6.09
  -3  -2   7   54.16    5.60
   3  -2  -6  228.33   10.34
   3  -2  -6  227.44   12.20
   3  -2  -6  227.74    9.99
   3  -2  -6  228.12   12.65
  -3  -2   6  227.40   10.21
   3  -2  -5   38.25    4.00
   3  -2  -5   48.10    5.50
   3  -2  -5   43.37    4.11
  -3  -2   5   43.92    4.23
   3  -2  -5   48.29    5.64
   3  -2  -4  117.25    7.84
   3  -2  -4  113.64    6.02
   3  -2  -4  106.17    5.65
   3  -2  -4  116.80    7.82
  -3  -2   4  111.70    6.05
   3  -2  -3 1111.40   22.16
   3  -2  -3 1124.16   17.33
  -3  -2   3 1148.16   22.22
   3  -2  -3 1080.80   16.39
   3  -2  -3 1105.26   22.11
  -3  -2   3 1079.74   17.59
   3  -2  -2  272.77    8.18
  -3  -2   2  273.72   10.70
  -3  -2   2  266.28    6.66
  -3  -2   2  263.38    8.57
   3  -2  -2  272.63   10.92
  -3  -2   1 2826.59   33.73
   3  -2  -1 2835.98   26.11
  -3  -2   1 2823.33   27.80
  -3  -2   0   65.10    5.37
   3  -2   0   59.15    4.26
   3  -2   0   64.00    5.14
  -3  -2  -1  197.19    9.19
   3  -2   1  193.15    7.74
   3  -2   1  218.14    9.15
  -3  -2  -1  194.44    6.97
  -3  -2  -2  435.30   13.73
   3  -2   2  409.13   11.89
  -3  -2  -2  420.26    9.31
   3  -2   3   55.53    5.14
   3  -2   3   60.65    4.38
  -3  -2  -3   54.03    5.51
  -3  -2  -3   47.93    3.14
  -3  -2  -3   50.82    5.10
   3  -2   4   65.97    4.21
   3  -2   4   66.48    5.95
  -3  -2  -4   76.45    6.71
  -3  -2  -4   69.64    3.52
  -3  -2  -4   64.36    5.74
  -3  -2  -5  270.57   12.23
  -3  -2  -5  257.60   12.12
   3  -2   5  270.57    7.58
   3  -2   5  279.06   12.24
  -3  -2  -5  273.11   11.95
   3  -2   6   60.40    3.34
  -3  -2  -6   63.40    6.91
   3  -2   7  136.03    3.79
  -3  -2  -7  146.80   10.58
   3  -2   7  140.78    9.91
  -3  -2  -8  103.94    9.29
  -3  -2  -8  127.54    8.99
   3  -2   8  117.38    9.73
   3  -2   8  117.48    3.36
  -3  -2  -9   90.63    9.60
  -3  -2  -9   77.95    7.47
   3  -2   9   83.04    8.83
   3  -2   9   74.69    3.40
  -3  -2 -10   76.23    9.26
  -3  -2 -10   65.62    7.08
   3  -2  10   72.20    8.57
   3  -2  10   66.05    3.72
  -3  -2 -11   39.90    5.83
   3  -2  11   46.26    7.79
  -3  -2 -11   32.55    6.69
  -3  -2 -12   37.44    5.84
   3  -2  12   34.65    7.11
  -3  -2 -12   48.79    8.24
   3  -2  13   13.13    5.88
  -3  -2 -13   18.55    4.64
  -3  -2 -13   16.17    6.02
   3  -2  14    1.97    3.77
  -3  -2 -14   -2.44    4.81
   3  -2  15   14.85    6.30
  -3  -2 -15   12.04    6.81
  -3  -1  16    1.27    4.50
   3  -1 -16   -1.05    4.26
  -3  -1  15   -3.54    4.12
   3  -1 -15    4.68    5.07
   3  -1 -14   26.85    5.57
   3  -1 -14   27.35    7.03
  -3  -1  14   31.66    7.38
   3  -1 -13   31.47    5.73
   3  -1 -13   29.99    6.72
  -3  -1  13   43.32    8.02
  -3  -1  13   32.87    4.68
   3  -1 -12   30.02    5.06
   3  -1 -12   26.63    6.11
  -3  -1  12   28.46    6.38
  -3  -1  12   35.57    4.92
   3  -1 -11   45.30    6.17
   3  -1 -11   37.71    6.94
  -3  -1  11   45.35    7.24
  -3  -1  11   43.91    5.11
   3  -1 -10   10.66    4.07
   3  -1 -10    7.63    4.16
  -3  -1  10    7.06    3.55
  -3  -1  10    8.49    2.94
   3  -1  -9    8.29    3.48
  -3  -1   9    5.22    1.10
  -3  -1   9    6.62    3.52
   3  -1  -9    5.38    3.21
   3  -1  -8   37.07    5.68
  -3  -1   8   20.84    4.42
   3  -1  -8   27.17    4.15
  -3  -1   8   27.06    2.51
   3  -1  -8   30.07    5.34
  -3  -1   8   26.28    4.59
   3  -1  -7  291.26   12.79
   3  -1  -7  271.79   11.71
  -3  -1   7  272.82   12.77
   3  -1  -7  283.38   13.13
  -3  -1   7  289.72   12.18
   3  -1  -6   40.66    4.90
   3  -1  -6   45.14    4.59
   3  -1  -6   54.42    5.83
  -3  -1   6   45.40    4.90
   3  -1  -5  198.20    8.97
   3  -1  -5  179.34    8.31
   3  -1  -5  199.69    9.99
  -3  -1   5  201.33    9.08
   3  -1  -4  170.03    7.81
   3  -1  -4  160.22    7.34
  -3  -1   4  160.82    7.72
   3  -1  -3  212.80    8.28
  -3  -1   3  216.24    9.23
   3  -1  -3  215.49    8.09
   3  -1  -3  216.52    9.59
  -3  -1   3  214.42    8.42
   3  -1  -2  143.40    6.57
  -3  -1   2  151.77    7.62
  -3  -1   2  137.79    5.66
   3  -1  -2  153.11    7.97
  -3  -1   2  145.38    6.78
   3  -1  -1  305.21    9.29
  -3  -1   1  321.88   10.94
  -3  -1   1  318.92    9.94
  -3  -1   0  663.51   15.59
   3  -1   0  629.74   13.60
   3  -1   0  635.11   14.15
  -3  -1  -1 2464.75   30.39
   3  -1   1 2454.03   27.95
   3  -1   1 2508.69   28.80
  -3  -1  -2 1490.01   24.53
   3  -1   2 1476.71   23.08
   3  -1   3  800.57   18.04
  -3  -1  -3  814.25   19.09
   3  -1   4   84.63    6.68
  -3  -1  -4   95.26    7.11
  -3  -1  -4  103.86    7.00
   3  -1   5  207.32   10.58
  -3  -1  -5  208.49   10.85
  -3  -1  -5  200.65    9.92
  -3  -1  -6   10.26    3.78
   3  -1   6   13.29    4.00
  -3  -1  -6    9.73    2.97
  -3  -1  -7  176.06   11.25
   3  -1   7  181.98    4.71
  -3  -1  -8   71.22    7.92
   3  -1   8   79.47    8.20
   3  -1   8   68.61    2.42
   3  -1   8   70.01    2.43
  -3  -1  -9   52.38    7.80
   3  -1   9   58.54    7.74
   3  -1   9   51.49    2.87
  -3  -1 -10   67.89    8.53
  -3  -1 -10   68.07    6.86
   3  -1  10   59.89    7.83
   3  -1  10   63.07    3.66
  -3  -1 -11   51.28    7.75
  -3  -1 -11   44.58    6.07
   3  -1  11   43.49    7.34
   3  -1  11   47.71    3.60
  -3  -1 -12   36.98    5.46
   3  -1  12   27.09    6.48
  -3  -1 -12   39.20    7.57
  -3  -1 -13   12.37    3.92
   3  -1  13    6.08    4.81
  -3  -1 -13    9.86    5.99
   3  -1  14   68.63   10.31
  -3  -1 -14   69.35   10.10
   3  -1  15    2.06    4.63
  -3  -1 -15    8.19    5.56
   3   0 -17   -8.65    5.97
  -3   0  16   -0.39    4.52
   3   0 -16   -1.97    4.64
  -3   0  15   16.13    6.50
   3   0 -15   18.85    6.07
   3   0 -14   37.86    5.91
   3   0 -14   44.76    8.28
  -3   0  14   52.97    8.58
   3   0 -13  104.50    9.07
   3   0 -13   90.20   10.26
  -3   0  13  109.18   11.05
  -3   0  13   99.69    8.43
   3   0 -12   11.67    3.93
   3   0 -12    7.82    4.69
  -3   0  12   14.35    4.65
  -3   0  12    8.60    3.28
   3   0 -11   23.24    5.12
   3   0 -11   23.79    5.31
  -3   0  11   23.29    5.18
  -3   0  11   23.19    4.17
   3   0 -10   33.86    5.47
   3   0 -10   32.72    5.52
  -3   0  10   32.76    5.57
  -3   0  10   33.66    2.69
  -3   0  10   33.24    5.03
   3   0  -9   34.45    5.11
  -3   0   9   34.66    5.87
  -3   0   9   36.71    3.14
   3   0  -8    6.41    3.05
  -3   0   8    5.49    3.14
  -3   0   8    5.98    2.00
  -3   0   7   23.03    4.18
   3   0  -7   23.78    4.34
   3   0  -7   22.96    4.25
  -3   0   7   22.96    3.91
   3   0  -6  172.14    9.86
   3   0  -6  171.94    9.71
   3   0  -6  171.91   10.19
  -3   0   6  172.37   10.19
   3   0  -5  126.23    7.65
   3   0  -5  124.56    7.37
   3   0  -5  120.72    7.61
  -3   0   5  125.25    7.56
   3   0  -4 1468.29   23.83
   3   0  -4 1457.31   23.22
  -3   0   4 1471.10   24.07
   3   0  -4 1467.94   24.17
   3   0  -3  841.75   17.41
   3   0  -3  833.18   16.76
   3   0  -3  820.26   17.31
  -3   0   3  849.31   17.56
   3   0  -2  247.86    9.19
  -3   0   2  253.14    9.27
  -3   0   2  251.11    8.40
  -3   0   2  260.14    9.52
   3   0  -1   77.34    5.39
  -3   0   1   70.57    4.97
  -3   0   1   70.03    4.48
  -3   0   1   71.48    5.26
  -3   0   0 1353.07   21.10
   3   0   0 1331.15   20.79
   3   0   0 1348.36   18.95
   3   0   1 1339.22   21.46
  -3   0  -1 1359.08   21.57
   3   0   1 1314.01   19.95
   3   0   2  125.45    7.27
  -3   0  -2  117.93    7.01
   3   0   3   18.16    3.68
  -3   0  -3   15.37    3.03
   3   0   4  215.28   10.30
  -3   0  -4  218.54   10.39
   3   0   5   16.80    3.58
  -3   0  -5   14.20    3.24
  -3   0  -5   17.10    3.49
   3   0   6   80.86    7.40
  -3   0  -6   83.46    6.68
  -3   0  -7    4.47    3.76
   3   0   7   -1.53    3.68
  -3   0  -7    6.03    3.16
  -3   0  -8   68.87    7.88
   3   0   8   72.64    2.86
   3   0   8   79.42    3.09
  -3   0  -9  460.21   19.65
   3   0   9  452.52   19.19
   3   0   9  443.24    8.70
   3   0  10  100.44    9.75
   3   0  10  107.48    4.93
  -3   0 -11   -1.77    4.74
  -3   0 -11    2.67    2.95
   3   0  11   -1.77    3.23
  -3   0 -12   49.77    8.25
  -3   0 -12   47.42    5.78
   3   0  12   38.37    7.40
  -3   0 -13   16.83    5.80
  -3   0 -13   23.21    4.58
   3   0  13   11.11    5.54
  -3   0 -14   -2.60    4.88
   3   0  14   -5.38    5.49
  -3   0 -15   14.28    5.74
   3   0  15    8.00    4.84
   3   1 -17   11.04    6.07
  -3   1  17    9.30    6.35
   3   1 -16   -3.89    4.57
  -3   1  16    2.65    5.08
   3   1 -15   -0.16    4.28
  -3   1  15    4.67    3.62
   3   1 -14   26.86    6.63
  -3   1  14   34.05    7.38
  -3   1  14   31.11    5.47
   3   1 -13   39.19    5.93
   3   1 -13   32.78    6.63
  -3   1  13   41.73    7.35
  -3   1  13   28.30    5.07
   3   1 -12   30.54    5.07
   3   1 -12   31.73    6.59
  -3   1  12   40.33    6.81
  -3   1  12   32.91    5.29
   3   1 -11   49.64    6.12
   3   1 -11   41.98    6.66
  -3   1  11   58.77    7.73
  -3   1  11   46.80    6.14
   3   1 -10   14.82    4.06
   3   1 -10    5.70    3.75
  -3   1  10   11.47    4.37
  -3   1  10    8.19    2.08
  -3   1  10    7.49    3.44
  -3   1   9   11.48    2.37
  -3   1   9    7.31    3.44
   3   1  -9    1.34    3.07
  -3   1   8   26.62    4.58
  -3   1   8   33.66    3.49
   3   1  -8   21.97    4.38
  -3   1   7  266.70    9.29
  -3   1   7  272.95   11.92
   3   1  -7  262.96   11.90
   3   1  -6   55.80    5.97
   3   1  -6   50.73    5.42
   3   1  -6   52.83    5.31
  -3   1   6   44.86    5.26
   3   1  -5  203.71   10.18
   3   1  -5  186.18    9.28
   3   1  -5  187.04    8.85
  -3   1   5  207.46   10.13
   3   1  -4  174.98    9.03
   3   1  -4  178.25    8.75
   3   1  -4  167.09    7.89
  -3   1   4  170.42    8.81
   3   1  -3  198.80    9.20
   3   1  -3  217.96    9.21
   3   1  -3  221.07    8.65
  -3   1   3  209.03    9.35
   3   1  -2  141.71    7.55
  -3   1   2  138.28    6.44
  -3   1   2  132.61    6.87
  -3   1   2  148.86    7.76
   3   1  -1  310.20   10.66
  -3   1   1  327.85    9.67
  -3   1   1  296.22    9.74
  -3   1   1  331.55   11.20
   3   1   0  615.73   14.96
  -3   1   0  607.65   13.50
   3   1   0  632.81   11.99
  -3   1  -1 2458.80   28.11
   3   1   1 2493.53   30.50
  -3   1  -2 1429.97   22.74
   3   1   2 1472.68   24.36
   3   1   3  828.97   19.16
  -3   1  -3  808.93   18.22
   3   1   4  106.01    7.67
  -3   1  -4   88.32    6.65
  -3   1  -5  202.97   10.53
   3   1   5  181.46   10.34
   3   1   5  189.14    3.71
   3   1   6   11.12    3.64
  -3   1  -6   12.92    3.13
   3   1   6    9.91    1.15
  -3   1  -7  180.24   11.52
   3   1   7  179.17   11.34
  -3   1  -7  175.68    9.66
   3   1   7  169.88    4.74
  -3   1  -8   92.60    8.95
   3   1   8   81.10    8.57
   3   1   8   78.61    4.07
   3   1   8   73.79    3.66
  -3   1  -9   54.39    7.45
   3   1   9   55.27    2.90
   3   1   9   54.85    3.59
  -3   1 -10   61.06    8.19
   3   1  10   61.96    7.95
   3   1  10   55.87    4.02
  -3   1 -11   65.63    9.16
   3   1  11   56.13    8.08
  -3   1 -12   33.85    7.00
  -3   1 -12   34.06    4.89
   3   1  12   30.17    7.00
  -3   1 -13    7.57    4.97
  -3   1 -13    9.61    3.29
   3   1  13    7.79    4.96
  -3   1 -14   84.57   10.96
   3   1  14   60.86    9.85
  -3   1 -15    5.46    5.22
   3   1  15    5.45    4.71
   3   2 -17   -1.99    4.27
  -3   2  17   14.59    7.01
   3   2 -16    5.59    4.82
  -3   2  16    8.63    5.58
   3   2 -15    4.44    4.57
  -3   2  15    6.54    4.16
   3   2 -14   28.18    6.37
  -3   2  14   34.78    6.95
  -3   2  14   43.87    6.52
   3   2 -13   30.05    5.05
   3   2 -13   36.78    6.65
  -3   2  13   33.50    6.45
  -3   2  13   36.54    5.97
   3   2 -12   31.64    5.06
   3   2 -12   20.75    5.18
  -3   2  12   22.32    5.24
  -3   2  12   17.55    4.47
   3   2 -11    9.25    4.00
  -3   2  11    7.49    4.32
  -3   2  11    1.36    2.73
   3   2 -10   56.49    6.80
  -3   2  10   55.36    6.73
  -3   2  10   60.30    4.97
  -3   2  10   60.99    6.86
   3   2  -9   49.27    5.89
  -3   2   9   49.64    6.03
  -3   2   9   49.67    4.53
  -3   2   9   48.41    5.97
   3   2  -8   18.79    3.77
  -3   2   8   23.19    4.18
  -3   2   8   21.94    3.27
  -3   2   7   51.00    4.58
  -3   2   7   56.51    5.53
   3   2  -7   47.36    5.12
   3   2  -7   46.23    6.05
   3   2  -6  232.04   12.41
   3   2  -6  232.24   12.13
  -3   2   6  232.00   10.22
   3   2  -6  232.59   10.35
  -3   2   6  232.72   12.43
   3   2  -5   49.53    5.43
   3   2  -5   42.68    4.32
  -3   2   5   42.56    5.14
   3   2  -5   42.95    5.40
   3   2  -4  111.29    7.62
   3   2  -4  116.77    7.48
  -3   2   4  107.23    7.21
   3   2  -4  110.90    6.20
   3   2  -3 1113.26   22.36
   3   2  -3 1109.69   17.82
  -3   2   3 1105.96   22.16
   3   2  -2  266.80   10.73
  -3   2   2  275.83    8.27
  -3   2   2  279.33   10.28
  -3   2   2  265.07   10.57
   3   2  -1 2870.56   33.86
  -3   2   1 2837.26   26.40
  -3   2   1 2927.92   32.28
  -3   2   1 2906.59   34.06
  -3   2   0   60.92    4.25
   3   2   0   58.13    5.36
  -3   2   0   67.90    5.49
   3   2   0   55.14    3.37
  -3   2   0   61.63    5.32
   3   2   1  198.44    9.36
  -3   2  -1  205.06    7.98
  -3   2  -2  427.32   12.22
   3   2   2  411.70   13.43
   3   2   3   61.66    5.88
  -3   2  -3   59.07    5.23
  -3   2  -3   54.26    2.21
   3   2   4   74.93    6.78
  -3   2  -4   62.57    5.67
   3   2   4   69.72    3.52
  -3   2  -5  266.80   11.98
   3   2   5  252.10   12.19
   3   2   5  252.84    6.48
   3   2   6   61.74    7.06
   3   2   6   63.96    3.50
   3   2   7  132.46    9.92
  -3   2  -7  142.51    8.55
   3   2   7  135.43    5.31
  -3   2  -8  127.14   10.43
   3   2   8  119.58   10.11
   3   2   8  124.27    5.94
   3   2   8  124.18    5.56
  -3   2  -8  126.25    8.38
  -3   2  -9   71.70    8.51
   3   2   9   79.09    4.53
   3   2   9   76.57    4.74
   3   2  10   77.30    4.00
  -3   2 -10   70.98    8.72
   3   2  10   61.60    8.04
   3   2  10   70.08    4.91
  -3   2 -11   41.29    7.17
   3   2  11   41.52    6.86
  -3   2 -12   32.22    6.91
   3   2  12   28.13    6.36
  -3   2 -13   30.16    6.77
   3   2  13   27.21    7.02
  -3   2 -14    3.27    4.54
   3   2  14    8.00    5.85
  -3   2 -15   22.56    7.02
   3   2  15   17.51    6.19
  -3   3  17   -0.57    4.58
   3   3 -16   11.24    5.76
  -3   3  16    5.12    4.78
   3   3 -15   11.34    4.98
  -3   3  15    4.69    4.07
  -3   3  15   12.45    5.00
   3   3 -14   20.78    5.73
  -3   3  14   20.44    5.62
  -3   3  14   21.58    5.32
   3   3 -13   19.08    4.33
   3   3 -13   23.96    5.64
  -3   3  13   19.22    5.03
  -3   3  13   34.34    6.32
   3   3 -12    2.69    3.38
  -3   3  12    5.69    3.69
  -3   3  12    3.98    3.71
   3   3 -11   35.44    5.79
  -3   3  11   36.81    6.10
  -3   3  11   35.99    6.22
   3   3 -10  176.07   10.94
  -3   3  10  174.10   11.02
  -3   3  10  154.63    8.39
  -3   3  10  158.36   11.07
   3   3  -9   53.71    6.02
  -3   3   9   56.73    5.30
  -3   3   9   55.36    6.30
  -3   3   9   53.75    6.80
  -3   3   8  127.37    7.71
  -3   3   8  126.99    8.18
   3   3  -8  138.45    8.69
   3   3  -7  156.24   10.81
   3   3  -7  149.13    8.16
  -3   3   7  146.46    8.13
  -3   3   7  143.23    7.95
   3   3  -6   20.74    4.38
   3   3  -6   18.67    3.33
  -3   3   6   18.68    3.08
  -3   3   6   29.58    4.00
   3   3  -5  314.52   13.53
   3   3  -5  296.41   12.84
   3   3  -5  293.65    9.77
  -3   3   5  312.00   13.37
   3   3  -4  939.69   22.20
   3   3  -4  961.32   21.94
   3   3  -4  947.09   16.17
  -3   3   4  983.69   22.61
   3   3  -3  256.73   11.50
  -3   3   3  257.48   11.33
   3   3  -2  236.74   10.72
  -3   3   2  224.05    6.77
  -3   3   2  228.30   10.00
  -3   3   2  224.55   10.24
   3   3  -1  564.72   16.03
  -3   3   1  547.78   10.83
  -3   3   1  557.24   15.24
  -3   3   1  559.60   15.79
   3   3   0  167.62    8.81
  -3   3   0  161.29    6.36
   3   3   0  159.26    4.89
  -3   3   0  169.68    8.59
  -3   3   0  154.17    8.47
   3   3   1    3.83    2.82
  -3   3  -1    2.44    1.51
   3   3   2  147.31    8.51
  -3   3  -2  147.11    7.13
  -3   3  -2  153.07    5.50
  -3   3  -3  130.53    7.28
   3   3   3  129.34    8.35
   3   3   3  127.04    5.73
  -3   3  -3  121.44    4.38
   3   3   4  195.73   10.58
  -3   3  -4  192.55    9.55
  -3   3  -4  182.64    4.57
   3   3   4  174.55    6.46
  -3   3  -5  138.54    8.73
   3   3   5  128.19    9.00
   3   3   5  120.77    5.46
   3   3   6  328.02   14.70
   3   3   6  312.16    8.92
   3   3   7  109.51    9.21
   3   3   7  102.37    6.24
   3   3   7   89.53    5.07
  -3   3  -8   96.94    9.30
   3   3   8  111.23    9.89
   3   3   8  111.76    6.40
   3   3   8   99.19    5.65
  -3   3  -8  108.95    7.73
  -3   3  -9   42.73    6.94
   3   3   9   44.88    7.14
   3   3   9   45.96    4.12
   3   3   9   41.03    3.94
  -3   3  -9   42.08    5.33
  -3   3 -10   89.02    9.70
   3   3  10   94.63    5.50
   3   3  10   81.26    5.70
  -3   3 -11   23.38    6.12
   3   3  11   25.83    6.07
  -3   3 -12    4.66    4.90
   3   3  12   -0.09    4.08
  -3   3 -13    8.39    4.74
   3   3  13   11.56    5.45
  -3   3 -14   -0.51    3.57
   3   3  14   14.01    5.88
  -3   3 -15   10.34    6.31
   3   3  15   -0.38    4.43
  -3   4  16    1.61    4.45
   3   4 -15    4.03    4.54
  -3   4  15   -4.42    3.87
  -3   4  15   -0.75    3.44
   3   4 -14   23.50    5.37
  -3   4  14   27.02    5.77
  -3   4  14   22.11    5.97
   3   4 -13    4.74    3.71
  -3   4  13    2.05    3.14
  -3   4  13    0.11    3.70
   3   4 -12   35.29    5.92
  -3   4  12   34.83    5.90
  -3   4  12   41.96    6.90
   3   4 -11  192.50   11.78
  -3   4  11  197.00   11.93
  -3   4  11  191.07   13.11
   3   4 -10  125.35    8.97
  -3   4  10  108.00    8.46
  -3   4  10  111.32    7.81
  -3   4  10  114.57    9.96
   3   4  -9   12.85    3.59
  -3   4   9   17.33    3.92
  -3   4   9   10.68    2.86
  -3   4   9   10.46    4.35
   3   4  -8  247.28   14.37
   3   4  -8  241.40   10.66
  -3   4   8  251.31   11.41
  -3   4   8  268.85   11.26
   3   4  -7   21.16    4.96
   3   4  -7   15.82    3.00
  -3   4   7   15.13    3.04
  -3   4   7   18.81    3.58
   3   4  -6   23.38    3.19
   3   4  -6   23.48    5.05
  -3   4   6   16.73    3.37
   3   4  -5   13.28    2.37
   3   4  -5    9.86    3.67
  -3   4   5   18.37    3.38
   3   4  -4  126.79    8.88
   3   4  -4  129.85    8.67
   3   4  -4  122.92    5.42
  -3   4   4  112.95    8.17
   3   4  -3  990.42   22.97
  -3   4   3  961.83   22.38
   3   4  -2  912.17   21.46
  -3   4   2  868.90   11.48
  -3   4   2  922.12   21.04
  -3   4   2  922.57   21.39
   3   4  -1 1191.61   24.19
  -3   4   1 1164.18   14.24
  -3   4   1 1218.33   23.79
  -3   4   1 1204.41   23.95
   3   4   0  401.84   13.93
  -3   4   0  393.18    9.21
  -3   4   0  404.96   13.85
  -3   4   0  397.32   13.77
  -3   4  -1  461.19   14.91
   3   4   1  456.08   14.93
  -3   4  -1  421.49   10.65
  -3   4  -1  449.79   11.42
  -3   4  -2  306.31   10.09
   3   4   2  313.92   12.68
  -3   4  -2  289.32    8.55
   3   4   2  293.40    9.87
   3   4   3   92.70    7.32
  -3   4  -3   88.41    6.03
   3   4   3   83.12    5.24
  -3   4  -3   84.00    4.44
  -3   4  -4   14.84    3.22
   3   4   4   17.44    3.85
  -3   4  -4   14.51    1.95
   3   4   4   16.91    2.64
  -3   4  -5   44.88    5.28
   3   4   5   45.26    5.86
   3   4   5   43.30    3.96
   3   4   6  485.91   18.01
   3   4   6  446.01   12.07
   3   4   7   73.57    5.87
   3   4   7   73.61    7.92
   3   4   7   62.98    4.86
   3   4   8   83.27    8.85
   3   4   8   84.02    6.17
  -3   4  -8   94.66    7.09
   3   4   8   91.50    6.08
  -3   4  -9  183.51   12.84
   3   4   9  152.08    8.10
   3   4   9  168.42   12.30
   3   4   9  154.19    7.99
  -3   4  -9  166.64    9.51
  -3   4 -10   14.69    4.63
  -3   4 -10    9.51    2.92
   3   4  10   13.17    3.06
  -3   4 -11    3.78    3.15
  -3   4 -12   17.33    5.79
   3   4  12    8.01    4.77
  -3   4 -13    6.58    5.04
   3   4  13    2.06    3.95
  -3   4 -14    9.30    4.85
   3   4  14   -3.02    5.12
  -3   4 -15   -0.14    4.49
   3   4  15   22.49    7.33
  -3   5  16    2.12    4.11
  -3   5  15    1.29    3.40
  -3   5  14    2.27    3.09
  -3   5  14    0.35    4.00
   3   5 -13   28.39    5.67
  -3   5  13   36.50    6.22
  -3   5  13   25.69    6.47
   3   5 -12    4.88    3.17
  -3   5  12    5.95    2.64
  -3   5  12    0.10    4.02
   3   5 -11    6.97    3.22
  -3   5  11   14.34    3.84
  -3   5  11   13.31    4.24
   3   5 -10   16.08    3.83
  -3   5  10   15.79    3.80
  -3   5  10   16.88    4.59
   3   5  -9   -2.15    3.78
   3   5  -9    7.58    2.96
  -3   5   9    6.29    2.97
  -3   5   9    8.03    3.97
   3   5  -8   58.33    8.23
   3   5  -8   60.95    5.41
  -3   5   8   58.88    4.90
   3   5  -7    3.64    3.44
   3   5  -7    4.37    2.21
  -3   5   7    4.16    2.06
  -3   5   7    4.55    2.71
   3   5  -6  112.33    9.19
   3   5  -6  111.72    5.59
  -3   5   6  112.56    8.48
   3   5  -5   32.22    3.00
   3   5  -5   32.17    5.93
  -3   5   5   32.19    4.30
   3   5  -4  455.11   16.49
  -3   5   4  455.82   15.89
   3   5  -3   42.79    5.47
  -3   5   3   42.22    5.39
   3   5  -3   42.74    5.44
   3   5  -2  202.69   11.37
  -3   5   2  202.94   11.49
  -3   5   2  202.70   11.13
  -3   5   2  203.42   11.25
  -3   5   1   17.90    1.80
  -3   5   1   17.19    3.38
  -3   5   1   11.32    3.11
   3   5  -1   13.89    3.75
  -3   5   1   18.83    4.00
  -3   5   0   40.89    4.80
  -3   5   0   37.32    2.88
  -3   5   0   44.00    5.19
   3   5   0   52.23    5.85
  -3   5   0   38.08    5.10
  -3   5   0   46.50    4.46
  -3   5  -1  135.44    8.48
  -3   5  -1  125.24    5.78
  -3   5  -1  132.57    7.82
   3   5   1  121.22    8.35
  -3   5  -1  126.60    6.74
   3   5   1  118.51    7.22
  -3   5  -2  126.76    6.51
   3   5   2  142.99    9.09
  -3   5  -2  125.31    6.45
   3   5   2  117.69    7.08
  -3   5  -3   11.18    2.66
   3   5   3   14.19    4.05
   3   5   3    8.44    2.52
  -3   5  -3    9.32    2.06
  -3   5  -4   20.02    3.65
   3   5   4   18.51    4.07
  -3   5  -4   19.43    2.56
   3   5   4   15.16    2.77
  -3   5  -5    3.15    2.44
   3   5   5    0.11    3.20
  -3   5  -5    2.96    1.69
   3   5   5    1.84    1.76
   3   5   6   77.98    7.83
   3   5   6   78.88    6.07
   3   5   7   97.21    7.20
   3   5   7  103.09    9.13
   3   5   7   96.37    6.57
   3   5   8   17.03    3.32
   3   5   8   17.06    4.85
   3   5   8   14.65    3.04
  -3   5  -9   50.56    7.06
   3   5   9   49.03    5.18
   3   5   9   43.53    6.81
  -3   5  -9   47.72    5.23
   3   5   9   47.11    4.98
   3   5  10   12.39    5.04
  -3   5 -10   10.37    4.63
  -3   5 -11   18.42    5.60
  -3   5 -12    1.26    4.25
   3   5  12    5.09    4.19
  -3   5 -13   20.50    5.95
   3   5  13   17.42    5.98
  -3   5 -14    1.96    4.27
   3   5  14   13.71    5.77
  -3   5 -15   -5.28    4.94
   3   5  15    2.42    4.52
  -3   6  16    0.78    4.09
  -3   6  15    8.21    4.87
  -3   6  14   12.71    5.12
  -3   6  13    5.83    3.46
  -3   6  13    7.71    5.06
   3   6 -12   35.13    5.47
  -3   6  12   37.30    5.52
  -3   6  12   37.39    7.22
   3   6 -11   31.68    5.03
  -3   6  11   21.16    4.50
  -3   6  11   20.82    5.95
   3   6 -10   14.76    5.60
   3   6 -10   12.39    3.31
  -3   6  10   12.24    3.28
  -3   6  10   12.63    4.85
   3   6  -9   89.89    9.97
   3   6  -9   86.54    6.39
  -3   6   9   74.89    6.18
  -3   6   9   78.61    9.16
   3   6  -8   48.36    7.09
   3   6  -8   44.16    4.35
  -3   6   8   48.04    4.58
  -3   6   8   55.57    7.42
  -3   6   7   54.43    4.36
   3   6  -7   57.72    4.32
   3   6  -7   66.02    8.08
   3   6  -6    4.81    1.59
   3   6  -6    8.70    4.56
   3   6  -5  175.99   11.41
   3   6  -4  103.94    8.81
  -3   6   3    3.44    3.23
   3   6  -3    0.28    3.33
   3   6  -2  279.01   13.19
  -3   6   2  297.43   13.20
  -3   6   2  263.93   12.68
  -3   6   1  152.19    3.86
   3   6  -1  143.20    9.45
  -3   6   1  156.33    9.33
  -3   6   1  153.80    9.40
  -3   6   1  149.33    9.63
  -3   6   1  154.78    8.73
  -3   6   0   46.84    3.02
  -3   6   0   50.72    5.60
   3   6   0   49.20    5.78
  -3   6   0   43.69    5.27
  -3   6   0   50.41    6.01
  -3   6   0   49.82    4.90
   3   6   0   49.05    5.38
  -3   6  -1  768.20   20.42
  -3   6  -1  754.40   13.89
   3   6   1  771.71   20.75
  -3   6  -1  770.92   19.43
  -3   6  -1  813.55   18.33
   3   6   1  801.34   19.56
  -3   6  -2    3.24    2.70
  -3   6  -2    5.51    1.89
  -3   6  -2    7.90    2.46
   3   6   2    3.08    2.86
   3   6   2    4.44    1.90
  -3   6  -2    4.51    1.82
   3   6   3   40.39    5.28
  -3   6  -3   40.48    4.52
  -3   6  -3   34.50    4.12
   3   6   3   32.73    4.13
  -3   6  -3   34.42    3.79
  -3   6  -4  269.49   11.45
   3   6   4  292.55   13.69
  -3   6  -4  273.82   10.64
   3   6   4  290.14   11.54
  -3   6  -4  271.33    9.61
  -3   6  -5  272.89   12.34
   3   6   5  250.96   12.98
  -3   6  -5  256.87    9.28
   3   6   5  242.06   10.67
   3   6   6   51.43    6.68
   3   6   6   47.50    5.64
   3   6   6   39.80    6.68
   3   6   6   45.79    4.96
   3   6   7   83.35    7.23
   3   6   7   82.38    8.52
   3   6   7   88.64    9.14
   3   6   7   86.80    6.80
   3   6   8   37.08    5.09
   3   6   8   36.32    6.40
   3   6   8   42.63    7.03
   3   6   8   28.98    4.24
  -3   6  -9    0.10    3.67
   3   6   9    8.75    2.82
   3   6   9    0.95    3.59
  -3   6  -9    2.58    2.17
   3   6   9    5.54    2.86
   3   6  10   16.34    4.67
  -3   6 -10   34.01    6.23
  -3   6 -11   42.93    7.47
  -3   6 -12    8.71    5.09
   3   6  12    8.35    5.37
  -3   6 -13    9.02    5.30
   3   6  13    0.79    4.28
  -3   6 -14    9.35    4.68
   3   6  14   -0.29    4.55
  -3   6 -15    1.13    5.30
   3   6  15   18.39    6.31
  -3   7  16    0.93    4.21
  -3   7  15   -2.72    4.08
  -3   7  14   -2.78    4.93
   3   7 -13   21.07    6.42
  -3   7  13   15.32    5.97
   3   7 -12   21.29    6.59
  -3   7  12   16.94    5.70
   3   7 -11    6.32    5.04
  -3   7  11    2.21    2.68
  -3   7  11    5.26    4.13
   3   7 -10   84.11   10.27
   3   7 -10   91.47    6.68
  -3   7  10   82.49    6.73
  -3   7  10   99.17   10.44
   3   7  -9   21.61    5.57
   3   7  -9   18.66    3.14
  -3   7   9   11.31    2.85
  -3   7   9   22.92    6.29
   3   7  -8  156.19   12.81
   3   7  -8  158.66    6.94
  -3   7   8  137.17    6.84
  -3   7   8  152.92   12.08
  -3   7   7   11.77    2.17
   3   7  -7   14.64    2.00
   3   7  -7   17.48    4.93
   3   7  -6  170.08   12.15
   3   7  -5    7.00    4.53
   3   7  -4   20.02    4.81
   3   7  -3  164.31   10.86
  -3   7   3  169.35   10.96
   3   7  -2  150.59   10.29
  -3   7   2  140.86    9.83
   3   7  -1   37.80    5.51
  -3   7   1   36.46    5.18
  -3   7   1   30.48    4.40
  -3   7   0    2.80    1.07
   3   7   0    0.62    2.79
  -3   7   0    3.66    2.94
  -3   7   0    1.33    3.34
   3   7   0    1.03    2.13
  -3   7   0    1.72    1.47
  -3   7  -1   63.51    6.29
   3   7   1   62.34    6.69
  -3   7  -1   62.69    4.07
  -3   7  -1   58.73    5.95
  -3   7  -1   60.86    5.71
   3   7   1   63.37    6.31
  -3   7  -2   43.72    5.22
  -3   7  -2   52.89    4.44
   3   7   2   46.19    6.17
  -3   7  -2   45.72    5.31
   3   7   2   39.78    5.18
  -3   7  -2   51.41    5.03
  -3   7  -3   23.75    3.78
  -3   7  -3   18.24    3.19
   3   7   3   15.00    4.56
   3   7   3   16.49    3.40
  -3   7  -3   11.32    2.87
  -3   7  -4  221.21   10.30
  -3   7  -4  237.07   10.86
   3   7   4  224.23   12.46
   3   7   4  225.61   12.54
  -3   7  -4  230.24    9.82
   3   7   4  223.70   11.07
  -3   7  -5   10.10    2.98
   3   7   5    9.67    3.89
  -3   7  -5   -0.61    2.46
  -3   7  -5    6.59    2.24
   3   7   5    5.38    4.51
   3   7   5    2.19    2.51
  -3   7  -6  112.56    6.87
   3   7   6  119.82    9.92
   3   7   6  106.67    9.55
  -3   7  -6  125.26    7.11
   3   7   6  125.99    8.65
   3   7   7    3.21    3.79
   3   7   7    7.66    4.63
   3   7   8  145.47   11.43
   3   7   8  128.46   11.17
   3   7   9    4.05    3.99
   3   7   9    9.69    5.31
  -3   7 -10   36.96    6.57
   3   7  10   41.92    7.13
   3   7  10   52.39    8.25
   3   7  11   14.46    5.48
  -3   7 -11   24.32    6.21
  -3   7 -12    2.30    3.87
  -3   7 -13    5.49    4.35
   3   7  13    0.64    3.85
  -3   7 -14    6.12    5.20
   3   7  14   12.97    5.89
  -3   7 -15    0.23    3.54
[truncated: 230,597 more chars]
