# Supplementary material for: Functionalized Cytisine Squaramides: Synthesis, Structural Elucidation, and Co-Crystallization
Source: Molecules. 2026 Jun 4;31(11):1961. doi: 10.3390/molecules31111961 (PMC13257630; doi:10.3390/molecules31111961)
Supplement: Supplementary file 1 [file molecules-31-01961-s001.zip › 7.cif]

 
data_AP_R3_EtO_Sq_Cyt_RT
 
_audit_creation_method            'SHELXL-2018/3'
_shelx_SHELXL_version_number      '2018/3'
_chemical_name_systematic         ?
_chemical_name_common             ?
_chemical_melting_point           ?
_chemical_formula_moiety          
 'C17 H18 N2 O4, C15 H14 N2 O4'
_chemical_formula_sum
 'C32 H32 N4 O8' 
_chemical_formula_weight          600.61

loop_
 _atom_type_symbol
 _atom_type_description
 _atom_type_scat_dispersion_real
 _atom_type_scat_dispersion_imag
 _atom_type_scat_source
 'C'  'C'   0.0033   0.0016
 'International Tables Vol C Tables 4.2.6.8 and 6.1.1.4'
 'H'  'H'   0.0000   0.0000
 'International Tables Vol C Tables 4.2.6.8 and 6.1.1.4'
 'N'  'N'   0.0061   0.0033
 'International Tables Vol C Tables 4.2.6.8 and 6.1.1.4'
 'O'  'O'   0.0106   0.0060
 'International Tables Vol C Tables 4.2.6.8 and 6.1.1.4'
 
_space_group_crystal_system       monoclinic
_space_group_IT_number            4
_space_group_name_H-M_alt         'P 21'
_space_group_name_Hall            'P 2yb'
 
_shelx_space_group_comment
;
The symmetry employed for this shelxl refinement is uniquely defined
by the following loop, which should always be used as a source of
symmetry information in preference to the above space-group names.
They are only intended as comments.
;
 
loop_
 _space_group_symop_operation_xyz
 'x, y, z'
 '-x, y+1/2, -z'
 
_cell_length_a                    7.6761(3)
_cell_length_b                    14.3340(4)
_cell_length_c                    13.1636(5)
_cell_angle_alpha                 90
_cell_angle_beta                  90.203(3)
_cell_angle_gamma                 90
_cell_volume                      1448.37(9)
_cell_formula_units_Z             2
_cell_measurement_temperature     295(2)
_cell_measurement_reflns_used     7139
_cell_measurement_theta_min       3.0080
_cell_measurement_theta_max       22.2300
 
_exptl_crystal_description        'parallelepiped'
_exptl_crystal_colour             'colourless'
_exptl_crystal_density_meas       ?
_exptl_crystal_density_method     ?
_exptl_crystal_density_diffrn     1.377          
_exptl_crystal_F_000              632
_exptl_transmission_factor_min    ?
_exptl_transmission_factor_max    ?
_exptl_crystal_size_max           0.248
_exptl_crystal_size_mid           0.125
_exptl_crystal_size_min           0.068
_exptl_absorpt_coefficient_mu     0.100
_shelx_estimated_absorpt_T_min    0.976
_shelx_estimated_absorpt_T_max    0.993
_exptl_absorpt_correction_type    multi-scan
_exptl_absorpt_correction_T_min   0.9328
_exptl_absorpt_correction_T_max   1.0000
_exptl_absorpt_process_details    
;
CrysAlisPro 1.171.42.93a (Rigaku Oxford Diffraction, 2023)
Empirical absorption correction using spherical harmonics,
implemented in SCALE3 ABSPACK scaling algorithm.
;
_exptl_absorpt_special_details    
;
Empirical correction (ABSPACK) includes:
- Absorption correction using spherical harmonics
- Frame scaling
;
_diffrn_ambient_temperature       295(2)
_diffrn_radiation_wavelength      0.71073
_diffrn_radiation_type            MoK\a
_diffrn_source                    'fine-focus sealed X-ray tube'
_diffrn_measurement_device        'four-circle diffractometer'
_diffrn_measurement_device_type   'Xcalibur, Atlas'
_diffrn_detector                  'CCD plate'
_diffrn_measurement_method        '\w-scan'
_diffrn_detector_area_resol_mean  10.6249
_diffrn_reflns_number             26866
_diffrn_reflns_av_unetI/netI      0.0642
_diffrn_reflns_av_R_equivalents   0.0440
_diffrn_reflns_limit_h_min        -10
_diffrn_reflns_limit_h_max        10
_diffrn_reflns_limit_k_min        -19
_diffrn_reflns_limit_k_max        19
_diffrn_reflns_limit_l_min        -17
_diffrn_reflns_limit_l_max        17
_diffrn_reflns_theta_min          2.653
_diffrn_reflns_theta_max          29.303
_diffrn_reflns_theta_full         25.242
_diffrn_measured_fraction_theta_max   0.944
_diffrn_measured_fraction_theta_full  0.999
_diffrn_reflns_Laue_measured_fraction_max    0.944
_diffrn_reflns_Laue_measured_fraction_full   0.999
_diffrn_reflns_point_group_measured_fraction_max   0.900
_diffrn_reflns_point_group_measured_fraction_full  0.999
_reflns_number_total              7138
_reflns_number_gt                 4191
_reflns_threshold_expression      'I > 2\s(I)'
_reflns_Friedel_coverage          0.838
_reflns_Friedel_fraction_max      0.853
_reflns_Friedel_fraction_full     1.000
 
_reflns_special_details
;
 Reflections were merged by SHELXL according to the crystal
 class for the calculation of statistics and refinement.
 
 _reflns_Friedel_fraction is defined as the number of unique
 Friedel pairs measured divided by the number that would be
 possible theoretically, ignoring centric projections and
 systematic absences.
;
 
_computing_data_collection                                                                            
;
CrysAlisPro 1.171.42.93a (Rigaku Oxford Diffraction, 2023)
;
_computing_cell_refinement        
;
CrysAlisPro 1.171.42.93a (Rigaku Oxford Diffraction, 2023)
;
_computing_data_reduction         
;
CrysAlisPro 1.171.42.93a (Rigaku Oxford Diffraction, 2023)
;
_computing_structure_solution     'SHELXT 2014/5 (Sheldrick, 2014)'
_computing_structure_refinement 'SHELXL-2018/3 (Sheldrick, 2018)'
_computing_molecular_graphics     
;
Brandenburg & Putz (2006). Diamond 3.0. Crystal and Molecular
Structure Visualisation, University of Bonn, Germany
;
_computing_publication_material   'SHELXL-2018/3 (Sheldrick, 2018)'
_refine_special_details           
;
 Refinement of F^2^ against ALL reflections.  The weighted R-factor wR and 
 goodness of fit S are based on F^2^, conventional R-factors R are based 
 on F, with F set to zero for negative F^2^. The threshold expression of 
 F^2^ > 2sigma(F^2^) is used only for calculating R-factors(gt) etc. and is 
 not relevant to the choice of reflections for refinement.  R-factors based 
 on F^2^ are statistically about twice as large as those based on F, and R- 
 factors based on ALL data will be even larger. 
;
_refine_ls_structure_factor_coef  Fsqd
_refine_ls_matrix_type            full
_refine_ls_weighting_scheme       calc
_refine_ls_weighting_details
'w=1/[\s^2^(Fo^2^)+(0.0589P)^2^+0.0678P] where P=(Fo^2^+2Fc^2^)/3'
_atom_sites_solution_primary      direct 
_atom_sites_solution_secondary    difmap
_atom_sites_solution_hydrogens    geom
_refine_ls_hydrogen_treatment     constr
_refine_ls_extinction_method      none
_refine_ls_extinction_coef        .
_refine_ls_abs_structure_details
;
 Flack x determined using 1448 quotients [(I+)-(I-)]/[(I+)+(I-)]
 (Parsons, Flack and Wagner, Acta Cryst. B69 (2013) 249-259).
;
_refine_ls_abs_structure_Flack    0.1(5)
_chemical_absolute_configuration  'rm'
_refine_ls_number_reflns          7138
_refine_ls_number_parameters      399
_refine_ls_number_restraints      1
_refine_ls_R_factor_all           0.1182
_refine_ls_R_factor_gt            0.0571
_refine_ls_wR_factor_ref          0.1329
_refine_ls_wR_factor_gt           0.1100
_refine_ls_goodness_of_fit_ref    1.001
_refine_ls_restrained_S_all       1.001
_refine_ls_shift/su_max           0.000
_refine_ls_shift/su_mean          0.000
 
loop_
 _atom_site_label
 _atom_site_type_symbol
 _atom_site_fract_x
 _atom_site_fract_y
 _atom_site_fract_z
 _atom_site_U_iso_or_equiv
 _atom_site_adp_type
 _atom_site_occupancy
 _atom_site_site_symmetry_order  
 _atom_site_calc_flag
 _atom_site_refinement_flags_posn
 _atom_site_refinement_flags_adp
 _atom_site_refinement_flags_occupancy
 _atom_site_disorder_assembly
 _atom_site_disorder_group
C1 C 0.4131(6) 0.1910(3) -0.0749(3) 0.0525(11) Uani 1 1 d . . . . .
H1 H 0.480947 0.168467 -0.132830 0.063 Uiso 1 1 calc R U . . .
C2 C 0.4431(6) 0.2972(3) -0.0643(3) 0.0565(11) Uani 1 1 d . . . . .
H2A H 0.563969 0.309160 -0.047016 0.068 Uiso 1 1 calc R U . . .
H2B H 0.417893 0.327724 -0.128474 0.068 Uiso 1 1 calc R U . . .
N3 N 0.3298(4) 0.3349(2) 0.0150(2) 0.0517(9) Uani 1 1 d . . . . .
C4 C 0.1435(6) 0.3120(3) 0.0051(3) 0.0607(12) Uani 1 1 d . . . . .
H4A H 0.095142 0.343112 -0.054011 0.073 Uiso 1 1 calc R U . . .
H4B H 0.081355 0.333685 0.064622 0.073 Uiso 1 1 calc R U . . .
C5 C 0.1211(6) 0.2072(3) -0.0057(4) 0.0628(12) Uani 1 1 d . . . . .
H5 H -0.002579 0.194945 -0.018779 0.075 Uiso 1 1 calc R U . . .
C6 C 0.1723(6) 0.1541(4) 0.0904(4) 0.0754(15) Uani 1 1 d . . . . .
H6A H 0.144653 0.192690 0.148734 0.090 Uiso 1 1 calc R U . . .
H6B H 0.101350 0.098289 0.094651 0.090 Uiso 1 1 calc R U . . .
N7 N 0.3573(4) 0.1266(2) 0.0974(3) 0.0480(8) Uani 1 1 d . . . . .
C8 C 0.4021(6) 0.0799(3) 0.1881(4) 0.0610(12) Uani 1 1 d . . . . .
O8 O 0.2924(5) 0.0731(3) 0.2559(3) 0.0917(12) Uani 1 1 d . . . . .
C9 C 0.5721(7) 0.0429(3) 0.1919(4) 0.0629(12) Uani 1 1 d . . . . .
H9 H 0.606349 0.008750 0.248622 0.075 Uiso 1 1 calc R U . . .
C10 C 0.6863(6) 0.0557(3) 0.1158(4) 0.0641(13) Uani 1 1 d . . . . .
H10 H 0.798329 0.031446 0.121331 0.077 Uiso 1 1 calc R U . . .
C11 C 0.6375(6) 0.1055(3) 0.0275(4) 0.0558(11) Uani 1 1 d . . . . .
H11 H 0.717649 0.114714 -0.024339 0.067 Uiso 1 1 calc R U . . .
C12 C 0.4730(5) 0.1399(3) 0.0186(3) 0.0449(10) Uani 1 1 d . . . . .
C13 C 0.2223(6) 0.1718(3) -0.0957(3) 0.0632(12) Uani 1 1 d . . . . .
H13A H 0.185159 0.203599 -0.157108 0.076 Uiso 1 1 calc R U . . .
H13B H 0.203090 0.105375 -0.104524 0.076 Uiso 1 1 calc R U . . .
C14 C 0.3931(5) 0.3869(3) 0.0889(3) 0.0477(10) Uani 1 1 d . . . . .
C15 C 0.5677(6) 0.4250(3) 0.1136(3) 0.0530(11) Uani 1 1 d . . . . .
O15 O 0.7110(5) 0.4194(3) 0.0767(3) 0.0801(10) Uani 1 1 d . . . . .
C16 C 0.4876(6) 0.4718(3) 0.2042(3) 0.0520(11) Uani 1 1 d . . . . .
O16 O 0.5427(5) 0.5222(2) 0.2729(2) 0.0733(9) Uani 1 1 d . . . . .
C17 C 0.3247(6) 0.4306(3) 0.1758(3) 0.0527(11) Uani 1 1 d . . . . .
O17 O 0.1643(5) 0.4278(3) 0.2118(3) 0.0905(12) Uani 1 1 d . . . . .
C18 C 0.1336(9) 0.4793(6) 0.3062(5) 0.127(3) Uani 1 1 d . . . . .
H18A H 0.104447 0.435003 0.359220 0.152 Uiso 1 1 calc R U . . .
H18B H 0.240846 0.510145 0.326057 0.152 Uiso 1 1 calc R U . . .
C19 C 0.0057(10) 0.5437(6) 0.3003(5) 0.134(3) Uani 1 1 d . . . . .
H19A H 0.038334 0.591411 0.252868 0.201 Uiso 1 1 calc R U . . .
H19B H -0.011932 0.571104 0.366054 0.201 Uiso 1 1 calc R U . . .
H19C H -0.100167 0.514481 0.277930 0.201 Uiso 1 1 calc R U . . .
C1A C 0.5429(5) 0.8100(2) 0.5699(3) 0.0416(9) Uani 1 1 d . . . . .
H1A H 0.587169 0.847077 0.626985 0.050 Uiso 1 1 calc R U . . .
C2A C 0.4843(5) 0.8766(2) 0.4857(3) 0.0464(10) Uani 1 1 d . . . . .
H2AA H 0.392091 0.916697 0.510556 0.056 Uiso 1 1 calc R U . . .
H2AB H 0.581216 0.915612 0.465160 0.056 Uiso 1 1 calc R U . . .
N3A N 0.4215(4) 0.8225(2) 0.3989(2) 0.0422(7) Uani 1 1 d . . . . .
C4A C 0.5426(5) 0.7518(3) 0.3600(3) 0.0466(9) Uani 1 1 d . . . . .
H4AA H 0.639660 0.782401 0.326751 0.056 Uiso 1 1 calc R U . . .
H4AB H 0.483407 0.713344 0.310051 0.056 Uiso 1 1 calc R U . . .
C5A C 0.6111(5) 0.6901(3) 0.4462(3) 0.0452(10) Uani 1 1 d . . . . .
H5A H 0.704436 0.651239 0.418314 0.054 Uiso 1 1 calc R U . . .
C6A C 0.4753(5) 0.6255(3) 0.4903(4) 0.0527(11) Uani 1 1 d . . . . .
H6AA H 0.408807 0.598366 0.434891 0.063 Uiso 1 1 calc R U . . .
H6AB H 0.534296 0.574955 0.525315 0.063 Uiso 1 1 calc R U . . .
N7A N 0.3524(4) 0.67040(19) 0.5620(2) 0.0362(7) Uani 1 1 d . . . . .
C8A C 0.2063(5) 0.6186(3) 0.5870(3) 0.0416(9) Uani 1 1 d . . . . .
O8A O 0.1879(4) 0.54005(17) 0.5448(2) 0.0566(8) Uani 1 1 d . . . . .
C9A C 0.0901(5) 0.6569(3) 0.6575(3) 0.0521(10) Uani 1 1 d . . . . .
H9A H -0.009578 0.624079 0.675572 0.063 Uiso 1 1 calc R U . . .
C10A C 0.1222(6) 0.7419(3) 0.6996(3) 0.0608(12) Uani 1 1 d . . . . .
H10A H 0.043616 0.767517 0.745351 0.073 Uiso 1 1 calc R U . . .
C11A C 0.2734(5) 0.7906(3) 0.6740(3) 0.0559(11) Uani 1 1 d . . . . .
H11A H 0.296436 0.847903 0.704382 0.067 Uiso 1 1 calc R U . . .
C12A C 0.3867(5) 0.7554(3) 0.6053(3) 0.0383(8) Uani 1 1 d . . . . .
C13A C 0.6892(5) 0.7482(3) 0.5311(3) 0.0520(10) Uani 1 1 d . . . . .
H13C H 0.784730 0.785854 0.505836 0.062 Uiso 1 1 calc R U . . .
H13D H 0.732742 0.708294 0.585022 0.062 Uiso 1 1 calc R U . . .
C14A C 0.2684(5) 0.8390(2) 0.3560(3) 0.0402(9) Uani 1 1 d . . . . .
C15A C 0.1261(5) 0.8978(3) 0.3774(3) 0.0461(10) Uani 1 1 d . . . . .
O15A O 0.1001(4) 0.9569(2) 0.4513(2) 0.0616(8) Uani 1 1 d . . . . .
H15A H 0.007253 0.983964 0.442180 0.092 Uiso 1 1 calc R U . . .
C16A C 0.0271(6) 0.8670(3) 0.2896(4) 0.0560(11) Uani 1 1 d . . . . .
O16A O -0.1150(4) 0.8845(3) 0.2524(3) 0.0817(11) Uani 1 1 d . . . . .
C17A C 0.1772(5) 0.8034(3) 0.2644(3) 0.0517(10) Uani 1 1 d . . . . .
O17A O 0.2112(4) 0.7463(3) 0.1987(2) 0.0737(9) Uani 1 1 d . . . . .
 
loop_
 _atom_site_aniso_label
 _atom_site_aniso_U_11
 _atom_site_aniso_U_22
 _atom_site_aniso_U_33
 _atom_site_aniso_U_23
 _atom_site_aniso_U_13
 _atom_site_aniso_U_12
C1 0.068(3) 0.050(2) 0.039(2) -0.0085(19) 0.007(2) -0.007(2)
C2 0.072(3) 0.056(2) 0.041(2) -0.006(2) 0.007(2) -0.010(2)
N3 0.064(2) 0.053(2) 0.0384(19) -0.0077(16) 0.0003(16) -0.0056(17)
C4 0.058(3) 0.069(3) 0.055(3) -0.009(2) -0.011(2) 0.005(2)
C5 0.043(3) 0.068(3) 0.077(3) -0.002(3) -0.012(2) -0.006(2)
C6 0.049(3) 0.091(4) 0.087(4) 0.026(3) 0.015(2) 0.004(2)
N7 0.0458(19) 0.0536(19) 0.045(2) 0.0012(16) 0.0032(16) -0.0034(16)
C8 0.068(3) 0.060(3) 0.054(3) 0.003(2) 0.005(3) -0.001(2)
O8 0.102(3) 0.106(3) 0.067(2) 0.028(2) 0.036(2) 0.015(2)
C9 0.076(4) 0.058(3) 0.054(3) 0.005(2) -0.013(3) 0.002(2)
C10 0.052(3) 0.060(3) 0.080(4) -0.007(3) -0.011(3) -0.001(2)
C11 0.049(3) 0.056(3) 0.062(3) -0.011(2) 0.007(2) -0.011(2)
C12 0.047(2) 0.045(2) 0.043(2) -0.0108(18) 0.0062(19) -0.0085(18)
C13 0.077(3) 0.053(2) 0.059(3) -0.009(2) -0.020(2) -0.005(2)
C14 0.060(3) 0.040(2) 0.044(2) 0.0021(18) -0.003(2) 0.0028(19)
C15 0.070(3) 0.042(2) 0.047(3) 0.0004(19) 0.000(2) -0.004(2)
O15 0.071(2) 0.088(2) 0.081(2) -0.020(2) 0.0140(19) -0.0229(19)
C16 0.077(3) 0.038(2) 0.041(2) -0.0005(18) -0.008(2) 0.003(2)
O16 0.100(3) 0.0605(18) 0.059(2) -0.0162(17) -0.0118(18) -0.0080(18)
C17 0.064(3) 0.052(2) 0.043(2) -0.0057(19) -0.007(2) 0.009(2)
O17 0.067(2) 0.131(3) 0.074(2) -0.048(2) 0.0009(18) 0.015(2)
C18 0.112(5) 0.174(7) 0.095(5) -0.070(5) -0.021(4) 0.068(5)
C19 0.163(7) 0.138(6) 0.102(5) -0.019(5) -0.050(5) 0.086(6)
C1A 0.040(2) 0.0376(19) 0.047(2) -0.0064(17) -0.0080(17) -0.0055(17)
C2A 0.045(2) 0.0271(17) 0.067(3) -0.0080(18) 0.003(2) -0.0055(16)
N3A 0.0403(18) 0.0363(16) 0.0501(19) 0.0015(15) 0.0022(15) 0.0038(14)
C4A 0.046(2) 0.0423(19) 0.052(2) -0.0055(19) 0.0146(18) 0.0051(18)
C5A 0.035(2) 0.0377(19) 0.063(3) 0.0003(18) 0.0105(19) 0.0026(16)
C6A 0.057(3) 0.0355(19) 0.066(3) -0.0106(19) 0.019(2) -0.0003(19)
N7A 0.0336(17) 0.0314(15) 0.0437(18) -0.0008(13) 0.0034(13) -0.0023(13)
C8A 0.039(2) 0.0374(19) 0.048(2) 0.0045(18) 0.0018(18) -0.0025(17)
O8A 0.0555(18) 0.0368(15) 0.077(2) -0.0055(14) 0.0113(15) -0.0166(13)
C9A 0.043(2) 0.058(3) 0.056(3) 0.010(2) 0.008(2) -0.0048(19)
C10A 0.059(3) 0.063(3) 0.061(3) -0.012(2) 0.020(2) 0.000(2)
C11A 0.061(3) 0.051(2) 0.056(3) -0.018(2) 0.008(2) -0.007(2)
C12A 0.042(2) 0.0358(18) 0.0368(19) -0.0051(17) -0.0062(16) 0.0000(17)
C13A 0.036(2) 0.051(2) 0.069(3) 0.003(2) -0.0061(19) -0.0029(19)
C14A 0.041(2) 0.0361(19) 0.043(2) 0.0075(16) 0.0072(17) -0.0020(16)
C15A 0.047(2) 0.041(2) 0.051(3) 0.0044(19) 0.0042(19) 0.0082(18)
O15A 0.0592(19) 0.0586(17) 0.067(2) -0.0063(15) -0.0051(15) 0.0257(15)
C16A 0.043(3) 0.061(3) 0.065(3) 0.006(2) -0.002(2) 0.007(2)
O16A 0.059(2) 0.102(3) 0.084(3) -0.008(2) -0.0206(18) 0.0171(19)
C17A 0.050(2) 0.056(2) 0.049(3) -0.001(2) 0.004(2) -0.003(2)
O17A 0.067(2) 0.090(2) 0.064(2) -0.0241(19) 0.0028(17) 0.0050(19)
 
_geom_special_details
;
 All esds (except the esd in the dihedral angle between two l.s. planes)
 are estimated using the full covariance matrix.  The cell esds are taken
 into account individually in the estimation of esds in distances, angles
 and torsion angles; correlations between esds in cell parameters are only
 used when they are defined by crystal symmetry.  An approximate (isotropic)
 treatment of cell esds is used for estimating esds involving l.s. planes.
;
 
loop_
 _geom_bond_atom_site_label_1
 _geom_bond_atom_site_label_2
 _geom_bond_distance
 _geom_bond_site_symmetry_2
 _geom_bond_publ_flag
C1 C12 1.503(6) . ?
C1 C13 1.515(6) . ?
C1 C2 1.546(6) . ?
C1 H1 0.9800 . ?
C2 N3 1.465(5) . ?
C2 H2A 0.9700 . ?
C2 H2B 0.9700 . ?
N3 C14 1.317(5) . ?
N3 C4 1.472(5) . ?
C4 C5 1.518(6) . ?
C4 H4A 0.9700 . ?
C4 H4B 0.9700 . ?
C5 C13 1.507(7) . ?
C5 C6 1.526(7) . ?
C5 H5 0.9800 . ?
C6 N7 1.476(5) . ?
C6 H6A 0.9700 . ?
C6 H6B 0.9700 . ?
N7 C12 1.381(5) . ?
N7 C8 1.411(6) . ?
C8 O8 1.233(5) . ?
C8 C9 1.409(7) . ?
C9 C10 1.346(6) . ?
C9 H9 0.9300 . ?
C10 C11 1.413(6) . ?
C10 H10 0.9300 . ?
C11 C12 1.360(6) . ?
C11 H11 0.9300 . ?
C13 H13A 0.9700 . ?
C13 H13B 0.9700 . ?
C14 C17 1.408(6) . ?
C14 C15 1.483(6) . ?
C15 O15 1.207(5) . ?
C15 C16 1.502(6) . ?
C16 O16 1.231(5) . ?
C16 C17 1.431(6) . ?
C17 O17 1.322(5) . ?
O17 C18 1.464(6) . ?
C18 C19 1.350(8) . ?
C18 H18A 0.9700 . ?
C18 H18B 0.9700 . ?
C19 H19A 0.9600 . ?
C19 H19B 0.9600 . ?
C19 H19C 0.9600 . ?
C1A C12A 1.507(5) . ?
C1A C13A 1.521(5) . ?
C1A C2A 1.528(5) . ?
C1A H1A 0.9800 . ?
C2A N3A 1.461(5) . ?
C2A H2AA 0.9700 . ?
C2A H2AB 0.9700 . ?
N3A C14A 1.323(5) . ?
N3A C4A 1.469(4) . ?
C4A C5A 1.530(5) . ?
C4A H4AA 0.9700 . ?
C4A H4AB 0.9700 . ?
C5A C6A 1.513(5) . ?
C5A C13A 1.515(5) . ?
C5A H5A 0.9800 . ?
C6A N7A 1.484(5) . ?
C6A H6AA 0.9700 . ?
C6A H6AB 0.9700 . ?
N7A C12A 1.370(4) . ?
N7A C8A 1.386(4) . ?
C8A O8A 1.262(4) . ?
C8A C9A 1.401(5) . ?
C9A C10A 1.360(6) . ?
C9A H9A 0.9300 . ?
C10A C11A 1.397(6) . ?
C10A H10A 0.9300 . ?
C11A C12A 1.354(5) . ?
C11A H11A 0.9300 . ?
C13A H13C 0.9700 . ?
C13A H13D 0.9700 . ?
C14A C15A 1.410(5) . ?
C14A C17A 1.483(6) . ?
C15A O15A 1.305(5) . ?
C15A C16A 1.449(6) . ?
O15A H15A 0.8200 . ?
C16A O16A 1.220(5) . ?
C16A C17A 1.507(6) . ?
C17A O17A 1.220(5) . ?
 
loop_
 _geom_angle_atom_site_label_1
 _geom_angle_atom_site_label_2
 _geom_angle_atom_site_label_3
 _geom_angle
 _geom_angle_site_symmetry_1
 _geom_angle_site_symmetry_3
 _geom_angle_publ_flag
C12 C1 C13 110.6(3) . . ?
C12 C1 C2 111.2(3) . . ?
C13 C1 C2 109.8(4) . . ?
C12 C1 H1 108.4 . . ?
C13 C1 H1 108.4 . . ?
C2 C1 H1 108.4 . . ?
N3 C2 C1 109.8(3) . . ?
N3 C2 H2A 109.7 . . ?
C1 C2 H2A 109.7 . . ?
N3 C2 H2B 109.7 . . ?
C1 C2 H2B 109.7 . . ?
H2A C2 H2B 108.2 . . ?
C14 N3 C2 121.1(4) . . ?
C14 N3 C4 123.2(3) . . ?
C2 N3 C4 115.7(3) . . ?
N3 C4 C5 109.8(4) . . ?
N3 C4 H4A 109.7 . . ?
C5 C4 H4A 109.7 . . ?
N3 C4 H4B 109.7 . . ?
C5 C4 H4B 109.7 . . ?
H4A C4 H4B 108.2 . . ?
C13 C5 C4 110.4(4) . . ?
C13 C5 C6 110.6(4) . . ?
C4 C5 C6 112.7(4) . . ?
C13 C5 H5 107.6 . . ?
C4 C5 H5 107.6 . . ?
C6 C5 H5 107.6 . . ?
N7 C6 C5 115.4(4) . . ?
N7 C6 H6A 108.4 . . ?
C5 C6 H6A 108.4 . . ?
N7 C6 H6B 108.4 . . ?
C5 C6 H6B 108.4 . . ?
H6A C6 H6B 107.5 . . ?
C12 N7 C8 123.0(4) . . ?
C12 N7 C6 122.5(4) . . ?
C8 N7 C6 114.3(4) . . ?
O8 C8 C9 125.4(5) . . ?
O8 C8 N7 119.0(4) . . ?
C9 C8 N7 115.6(4) . . ?
C10 C9 C8 121.9(4) . . ?
C10 C9 H9 119.1 . . ?
C8 C9 H9 119.1 . . ?
C9 C10 C11 120.6(4) . . ?
C9 C10 H10 119.7 . . ?
C11 C10 H10 119.7 . . ?
C12 C11 C10 119.8(4) . . ?
C12 C11 H11 120.1 . . ?
C10 C11 H11 120.1 . . ?
C11 C12 N7 119.0(4) . . ?
C11 C12 C1 121.9(4) . . ?
N7 C12 C1 119.1(3) . . ?
C5 C13 C1 107.3(4) . . ?
C5 C13 H13A 110.3 . . ?
C1 C13 H13A 110.3 . . ?
C5 C13 H13B 110.3 . . ?
C1 C13 H13B 110.3 . . ?
H13A C13 H13B 108.5 . . ?
N3 C14 C17 135.6(4) . . ?
N3 C14 C15 134.6(4) . . ?
C17 C14 C15 89.8(3) . . ?
O15 C15 C14 135.4(4) . . ?
O15 C15 C16 136.6(4) . . ?
C14 C15 C16 88.1(3) . . ?
O16 C16 C17 137.0(4) . . ?
O16 C16 C15 134.8(4) . . ?
C17 C16 C15 88.2(3) . . ?
O17 C17 C14 129.0(4) . . ?
O17 C17 C16 137.1(4) . . ?
C14 C17 C16 93.9(4) . . ?
C17 O17 C18 116.3(4) . . ?
C19 C18 O17 114.5(6) . . ?
C19 C18 H18A 108.6 . . ?
O17 C18 H18A 108.6 . . ?
C19 C18 H18B 108.6 . . ?
O17 C18 H18B 108.6 . . ?
H18A C18 H18B 107.6 . . ?
C18 C19 H19A 109.5 . . ?
C18 C19 H19B 109.5 . . ?
H19A C19 H19B 109.5 . . ?
C18 C19 H19C 109.5 . . ?
H19A C19 H19C 109.5 . . ?
H19B C19 H19C 109.5 . . ?
C12A C1A C13A 113.0(3) . . ?
C12A C1A C2A 108.5(3) . . ?
C13A C1A C2A 109.6(3) . . ?
C12A C1A H1A 108.6 . . ?
C13A C1A H1A 108.6 . . ?
C2A C1A H1A 108.6 . . ?
N3A C2A C1A 109.4(3) . . ?
N3A C2A H2AA 109.8 . . ?
C1A C2A H2AA 109.8 . . ?
N3A C2A H2AB 109.8 . . ?
C1A C2A H2AB 109.8 . . ?
H2AA C2A H2AB 108.2 . . ?
C14A N3A C2A 122.0(3) . . ?
C14A N3A C4A 122.4(3) . . ?
C2A N3A C4A 115.5(3) . . ?
N3A C4A C5A 110.9(3) . . ?
N3A C4A H4AA 109.5 . . ?
C5A C4A H4AA 109.5 . . ?
N3A C4A H4AB 109.5 . . ?
C5A C4A H4AB 109.5 . . ?
H4AA C4A H4AB 108.1 . . ?
C6A C5A C13A 109.0(3) . . ?
C6A C5A C4A 113.8(3) . . ?
C13A C5A C4A 111.3(3) . . ?
C6A C5A H5A 107.5 . . ?
C13A C5A H5A 107.5 . . ?
C4A C5A H5A 107.5 . . ?
N7A C6A C5A 114.8(3) . . ?
N7A C6A H6AA 108.6 . . ?
C5A C6A H6AA 108.6 . . ?
N7A C6A H6AB 108.6 . . ?
C5A C6A H6AB 108.6 . . ?
H6AA C6A H6AB 107.5 . . ?
C12A N7A C8A 122.2(3) . . ?
C12A N7A C6A 121.9(3) . . ?
C8A N7A C6A 115.8(3) . . ?
O8A C8A N7A 117.6(3) . . ?
O8A C8A C9A 124.8(3) . . ?
N7A C8A C9A 117.6(3) . . ?
C10A C9A C8A 120.4(4) . . ?
C10A C9A H9A 119.8 . . ?
C8A C9A H9A 119.8 . . ?
C9A C10A C11A 120.0(4) . . ?
C9A C10A H10A 120.0 . . ?
C11A C10A H10A 120.0 . . ?
C12A C11A C10A 120.7(4) . . ?
C12A C11A H11A 119.6 . . ?
C10A C11A H11A 119.6 . . ?
C11A C12A N7A 119.1(3) . . ?
C11A C12A C1A 121.7(3) . . ?
N7A C12A C1A 119.0(3) . . ?
C5A C13A C1A 106.1(3) . . ?
C5A C13A H13C 110.5 . . ?
C1A C13A H13C 110.5 . . ?
C5A C13A H13D 110.5 . . ?
C1A C13A H13D 110.5 . . ?
H13C C13A H13D 108.7 . . ?
N3A C14A C15A 135.2(4) . . ?
N3A C14A C17A 134.6(3) . . ?
C15A C14A C17A 90.2(3) . . ?
O15A C15A C14A 131.1(4) . . ?
O15A C15A C16A 135.3(4) . . ?
C14A C15A C16A 93.6(3) . . ?
C15A O15A H15A 109.5 . . ?
O16A C16A C15A 136.3(4) . . ?
O16A C16A C17A 135.9(4) . . ?
C15A C16A C17A 87.8(3) . . ?
O17A C17A C14A 134.9(4) . . ?
O17A C17A C16A 136.7(4) . . ?
C14A C17A C16A 88.4(3) . . ?
 
loop_
 _geom_torsion_atom_site_label_1
 _geom_torsion_atom_site_label_2
 _geom_torsion_atom_site_label_3
 _geom_torsion_atom_site_label_4
 _geom_torsion
 _geom_torsion_site_symmetry_1
 _geom_torsion_site_symmetry_2
 _geom_torsion_site_symmetry_3
 _geom_torsion_site_symmetry_4
 _geom_torsion_publ_flag
C12 C1 C2 N3 -66.8(5) . . . . ?
C13 C1 C2 N3 56.0(5) . . . . ?
C1 C2 N3 C14 128.7(4) . . . . ?
C1 C2 N3 C4 -52.3(5) . . . . ?
C14 N3 C4 C5 -128.0(4) . . . . ?
C2 N3 C4 C5 52.9(5) . . . . ?
N3 C4 C5 C13 -57.3(5) . . . . ?
N3 C4 C5 C6 66.9(5) . . . . ?
C13 C5 C6 N7 35.2(6) . . . . ?
C4 C5 C6 N7 -88.9(5) . . . . ?
C5 C6 N7 C12 -5.9(6) . . . . ?
C5 C6 N7 C8 178.4(4) . . . . ?
C12 N7 C8 O8 178.2(4) . . . . ?
C6 N7 C8 O8 -6.1(6) . . . . ?
C12 N7 C8 C9 -3.0(6) . . . . ?
C6 N7 C8 C9 172.7(4) . . . . ?
O8 C8 C9 C10 -178.1(5) . . . . ?
N7 C8 C9 C10 3.2(7) . . . . ?
C8 C9 C10 C11 -1.4(7) . . . . ?
C9 C10 C11 C12 -0.9(6) . . . . ?
C10 C11 C12 N7 1.1(6) . . . . ?
C10 C11 C12 C1 -178.3(4) . . . . ?
C8 N7 C12 C11 0.9(5) . . . . ?
C6 N7 C12 C11 -174.4(4) . . . . ?
C8 N7 C12 C1 -179.7(3) . . . . ?
C6 N7 C12 C1 5.0(6) . . . . ?
C13 C1 C12 C11 146.2(4) . . . . ?
C2 C1 C12 C11 -91.5(5) . . . . ?
C13 C1 C12 N7 -33.2(5) . . . . ?
C2 C1 C12 N7 89.2(4) . . . . ?
C4 C5 C13 C1 62.8(5) . . . . ?
C6 C5 C13 C1 -62.7(5) . . . . ?
C12 C1 C13 C5 61.4(4) . . . . ?
C2 C1 C13 C5 -61.7(5) . . . . ?
C2 N3 C14 C17 -177.8(4) . . . . ?
C4 N3 C14 C17 3.2(7) . . . . ?
C2 N3 C14 C15 3.4(7) . . . . ?
C4 N3 C14 C15 -175.5(4) . . . . ?
N3 C14 C15 O15 -2.7(8) . . . . ?
C17 C14 C15 O15 178.2(5) . . . . ?
N3 C14 C15 C16 178.1(4) . . . . ?
C17 C14 C15 C16 -1.1(3) . . . . ?
O15 C15 C16 O16 0.7(9) . . . . ?
C14 C15 C16 O16 180.0(5) . . . . ?
O15 C15 C16 C17 -178.2(5) . . . . ?
C14 C15 C16 C17 1.0(3) . . . . ?
N3 C14 C17 O17 3.1(8) . . . . ?
C15 C14 C17 O17 -177.8(5) . . . . ?
N3 C14 C17 C16 -178.0(4) . . . . ?
C15 C14 C17 C16 1.1(3) . . . . ?
O16 C16 C17 O17 -1.2(9) . . . . ?
C15 C16 C17 O17 177.7(5) . . . . ?
O16 C16 C17 C14 180.0(5) . . . . ?
C15 C16 C17 C14 -1.1(3) . . . . ?
C14 C17 O17 C18 178.6(5) . . . . ?
C16 C17 O17 C18 0.1(8) . . . . ?
C17 O17 C18 C19 123.8(7) . . . . ?
C12A C1A C2A N3A -63.5(4) . . . . ?
C13A C1A C2A N3A 60.2(4) . . . . ?
C1A C2A N3A C14A 129.0(3) . . . . ?
C1A C2A N3A C4A -53.6(4) . . . . ?
C14A N3A C4A C5A -132.3(3) . . . . ?
C2A N3A C4A C5A 50.2(4) . . . . ?
N3A C4A C5A C6A 70.0(4) . . . . ?
N3A C4A C5A C13A -53.6(4) . . . . ?
C13A C5A C6A N7A 46.3(5) . . . . ?
C4A C5A C6A N7A -78.5(4) . . . . ?
C5A C6A N7A C12A -16.6(5) . . . . ?
C5A C6A N7A C8A 167.1(3) . . . . ?
C12A N7A C8A O8A -178.4(3) . . . . ?
C6A N7A C8A O8A -2.1(5) . . . . ?
C12A N7A C8A C9A 1.3(5) . . . . ?
C6A N7A C8A C9A 177.7(4) . . . . ?
O8A C8A C9A C10A 179.4(4) . . . . ?
N7A C8A C9A C10A -0.4(6) . . . . ?
C8A C9A C10A C11A -1.2(7) . . . . ?
C9A C10A C11A C12A 1.8(7) . . . . ?
C10A C11A C12A N7A -0.9(6) . . . . ?
C10A C11A C12A C1A 174.8(4) . . . . ?
C8A N7A C12A C11A -0.7(5) . . . . ?
C6A N7A C12A C11A -176.8(4) . . . . ?
C8A N7A C12A C1A -176.6(3) . . . . ?
C6A N7A C12A C1A 7.4(5) . . . . ?
C13A C1A C12A C11A 155.6(4) . . . . ?
C2A C1A C12A C11A -82.7(4) . . . . ?
C13A C1A C12A N7A -28.7(5) . . . . ?
C2A C1A C12A N7A 93.1(4) . . . . ?
C6A C5A C13A C1A -65.8(4) . . . . ?
C4A C5A C13A C1A 60.5(4) . . . . ?
C12A C1A C13A C5A 57.3(4) . . . . ?
C2A C1A C13A C5A -63.8(4) . . . . ?
C2A N3A C14A C15A -5.5(6) . . . . ?
C4A N3A C14A C15A 177.2(4) . . . . ?
C2A N3A C14A C17A 173.6(4) . . . . ?
C4A N3A C14A C17A -3.8(6) . . . . ?
N3A C14A C15A O15A -1.0(7) . . . . ?
C17A C14A C15A O15A 179.7(4) . . . . ?
N3A C14A C15A C16A 179.5(4) . . . . ?
C17A C14A C15A C16A 0.2(3) . . . . ?
O15A C15A C16A O16A 0.3(9) . . . . ?
C14A C15A C16A O16A 179.8(6) . . . . ?
O15A C15A C16A C17A -179.7(4) . . . . ?
C14A C15A C16A C17A -0.2(3) . . . . ?
N3A C14A C17A O17A 1.2(8) . . . . ?
C15A C14A C17A O17A -179.4(5) . . . . ?
N3A C14A C17A C16A -179.5(4) . . . . ?
C15A C14A C17A C16A -0.2(3) . . . . ?
O16A C16A C17A O17A -0.6(10) . . . . ?
C15A C16A C17A O17A 179.4(5) . . . . ?
O16A C16A C17A C14A -179.8(6) . . . . ?
C15A C16A C17A C14A 0.2(3) . . . . ?
 
loop_
 _geom_hbond_atom_site_label_D 
 _geom_hbond_atom_site_label_H 
 _geom_hbond_atom_site_label_A 
 _geom_hbond_distance_DH 
 _geom_hbond_distance_HA 
 _geom_hbond_distance_DA 
 _geom_hbond_angle_DHA 
 _geom_hbond_site_symmetry_A 
 _geom_hbond_publ_flag
O15A H15A O8A  0.82 1.71 2.512(4) 165.8 2_556 yes
C2 H2A O15  0.97 2.53 3.273(5) 133.3 . yes
C4 H4B O17  0.97 2.44 3.192(5) 133.6 . yes
C18 H18B O16  0.97 2.43 3.231(8) 139.9 . yes
C2A H2AA O15A  0.97 2.44 3.197(5) 134.7 . yes
C2A H2AB O8A  0.97 2.52 3.463(5) 164.5 2_656 yes
C4A H4AA O16A  0.97 2.58 3.543(5) 171.9 1_655 yes
C4A H4AB O17A  0.97 2.59 3.309(5) 130.9 . yes
C6A H6AA O16  0.97 2.61 3.265(5) 125.1 . yes
C9A H9A O8  0.93 2.46 3.374(5) 166.0 2_556 yes
 
_refine_diff_density_max    0.186
_refine_diff_density_min   -0.231
_refine_diff_density_rms    0.037

_shelx_res_file
;
TITL ap_r3_eto_sq_cyt_rt_a.res in P2(1)
    AP_R3_EtO_Sq_Cyt_RT.res
    created by SHELXL-2018/3 at 12:35:24 on 11-Mar-2026
CELL 0.71073 7.6761 14.334 13.1636 90 90.203 90
ZERR 2 0.0003 0.0004 0.0005 0 0.003 0
LATT -1
SYMM -X,0.5+Y,-Z
SFAC C H N O
UNIT 64 64 8 16
TEMP 22
SIZE 0.248 0.125 0.068
L.S. 4 0 0
PLAN  20
CONF
ACTA
BOND $H
HTAB 2
HTAB O15A O8A_$3
HTAB C2 O15
HTAB C4 O17
HTAB C18 O16
HTAB C2A O15A
EQIV $1 -x+1, y+1/2, -z+1
HTAB C2A O8A_$1
EQIV $2 x+1, y, z
HTAB C4A O16A_$2
HTAB C4A O17A
HTAB C6A O16
EQIV $3 -x, y+1/2, -z+1
HTAB C9A O8_$3

list 4
fmap 2 53

REM #amido etyl ester
WGHT    0.058900    0.067800
FVAR       0.82873
C1    1    0.413134    0.190995   -0.074857    11.00000    0.06781    0.05033 =
         0.03932   -0.00851    0.00725   -0.00666
AFIX  13
H1    2    0.480947    0.168467   -0.132830    11.00000   -1.20000
AFIX   0
C2    1    0.443087    0.297184   -0.064327    11.00000    0.07239    0.05633 =
         0.04075   -0.00642    0.00702   -0.01034
AFIX  23
H2A   2    0.563969    0.309160   -0.047016    11.00000   -1.20000
H2B   2    0.417893    0.327724   -0.128474    11.00000   -1.20000
AFIX   0
N3    3    0.329770    0.334859    0.015013    11.00000    0.06381    0.05284 =
         0.03842   -0.00774    0.00031   -0.00565
C4    1    0.143511    0.311962    0.005112    11.00000    0.05809    0.06921 =
         0.05481   -0.00947   -0.01079    0.00534
AFIX  23
H4A   2    0.095142    0.343112   -0.054011    11.00000   -1.20000
H4B   2    0.081355    0.333685    0.064622    11.00000   -1.20000
AFIX   0
C5    1    0.121085    0.207185   -0.005690    11.00000    0.04311    0.06776 =
         0.07735   -0.00241   -0.01229   -0.00644
AFIX  13
H5    2   -0.002579    0.194945   -0.018779    11.00000   -1.20000
AFIX   0
C6    1    0.172287    0.154147    0.090406    11.00000    0.04883    0.09081 =
         0.08653    0.02625    0.01501    0.00402
AFIX  23
H6A   2    0.144653    0.192690    0.148734    11.00000   -1.20000
H6B   2    0.101350    0.098289    0.094651    11.00000   -1.20000
AFIX   0
N7    3    0.357298    0.126633    0.097375    11.00000    0.04576    0.05355 =
         0.04458    0.00121    0.00322   -0.00344
C8    1    0.402124    0.079945    0.188131    11.00000    0.06824    0.06035 =
         0.05437    0.00281    0.00487   -0.00148
O8    4    0.292365    0.073086    0.255921    11.00000    0.10175    0.10639 =
         0.06727    0.02846    0.03612    0.01463
C9    1    0.572097    0.042934    0.191922    11.00000    0.07647    0.05795 =
         0.05423    0.00489   -0.01258    0.00236
AFIX  43
H9    2    0.606349    0.008750    0.248622    11.00000   -1.20000
AFIX   0
C10   1    0.686298    0.055660    0.115786    11.00000    0.05228    0.05989 =
         0.08004   -0.00676   -0.01070   -0.00122
AFIX  43
H10   2    0.798329    0.031446    0.121331    11.00000   -1.20000
AFIX   0
C11   1    0.637510    0.105476    0.027518    11.00000    0.04933    0.05614 =
         0.06186   -0.01113    0.00714   -0.01098
AFIX  43
H11   2    0.717649    0.114714   -0.024339    11.00000   -1.20000
AFIX   0
C12   1    0.473033    0.139871    0.018617    11.00000    0.04684    0.04517 =
         0.04289   -0.01079    0.00619   -0.00850
C13   1    0.222252    0.171776   -0.095701    11.00000    0.07729    0.05294 =
         0.05914   -0.00897   -0.01966   -0.00549
AFIX  23
H13A  2    0.185159    0.203599   -0.157108    11.00000   -1.20000
H13B  2    0.203090    0.105375   -0.104524    11.00000   -1.20000
AFIX   0
C14   1    0.393106    0.386861    0.088868    11.00000    0.05998    0.03952 =
         0.04369    0.00206   -0.00274    0.00282
C15   1    0.567706    0.425023    0.113574    11.00000    0.06971    0.04227 =
         0.04703    0.00044    0.00021   -0.00408
O15   4    0.711018    0.419352    0.076673    11.00000    0.07099    0.08799 =
         0.08129   -0.01996    0.01397   -0.02286
C16   1    0.487552    0.471776    0.204192    11.00000    0.07698    0.03850 =
         0.04051   -0.00052   -0.00784    0.00305
O16   4    0.542673    0.522180    0.272872    11.00000    0.10044    0.06046 =
         0.05880   -0.01617   -0.01177   -0.00798
C17   1    0.324745    0.430574    0.175802    11.00000    0.06351    0.05182 =
         0.04257   -0.00566   -0.00748    0.00868
O17   4    0.164260    0.427846    0.211835    11.00000    0.06660    0.13119 =
         0.07374   -0.04835    0.00095    0.01498
C18   1    0.133567    0.479266    0.306191    11.00000    0.11209    0.17405 =
         0.09450   -0.07017   -0.02134    0.06782
AFIX  23
H18A  2    0.104447    0.435003    0.359220    11.00000   -1.20000
H18B  2    0.240846    0.510145    0.326057    11.00000   -1.20000
AFIX   0
C19   1    0.005720    0.543719    0.300338    11.00000    0.16347    0.13753 =
         0.10156   -0.01902   -0.05017    0.08613
AFIX 137
H19A  2    0.038334    0.591411    0.252868    11.00000   -1.50000
H19B  2   -0.011932    0.571104    0.366054    11.00000   -1.50000
H19C  2   -0.100167    0.514481    0.277930    11.00000   -1.50000
AFIX   0

REM #amido acid
C1A   1    0.542856    0.810049    0.569893    11.00000    0.03988    0.03762 =
         0.04738   -0.00641   -0.00799   -0.00546
AFIX  13
H1A   2    0.587169    0.847077    0.626985    11.00000   -1.20000
AFIX   0
C2A   1    0.484344    0.876564    0.485722    11.00000    0.04472    0.02714 =
         0.06747   -0.00796    0.00296   -0.00548
AFIX  23
H2AA  2    0.392091    0.916697    0.510556    11.00000   -1.20000
H2AB  2    0.581216    0.915612    0.465160    11.00000   -1.20000
AFIX   0
N3A   3    0.421549    0.822544    0.398911    11.00000    0.04029    0.03631 =
         0.05006    0.00154    0.00223    0.00376
C4A   1    0.542623    0.751815    0.360000    11.00000    0.04561    0.04232 =
         0.05203   -0.00554    0.01465    0.00505
AFIX  23
H4AA  2    0.639660    0.782401    0.326751    11.00000   -1.20000
H4AB  2    0.483407    0.713344    0.310051    11.00000   -1.20000
AFIX   0
C5A   1    0.611139    0.690144    0.446191    11.00000    0.03456    0.03770 =
         0.06334    0.00034    0.01054    0.00257
AFIX  13
H5A   2    0.704436    0.651239    0.418314    11.00000   -1.20000
AFIX   0
C6A   1    0.475279    0.625490    0.490301    11.00000    0.05663    0.03550 =
         0.06617   -0.01057    0.01918   -0.00031
AFIX  23
H6AA  2    0.408807    0.598366    0.434891    11.00000   -1.20000
H6AB  2    0.534296    0.574955    0.525315    11.00000   -1.20000
AFIX   0
N7A   3    0.352392    0.670401    0.562031    11.00000    0.03359    0.03141 =
         0.04373   -0.00084    0.00337   -0.00225
C8A   1    0.206259    0.618561    0.586989    11.00000    0.03918    0.03739 =
         0.04826    0.00454    0.00176   -0.00248
O8A   4    0.187851    0.540048    0.544835    11.00000    0.05555    0.03678 =
         0.07742   -0.00551    0.01129   -0.01657
C9A   1    0.090085    0.656917    0.657469    11.00000    0.04255    0.05765 =
         0.05628    0.01031    0.00802   -0.00479
AFIX  43
H9A   2   -0.009578    0.624079    0.675572    11.00000   -1.20000
AFIX   0
C10A  1    0.122231    0.741899    0.699561    11.00000    0.05854    0.06265 =
         0.06128   -0.01204    0.01951    0.00045
AFIX  43
H10A  2    0.043616    0.767517    0.745351    11.00000   -1.20000
AFIX   0
C11A  1    0.273370    0.790641    0.673961    11.00000    0.06058    0.05081 =
         0.05648   -0.01804    0.00789   -0.00729
AFIX  43
H11A  2    0.296436    0.847903    0.704382    11.00000   -1.20000
AFIX   0
C12A  1    0.386695    0.755412    0.605314    11.00000    0.04222    0.03581 =
         0.03680   -0.00509   -0.00617    0.00001
C13A  1    0.689248    0.748184    0.531081    11.00000    0.03613    0.05081 =
         0.06916    0.00317   -0.00605   -0.00291
AFIX  23
H13C  2    0.784730    0.785854    0.505836    11.00000   -1.20000
H13D  2    0.732742    0.708294    0.585022    11.00000   -1.20000
AFIX   0
C14A  1    0.268446    0.838972    0.356004    11.00000    0.04113    0.03613 =
         0.04330    0.00754    0.00722   -0.00199
C15A  1    0.126122    0.897842    0.377360    11.00000    0.04683    0.04094 =
         0.05063    0.00437    0.00415    0.00824
O15A  4    0.100080    0.956862    0.451286    11.00000    0.05922    0.05857 =
         0.06688   -0.00629   -0.00506    0.02573
AFIX 147
H15A  2    0.007253    0.983964    0.442180    11.00000   -1.50000

AFIX   0

C16A  1    0.027081    0.867007    0.289637    11.00000    0.04270    0.06057 =
         0.06465    0.00631   -0.00224    0.00679
O16A  4   -0.114991    0.884455    0.252385    11.00000    0.05920    0.10167 =
         0.08415   -0.00753   -0.02056    0.01706
C17A  1    0.177195    0.803427    0.264377    11.00000    0.04990    0.05608 =
         0.04910   -0.00147    0.00366   -0.00263
O17A  4    0.211224    0.746329    0.198661    11.00000    0.06717    0.08996 =
         0.06403   -0.02410    0.00279    0.00497
HKLF 4


REM  ap_r3_eto_sq_cyt_rt_a.res in P2(1)
REM wR2 = 0.1329, GooF = S = 1.001, Restrained GooF = 1.001 for all data
REM R1 = 0.0571 for 4191 Fo > 4sig(Fo) and 0.1182 for all 7138 data
REM 399 parameters refined using 1 restraints

END

WGHT      0.0524      0.0948

REM Instructions for potential hydrogen bonds
HTAB C2 O15
HTAB C4 O17
HTAB C18 O16
HTAB C2A O15A
HTAB C2A O8A_$1
HTAB C4A O16A_$2
HTAB C4A O17A
HTAB C6A O16
HTAB C9A O8_$3
HTAB O15A O8A_$3

REM Highest difference peak  0.186,  deepest hole -0.231,  1-sigma level  0.037
Q1    1   0.1410  0.5748  0.2590  11.00000  0.05    0.17
Q2    1  -0.0233  0.4793  0.3193  11.00000  0.05    0.15
Q3    1   0.1545  0.4162  0.2351  11.00000  0.05    0.15
Q4    1  -0.0926  0.4005  0.1982  11.00000  0.05    0.14
Q5    1   0.1312  0.1158  0.1488  11.00000  0.05    0.14
Q6    1  -0.0826  0.5585  0.2275  11.00000  0.05    0.14
Q7    1   0.2221  0.4631  0.3793  11.00000  0.05    0.13
Q8    1   0.3883  0.3382  0.0792  11.00000  0.05    0.13
Q9    1  -0.0356  0.9146  0.3361  11.00000  0.05    0.13
Q10   1   0.2298  0.4450  0.1641  11.00000  0.05    0.13
Q11   1   0.5434  0.5607  0.5987  11.00000  0.05    0.12
Q12   1   0.6831  0.6767  0.6411  11.00000  0.05    0.12
Q13   1   0.5552  0.2800 -0.1813  11.00000  0.05    0.12
Q14   1   0.2143  0.0379  0.1931  11.00000  0.05    0.12
Q15   1  -0.0746  0.9794  0.2169  11.00000  0.05    0.12
Q16   1   0.2685  0.8219  0.6640  11.00000  0.05    0.12
Q17   1  -0.1843  0.5166  0.2003  11.00000  0.05    0.12
Q18   1   0.1737  0.7994  0.4869  11.00000  0.05    0.12
Q19   1   0.6903  0.1227 -0.0608  11.00000  0.05    0.12
Q20   1   0.9539 -0.0005  0.0234  11.00000  0.05    0.11
;
_shelx_res_checksum   27079

_shelx_hkl_file
;
   0 -19   0   -4.74    6.83
   0 -19  -1   -0.57    6.56
   0 -19  -2   -0.42    7.08
   0 -19   2   14.93    8.87
   0 -19  -3    9.95    7.91
   0 -19   3    0.13    6.42
   0 -18   0    0.13    6.75
   0 -18   0   12.23    7.82
   0 -18   1    0.76    5.47
   0 -18  -1    9.91    6.52
   0 -18   1  -24.49    9.12
   0 -18  -1  -10.64    8.69
   0 -18   1  -12.88    6.73
   0 -18   2    1.67    5.92
   0 -18  -2   -5.41    6.48
   0 -18   2  -13.28    7.80
   0 -18  -2    7.62    6.36
   0 -18   2    9.36    7.10
   0 -18   3    1.40    5.29
   0 -18  -3    4.08    7.37
   0 -18  -3   -5.63    7.01
   0 -18   3   10.20    9.53
   0 -18   4   -0.91    6.44
   0 -18  -4   -2.15    6.35
   0 -18  -4    6.52    6.81
   0 -18   4   17.58    9.52
   0 -18   5    4.43   10.92
   0 -18  -5    5.30    8.24
   0 -17   0   -2.56    6.19
   0 -17   0   -3.41    7.93
   0 -17   0  -11.23    9.15
   0 -17   1   15.23    8.02
   0 -17  -1   -5.33    7.71
   0 -17   1   -6.83    8.95
   0 -17  -1    2.36    5.60
   0 -17   1  -11.20    6.42
   0 -17   2    4.12    5.63
   0 -17  -2   11.85    6.81
   0 -17   2   13.31    7.27
   0 -17  -2    1.87    6.99
   0 -17   2   -4.24    7.70
   0 -17   3    2.69    5.61
   0 -17  -3   -0.86    6.39
   0 -17   3    0.49    4.94
   0 -17  -3   -2.99    6.17
   0 -17   3    7.44    7.96
   0 -17   4    6.58    6.47
   0 -17  -4    3.88    6.70
   0 -17   4    8.51    6.99
   0 -17   4    4.42    7.75
   0 -17  -5   13.97    9.56
   0 -17   5    2.56    6.93
   0 -17  -6   18.57   10.83
   0 -17   6    8.99    8.37
   0 -17   6   -2.03    9.48
   0 -17  -7  -20.44   11.52
   0 -16   0   44.57    9.38
   0 -16   0   52.91   11.71
   0 -16   0   41.00    9.80
   0 -16  -1    3.80    5.83
   0 -16   1    5.51    5.28
   0 -16   1   16.06    7.38
   0 -16  -1    0.10    6.27
   0 -16  -1    3.39    5.99
   0 -16   1    0.60    7.33
   0 -16   2   24.87    8.65
   0 -16   2   43.02    9.99
   0 -16  -2   34.72    9.99
   0 -16  -2   14.99    7.04
   0 -16   2   20.68    7.83
   0 -16  -3   34.84   10.07
   0 -16   3   23.44    7.68
   0 -16   3   23.24    8.33
   0 -16   3   29.26    9.70
   0 -16   4    5.99    5.94
   0 -16  -4    3.08    6.08
   0 -16   4  -11.82    7.64
   0 -16   4    5.05    9.03
   0 -16   5   21.51    7.20
   0 -16  -5   14.00    8.54
   0 -16   5    1.38    6.38
   0 -16   5   32.07   11.28
   0 -16  -6   12.82    8.65
   0 -16   6   16.78    8.98
   0 -16   6   21.77   10.77
   0 -16  -7   10.05    7.01
   0 -16   7    6.86    8.45
   0 -16   7   -2.87    8.56
   0 -16  -8    1.87    9.16
   0 -16   8    6.00    9.91
   0 -15   0   -2.66    4.84
   0 -15   0  -13.77    8.12
   0 -15   0   -1.67    7.06
   0 -15  -1    4.40    4.48
   0 -15   1    8.01    5.73
   0 -15   1    0.66    5.38
   0 -15  -1    0.04    6.12
   0 -15  -1    4.19    5.98
   0 -15   1   -3.33    7.94
   0 -15   2   51.96   10.69
   0 -15  -2   48.78    8.86
   0 -15   2   44.83    9.39
   0 -15  -2   38.09    9.28
   0 -15  -2   31.82    8.60
   0 -15   2   37.83    9.57
   0 -15   3   43.09    9.36
   0 -15  -3   46.33   10.42
   0 -15  -3   38.70    7.60
   0 -15   3   34.38    9.61
   0 -15   3   55.58   11.48
   0 -15   4   32.93    8.43
   0 -15  -4   28.29    6.87
   0 -15  -4   19.46    8.99
   0 -15   4   17.86    7.60
   0 -15   4   27.67   11.46
   0 -15  -5   17.03    8.06
   0 -15   5    5.95    5.19
   0 -15   5    6.49    6.71
   0 -15   6   10.52    5.55
   0 -15  -6    7.20    7.90
   0 -15   6   -2.40    6.50
   0 -15   6   11.58    8.43
   0 -15  -7   15.91    7.14
   0 -15   7   27.59   10.42
   0 -15   7    9.56    7.49
   0 -15   8   10.23   10.01
   0 -15  -8   15.02    8.60
   0 -15   8   17.37    7.88
   0 -15   8    8.79    7.84
   0 -15   9   -3.07    7.02
   0 -15  -9   15.31    8.97
   0 -15   9   -0.96    6.27
   0 -15   9    3.34    8.74
   0 -15  10   10.52    7.92
   0 -15  11   13.98    9.15
   0 -14   0  201.92   17.30
   0 -14   0  148.21   16.68
   0 -14   0  186.26   17.57
   0 -14   1  106.80   13.56
   0 -14  -1  105.38    8.68
   0 -14  -1  105.95   12.13
   0 -14  -1  104.49   13.45
   0 -14   1  114.10   13.92
   0 -14  -1   91.43   13.02
   0 -14   1   99.63   13.82
   0 -14  -2   40.01    6.27
   0 -14  -2   46.04    9.38
   0 -14   2   56.34   10.60
   0 -14   2   52.93    9.71
   0 -14  -2   57.26    8.54
   0 -14   2   47.82   10.69
   0 -14   3   -0.25    6.18
   0 -14  -3    3.54    4.02
   0 -14  -3    3.95    4.00
   0 -14  -3    2.66    5.90
   0 -14   3   -3.75    5.60
   0 -14   3    0.66    3.45
   0 -14   3   -0.48    6.57
   0 -14   4   19.49    8.45
   0 -14  -4   24.31    5.77
   0 -14   4   16.84    6.12
   0 -14  -4   28.23    8.81
   0 -14   4   23.17    6.73
   0 -14   4   27.45    9.29
   0 -14   5   28.65    9.34
   0 -14   5   42.56    8.67
   0 -14  -5   36.24   10.45
   0 -14   5   43.26    8.66
   0 -14   5   39.17   11.36
   0 -14   6   32.98    9.87
   0 -14  -6   25.87    9.65
   0 -14   6   33.95    8.42
   0 -14   6   38.43   10.96
   0 -14   7    1.79    6.79
   0 -14  -7    4.74    7.29
   0 -14   7   11.91    6.41
   0 -14   7    1.14    7.25
   0 -14   8   16.91    9.93
   0 -14  -8    1.96    7.00
   0 -14   8   16.60    7.87
   0 -14   8    3.17    7.62
   0 -14   9   18.36    9.68
   0 -14  -9    2.70    6.85
   0 -14   9    2.88    5.59
   0 -14   9   12.04    9.15
   0 -14  10    0.68    8.30
   0 -14 -10    0.45    7.52
   0 -14  10    6.52    6.74
   0 -14  10   17.62    9.75
   0 -14  11    3.98    8.86
   0 -14  12   -0.18    7.12
   0 -13   0   -0.70    5.55
   0 -13   0  -11.22    7.04
   0 -13   0    6.76    6.29
   0 -13   0   -0.78    2.36
   0 -13  -1   25.70    7.06
   0 -13   1   11.71    5.89
   0 -13  -1   16.92    6.18
   0 -13   1   21.29    2.79
   0 -13   1   23.21    7.10
   0 -13  -1   17.97    4.21
   0 -13   1   17.54    3.66
   0 -13   1   13.09    6.09
   0 -13  -1    9.06    5.77
   0 -13  -2    3.83    4.45
   0 -13   2    2.91    6.55
   0 -13   2    2.91    4.32
   0 -13  -2    1.56    2.81
   0 -13  -2    7.56    6.21
   0 -13   2    3.17    2.69
   0 -13   2   -3.75    6.75
   0 -13  -3    4.36    4.40
   0 -13   3    2.29    4.95
   0 -13  -3    2.82    5.50
   0 -13   3    3.63    4.75
   0 -13   3    9.41    3.96
   0 -13   3   -8.90    6.84
   0 -13  -4   28.59    5.55
   0 -13   4   16.82    7.58
   0 -13  -4   25.29    8.08
   0 -13   4   15.69    6.28
   0 -13   4   25.03    6.42
   0 -13   4   28.33    9.42
   0 -13   5   64.11   12.20
   0 -13  -5   69.52   12.85
   0 -13   5   65.97    9.80
   0 -13   5   64.92   13.02
   0 -13   6    8.33    8.10
   0 -13  -6   19.44    8.12
   0 -13   6   24.77    7.71
   0 -13   6   22.73    9.02
   0 -13   7   31.79   10.56
   0 -13  -7   31.30    9.96
   0 -13   7   33.95    8.94
   0 -13   7   16.61    8.98
   0 -13   8    0.83    6.83
   0 -13  -8    0.42    7.19
   0 -13   8    8.14    6.88
   0 -13   8    5.54    7.16
   0 -13   9  -12.25    6.97
   0 -13  -9  -14.24    8.71
   0 -13   9    3.35    6.55
   0 -13   9   -2.65    7.79
   0 -13  10    7.17    8.49
   0 -13 -10   -3.70    8.45
   0 -13  10   -5.18    7.35
   0 -13  10    2.42    8.17
   0 -13  11   23.05   11.53
   0 -13 -11   13.47   10.03
   0 -13  11    8.69    6.85
   0 -13  11   22.39   11.79
   0 -13  12   13.32    9.77
   0 -12   0   12.76    5.94
   0 -12   0   20.73    7.44
   0 -12   0   26.79    7.35
   0 -12   0   20.34    4.02
   0 -12  -1    2.51    4.12
   0 -12  -1   -1.83    5.33
   0 -12   1   -2.22    6.43
   0 -12  -1    2.99    2.86
   0 -12   1    1.25    1.84
   0 -12   1    8.00    5.72
   0 -12  -1    1.25    5.41
   0 -12   1    7.23    2.97
   0 -12   1   -3.65    6.68
   0 -12  -2   27.72    6.11
   0 -12   2   22.70    6.82
   0 -12  -2   21.25    6.07
   0 -12  -2   25.81    5.19
   0 -12   2   23.01    6.68
   0 -12  -2   22.66    6.90
   0 -12   2   27.84    5.21
   0 -12   2   16.20    6.41
   0 -12  -3   29.68    5.90
   0 -12   3   28.09    7.48
   0 -12  -3   28.65    6.28
   0 -12  -3   28.17    8.46
   0 -12   3   28.93    7.18
   0 -12   3   32.51    6.38
   0 -12   3   29.88    8.79
   0 -12  -4  110.42    9.30
   0 -12  -4   95.12    9.45
   0 -12   4  106.70   13.51
   0 -12  -4   87.18   13.23
   0 -12   4  107.14   11.08
   0 -12   4  108.86   14.70
   0 -12   5   53.05   11.27
   0 -12  -5   61.17    6.32
   0 -12  -5   59.65   11.53
   0 -12   5   60.69    9.50
   0 -12   5   69.75   13.51
   0 -12   6   -0.38    7.41
   0 -12  -6   15.41    7.89
   0 -12   6   -0.81    4.93
   0 -12   6    3.10    7.09
   0 -12   7   -3.12    7.39
   0 -12  -7   13.32    7.28
   0 -12   7   11.02    6.24
   0 -12   7   -4.53    9.58
   0 -12   8   12.40    9.02
   0 -12  -8   16.85    8.65
   0 -12   8   13.07    7.08
   0 -12   8    9.21    7.34
   0 -12   9    2.27    6.74
   0 -12  -9  -10.03    7.77
   0 -12   9    3.80    6.89
   0 -12   9    2.58    8.54
   0 -12  10   10.81   10.11
   0 -12 -10    4.49    7.72
   0 -12  10   -2.39    6.57
   0 -12  10    4.85   10.32
   0 -12  11    5.52    8.67
   0 -12 -11    1.99    7.49
   0 -12  11   12.50    8.59
   0 -12  11   27.03   11.53
   0 -12  12   -0.24    6.98
   0 -12 -12   24.55   11.74
   0 -12  12    3.36    7.35
   0 -12  12   31.12   13.11
   0 -12  13   -9.88    8.82
   0 -11   0   -1.04    4.59
   0 -11   0   -5.83    5.98
   0 -11   0    3.06    3.15
   0 -11   0    5.81    5.35
   0 -11   0    0.39    5.56
   0 -11   0    2.71    1.89
   0 -11   0    3.77    4.31
   0 -11  -1   89.43    9.73
   0 -11  -1   93.26   10.28
   0 -11   1   89.45    5.39
   0 -11  -1   85.84    7.67
   0 -11   1   73.30    9.38
   0 -11  -1   98.25   11.82
   0 -11   1   97.57   11.31
   0 -11   1   88.70    6.98
   0 -11   1   78.56   11.05
   0 -11   1   88.01   10.31
   0 -11  -2   56.38    7.82
   0 -11   2   45.61    7.80
   0 -11  -2   57.25    7.55
   0 -11  -2   44.47    8.70
   0 -11   2   53.27    8.69
   0 -11   2   55.18    6.60
   0 -11   2   55.63    8.78
   0 -11   2   63.75    8.87
   0 -11  -3  114.65    9.53
   0 -11   3  102.42   12.31
   0 -11  -3   94.44    9.46
   0 -11  -3  111.05   12.89
   0 -11   3  101.93   11.08
   0 -11   3  106.45   10.08
   0 -11   3  114.45   13.72
   0 -11   3   94.52   10.52
   0 -11  -4   -0.29    3.58
   0 -11   4   -4.91    6.66
   0 -11  -4    0.33    3.23
   0 -11  -4   -1.51    6.93
   0 -11   4    4.02    4.33
   0 -11   4    2.39    4.88
   0 -11   4    8.61    7.19
   0 -11  -5  165.79    9.19
   0 -11   5  140.98   15.61
   0 -11  -5  168.18   17.00
   0 -11   5  151.00   16.81
   0 -11   5  154.75   13.72
   0 -11   6  114.42   14.71
   0 -11  -6  112.00    5.63
   0 -11  -6  117.95   14.95
   0 -11   6  110.60   12.89
   0 -11   6   99.67   13.76
   0 -11   7    7.16    6.31
   0 -11   7    5.74    6.27
   0 -11   7   -2.14    8.69
   0 -11   8   28.97    9.26
   0 -11  -8   25.80    9.38
   0 -11   8   40.67    9.24
   0 -11   8   30.04    9.66
   0 -11   9   22.97    9.08
   0 -11  -9   15.83    8.95
   0 -11   9   27.35    9.30
   0 -11   9   51.33   12.76
   0 -11  10   34.79   10.95
   0 -11 -10   32.38   10.75
   0 -11  10   25.76    9.44
   0 -11  10   47.47   12.94
   0 -11  11   10.34    8.08
   0 -11 -11   19.85    9.26
   0 -11  11   15.11    8.76
   0 -11  11    2.87   10.51
   0 -11  12   16.82   10.59
   0 -11  12   20.53    9.95
   0 -11 -12   15.42    8.60
   0 -11  13   -1.29    8.94
   0 -11 -13  -17.43    9.76
   0 -11  13  -13.61    9.36
   0 -10   0  129.96    7.95
   0 -10   0  144.42   12.02
   0 -10   0  151.45   12.11
   0 -10   0  151.91   13.07
   0 -10   0  151.62    6.65
   0 -10   0  130.28   12.84
   0 -10   0  155.62   12.63
   0 -10   1  139.23    6.50
   0 -10  -1  128.68   10.59
   0 -10   1  141.54   12.54
   0 -10  -1  133.05   11.18
   0 -10  -1  117.40    8.73
   0 -10   1  123.98   11.77
   0 -10  -1  154.94   13.57
   0 -10   1  123.49   11.73
   0 -10   1  146.06    8.64
   0 -10   1  135.39   13.60
   0 -10  -1  123.67   11.74
   0 -10   1  136.72   11.42
   0 -10  -2   63.77    7.44
   0 -10  -2   73.71    8.28
   0 -10   2   70.27    9.94
   0 -10  -2   70.75    9.88
   0 -10   2   74.38    9.04
   0 -10   2   80.15    7.81
   0 -10   2   70.11   10.03
   0 -10   2   72.64    9.05
   0 -10  -2   78.97    9.56
   0 -10   3   73.77   10.16
   0 -10  -3   72.33    7.37
   0 -10  -3   66.66    7.40
   0 -10  -3   81.78   11.03
   0 -10   3   72.19    7.93
   0 -10   3   63.54    8.25
   0 -10   3   85.25   12.01
   0 -10  -4    8.46    3.22
   0 -10  -4    8.83    3.91
   0 -10   4   -1.22    7.59
   0 -10  -4   15.17    7.15
   0 -10   4    9.04    5.02
   0 -10   4    2.25    6.43
   0 -10   4    9.60    4.20
   0 -10  -5   61.16    5.49
   0 -10   5   39.73    8.40
   0 -10  -5   67.31   10.86
   0 -10   5   70.16    9.54
   0 -10   5   72.28    9.06
   0 -10   5   73.59   13.37
   0 -10   6   81.38   12.07
   0 -10  -6   81.30    3.99
   0 -10  -6   92.84   13.21
   0 -10   6  101.06   11.94
   0 -10   6   75.21   11.80
   0 -10   7   18.65    7.24
   0 -10  -7   30.43   10.00
   0 -10   7   18.23    7.13
   0 -10   7   26.55    9.26
   0 -10   8   35.53    9.34
   0 -10  -8   49.33   10.60
   0 -10   8   37.94    9.85
   0 -10   8   46.97   10.84
   0 -10   9   11.22    6.41
   0 -10  -9    6.04    6.73
   0 -10   9    6.07    5.93
   0 -10   9   27.79   10.62
   0 -10  10    4.68    7.00
   0 -10 -10   10.87    8.42
   0 -10  10   22.62    8.59
   0 -10  10   19.16    8.74
   0 -10  11    9.00    8.15
   0 -10 -11   22.55   10.12
   0 -10  11    0.79    6.45
   0 -10  11   30.17   11.37
   0 -10  12   13.94    9.20
   0 -10  12   30.67   10.26
   0 -10 -12   13.13    8.55
   0 -10  13    5.75    7.42
   0 -10  13    2.47    8.00
   0 -10 -13    1.17    7.60
   0 -10  14    9.65    9.07
   0 -10  14    2.11    6.95
   0  -9   0    3.55    3.80
   0  -9   0    2.28    3.87
   0  -9   0   -0.92    4.08
   0  -9   0    0.21    2.16
   0  -9   0    0.82    1.81
   0  -9   0    3.64    3.37
   0  -9  -1   22.52    4.73
   0  -9   1   33.80    7.00
   0  -9  -1   29.43    5.79
   0  -9   1   28.75    5.88
   0  -9   1   20.79    5.41
   0  -9   1   27.25    3.13
   0  -9  -1   26.98    6.67
   0  -9   1   22.92    6.20
   0  -9   1   28.86    4.32
   0  -9   1   31.11    6.36
   0  -9  -1   27.69    6.11
   0  -9   1   20.33    4.52
   0  -9  -2   90.57    8.25
   0  -9   2   93.07   10.27
   0  -9   2   95.98   10.64
   0  -9  -2  101.83    8.72
   0  -9  -2   96.81   10.50
   0  -9   2   95.22    8.22
   0  -9   2   96.00    9.34
   0  -9  -2   78.42    9.03
   0  -9   2   70.35    9.53
   0  -9   3  243.69   16.74
   0  -9  -3  215.72   12.12
   0  -9  -3  241.35   11.80
   0  -9  -3  249.82   17.18
   0  -9   3  241.02   17.36
   0  -9   3  241.21   13.70
   0  -9   3  230.71   14.07
   0  -9  -3  240.53   16.01
   0  -9  -4   40.83    5.59
   0  -9   4   44.33    8.41
   0  -9  -4   45.28    5.00
   0  -9  -4   47.56    8.54
   0  -9   4   43.16    6.95
   0  -9   4   43.41    6.66
   0  -9   4   70.31   10.88
   0  -9   5    3.56    6.29
   0  -9  -5    7.60    2.35
   0  -9  -5   16.15    7.87
   0  -9   5   10.17    5.50
   0  -9   5   15.27    5.12
   0  -9   6   37.56    8.93
   0  -9  -6   48.00   10.93
   0  -9   6   49.21    7.91
   0  -9   6   33.42    7.36
   0  -9   6   26.26    8.12
   0  -9   6   40.69    7.47
   0  -9   7    4.35    6.57
   0  -9   7   -2.98    4.48
   0  -9  -7   -2.68    6.86
   0  -9   7    1.73    5.11
   0  -9  -7    2.91    2.60
   0  -9   7   -6.87    8.17
   0  -9   8   46.15   10.01
   0  -9  -8   42.02    9.31
   0  -9   8   56.98   10.45
   0  -9  -8   47.03    5.87
   0  -9   8   59.40   12.21
   0  -9   9    5.49    6.67
   0  -9  -9    0.01    6.29
   0  -9   9   18.41    7.96
   0  -9   9   19.67    9.39
   0  -9  10    3.26    6.06
   0  -9 -10    4.34    7.41
   0  -9  10    7.47    6.81
   0  -9  10   14.71    9.09
   0  -9  11   10.67    7.61
   0  -9  11   11.54    8.01
   0  -9 -11   21.83    9.33
   0  -9  12   33.29   11.63
   0  -9  12   36.74   10.60
   0  -9 -12   29.61   10.72
   0  -9  13    9.25    8.92
   0  -9  13    4.40    6.67
   0  -9 -13    8.69    8.69
   0  -9  14   11.86   10.50
   0  -9 -14    9.41    8.52
   0  -9  14   18.51    9.93
   0  -8   0  468.16   13.46
   0  -8   0  497.74   19.11
   0  -8   0  496.52   18.92
   0  -8   0  506.23   20.47
   0  -8   0  487.00   11.58
   0  -8   0  525.29   22.48
   0  -8   0  498.94   19.34
   0  -8   0  492.22   21.94
   0  -8   1  201.42   12.96
   0  -8   1  193.47    6.91
   0  -8  -1  193.91   11.35
   0  -8   1  211.79   13.62
   0  -8  -1  188.38   11.55
   0  -8  -1  194.61   13.15
   0  -8   1  211.93   12.99
   0  -8   1  210.28   14.30
   0  -8  -1  205.62   14.37
   0  -8   1  196.07    9.36
   0  -8   1  193.21   13.90
   0  -8  -1  187.17   14.14
   0  -8   1  206.95   14.11
   0  -8  -1  198.06   12.76
   0  -8   1  199.18   12.30
   0  -8  -2   57.68    6.47
   0  -8  -2   60.13    6.29
   0  -8   2   69.39    8.57
   0  -8   2   59.85    8.22
   0  -8  -2   61.09    8.34
   0  -8   2   63.18    8.45
   0  -8   2   64.38    6.44
   0  -8  -2   57.40    8.16
   0  -8  -2   63.15    8.14
   0  -8   2   44.63    6.23
   0  -8   2   68.02    8.71
   0  -8   2   54.99    8.35
   0  -8  -2   55.61    7.32
   0  -8  -3   87.83    6.77
   0  -8   3  100.60   10.37
   0  -8   3   89.20   10.15
   0  -8  -3   80.02    6.98
   0  -8  -3   77.56    9.67
   0  -8   3   92.87    8.47
   0  -8  -3   93.60   10.07
   0  -8   3   98.67   10.33
   0  -8   3   86.69   10.31
   0  -8  -3   85.18    9.41
   0  -8   3  104.26   10.67
   0  -8   3  105.22    9.16
   0  -8   4   85.80   10.18
   0  -8  -4   89.75    5.96
   0  -8  -4   83.34    7.09
   0  -8  -4  104.17   11.44
   0  -8   4   81.02    8.96
   0  -8  -4   84.56    9.82
   0  -8   4   99.04   10.38
   0  -8  -4   97.27   10.89
   0  -8   4   88.93    8.78
   0  -8   4  111.75   11.34
   0  -8   4   96.31   11.68
   0  -8  -5  314.43    8.61
   0  -8   5  356.51   21.44
   0  -8  -5  332.97   20.35
   0  -8   5  353.00   19.27
   0  -8   5  345.10   18.36
   0  -8  -5  334.33    8.90
   0  -8  -5  361.57   19.54
   0  -8   5  394.93   22.43
   0  -8   5  329.20   16.58
   0  -8   6  175.80   15.73
   0  -8   6  194.98   13.78
   0  -8  -6  183.87   17.05
   0  -8   6  180.94   13.65
   0  -8  -6  178.78    8.65
   0  -8   6  188.23   15.61
   0  -8   6  174.82   15.73
   0  -8   7   61.31   11.06
   0  -8   7   59.63    8.68
   0  -8  -7   49.46    9.25
   0  -8   7   72.00   11.21
   0  -8  -7   69.58    6.59
   0  -8   7   77.21   10.06
   0  -8   7   72.43   11.52
   0  -8   8   74.28   12.53
   0  -8  -8   74.20   12.28
   0  -8   8   77.19   12.68
   0  -8  -8   75.16    7.85
   0  -8   8   79.95   13.65
   0  -8   9   87.53   13.48
   0  -8  -9   72.44   12.05
   0  -8  -9   87.70    9.12
   0  -8   9   85.34   13.01
   0  -8   9  122.31   16.50
   0  -8  10   51.81   11.19
   0  -8 -10   59.00   11.95
   0  -8  10   61.19   11.88
   0  -8  10   89.81   14.54
   0  -8  11   17.65    8.35
   0  -8  11    7.62    6.39
   0  -8 -11   13.23    7.88
   0  -8  12   28.83    9.49
   0  -8  12   15.89    8.16
   0  -8 -12   10.71    8.81
   0  -8  13   18.50    9.34
   0  -8  13   -4.61    8.43
   0  -8 -13   -6.71    7.46
   0  -8  14   16.34    9.49
   0  -8  14    2.71    6.92
   0  -8 -14    5.28    9.36
   0  -8  15   29.65   11.58
   0  -7   0   -4.35    3.28
   0  -7   0    1.60    3.52
   0  -7   0   -0.79    2.22
   0  -7   0    1.90    3.64
   0  -7   0    2.08    1.80
   0  -7   0    1.99    3.65
   0  -7   0   -1.17    3.26
   0  -7   0    4.83    4.11
   0  -7  -1  158.87    9.68
   0  -7  -1  164.08    9.80
   0  -7   1  165.04   11.36
   0  -7   1  167.24   11.26
   0  -7   1  143.21    5.63
   0  -7   1  159.08   10.72
   0  -7  -1  152.02   11.17
   0  -7   1  160.49   11.88
   0  -7   1  147.99   11.57
   0  -7   1  163.70    8.27
   0  -7  -1  158.97   12.02
   0  -7   1  162.69   10.48
   0  -7  -1  165.21   12.48
   0  -7   1  143.86   11.00
   0  -7  -1  160.84   10.85
   0  -7   2    9.08    5.32
   0  -7   2   10.41    3.86
   0  -7  -2    5.92    3.26
   0  -7  -2    8.37    3.37
   0  -7  -2    0.78    4.44
   0  -7   2    7.52    3.28
   0  -7   2    8.75    4.45
   0  -7  -2    0.55    3.68
   0  -7   2    8.26    3.65
   0  -7   2    5.75    4.41
   0  -7   2   10.78    5.05
   0  -7  -2   -4.90    4.16
   0  -7  -3  628.01   15.38
   0  -7   3  669.58   24.68
   0  -7  -3  619.37   17.20
   0  -7   3  666.28   24.39
   0  -7  -3  656.97   24.46
   0  -7  -3  671.29   24.07
   0  -7   3  672.37   25.02
   0  -7   3  648.03   20.63
   0  -7   3  704.11   23.99
   0  -7   3  667.84   24.04
   0  -7   3  611.60   19.94
   0  -7  -3  658.51   23.46
   0  -7  -4  492.13   11.63
   0  -7   4  492.66   22.51
   0  -7   4  520.90   23.23
   0  -7  -4  504.92   22.51
   0  -7  -4  520.46   21.41
   0  -7   4  504.16   20.77
   0  -7  -4  490.35    9.45
   0  -7   4  522.72   23.28
   0  -7   4  488.80   19.99
   0  -7   4  488.12   21.28
   0  -7   4  474.71   18.44
   0  -7  -4  503.11   21.71
   0  -7   5  178.32   14.51
   0  -7  -5  161.19    5.06
   0  -7  -5  177.67   14.72
   0  -7  -5  185.91   13.46
   0  -7   5  165.53   12.89
   0  -7   5  187.22   12.79
   0  -7   5  189.07   14.76
   0  -7  -5  182.27    8.03
   0  -7   5  195.86   14.28
   0  -7  -5  193.23   14.61
   0  -7   6   78.37   10.98
   0  -7  -6   94.71   11.87
   0  -7   6   76.84    8.86
   0  -7  -6   90.59    9.66
   0  -7   6  101.94   11.33
   0  -7   6   90.69    9.50
   0  -7  -6   83.78    6.78
   0  -7   6   89.92   10.91
   0  -7   7  195.46   17.34
   0  -7   7  197.21   13.77
   0  -7  -7  188.85   16.83
   0  -7  -7  207.34   11.63
   0  -7   7  192.78   16.24
   0  -7   7  208.02   13.97
   0  -7  -7  206.11   14.22
   0  -7   7  209.91   17.74
   0  -7   8   74.81   12.10
   0  -7  -8   67.17   10.96
   0  -7   8   67.32    9.54
   0  -7  -8   79.14    8.33
   0  -7  -8   78.76    9.13
   0  -7   8   66.49   11.67
   0  -7   8   83.53   12.70
   0  -7   9   30.46    8.78
   0  -7  -9   50.18   10.80
   0  -7   9   41.48    9.62
   0  -7  -9   39.23    6.85
   0  -7  -9   42.18    7.18
   0  -7   9   62.92   13.12
   0  -7  10   98.06   13.83
   0  -7 -10   65.03    9.10
   0  -7 -10   69.51    8.94
   0  -7  10   73.92   13.50
   0  -7 -10   68.24   12.36
   0  -7  11    2.79    7.16
   0  -7  11   12.50    7.15
   0  -7 -11   -5.84    7.57
   0  -7  12   20.07    9.36
   0  -7  12   10.24    8.20
   0  -7 -12   32.43   11.05
   0  -7  13   30.59   10.08
   0  -7  13    7.17    6.56
   0  -7 -13   27.90   10.93
   0  -7  14    6.53    7.70
   0  -7  14    9.85    8.22
   0  -7 -14    3.51    7.81
   0  -7  15   10.59    8.72
   0  -7  15   15.50    9.14
   0  -7 -15   11.93   10.60
   0  -7  16    7.50    8.64
   0  -6   0   32.55    5.14
   0  -6   0   38.95    5.36
   0  -6   0   33.69    5.49
   0  -6   0   37.00    5.95
   0  -6   0   36.20    3.03
   0  -6   0   43.84    7.03
   0  -6   0   33.50    5.10
   0  -6   1   20.61    4.58
   0  -6  -1   22.54    4.21
   0  -6  -1   18.63    3.67
   0  -6   1   32.16    5.69
   0  -6   1   29.89    2.61
   0  -6  -1   33.67    6.11
   0  -6   1   31.45    5.54
   0  -6   1   27.81    3.74
   0  -6  -1   17.33    3.93
   0  -6   1   20.33    5.43
   0  -6   1   24.19    4.26
   0  -6  -1   26.79    4.96
   0  -6   1   25.12    4.86
   0  -6  -1   24.50    4.80
   0  -6  -2 1018.05   20.91
   0  -6  -2 1028.47   19.68
   0  -6   2 1014.47   26.76
   0  -6   2 1050.52   27.36
   0  -6  -2 1016.93   26.96
   0  -6   2 1039.55   22.43
   0  -6   2 1029.50   27.93
   0  -6   2 1046.81   26.88
   0  -6  -2 1107.73   28.24
   0  -6   2 1017.39   23.43
   0  -6  -2 1071.09   26.65
   0  -6   2 1035.99   27.26
   0  -6   3  733.68   24.61
   0  -6   3  773.65   25.07
   0  -6  -3  751.65   17.43
   0  -6  -3  749.18   14.65
   0  -6  -3  766.95   24.97
   0  -6   3  779.46   21.94
   0  -6  -3  777.83   23.99
   0  -6   3  734.82   24.58
   0  -6   3  745.04   23.03
   0  -6   3  718.57   20.44
   0  -6  -3  766.66   23.85
   0  -6   3  751.46   23.74
   0  -6  -4  113.96    4.88
   0  -6   4  116.61   11.01
   0  -6   4  116.58   11.14
   0  -6  -4  114.28   10.78
   0  -6  -4  107.72    9.51
   0  -6  -4  114.19    5.68
   0  -6   4  115.43    9.88
   0  -6   4  109.39    9.43
   0  -6   4  116.16   11.62
   0  -6  -4  127.26   10.94
   0  -6   4  127.61   10.66
   0  -6   5  183.77   14.25
   0  -6   5  172.46   13.59
   0  -6  -5  187.00   14.31
   0  -6   5  177.49   11.72
   0  -6   5  179.09   11.70
   0  -6  -5  171.84    8.58
   0  -6   5  177.91   13.30
   0  -6  -5  173.96   12.02
   0  -6   5  175.56   13.34
   0  -6   5  186.16   13.26
   0  -6  -5  188.01   13.72
   0  -6   6   34.84    7.34
   0  -6  -6   26.57    6.82
   0  -6   6   29.07    5.47
   0  -6   6   34.70    6.45
   0  -6   6   32.27    7.04
   0  -6  -6   36.46    5.02
   0  -6  -6   32.52    5.78
   0  -6   6   48.21    8.80
   0  -6   7  239.20   17.88
   0  -6  -7  265.22   18.83
   0  -6   7  286.42   16.39
   0  -6  -7  258.55   15.15
   0  -6   7  295.02   19.23
   0  -6   7  283.56   19.11
   0  -6  -7  258.56   13.51
   0  -6   8   47.60    9.36
   0  -6  -8   52.84   10.08
   0  -6   8   48.15    8.06
   0  -6   8   49.73    9.83
   0  -6  -8   58.09    7.34
   0  -6  -8   40.56    6.66
   0  -6   8   68.37   11.82
   0  -6   9   76.44   12.23
   0  -6  -9   60.17   11.34
   0  -6  -9   67.88    8.62
   0  -6   9   59.12   10.86
   0  -6  -9   61.14    7.78
   0  -6   9   96.47   14.09
   0  -6  10   29.95    9.28
   0  -6  10   24.17    8.93
   0  -6 -10   13.98    4.52
   0  -6 -10   20.30    8.69
   0  -6  11   45.14    9.83
   0  -6  11   50.80   11.10
   0  -6 -11   55.24   11.38
   0  -6  12   42.06   10.69
   0  -6  12   36.76   10.83
   0  -6 -12   40.77   11.04
   0  -6  13    7.14    7.87
   0  -6  13    9.59    8.26
   0  -6 -13   10.24    8.60
   0  -6  14   52.58   12.56
   0  -6  14   35.75   11.25
   0  -6 -14   40.83   11.92
   0  -6  15   -2.07    7.45
   0  -6  15   15.61    9.58
   0  -6 -15   24.25   11.31
   0  -6  16   15.41    8.88
   0  -6  17   25.40   11.38
   0  -5   0    2.16    3.04
   0  -5   0    3.97    3.08
   0  -5   0   -1.10    3.67
   0  -5   0   -0.68    1.59
   0  -5   0   -6.07    4.19
   0  -5   0   -2.05    3.03
   0  -5   0   -2.12    3.47
   0  -5   1 1407.51   27.04
   0  -5   1 1402.38   27.46
   0  -5   1 1432.51   14.07
   0  -5  -1 1389.04   22.90
   0  -5  -1 1403.43   22.66
   0  -5  -1 1392.10   27.73
   0  -5   1 1417.31   29.15
   0  -5   1 1416.15   20.86
   0  -5  -1 1415.96   28.89
   0  -5   1 1425.26   28.73
   0  -5   1 1380.71   24.48
   0  -5  -1 1401.86   26.33
   0  -5  -1 1399.28   29.29
   0  -5   1 1416.05   28.79
   0  -5   2  328.39   14.45
   0  -5  -2  338.50   11.00
   0  -5  -2  323.66    9.68
   0  -5   2  339.89   15.07
   0  -5  -2  330.14   14.55
   0  -5   2  343.37   12.39
   0  -5   2  331.69   14.94
   0  -5   2  347.15   14.34
   0  -5  -2  352.32   14.60
   0  -5  -2  350.39   14.15
   0  -5   2  359.94   14.75
   0  -5   2  342.02   12.57
   0  -5  -3  195.53    6.42
   0  -5   3  194.06   12.56
   0  -5  -3  193.24    8.27
   0  -5   3  192.68   12.10
   0  -5  -3  184.19   11.89
   0  -5  -3  178.46   10.87
   0  -5   3  206.57   12.54
   0  -5   3  198.17   11.17
   0  -5  -3  187.34    5.96
   0  -5   3  195.15   11.14
   0  -5   3  185.00   11.39
   0  -5  -3  184.85   11.42
   0  -5   4  271.79   15.12
   0  -5  -4  270.69   15.02
   0  -5  -4  279.34   13.47
   0  -5   4  247.01   14.42
   0  -5  -4  256.23    9.15
   0  -5   4  261.51   13.91
   0  -5   4  257.45   12.53
   0  -5  -4  274.86   14.78
   0  -5   4  251.39   13.64
   0  -5   5   81.59    9.24
   0  -5  -5   86.21    9.84
   0  -5   5   84.52    7.94
   0  -5   5   93.57    7.99
   0  -5  -5   80.46    7.63
   0  -5  -5   86.20    6.59
   0  -5   5   89.27    9.49
   0  -5   5   88.21   10.05
   0  -5   6   14.70    6.60
   0  -5  -6    4.83    4.74
   0  -5   6   11.44    4.71
   0  -5   6   23.11    6.86
   0  -5   6   22.41    5.77
   0  -5  -6    8.32    3.39
   0  -5  -6   11.48    3.85
   0  -5   6   12.79    6.42
   0  -5   7   13.99    5.74
   0  -5  -7   27.00    7.32
   0  -5   7   21.82    5.89
   0  -5   7   20.40    6.42
   0  -5  -7   17.43    4.32
   0  -5  -7   18.82    4.50
   0  -5   7   31.69    8.73
   0  -5   8   89.21   12.02
   0  -5   8  108.36   14.31
   0  -5   8   87.96   11.81
   0  -5  -8   84.72    8.24
   0  -5  -8   99.92   10.15
   0  -5  -8   83.43   11.90
   0  -5   8   85.82   10.23
   0  -5   9   12.55    6.44
   0  -5  -9   16.11    4.22
   0  -5   9   14.32    7.44
   0  -5  -9   15.99    5.45
   0  -5  -9   24.00    8.14
   0  -5  10   80.04   12.29
   0  -5 -10   74.95    7.82
   0  -5  10   73.20   12.44
   0  -5 -10   75.21   12.81
   0  -5  11   67.82   12.33
   0  -5  11   53.52   11.51
   0  -5 -11   54.47    6.64
   0  -5 -11   44.80   10.51
   0  -5  12   75.99   12.54
   0  -5  12   81.85   14.32
   0  -5 -12   89.58   14.85
   0  -5  13   10.55    8.53
   0  -5  13    8.98    7.88
   0  -5 -13    1.13    6.59
   0  -5  14   31.38   10.43
   0  -5  14   25.54   10.12
   0  -5 -14   17.97   10.74
   0  -5  15    6.31    8.27
   0  -5  15    8.34    8.72
   0  -5 -15   22.57   11.72
   0  -5 -16   14.54    9.67
   0  -5  16   17.34   10.09
   0  -5  17   23.82   10.35
   0  -4   0  947.40   18.35
   0  -4   0  981.51   18.60
   0  -4   0 1011.30   19.95
   0  -4   0  976.78   21.16
   0  -4   0  965.40   11.80
   0  -4   0  937.54   18.64
   0  -4   0  952.62   21.30
   0  -4   1 1034.05   21.52
   0  -4  -1 1079.47   17.08
   0  -4   1 1042.30   20.96
   0  -4  -1 1057.95   17.57
   0  -4  -1 1099.07   22.31
   0  -4   1 1033.08   22.36
   0  -4  -1 1077.58   22.44
   0  -4   1 1031.24   21.77
   0  -4   1 1050.07   16.89
   0  -4   1 1018.06   21.63
   0  -4  -1 1062.16   20.95
   0  -4   1 1021.19   19.02
   0  -4  -2 2073.08   20.04
   0  -4   2 2139.92   33.68
   0  -4  -2 2086.73   23.62
   0  -4   2 2189.54   33.84
   0  -4  -2 2093.46   33.19
   0  -4   2 2149.88   29.31
   0  -4   2 2123.91   33.61
   0  -4  -2 2157.01   31.90
   0  -4   2 2101.01   30.79
   0  -4   2 2155.35   32.26
   0  -4  -2 2072.28   31.73
   0  -4   2 2073.69   28.30
   0  -4   3  950.37   24.79
   0  -4  -3  968.97   24.78
   0  -4   3  989.13   21.62
   0  -4  -3  995.80   22.24
   0  -4   3 1011.86   25.18
   0  -4   3  987.95   22.88
   0  -4  -3  995.49   15.32
   0  -4  -3 1006.56   23.96
   0  -4   3  990.40   23.24
   0  -4   4  438.02   18.18
   0  -4  -4  427.59   18.00
   0  -4   4  446.86   15.49
   0  -4   4  419.63   14.06
   0  -4  -4  419.57   14.75
   0  -4   4  448.06   18.07
   0  -4  -4  420.88   12.51
   0  -4   4  443.62   17.37
   0  -4  -4  446.96   17.45
   0  -4   4  441.26   16.81
   0  -4   5  160.94   11.75
   0  -4  -5  182.51   10.08
   0  -4   5  193.34   13.03
   0  -4  -5  168.75    9.47
   0  -4   5  172.77   12.45
   0  -4   5  173.74    9.38
   0  -4   5  168.46   10.68
   0  -4  -5  172.70   12.59
   0  -4  -6  163.87    5.49
   0  -4   6  165.49   12.99
   0  -4  -6  168.43   10.69
   0  -4   6  186.71   14.07
   0  -4   6  172.92   14.23
   0  -4  -6  150.01    9.30
   0  -4  -6  165.66   13.22
   0  -4   6  173.74   11.68
   0  -4   7  257.53   16.60
   0  -4  -7  250.35    7.98
   0  -4   7  262.23   17.32
   0  -4   7  275.58   18.02
   0  -4  -7  259.49   14.37
   0  -4  -7  241.46   11.96
   0  -4   7  282.27   15.63
   0  -4  -7  230.73   16.35
   0  -4  -8  420.60   11.80
   0  -4   8  439.06   22.67
   0  -4   8  421.11   23.93
   0  -4  -8  396.60   15.37
   0  -4  -8  438.42   20.27
   0  -4  -8  397.68   22.33
   0  -4   8  427.76   20.43
   0  -4   9  161.84   15.22
   0  -4  -9  145.71   13.29
   0  -4  -9  141.31    9.47
   0  -4   9  157.98   16.29
   0  -4  -9  131.31   14.13
   0  -4  10   11.55    7.62
   0  -4 -10   11.58    3.49
   0  -4  10    9.14    6.49
   0  -4 -10   12.64    7.59
   0  -4  11   26.78    8.29
   0  -4 -11    8.32    2.99
   0  -4  11   12.02    6.93
   0  -4 -11   23.73    9.19
   0  -4  12   99.68   13.81
   0  -4  12  105.39   15.72
   0  -4 -12   96.97   14.81
   0  -4  13   36.89   10.07
   0  -4  13   32.17   10.94
   0  -4 -13   29.51   10.95
   0  -4  14   11.32    8.74
   0  -4  14   -4.81    6.48
   0  -4 -14    6.62    7.98
   0  -4  15   39.18   10.71
   0  -4  15   28.45   10.48
   0  -4 -15   46.18   12.89
   0  -4  16   25.15   10.66
   0  -4 -16   18.49    9.92
   0  -4  16    9.46    8.34
   0  -4  17   12.73    8.75
   0  -4  17   14.00   11.42
   0  -3   0    0.46    2.48
   0  -3   0    0.35    2.19
   0  -3   0    0.48    2.55
   0  -3   0   -3.37    3.14
   0  -3   0   -0.12    2.26
   0  -3   0    0.44    2.51
   0  -3  -1 5059.35   30.37
   0  -3  -1 4845.09   32.04
   0  -3   1 5050.33   41.55
   0  -3   1 5074.67   41.92
   0  -3  -1 5046.17   41.95
   0  -3   1 5044.07   43.43
   0  -3  -1 5013.20   41.86
   0  -3   1 4977.17   41.06
   0  -3   1 5095.33   34.20
   0  -3  -1 5016.53   39.94
   0  -3   1 5090.65   36.07
   0  -3   1 4949.72   41.82
   0  -3  -2 8051.73   40.74
   0  -3   2 8206.44   59.52
   0  -3  -2 8089.73   59.50
   0  -3  -2 7964.04   33.70
   0  -3   2 8051.16   51.70
   0  -3   2 8162.66   59.54
   0  -3   2 8132.54   53.98
   0  -3  -2 8163.50   53.96
   0  -3  -2 8137.14   57.09
   0  -3   2 8165.12   56.11
   0  -3   3 1207.09   25.38
   0  -3  -3 1200.96   25.57
   0  -3   3 1182.55   21.53
   0  -3   3 1167.01   24.32
   0  -3  -3 1174.12   21.15
   0  -3   3 1165.47   20.09
   0  -3  -3 1190.71   18.14
   0  -3   3 1192.33   25.04
   0  -3  -3 1250.38   25.11
   0  -3   3 1195.28   23.51
   0  -3   4  739.59   21.72
   0  -3  -4  692.08   21.73
   0  -3   4  735.44   18.83
   0  -3   4  731.18   21.63
   0  -3   4  745.88   22.01
   0  -3  -4  755.66   17.67
   0  -3   4  709.55   15.94
   0  -3  -4  688.54   16.57
   0  -3   5   54.08    6.72
   0  -3  -5   62.70    3.74
   0  -3   5   70.60    7.09
   0  -3  -5   63.93    7.91
   0  -3   5   61.86    8.36
   0  -3  -5   69.27    6.47
   0  -3  -5   67.14    5.69
   0  -3   5   65.42    8.64
   0  -3   6  849.05   27.13
   0  -3  -6  839.43   15.11
   0  -3  -6  831.89   19.07
   0  -3  -6  883.59   24.30
   0  -3   6  871.36   27.44
   0  -3   6  879.76   28.28
   0  -3   6  888.03   25.14
   0  -3  -6  866.95   27.89
   0  -3  -7  122.81    6.84
   0  -3   7  107.70   10.91
   0  -3  -7  128.40   10.58
   0  -3   7  109.29   11.48
   0  -3  -7  117.39    7.56
   0  -3   7  117.97   10.40
   0  -3  -7  120.51   11.97
   0  -3   8  333.37   18.95
   0  -3  -8  324.68   12.06
   0  -3  -8  343.87   18.66
   0  -3  -8  314.82   12.27
   0  -3   8  314.20   20.89
   0  -3   8  375.91   19.24
   0  -3  -8  316.12   19.71
   0  -3  -9  157.37    9.48
   0  -3   9  142.05   13.41
   0  -3   9  172.96   16.59
   0  -3  -9  137.56    8.34
   0  -3  -9  170.97   16.00
   0  -3  10   24.19    7.52
   0  -3  10   33.09    9.37
   0  -3 -10   24.20    3.91
   0  -3 -10   31.16    9.56
   0  -3  11   15.92    8.28
   0  -3 -11   -1.89    2.83
   0  -3  11    7.14    6.77
   0  -3 -11   18.71    8.65
   0  -3  12  111.33   13.96
   0  -3  12  119.66   15.84
   0  -3 -12  100.14   14.43
   0  -3  13   17.48    7.75
   0  -3  13    3.42    7.16
   0  -3 -13    3.73    7.28
   0  -3  14   20.84    8.29
   0  -3  14   23.75    9.50
   0  -3 -14   24.12    9.65
   0  -3  15   13.68    7.85
   0  -3  15   -8.42    7.44
   0  -3 -15   12.61    9.94
   0  -3  16    5.00    6.95
   0  -3 -16    8.79    8.55
   0  -3  16    6.59    9.16
   0  -3  17    2.15    9.16
   0  -2   0  497.96   10.52
   0  -2   1  184.03    7.16
   0  -2  -1  180.68    6.89
   0  -2  -1  170.37    6.40
   0  -2   1  175.62    6.38
   0  -2   1  124.48    5.10
   0  -2   1  178.15    6.74
   0  -2   2 3251.46   33.28
   0  -2  -2 3222.45   33.65
   0  -2   2 3247.81   32.18
   0  -2  -2 2981.60   23.14
   0  -2   2 3121.89   26.84
   0  -2  -2 3173.87   28.19
   0  -2   2 3269.98   33.23
   0  -2  -2 3273.56   32.75
   0  -2   2 3183.12   30.92
   0  -2   3 2668.34   34.73
   0  -2   3 2800.67   35.26
   0  -2  -3 2732.05   29.03
   0  -2   3 2720.87   35.53
   0  -2   3 2630.03   25.23
   0  -2  -3 2630.93   26.80
   0  -2  -3 2677.21   35.21
   0  -2   3 2756.91   31.07
   0  -2   4  242.56   11.62
   0  -2  -4  255.45    7.09
   0  -2   4  282.12   13.38
   0  -2  -4  264.18   11.30
   0  -2  -4  253.81    8.88
   0  -2   4  257.37   13.24
   0  -2  -4  260.76   12.95
   0  -2   4  277.39   11.57
   0  -2  -5  286.93    8.93
   0  -2   5  286.54   13.80
   0  -2  -5  280.60   13.23
   0  -2  -5  276.36    9.48
   0  -2   5  288.86   15.07
   0  -2  -5  282.04   14.49
   0  -2   5  285.30   13.20
   0  -2   6   48.73    7.09
   0  -2  -6   46.55    4.58
   0  -2   6   45.17    7.55
   0  -2  -6   57.22    7.04
   0  -2  -6   52.74    4.67
   0  -2   6   49.63    6.79
   0  -2  -6   53.61    7.88
   0  -2   7  115.43   10.68
   0  -2  -7  118.01    7.60
   0  -2  -7  118.91    6.80
   0  -2   7  112.34   11.35
   0  -2  -7  117.36   10.36
   0  -2   7  129.51   10.84
   0  -2  -7  116.08   11.48
   0  -2   8   63.19    8.65
   0  -2  -8   56.66    6.01
   0  -2   8   69.12    9.94
   0  -2  -8   62.32    8.73
   0  -2  -8   56.45    4.98
   0  -2  -8   60.41    9.50
   0  -2   8   52.89    7.97
   0  -2  -9   60.18    6.76
   0  -2   9   57.17    9.30
   0  -2   9   66.05   11.21
   0  -2  -9   50.87    4.80
   0  -2  -9   40.87    8.96
   0  -2 -10    4.55    3.72
   0  -2  10   11.96    6.98
   0  -2  10    5.31    6.03
   0  -2 -10    3.45    2.09
   0  -2 -10   14.31    7.84
   0  -2  11   13.97    6.66
   0  -2 -11    0.25    2.03
   0  -2  11    3.92    6.60
   0  -2 -11    5.54    6.70
   0  -2  12   51.93    9.71
   0  -2  12   39.50    9.64
   0  -2 -12   42.16    9.98
   0  -2  13   41.09    9.25
   0  -2  13   30.94   10.74
   0  -2 -13   52.75   12.14
   0  -2  14   22.44    8.62
   0  -2  14   31.29   10.51
   0  -2 -14   27.63    9.98
   0  -2  15   13.19    7.70
   0  -2 -15   17.15    8.81
   0  -2  15    6.79    7.26
   0  -2 -16    2.66    8.01
   0  -2  16    1.90    6.66
   0  -2  16   -2.82    7.03
   0  -2 -17    5.63    8.50
   0  -2  17    8.65    9.31
   0  -1   2 1123.57   17.05
   0  -1   2 1048.38   16.98
   0  -1   2 1122.44   17.83
   0  -1  -2 1084.90   17.71
   0  -1  -3 1342.01   15.84
   0  -1   3 1321.33   21.60
   0  -1   3 1395.66   24.42
   0  -1  -3 1327.63   21.81
   0  -1  -3 1328.30   23.10
   0  -1   3 1373.55   21.69
   0  -1  -4  837.49   15.11
   0  -1   4  842.88   19.50
   0  -1   4  841.33   21.93
   0  -1  -4  844.74   20.71
   0  -1   4  849.07   19.97
   0  -1  -4  842.01   21.30
   0  -1  -5  234.83    9.33
   0  -1   5  233.53   11.55
   0  -1  -5  242.23   12.74
   0  -1   5  248.66   13.66
   0  -1  -5  237.45   12.93
   0  -1   5  248.05   12.39
   0  -1  -6  106.58    7.28
   0  -1   6  108.13    9.06
   0  -1  -6  119.48    9.74
   0  -1   6  107.68   10.14
   0  -1  -6  115.26   10.39
   0  -1   6  116.52    9.48
   0  -1  -7   95.80    7.55
   0  -1   7  100.52    9.35
   0  -1   7  104.61   11.10
   0  -1  -7  108.24   10.26
   0  -1   7  116.49   10.40
   0  -1  -7   91.42   10.05
   0  -1  -8    1.90    2.81
   0  -1   8    2.56    4.16
   0  -1   8    0.26    5.01
   0  -1  -8    1.20    3.92
   0  -1   8    0.48    4.58
   0  -1  -8    7.52    5.49
   0  -1  -9  295.22   15.05
   0  -1   9  290.14   17.28
   0  -1   9  306.29   20.67
   0  -1  -9  251.36    8.61
   0  -1  -9  302.73   19.64
   0  -1  10  279.77   17.60
   0  -1 -10  263.43   15.15
   0  -1  10  290.87   20.96
   0  -1 -10  217.65    7.85
   0  -1 -10  265.81   19.75
   0  -1  11   32.42    8.42
   0  -1  11   16.97    7.74
   0  -1 -11   13.64    2.11
   0  -1 -11   26.16    9.33
   0  -1  12   32.82    8.42
   0  -1  12   31.05    9.72
   0  -1 -12   35.35    9.42
   0  -1  13   72.67   11.44
   0  -1 -13   69.69   12.91
   0  -1  13   81.92   13.86
   0  -1  14   25.14    8.34
   0  -1 -14    9.30    7.52
   0  -1  14   11.59    8.01
   0  -1  14   34.16   10.70
   0  -1 -15   20.49    9.53
   0  -1  15    1.79    6.65
   0  -1  15   22.75   10.02
   0  -1 -16    7.45    7.82
   0  -1  16    1.60    8.43
   0  -1  16    5.83    8.05
   0  -1 -17  -11.57    8.40
   0   0   2  673.75   10.88
   0   0   2  659.82   13.19
   0   0  -2  686.65   12.81
   0   0  -3  206.20    7.70
   0   0   3  180.86    7.53
   0   0  -3  188.31    9.44
   0   0   3  211.76    9.45
   0   0  -3  212.22    9.30
   0   0   3  209.43    9.11
   0   0  -4  659.08   15.44
   0   0   4  642.45   15.52
   0   0  -4  678.56   18.79
   0   0   4  666.69   18.74
   0   0   4  675.87   18.30
   0   0  -4  671.08   18.38
   0   0  -5   39.31    4.79
   0   0   5   35.06    4.82
   0   0   5   32.96    5.99
   0   0  -5   42.03    5.96
   0   0   5   42.34    5.91
   0   0  -5   44.04    6.45
   0   0   6  443.20   15.79
   0   0  -6  428.47   15.49
   0   0   6  471.79   19.56
   0   0  -6  427.73   19.07
   0   0  -6  441.57   18.36
   0   0   6  444.44   18.41
   0   0   7    2.03    3.37
   0   0  -7   -1.97    2.98
   0   0  -7    0.72    3.30
   0   0   7    0.69    4.23
   0   0  -7    0.01    4.60
   0   0   7   -3.16    3.55
   0   0   8   64.82    7.94
   0   0  -8   56.31    7.09
   0   0  -8   59.68    8.96
   0   0   8   63.64    9.73
   0   0   8   59.09    8.92
   0   0  -8   65.98    9.49
   0   0   9  119.65   10.92
   0   0  -9  123.81   10.60
   0   0   9  120.40   13.36
   0   0  -9  110.75   12.42
   0   0 -10  211.02   14.64
   0   0  10  203.48   14.44
   0   0  10  222.13   18.52
   0   0 -10  206.14    6.58
   0   0 -10  196.45   16.88
   0   0 -11  430.90   21.61
   0   0  11  446.43   21.96
   0   0  11  412.60   26.79
   0   0 -11  402.87   24.75
   0   0  12   22.82    6.96
   0   0 -12   12.09    7.23
   0   0  12    3.36    7.05
   0   0  13   10.90    5.76
   0   0 -13   -1.59    7.16
   0   0  13   16.73    8.27
   0   0  13   25.01   10.49
   0   0 -14    2.33    7.66
   0   0  14    1.65    7.15
   0   0  14    4.12    8.91
   0   0 -15    6.77    8.93
   0   0  15   10.11    8.77
   0   0  15    0.24    7.54
   0   0 -16   19.69   10.64
   0   0  16   -0.08    8.39
   0   0  16   29.20   11.19
   0   0 -17   -2.89    7.69
   0   1  -2 1142.84   15.88
   0   1  -2 1016.16   17.41
   0   1   2 1103.10   15.55
   0   1  -2 1089.15   17.34
   0   1   2 1117.27   17.61
   0   1  -3 1340.50   21.79
   0   1   3 1317.15   15.64
   0   1  -3 1312.62   23.94
   0   1  -3 1365.46   14.11
   0   1  -3 1378.90   23.41
   0   1   3 1346.76   21.94
   0   1   3 1336.58   23.53
   0   1  -3 1374.27   21.79
   0   1   4  851.84   15.40
   0   1  -4  847.96   19.59
   0   1  -4  852.21   21.20
   0   1   4  851.57   20.62
   0   1  -4  854.70   11.99
   0   1  -4  846.29   21.87
   0   1   4  851.76   21.65
   0   1  -4  849.60   20.03
   0   1  -5  242.25   11.80
   0   1   5  245.85    9.64
   0   1   5  241.41   13.15
   0   1  -5  251.02   13.90
   0   1  -5  252.75    7.25
   0   1  -5  258.47   13.40
   0   1  -5  251.00   12.62
   0   1   5  251.41   13.29
   0   1  -6  111.31    9.19
   0   1   6  110.74    7.66
   0   1  -6  113.66   10.33
   0   1   6  115.83    9.28
   0   1  -6  116.73   10.97
   0   1  -6  119.06    5.36
   0   1   6  123.51    9.93
   0   1  -6  122.73   10.24
   0   1   7  100.42    8.21
   0   1  -7  101.38    9.45
   0   1  -7  101.60   10.81
   0   1  -7  100.79   11.08
   0   1   7  101.90    9.97
   0   1  -7  101.43    5.12
   0   1  -7  101.73   10.58
   0   1   7  100.69   10.26
   0   1  -8    5.52    4.18
   0   1   8    3.79    3.90
   0   1  -8   -0.21    1.74
   0   1   8    5.45    4.70
   0   1  -8    1.93    4.65
   0   1   8   -0.88    4.08
   0   1   9  306.27   15.51
   0   1  -9  304.73   17.24
   0   1  -9  292.55    8.37
   0   1   9  309.61   19.86
   0   1  -9  293.77   18.56
   0   1  10  267.05   15.75
   0   1 -10  266.44   17.30
   0   1 -10  264.79   18.50
   0   1 -10  261.13    7.27
   0   1  10  262.70   20.03
   0   1  11   22.51    7.06
   0   1 -11   22.74    7.21
   0   1 -11   22.64    1.21
   0   1  11   23.71    8.04
   0   1  11   23.30   12.02
   0   1 -12   30.56    8.70
   0   1  12   35.33    9.95
   0   1  12   37.70   10.98
   0   1 -13   72.42   12.79
   0   1  13   66.75   12.54
   0   1  13   79.01   14.77
   0   1 -14   25.25    9.76
   0   1  14   17.70    8.62
   0   1  14   14.96    8.88
   0   1 -15   18.33    9.79
   0   1  15    2.58    8.73
   0   1  15    9.37    8.70
   0   1 -16   -1.22    6.82
   0   1  16   -2.66    7.15
   0   1 -17    1.60    8.39
   0   1  17   -5.72    8.34
   0   2   0  531.71    9.53
   0   2   0  529.86    9.60
   0   2   1  175.28    4.99
   0   2  -1  134.43    6.06
   0   2   1  163.02    6.73
   0   2  -1  186.41    7.17
   0   2   1  181.86    6.64
   0   2  -1  180.70    6.13
   0   2   1  180.92    6.72
   0   2  -1  125.70    5.70
   0   2   2 3205.35   23.12
   0   2  -2 3154.28   33.47
   0   2  -2 3178.13   23.27
   0   2   2 3248.68   34.25
   0   2  -2 3196.61   33.37
   0   2   2 3262.42   24.14
   0   2  -2 3225.62   32.15
   0   2   2 3275.65   32.97
   0   2  -2 3256.69   31.33
   0   2  -3 2769.02   34.80
   0   2  -3 2652.27   27.92
   0   2  -3 2858.74   31.42
   0   2   3 2702.93   35.40
   0   2  -3 2707.89   25.44
   0   2  -3 2798.23   35.68
   0   2  -3 2675.37   34.80
   0   2   3 2725.71   29.40
   0   2  -3 2691.34   32.97
   0   2   3 2769.55   35.31
   0   2  -4  270.63   12.37
   0   2  -4  263.07   11.04
   0   2   4  278.13   13.23
   0   2  -4  268.53   11.41
   0   2  -4  273.01    8.55
   0   2  -4  272.91   12.64
   0   2   4  255.44   10.90
   0   2  -4  271.43   12.98
   0   2   4  265.10   13.20
   0   2  -5  278.61   13.58
   0   2  -5  287.11   13.04
   0   2   5  288.76   14.72
   0   2   5  256.89   12.82
   0   2  -5  291.55    8.97
   0   2  -5  291.65   14.65
   0   2  -5  287.34   14.34
   0   2   5  292.00   14.91
   0   2  -6   48.48    6.35
   0   2  -6   51.59    6.91
   0   2   6   50.04    7.40
   0   2  -6   47.79    6.84
   0   2  -6   34.74    6.48
   0   2   6   53.61    7.39
   0   2  -6   56.81    4.55
   0   2  -6   53.73    7.40
   0   2   6   54.28    8.76
   0   2  -7  111.30   10.46
   0   2  -7  110.43   10.05
   0   2   7  125.19   11.88
   0   2  -7  107.42   10.20
   0   2  -7  126.16    6.29
   0   2  -7  117.90   11.06
   0   2  -7  118.71   11.90
   0   2   7  114.64   11.08
   0   2   7  130.15   12.58
   0   2  -8   62.85    8.56
   0   2  -8   48.48    7.61
   0   2  -8   52.32    8.14
   0   2  -8   61.86    4.54
   0   2   8   60.90    8.90
   0   2   8   70.48   10.49
   0   2  -9   53.12    8.29
   0   2  -9   50.63    8.55
   0   2  -9   51.81    4.23
   0   2   9   53.19    9.13
   0   2   9   76.71   12.25
   0   2 -10   -2.73    5.88
   0   2  10    0.66    6.01
   0   2 -10    0.54    1.89
   0   2 -11   -0.22    5.55
   0   2 -11    1.14    1.61
   0   2  11   -1.37    6.06
   0   2 -12   39.82    9.45
   0   2  12   50.32   10.48
   0   2  12   45.74   11.50
   0   2 -13   35.49    9.79
   0   2  13   27.98    9.32
   0   2  13   27.67   10.94
   0   2 -14   25.38    9.33
   0   2  14   30.00    9.79
   0   2  14   18.19    9.94
   0   2 -15   23.54    9.53
   0   2  15    9.12    8.59
   0   2  15   17.36    9.65
   0   2 -16   -9.33    9.30
   0   2  16    3.41    7.55
   0   2  16   13.80    8.97
   0   2 -17    3.61    7.35
   0   2  17   -1.45    8.52
   0   3   0   -1.62    2.60
   0   3   0    0.21    2.92
   0   3   0    2.78    2.50
   0   3   0   -3.48    3.18
   0   3   1 4940.70   32.34
   0   3  -1 5042.58   41.56
   0   3   1 4997.09   42.29
   0   3  -1 5090.82   42.68
   0   3   1 5113.94   41.78
   0   3  -1 4992.71   34.02
   0   3  -1 5055.58   41.26
   0   3   1 5047.53   39.63
   0   3  -1 5035.44   42.82
   0   3  -2 8165.82   59.18
   0   3   2 8134.08   40.79
   0   3   2 7919.82   58.65
   0   3  -2 8198.34   59.10
   0   3  -2 8192.61   53.24
   0   3   2 8227.11   53.83
   0   3   2 8158.90   34.09
   0   3  -2 7956.16   53.46
   0   3   2 8225.88   57.24
   0   3  -2 8256.18   56.11
   0   3   3 1172.31   17.76
   0   3  -3 1172.29   17.28
   0   3  -3 1195.97   25.21
   0   3   3 1211.76   25.79
   0   3  -3 1199.52   25.25
   0   3   3 1209.60   18.53
   0   3  -3 1168.95   23.98
   0   3  -3 1188.38   20.53
   0   3  -3 1220.66   23.86
   0   3   3 1201.82   25.01
   0   3  -4  727.79   21.62
   0   3  -4  721.05   16.62
   0   3   4  730.45   22.41
   0   3   4  727.74   17.29
   0   3  -4  725.07   21.37
   0   3  -4  737.40   16.31
   0   3  -4  752.19   22.24
   0   3  -4  721.50   20.49
   0   3   4  743.42   22.15
   0   3  -5   58.52    7.08
   0   3  -5   59.91    6.15
   0   3   5   68.76    7.96
   0   3   5   59.03    6.34
   0   3  -5   60.54    7.70
   0   3  -5   62.17    5.29
   0   3  -5   80.25    8.44
   0   3   5   60.88    7.97
   0   3  -5   50.46    7.10
   0   3  -6  825.98   23.44
   0   3  -6  869.91   26.90
   0   3  -6  864.36   24.71
   0   3   6  858.75   28.04
   0   3  -6  866.71   27.40
   0   3  -6  850.52   28.06
   0   3  -6  851.29   17.81
   0   3   6  857.70   24.26
   0   3   6  865.86   28.03
   0   3  -6  849.17   25.95
   0   3  -7  124.31   10.44
   0   3  -7  115.86   10.95
   0   3  -7  126.07   10.89
   0   3   7  119.50   12.03
   0   3  -7  119.56    7.00
   0   3   7  132.32   11.03
   0   3  -7  134.90   12.77
   0   3  -7  131.32   12.08
   0   3   7  127.63   12.34
   0   3  -8  345.30   18.22
   0   3  -8  327.17   18.81
   0   3  -8  332.59   18.40
   0   3   8  338.19   18.34
   0   3  -8  329.23   11.49
   0   3   8  343.12   20.76
   0   3  -9  165.34   14.10
   0   3  -9  162.44   13.88
   0   3   9  160.27   14.40
   0   3  -9  155.42    8.04
   0   3   9  173.27   16.70
   0   3 -10   27.47    7.41
   0   3 -10   17.41    3.05
   0   3  10   22.93    7.39
   0   3  10   25.25    9.08
   0   3 -11   -0.97    5.45
   0   3  11    2.48    5.54
   0   3 -11    2.89    1.98
   0   3  11    9.91    8.90
   0   3 -12  102.84   13.39
   0   3  12  119.14   15.20
   0   3  12  112.19   16.41
   0   3 -13   -2.02    7.05
   0   3  13    1.19    6.26
   0   3  13   17.35   10.59
   0   3 -14   23.18    7.95
   0   3  14   23.40    8.47
   0   3  14   13.08   10.53
   0   3 -15   -5.17    7.39
   0   3  15   -5.59    8.47
   0   3  15    6.38    8.96
   0   3 -16   25.71   11.12
   0   3 -16    3.33    7.62
   0   3  16   -1.44    6.54
   0   3  16    6.68    7.62
   0   3 -17   28.76   12.21
   0   3  17    7.76    7.58
   0   4   0  932.79   18.20
   0   4   0  952.58   21.27
   0   4   0  984.17   18.59
   0   4   1 1072.22   17.74
   0   4  -1 1031.67   21.30
   0   4   1 1063.34   22.04
   0   4   1 1043.43   22.12
   0   4  -1 1035.32   16.58
   0   4  -1 1034.49   21.97
   0   4  -1 1048.86   19.00
   0   4   1 1045.33   20.73
   0   4  -1 1064.82   22.55
   0   4  -2 2133.59   33.40
   0   4   2 2084.37   23.84
   0   4   2 2101.81   33.52
   0   4  -2 2124.95   31.27
   0   4  -2 2123.57   29.17
   0   4  -2 2159.74   33.86
   0   4   2 2077.77   31.30
   0   4  -2 2140.65   32.80
   0   4   2 2060.69   31.47
   0   4   3  948.32   16.92
   0   4  -3  954.62   24.39
   0   4  -3  972.86   14.43
   0   4   3 1003.53   25.15
   0   4  -3  988.86   22.85
   0   4  -3 1011.66   21.84
   0   4   3 1001.23   21.83
   0   4  -3  989.01   24.49
   0   4   3  965.04   15.04
   0   4  -3  969.94   23.21
   0   4   3  988.30   24.22
   0   4   4  422.23   12.18
   0   4  -4  453.93   18.37
   0   4  -4  429.90   12.18
   0   4   4  442.57   18.30
   0   4  -4  440.27   17.70
   0   4   4  407.22   12.41
   0   4  -4  439.36   14.58
   0   4  -4  439.49   17.37
   0   4  -4  439.96   16.81
   0   4   4  413.72   17.31
   0   4  -5  172.87   12.33
   0   4  -5  169.50    9.39
   0   4   5  179.79   12.92
   0   4  -5  170.29    9.38
   0   4  -5  176.78   12.35
   0   4  -5  186.71   12.95
   0   4   5  181.01    9.90
   0   4   5  166.70   12.59
   0   4  -5  184.18   11.80
   0   4  -6  154.96   10.15
   0   4  -6  161.15   13.03
   0   4   6  172.25   13.56
   0   4  -6  152.03   12.78
   0   4   6  153.39   10.29
   0   4  -6  156.68    9.07
   0   4  -6  162.58   13.17
   0   4  -6  171.39   12.77
   0   4   6  157.48   13.17
   0   4  -7  241.88   13.87
   0   4  -7  250.68   16.73
   0   4   7  257.37   14.54
   0   4  -7  254.45   11.40
   0   4  -7  252.65   16.99
   0   4  -7  268.75   16.68
   0   4   7  257.84   17.63
   0   4  -8  409.30   19.41
   0   4   8  418.68   20.14
   0   4  -8  418.54   14.58
   0   4   8  419.00   23.65
   0   4  -8  424.73   21.86
   0   4  -9  152.91   13.30
   0   4  -9  148.72    8.76
   0   4   9  182.97   14.58
   0   4   9  153.70   16.32
   0   4  -9  165.42   15.49
   0   4 -10    0.71    5.23
   0   4  10   11.72    5.58
   0   4 -10   10.41    3.45
   0   4  10   11.31    8.82
   0   4 -11   -7.69    6.60
   0   4 -11    8.87    2.96
   0   4  11    7.96    5.20
   0   4  11    4.32    6.56
   0   4 -12  105.08   14.58
   0   4  12  106.99   13.80
   0   4  12   91.01   15.43
   0   4  13   39.67   10.11
   0   4 -13   49.71   12.92
   0   4  13   31.49   10.50
   0   4  14   -0.74    6.47
   0   4  14   -1.07    6.81
   0   4 -14    9.22    7.20
   0   4  15   33.38   11.28
   0   4 -15   36.18   11.42
   0   4  15   38.36   12.70
   0   4  16   20.99    9.96
   0   4  16    0.99    9.14
   0   4 -16   11.54    9.85
   0   4  17   -3.12    7.07
   0   4 -17   35.91   12.22
   0   5   0   -0.35    3.11
   0   5   0    1.09    4.07
   0   5   0    3.43    3.49
   0   5  -1 1388.52   27.14
   0   5   1 1349.97   23.09
   0   5   1 1389.62   27.89
   0   5   1 1457.76   28.96
   0   5  -1 1369.36   20.29
   0   5  -1 1380.37   28.42
   0   5   1 1397.28   26.54
   0   5  -1 1423.42   29.53
   0   5  -1 1431.76   24.67
   0   5   2  317.40   10.79
   0   5  -2  319.98   14.42
   0   5   2  346.35   15.08
   0   5  -2  332.88   12.24
   0   5  -2  360.04   15.18
   0   5  -2  323.29   14.32
   0   5   2  356.28   14.76
   0   5   2  349.13   14.18
   0   5  -2  340.33   14.67
   0   5  -3  180.39   11.87
   0   5   3  182.31    8.15
   0   5  -3  188.78    5.79
   0   5   3  193.06   12.30
   0   5   3  197.47   11.41
   0   5  -3  196.65   10.97
   0   5  -3  187.29   10.98
   0   5  -3  204.42   12.51
   0   5   3  198.39   12.03
   0   5  -3  194.81   11.61
   0   5  -4  268.44    8.98
   0   5  -4  253.36   14.62
   0   5   4  258.51   10.16
   0   5   4  259.17   14.93
   0   5  -4  258.21   14.07
   0   5  -4  263.19   12.81
   0   5   4  245.75    9.12
   0   5  -4  269.82   14.91
   0   5   4  256.27   14.55
   0   5  -4  269.94   14.16
   0   5  -5   84.64    6.39
   0   5   5   84.65    6.32
   0   5  -5   85.48    9.44
   0   5   5   83.54    9.35
   0   5  -5   84.06    8.77
   0   5  -5   78.69    7.33
   0   5   5   85.49    6.57
   0   5  -5   90.62    9.67
   0   5   5   78.95    9.48
   0   5  -5   82.86    8.19
   0   5  -6   12.90    5.20
   0   5   6   12.01    3.85
   0   5   6    7.69    4.92
   0   5  -6    7.33    3.39
   0   5  -6    0.95    4.14
   0   5  -6   12.21    4.36
   0   5   6   11.02    3.94
   0   5   6   -1.15    5.19
   0   5  -6   17.55    6.20
   0   5  -6    7.19    4.55
   0   5   7   28.74    5.86
   0   5  -7   15.23    4.01
   0   5  -7   18.89    4.31
   0   5   7   21.90    5.39
   0   5  -7   20.09    5.99
   0   5   7   21.09    7.11
   0   5  -8   90.11    9.26
   0   5  -8   83.56    7.57
   0   5   8   89.70    9.62
   0   5   8   99.95   12.56
   0   5  -8   92.72   11.67
   0   5  -9   11.64    4.92
   0   5   9    5.65    5.00
   0   5  -9   16.42    4.33
   0   5  -9   25.17    7.79
   0   5   9   14.54    7.80
   0   5  10   90.42   11.14
   0   5 -10   78.56    7.28
   0   5  10   83.98   13.83
   0   5 -10   82.75   12.03
   0   5  11   64.15    9.69
   0   5 -11   55.88    6.12
   0   5 -11   65.49   11.73
   0   5  11   55.26   11.68
   0   5  12   97.02   13.19
   0   5 -12   86.13   13.56
   0   5  12   83.35   15.06
   0   5  13    4.18    5.94
   0   5 -13   21.41    9.02
   0   5  13   17.32    9.53
   0   5  14   24.93    8.15
   0   5 -14   31.21   10.77
   0   5  14   17.79   10.04
   0   5  15   33.82   10.42
   0   5  15   19.98   10.85
   0   5 -15   16.52    9.03
   0   5  16   11.89    7.35
   0   5 -16   -0.56    7.24
   0   5  17    8.11    7.43
   0   6   0   36.21    5.20
   0   6   0   35.90    6.48
   0   6   0   39.45    5.58
   0   6   1   23.22    4.28
   0   6   1   26.39    6.01
   0   6  -1   29.02    5.82
   0   6  -1   22.69    3.16
   0   6  -1   23.72    5.33
   0   6  -1   30.49    5.06
   0   6   1   21.80    4.75
   0   6   2 1029.88   21.12
   0   6  -2 1057.19   27.58
   0   6   2 1052.04   27.90
   0   6  -2 1068.97   27.35
   0   6  -2  969.41   21.46
   0   6   2 1054.50   27.54
   0   6  -2 1059.49   27.97
   0   6   2 1047.08   26.13
   0   6  -3  744.95   24.69
   0   6   3  765.68   17.73
   0   6   3  758.00   25.19
   0   6  -3  791.50   25.20
   0   6  -3  752.97   21.45
   0   6   3  766.52   23.46
   0   6  -3  739.70   22.98
   0   6  -3  775.39   24.11
   0   6   3  744.10   23.67
   0   6   4  117.12    7.32
   0   6  -4  109.67   10.53
   0   6  -4  115.00    5.38
   0   6   4  125.19   11.22
   0   6  -4  122.17   10.86
   0   6  -4  115.01    9.70
   0   6  -4  125.14   10.22
   0   6   4  112.23   10.48
   0   6  -4  120.36   10.52
   0   6  -5  176.96    8.17
   0   6   5  169.39    9.07
   0   6  -5  163.24   13.51
   0   6   5  182.16   14.09
   0   6  -5  194.56   13.98
   0   6  -5  181.16   11.83
   0   6   5  177.90    8.62
   0   6  -5  176.31   12.91
   0   6  -5  174.24   12.94
   0   6   5  181.71   14.02
   0   6   6   33.59    4.75
   0   6  -6   29.96    4.26
   0   6  -6   32.20    5.64
   0   6  -6   31.39    6.58
   0   6   6   32.46    5.03
   0   6   6   31.41    7.33
   0   6  -6   34.98    7.04
   0   6  -7  259.86   12.95
   0   6   7  261.75   12.58
   0   6  -7  263.37   14.48
   0   6   7  276.16   13.84
   0   6   7  258.39   18.65
   0   6  -7  253.71   16.70
   0   6   8   56.31    7.44
   0   6  -8   52.56    7.33
   0   6   8   65.05    8.23
   0   6  -8   52.26    6.87
   0   6  -8   48.12    8.83
   0   6   8   37.83    8.20
   0   6   9   88.45    9.12
   0   6  -9   74.62    9.04
   0   6   9   82.53    9.76
   0   6  -9   63.57    7.47
   0   6   9   63.57   11.32
   0   6  -9   66.51   10.42
   0   6  10   29.49    6.96
   0   6 -10   17.11    6.22
   0   6  10   20.37    6.00
   0   6 -10   24.71    5.19
   0   6 -10    7.34    5.82
   0   6  10   12.46    7.66
   0   6  11   60.31    8.69
   0   6  11   58.24    9.73
   0   6 -11   51.37    6.56
   0   6 -11   39.78    9.14
   0   6  11   39.58   10.37
   0   6  12   30.05    8.41
   0   6 -12   25.72    8.66
   0   6  12   22.33    9.07
   0   6  13   13.49    7.20
   0   6 -13    6.09    5.94
   0   6  13   18.23    9.22
   0   6  14   35.84    9.54
   0   6 -14   40.75   11.19
   0   6  14   21.31   10.39
   0   6  15   -1.18    6.24
   0   6 -15    1.59    6.76
   0   6  15   -2.25    8.34
   0   6  16    8.43    7.47
   0   6 -16  -18.28    9.03
   0   7   0   -3.19    3.49
   0   7   0   -0.17    4.49
   0   7   0    1.67    4.06
   0   7   1  154.48    9.49
   0   7   1  155.38   11.91
   0   7  -1  154.51    7.66
   0   7  -1  158.09   12.22
   0   7   1  177.25   11.23
   0   7  -1  149.58    9.88
   0   7  -1  160.92   12.30
   0   7   2    5.70    3.08
   0   7   2    4.76    3.58
   0   7  -2    5.18    2.51
   0   7   2   -2.61    4.73
   0   7  -2   12.78    5.15
   0   7   2    3.45    3.99
   0   7  -2    9.13    5.23
   0   7  -3  666.91   24.81
   0   7   3  610.00   17.17
   0   7   3  664.80   25.01
   0   7   3  642.70   23.41
   0   7  -3  638.40   23.39
   0   7  -3  641.19   20.48
   0   7  -3  687.13   24.78
   0   7   3  638.84   23.08
   0   7  -4  468.86   22.02
   0   7   4  492.81   15.38
   0   7   4  519.23   23.34
   0   7  -4  485.53   19.71
   0   7  -4  509.98   22.48
   0   7  -4  482.71   20.39
   0   7  -4  509.90   21.66
   0   7   4  514.53   21.87
   0   7   5  184.75    9.71
   0   7  -5  182.25    7.55
   0   7  -5  190.56   13.02
   0   7  -5  195.37   13.97
   0   7   5  180.20   14.42
   0   7  -5  185.94   13.90
   0   7   6   89.58    7.53
   0   7  -6   94.57    6.63
   0   7   6   95.18    7.09
   0   7  -6   89.05    9.54
   0   7  -6   89.82   10.49
   0   7   6  109.68   12.75
   0   7  -6   91.53   10.86
   0   7   7  207.05   11.64
   0   7  -7  205.18   11.04
   0   7  -7  202.83   13.53
   0   7   7  210.50   11.60
   0   7  -7  201.66   16.18
   0   7   7  228.37   17.92
   0   7   8   71.53    7.30
   0   7  -8   73.35    7.78
   0   7  -8   69.56    8.27
   0   7   8   84.73    8.70
   0   7  -8   56.56    9.82
   0   7   8   65.77   11.62
   0   7   9   39.37    6.70
   0   7  -9   41.95    6.61
   0   7   9   46.32    7.61
   0   7  -9   37.80    6.39
   0   7  -9   29.43    7.04
   0   7   9   29.14    8.46
   0   7  10   82.34    9.02
   0   7 -10   64.36    8.44
   0   7  10   87.01   10.29
   0   7 -10   81.78    8.85
   0   7  10   65.67   11.25
   0   7 -10   65.77   10.44
   0   7  11    3.80    3.89
   0   7  11   -0.15    4.34
   0   7 -11    7.15    4.42
   0   7  11  -13.62    9.24
   0   7 -11   -7.69    8.37
   0   7  12   14.18    5.16
   0   7  12   21.16    7.00
   0   7 -12   22.92    8.76
   0   7  12    8.59    7.79
   0   7  13   27.85    8.10
   0   7  13    7.35    7.26
   0   7 -13    4.05    7.88
   0   7  14    9.91    6.03
   0   7 -14    2.50    6.63
   0   7  14   19.46    7.80
   0   7  15   10.59    6.94
   0   7 -15   -5.06    7.25
   0   7  15  -11.53    9.39
   0   7 -16    1.64    7.43
   0   8   0  487.73   18.87
   0   8   0  506.61   22.18
   0   8   0  493.79   19.07
   0   8   1  195.66   11.78
   0   8  -1  192.94   14.04
   0   8  -1  190.79    8.80
   0   8   1  198.41   14.32
   0   8  -1  191.67   12.12
   0   8   1  209.08   12.94
   0   8   2   63.83    6.94
   0   8  -2   56.54    5.81
   0   8  -2   53.28    8.14
   0   8   2   64.92    9.26
   0   8   2   61.30    7.64
   0   8  -2   58.16    8.55
   0   8   3   84.21    7.43
   0   8   3   88.69    9.94
   0   8   3   91.14   10.33
   0   8  -3   87.65    8.27
   0   8  -3   94.81   10.34
   0   8  -3  110.78   11.66
   0   8   3   92.28   10.03
   0   8   4   92.15    7.47
   0   8  -4   88.34    9.06
   0   8  -4   90.31   10.26
   0   8  -4   99.01   11.10
   0   8   4   82.35    9.89
   0   8   5  359.37   14.09
   0   8  -5  301.72    8.30
   0   8  -5  342.49   18.83
   0   8  -5  327.48   18.09
   0   8  -5  325.60   19.22
   0   8   5  320.47   19.12
   0   8  -6  178.06    8.07
   0   8   6  189.03   10.56
   0   8  -6  172.64   13.68
   0   8   6  185.65   16.04
   0   8  -6  191.76   15.78
   0   8   7   65.29    6.68
   0   8  -7   59.55    5.84
   0   8   7   67.33    6.48
   0   8  -7   61.16    8.61
   0   8   7   69.84   12.03
   0   8  -7   59.98    9.75
   0   8  -8   86.90    7.90
   0   8   8   95.29    8.44
   0   8   8   93.70    8.68
   0   8  -8   84.83    9.94
   0   8   8   86.09   13.29
   0   8  -8   85.65   12.32
   0   8   9   90.66    8.53
   0   8  -9   87.66    8.58
   0   8  -9   86.30    9.84
   0   8   9   80.09    8.85
   0   8  -9   99.65   13.34
   0   8   9   85.32   13.30
   0   8  10   48.67    6.69
   0   8 -10   56.90    7.87
   0   8 -10   67.07    8.84
   0   8  10   63.00    8.68
   0   8 -10   71.48   11.44
   0   8  10   60.89   12.08
   0   8  11   14.64    4.89
   0   8 -11   15.46    5.13
   0   8  11   28.37    6.83
   0   8  11   14.33    7.10
   0   8  12   12.97    6.18
   0   8 -12    0.50    6.80
   0   8  12    8.75    9.08
   0   8  13    7.62    6.09
   0   8 -13   -4.39    7.38
   0   8  13    3.67    7.88
   0   8  14    6.53    8.10
   0   8 -14    7.23    7.93
   0   8 -15    2.32    7.07
   0   8 -16    2.17    7.31
   0   9   0    1.27    4.99
   0   9   0   -2.01    3.75
   0   9   1   30.46    5.65
   0   9   1   23.07    6.16
   0   9  -1   19.06    6.36
   0   9   1   33.29    6.54
   0   9  -1   28.07    6.20
   0   9   2   90.94    8.56
   0   9  -2   92.01   10.83
   0   9  -2   96.57    7.60
   0   9   2   94.60   10.99
   0   9   2  105.03   10.42
   0   9  -2  109.61   11.61
   0   9   3  235.04   12.45
   0   9   3  241.97   16.66
   0   9  -3  245.59   16.78
   0   9  -3  225.30   12.89
   0   9  -3  254.06   17.44
   0   9   3  234.74   15.65
   0   9   4   47.52    6.02
   0   9  -4   45.93    7.05
   0   9  -4   53.58    8.98
   0   9   4   63.52    9.22
   0   9  -4   44.01    8.72
   0   9   5   14.94    4.04
   0   9  -5   15.23    6.42
   0   9  -5   10.52    4.74
   0   9   5   12.35    7.12
   0   9  -5    4.80    4.96
   0   9  -6   32.27    2.97
   0   9   6   43.40    5.98
   0   9  -6   35.06    7.71
   0   9   6   39.11    8.59
   0   9  -6   36.33    7.95
   0   9   7    1.29    3.22
   0   9  -7    2.35    2.52
   0   9  -7    0.85    4.56
   0   9  -7    6.38    6.20
   0   9   7    7.26    6.28
   0   9   8   54.96    6.54
   0   9  -8   55.47    5.85
   0   9  -8   56.58    9.23
   0   9   8   68.10   12.02
   0   9  -8   50.79    9.77
   0   9   9    7.76    3.68
   0   9  -9   11.23    3.81
   0   9  -9   10.77    5.42
   0   9   9   19.39    8.88
   0   9  -9    8.05    5.25
   0   9  10   -0.39    3.59
   0   9 -10    4.19    4.77
   0   9  10   -3.61    3.35
   0   9  10    3.25    7.67
   0   9 -10    8.96    7.04
   0   9  11    9.41    5.04
   0   9 -11   12.33    5.68
   0   9  11   28.02   11.45
   0   9 -11   14.46    7.44
   0   9  12   36.25    7.62
   0   9  12   43.97   12.76
   0   9 -12   27.71    8.96
   0   9  13   16.29   10.65
   0   9 -13   18.39    9.06
   0   9 -14   21.33    9.95
   0   9  14   26.84   12.39
   0   9 -15   25.95   12.53
   0  10   0  154.84   14.42
   0  10   0  146.84   12.12
   0  10   1  144.83   11.45
   0  10  -1  130.81   13.38
   0  10   1  129.21   13.54
   0  10   1  136.94   11.83
   0  10  -1  141.16   11.90
   0  10   2   72.23    8.13
   0  10   2   74.92   10.86
   0  10  -2   94.35   11.92
   0  10  -2   70.92   10.47
   0  10   2   82.77    9.98
   0  10   3   66.69    7.83
   0  10  -3   74.61    7.82
   0  10   3   86.92   11.45
   0  10  -3   82.99   11.25
   0  10   3   81.31   10.50
   0  10  -3   76.67   10.49
   0  10   4    8.88    4.18
   0  10  -4    5.52    4.16
   0  10  -4    0.22    5.25
   0  10   4    3.48    5.46
   0  10  -4    9.23    6.43
   0  10   5   61.08    6.88
   0  10  -5   47.49    7.98
   0  10  -5   57.58    9.92
   0  10  -5   52.23    9.39
   0  10   5   56.62    9.40
   0  10   6   96.45    8.31
   0  10  -6   99.70   12.36
   0  10   6   95.88   12.57
   0  10  -6   85.23   12.03
   0  10   7   26.17    4.94
   0  10  -7   23.34    7.42
   0  10   7   12.43    6.10
   0  10  -7   17.53    6.19
   0  10   8   42.40    5.87
   0  10  -8   45.60    8.79
   0  10  -8   43.02    9.33
   0  10   8   34.39    9.36
   0  10   9   16.08    4.29
   0  10  -9   17.07    6.12
   0  10  -9    9.01    5.91
   0  10   9   20.77    8.28
   0  10 -10   22.84    6.44
   0  10 -10   17.45    7.64
   0  10  10   21.09    9.12
   0  10 -11   14.12    5.62
   0  10  11   14.11    9.67
   0  10 -11    9.69    6.73
   0  10 -12   34.17   10.75
   0  10  12   12.70    9.21
   0  10  13    7.92    9.27
   0  10 -13   10.44    8.41
   0  10 -14   -4.02    6.58
   0  10 -15   -4.56    7.27
   0  11   0    1.62    5.79
   0  11   0   -1.43    4.83
   0  11  -1   96.16   12.53
   0  11   1   87.71   11.96
   0  11   1   94.72   11.04
   0  11  -1  100.24   10.94
   0  11   2   60.51    8.49
   0  11  -2   56.75   10.92
   0  11   2   74.25   11.62
   0  11   2   60.34    9.18
   0  11   3  111.81   10.45
   0  11  -3  100.78    9.28
   0  11  -3  101.49   12.88
   0  11   3  105.96   12.63
   0  11   3  137.90   13.22
   0  11  -3  121.75   13.73
   0  11   4   -0.33    3.54
   0  11  -4    4.69    3.65
   0  11  -4    2.54    5.68
   0  11   4   10.83    6.76
   0  11  -4    2.95    6.48
   0  11   5  154.67   10.85
   0  11  -5  153.51   15.32
   0  11  -5  150.11   15.66
   0  11   5  151.14   15.18
   0  11   6  105.41    9.15
   0  11  -6  129.22   14.18
   0  11  -6  107.86   13.69
   0  11   6  111.91   14.24
   0  11   7   12.21    4.09
   0  11  -7   10.10    6.45
   0  11  -7   13.34    6.38
   0  11   7    7.66    6.37
   0  11   8   44.48    6.34
   0  11  -8   45.05    9.29
   0  11   8   34.47   10.06
   0  11  -8   27.18    8.33
   0  11  -9   14.91    5.92
   0  11   9   13.86    8.17
   0  11  -9    5.01    5.89
   0  11 -10   31.70    7.90
   0  11  10   23.37    9.53
   0  11 -10   16.03    7.31
   0  11 -11   -0.60    4.66
   0  11  11    0.74    6.49
   0  11 -11   -2.88    6.67
   0  11 -12   25.04    9.87
   0  11  12   11.93    7.96
   0  11 -13    2.72    7.28
   0  11  13   -3.54    7.63
   0  11 -14    3.30    7.26
   0  12   0   20.63    8.43
   0  12   0   23.47    7.02
   0  12   1   -5.86    6.09
   0  12  -1    9.93    7.20
   0  12  -1   11.57    6.01
   0  12   1    7.19    5.53
   0  12   2   40.42    9.81
   0  12  -2   19.02    7.68
   0  12   2   28.34    7.30
   0  12   3   30.65    6.55
   0  12  -3   34.43    9.56
   0  12   3   41.42    9.99
   0  12  -3   20.23    7.68
   0  12   3   27.71    8.02
   0  12   4   95.31    9.45
   0  12  -4  108.64   13.52
   0  12  -4  102.37   10.62
   0  12   4  104.48   12.79
   0  12  -4  108.16   14.23
   0  12   5   61.59    7.72
   0  12  -5   61.81   11.11
   0  12  -5   58.89   11.13
   0  12   5   63.61   10.97
   0  12   6   -0.91    3.00
   0  12  -6   -2.38    5.37
   0  12  -6    7.07    5.83
   0  12   6   -0.75    5.97
   0  12   7   13.89    4.39
   0  12  -7    3.20    4.96
   0  12  -7   11.69    6.83
   0  12   7   14.10    6.88
   0  12  -8   26.51    8.17
   0  12  -8    7.10    6.00
   0  12   8    7.72    6.60
   0  12  -9    6.83    6.38
   0  12   9    3.24    6.83
   0  12  -9    2.63    5.82
   0  12 -10    6.45    5.77
   0  12  10   -4.91    6.48
   0  12 -10    7.54    6.33
   0  12 -11    0.43    5.34
   0  12  11    7.80    6.76
   0  12  12    1.58    7.25
   0  12 -12   -3.30    7.26
   0  12 -13    5.21    7.62
   0  12 -14    5.00    7.98
   0  13   0    3.89    6.82
   0  13   0   -1.06    4.90
   0  13   1   24.62    8.74
   0  13  -1   33.23    9.76
   0  13   1   12.03    5.33
   0  13   2    8.28    7.69
   0  13  -2   10.30    7.14
   0  13   2   -2.77    5.63
   0  13  -3   12.92    7.83
   0  13   3   10.22    6.94
   0  13   4   24.81    5.87
   0  13  -4   22.24    8.07
   0  13   4   33.38    8.90
   0  13  -4   30.78    9.60
   0  13   5   75.77    8.98
   0  13  -5   70.15   11.95
   0  13   5   80.99   12.67
   0  13  -5   81.51   13.04
   0  13   6   15.73    4.64
   0  13  -6   17.01    7.38
   0  13   6   -1.17    7.21
   0  13  -6   10.80    7.05
   0  13  -7   36.32    9.44
   0  13  -7   36.16   11.16
   0  13   7   19.68    8.22
   0  13  -8    2.86    5.46
   0  13  -8    1.47    5.82
   0  13   8    4.86    9.11
   0  13  -9    5.30    6.61
   0  13  -9   -1.21    6.44
   0  13   9    0.10    7.60
   0  13 -10   19.69    7.91
   0  13 -10    0.80    6.52
   0  13  10   15.41    8.67
   0  13 -11   13.75    7.86
   0  13  11   12.68    8.49
   0  13 -12    4.97    6.76
   0  13 -13  -14.93    8.96
   0  14   0  168.10   18.08
   0  14   0  195.72   16.18
   0  14   1  109.86   15.15
   0  14  -1  127.16   15.91
   0  14   1  131.30   13.69
   0  14   2   56.93   11.69
   0  14  -2   57.07   11.69
   0  14   2   60.86   10.54
   0  14  -3   12.98    7.58
   0  14   3   10.38    6.89
   0  14  -4   30.09   10.38
   0  14   4   32.37    8.56
   0  14  -5   26.16    8.95
   0  14  -5   37.11    9.64
   0  14   5   30.84    9.58
   0  14  -6   19.04    8.75
   0  14  -6   14.02    7.56
   0  14   6   24.16    8.88
   0  14  -7   14.47    7.24
   0  14  -7   -1.09    6.27
   0  14   7   15.81    8.55
   0  14  -8   18.99    9.30
   0  14   8    2.39    7.25
   0  14  -8    5.89    7.78
   0  14  -9    7.32    7.65
   0  14   9    5.70    7.37
   0  14  -9   -4.05    5.84
   0  14 -10    7.71    7.41
   0  14  10   -2.77    7.43
   0  14 -10   -2.96    7.02
   0  14 -11   12.25    9.40
   0  14  11   -5.98    7.79
   0  14 -12    2.46    7.38
   0  15   0   -6.16    6.60
   0  15   0   -5.34    5.75
   0  15  -1    4.82    7.60
   0  15   1    2.74    6.90
   0  15   1   -2.97    5.50
   0  15  -2   65.02   13.49
   0  15   2   51.60   10.34
   0  15  -3   52.24   11.70
   0  15   3   45.16    9.77
   0  15  -4   32.69   10.89
   0  15   4   35.33   10.29
   0  15  -5    1.67    6.23
   0  15   5    1.60    7.01
   0  15  -6    2.83    6.76
   0  15  -6    3.81    6.27
   0  15   6    7.39    8.15
   0  15  -7   23.13    9.71
   0  15   7   28.23    9.69
   0  15  -7   26.57    9.46
   0  15  -8   17.34    8.58
   0  15  -8   11.27    7.56
   0  15   8   19.26    9.30
   0  15  -9    5.57    7.24
   0  15  -9   -3.48    6.23
   0  15   9   10.06    8.61
   0  15 -10    5.98    7.94
   0  15 -10   -3.02    7.36
   0  15  10   -3.94    7.34
   0  15 -11    5.97    7.62
   0  16   0   59.67   13.07
   0  16  -1    8.92    8.34
   0  16   1   20.92    7.47
   0  16  -2   43.04   11.65
   0  16   2   27.57    8.66
   0  16  -3   29.93   10.57
   0  16   3   31.67    8.72
   0  16  -4    3.34    6.90
   0  16   4  -15.99    7.43
   0  16  -5   19.49    9.01
   0  16   5   14.46    8.33
   0  16  -6   17.01    8.66
   0  16   6   11.45    9.26
   0  16  -7    6.93    8.66
   0  16  -7    3.39    6.42
   0  16   7   -3.42    6.93
   0  16  -8   16.53    8.18
   0  16  -8    5.61    7.46
   0  16   8   -0.20    6.80
   0  16  -9    1.76    5.90
   0  16   9    5.10    7.74
   0  16  -9   18.63    9.78
   0  17   1   -1.60    6.04
   0  17  -2   15.56    9.16
   0  17   2   11.17    8.28
   0  17  -3   -5.40    7.09
   0  17   3   -0.46    6.77
   0  17  -4   -0.92    6.66
   0  17   4    5.13    8.03
   0  17  -5    8.63    6.58
   0  17   5    6.43    8.28
   0  17  -6    3.63    6.98
   0  17   6   -1.92    6.86
   0  17  -7    2.07    7.47
   0  17   7    4.33    6.85
   0  17  -8    0.02    6.38
   0  17  -8   13.76    8.72
   0  17   8   12.42    8.32
   0  18   1    5.63    6.81
   0  18   2    3.09    7.63
   0  18   3   -3.90    7.16
   0  18   4   18.58    9.81
   0  18   5   -3.30    6.09
   0  18   6    3.38    7.28
   0  18   7   -0.23    7.27
  -1 -19   3   -0.40    7.41
   1 -19  -2    3.91    7.83
  -1 -19   2    9.60    9.21
   1 -19  -1    1.64    7.66
  -1 -19   1    0.67    5.92
   1 -19   0    0.41    8.78
  -1 -19   0   12.34    8.64
   1 -19   1   -0.90    6.59
  -1 -19  -1    5.55    7.24
  -1 -19  -2    1.76    7.01
   1 -19   2   18.71    9.30
   1 -19   3    5.70    7.16
  -1 -19  -3  -25.67   10.04
  -1 -19  -4   11.36    8.68
  -1 -19  -4   -1.75    6.83
  -1 -18   5    2.58    6.99
  -1 -18   5  -42.41   12.47
   1 -18  -4   20.43    9.93
  -1 -18   4   -1.34    7.55
  -1 -18   4   30.90   11.89
  -1 -18   3    2.47    6.44
   1 -18  -3    4.64    7.71
   1 -18  -3    2.99    7.07
  -1 -18   3   12.31    8.97
  -1 -18   2    6.80    6.61
   1 -18  -2   -2.15    7.37
   1 -18  -2    4.66    8.35
  -1 -18   2   15.84    8.50
  -1 -18   1  -11.58    7.12
   1 -18  -1    4.28    6.39
   1 -18  -1    0.74    6.89
  -1 -18   1    3.26    7.10
   1 -18   0   -4.19    8.19
   1 -18   0   -6.33    8.47
  -1 -18   0   12.50    8.01
  -1 -18  -1    8.33    7.03
   1 -18   1    8.44    7.16
   1 -18   1   11.27    7.78
   1 -18   1   10.39    8.53
  -1 -18  -1  -10.53    8.36
   1 -18   2    0.90    5.80
  -1 -18  -2    6.37    7.37
   1 -18   2   -1.52    7.40
  -1 -18  -2   -1.08    6.70
   1 -18   2    4.89    8.28
   1 -18   3    6.47    9.43
  -1 -18  -3  -11.86    8.00
   1 -18   3   14.63    9.39
  -1 -18  -3   11.74    7.94
   1 -18   4   27.78   10.74
  -1 -18  -4    0.75    5.84
  -1 -18  -4    7.62    7.24
   1 -18   4   11.61    7.29
  -1 -18  -5    5.92    7.86
   1 -18   5   41.66   12.89
  -1 -18  -6   -2.23    7.05
  -1 -17   7   -2.17    8.46
   1 -17  -6    6.49    9.21
  -1 -17   6  -15.96   10.84
  -1 -17   6  -13.40    9.63
   1 -17  -5   11.07    9.94
  -1 -17   5   -8.75    8.60
  -1 -17   5    3.91    8.63
   1 -17  -4   -3.89    7.84
  -1 -17   4    5.41    7.84
  -1 -17   4   19.21   10.99
   1 -17  -3   13.44    8.59
  -1 -17   3    3.72    5.87
  -1 -17   3    8.75    8.88
  -1 -17   2    2.18    6.66
   1 -17  -2   10.95    8.42
   1 -17  -2    8.12    7.76
  -1 -17   2   12.03    8.15
  -1 -17   1    0.11    5.64
   1 -17  -1   10.16    7.65
  -1 -17   1   -1.43    6.45
   1 -17  -1    9.52    7.96
  -1 -17   1   15.21    7.31
   1 -17   0   21.80    7.67
  -1 -17   0   25.62    7.73
   1 -17   0   25.93   10.10
  -1 -17   0   31.04    9.11
   1 -17   0   19.21    8.72
  -1 -17   0   16.57    7.62
   1 -17   1   24.70    8.50
  -1 -17  -1   20.23    7.83
   1 -17   1   19.95    8.70
  -1 -17  -1    6.25    7.91
  -1 -17  -1    9.41    6.46
   1 -17   1   11.89    9.28
   1 -17   2    1.90    5.58
   1 -17   2   -1.55    5.65
  -1 -17  -2   -0.22    6.71
  -1 -17  -2    1.69    6.16
   1 -17   2    3.80    6.96
   1 -17   3   13.83    8.44
  -1 -17  -3    0.84    6.41
   1 -17   3    7.51    6.21
  -1 -17  -3    3.21    6.30
   1 -17   3    4.93    7.24
   1 -17   4   13.37    8.36
  -1 -17  -4    1.81    6.20
   1 -17   4   21.26    8.15
  -1 -17  -4   -2.28    7.54
   1 -17   4    7.70    9.61
  -1 -17  -5   -7.03    8.58
   1 -17   5   -9.29    7.78
   1 -17   5   12.77    8.16
   1 -17   5    2.47    8.95
   1 -17   6   -7.06    6.52
  -1 -17  -6  -15.08    9.80
   1 -17   6   11.29    8.79
  -1 -17  -7   -9.18    8.78
  -1 -16   8   -1.78    7.75
   1 -16  -7   21.88   10.22
  -1 -16   7   16.08    8.40
  -1 -16   7    9.93    7.62
   1 -16  -6    9.14    9.29
  -1 -16   6  -15.09   10.45
  -1 -16   6    8.19    7.41
   1 -16  -5   20.33    9.46
  -1 -16   5   16.66    7.50
  -1 -16   5   15.24    6.95
   1 -16  -4   16.96    9.20
  -1 -16   4   14.21    8.66
  -1 -16   3   13.18    6.01
   1 -16  -3   17.33    8.16
  -1 -16   3    9.18    6.95
  -1 -16   3   18.86    8.20
  -1 -16   2    8.98    5.61
   1 -16  -2    5.61    6.18
  -1 -16   2   19.47    6.91
   1 -16  -2    9.54    8.55
  -1 -16   2   31.96   10.27
  -1 -16   1   51.23   10.65
   1 -16  -1   53.91    9.77
  -1 -16   1   42.53    9.14
   1 -16  -1   40.98   10.66
   1 -16  -1   44.53   11.26
  -1 -16   1   49.72   11.42
  -1 -16   0   50.32   10.73
   1 -16   0   46.12   10.09
  -1 -16   0   43.01    9.64
   1 -16   0   51.18   11.30
   1 -16   0   46.83   12.13
  -1 -16   0   37.71    9.66
  -1 -16  -1   46.41   10.43
   1 -16   1   32.78    9.28
   1 -16   1   39.74   10.93
  -1 -16  -1   29.23    8.60
   1 -16   1   27.38    9.53
  -1 -16  -1   25.25    7.37
  -1 -16  -2   75.37   11.52
   1 -16   2   88.57   14.14
   1 -16   2   74.47   13.10
  -1 -16  -2   77.24   12.66
  -1 -16  -2   74.66   13.22
   1 -16   2   61.80   13.67
   1 -16   3   79.83   13.84
  -1 -16  -3   61.24   11.73
   1 -16   3   52.14   11.12
  -1 -16  -3   52.39   11.00
   1 -16   3   73.43   14.16
  -1 -16  -4   21.20    8.68
   1 -16   4   17.82    7.54
   1 -16   4   15.80    9.03
   1 -16   4   14.59    8.94
  -1 -16  -5  -11.06    8.23
   1 -16   5   -8.57    7.39
   1 -16   5   10.62    8.26
   1 -16   5   11.39    7.61
  -1 -16  -6   -0.59    6.73
   1 -16   6   12.80    6.23
   1 -16   6   23.27    9.55
   1 -16   6   16.65   11.89
  -1 -16  -7    1.18    5.50
  -1 -16  -7   -0.22    7.15
   1 -16   7    3.81    8.74
   1 -16   7  -22.18   11.04
  -1 -16  -8    9.64    7.15
  -1 -16  -8   -3.25    7.16
  -1 -16  -9    2.40    7.12
  -1 -15  11    2.18    8.33
  -1 -15  10   -5.26    6.45
   1 -15  -9   -0.75    8.11
  -1 -15   9   12.90    7.09
  -1 -15   9   21.20   12.21
  -1 -15   8    9.96    8.96
   1 -15  -8   12.97    9.75
  -1 -15   8   12.20    6.64
  -1 -15   8   19.29    9.72
  -1 -15   7   12.72    6.91
   1 -15  -7   28.56   11.55
  -1 -15   7   20.47    7.66
  -1 -15   7    1.98    7.53
   1 -15  -6    8.05    7.98
  -1 -15   6    6.66    6.82
  -1 -15   6   -2.81    9.48
   1 -15  -5   13.60    8.13
  -1 -15   5    4.16    6.84
  -1 -15   5   17.46    7.54
  -1 -15   4   38.33    7.87
   1 -15  -4   42.05   10.73
  -1 -15   4   25.41    6.73
  -1 -15   4   42.64   11.15
  -1 -15   3    0.02    4.56
   1 -15  -3   -2.81    7.14
  -1 -15   3   -5.89    7.59
  -1 -15   3    3.39    6.16
   1 -15  -2   19.42    7.98
  -1 -15   2    0.73    4.67
   1 -15  -2    6.62    5.95
  -1 -15   2    8.42    5.78
  -1 -15   2    7.49    6.81
  -1 -15   1   -1.11    6.54
   1 -15  -1    9.30    6.00
   1 -15  -1   17.03    9.52
  -1 -15   1    6.53    4.72
   1 -15  -1    1.82    6.22
  -1 -15   1    6.89    6.55
   1 -15   0   14.78    6.80
  -1 -15   0   10.31    6.11
   1 -15   0    7.96    7.07
  -1 -15   0   12.78    6.14
   1 -15   0   18.85    7.82
  -1 -15   0   16.95    6.30
   1 -15   1   13.43    7.96
  -1 -15  -1    5.35    5.17
  -1 -15  -1   13.90    7.14
   1 -15   1    4.31    5.70
  -1 -15  -1    0.38    5.90
  -1 -15  -2   -0.42    5.00
   1 -15   2    6.59    7.13
  -1 -15  -2   -7.64    6.44
   1 -15   2    5.58    6.51
  -1 -15  -2   -2.23    5.95
   1 -15   2    4.32    7.68
  -1 -15  -3    4.23    5.33
   1 -15   3    3.49    5.88
  -1 -15  -3    8.79    4.55
   1 -15   3    3.56    7.12
  -1 -15  -3    5.55    4.20
   1 -15   3    2.01    6.48
  -1 -15  -4   16.35    6.02
   1 -15   4   13.21    6.65
  -1 -15  -4   17.46    8.38
   1 -15   4   29.80   10.26
   1 -15   4   25.34   10.13
  -1 -15  -5   27.68    6.75
   1 -15   5   27.68    7.82
  -1 -15  -5   35.99   10.08
   1 -15   5   22.76    9.50
   1 -15   5   28.58   10.53
  -1 -15  -6   12.97    7.21
  -1 -15  -6   -1.03    7.23
   1 -15   6   22.99   11.40
   1 -15   6   27.20   10.86
  -1 -15  -7    6.28    6.14
  -1 -15  -7   -6.30    8.15
   1 -15   7    6.37    8.37
   1 -15   7   -5.39    8.31
  -1 -15  -8   -6.86    7.62
   1 -15   8   20.11    9.56
   1 -15   8    3.35    8.23
   1 -15   9    8.75    9.00
  -1 -15  -9   19.35   10.02
   1 -15   9   11.78    6.95
   1 -15  10   -3.62    6.28
   1 -15  11    4.84    6.83
  -1 -14  12   22.17   10.22
  -1 -14  11   -6.04    9.00
  -1 -14  10   -5.10    7.64
   1 -14 -10   -2.65    8.42
  -1 -14  10    2.18    7.01
  -1 -14  10    5.63   10.35
  -1 -14   9    7.33    8.90
   1 -14  -9   10.28    7.60
  -1 -14   9   -6.20    6.40
  -1 -14   9   22.16    9.93
  -1 -14   8    0.05    7.22
   1 -14  -8   15.29    8.70
  -1 -14   8    8.61    6.19
  -1 -14   8   16.72   10.75
  -1 -14   7    1.61    7.13
   1 -14  -7    6.03    7.88
  -1 -14   7   12.21    7.13
  -1 -14   7    7.76    7.77
  -1 -14   6   11.33    7.69
  -1 -14   6   11.19    5.71
   1 -14  -6    4.74    6.44
  -1 -14   6   13.11    6.70
  -1 -14   6    8.25    7.84
  -1 -14   5   35.79    8.80
   1 -14  -5   35.91   10.05
  -1 -14   5   28.06    6.85
  -1 -14   5   43.01    8.23
  -1 -14   5   62.59   12.38
  -1 -14   4   22.48    6.02
  -1 -14   4   35.76    7.52
   1 -14  -4   34.24   10.13
  -1 -14   4   37.17    6.94
  -1 -14   4   46.64   10.82
   1 -14  -3    4.34    3.90
  -1 -14   3   -7.36    8.15
   1 -14  -3   -0.78    6.35
  -1 -14   3    5.58    3.86
  -1 -14   3   -1.23    3.62
  -1 -14   3    6.00    7.66
  -1 -14   2    2.19    5.50
   1 -14  -2    5.83    5.02
  -1 -14   2    6.10    4.58
   1 -14  -2   -6.32    6.64
   1 -14  -2    0.23    3.08
  -1 -14   2    3.61    3.37
  -1 -14   2   -6.14    6.78
  -1 -14   1    2.97    4.73
   1 -14  -1    7.76    4.85
  -1 -14   1   -4.65    6.25
   1 -14  -1   12.49    7.39
   1 -14  -1    5.92    6.34
  -1 -14   1    0.78    5.58
   1 -14   0   21.34    7.70
  -1 -14   0   28.35    8.05
   1 -14   0   14.31    6.93
  -1 -14   0   15.30    6.89
  -1 -14   0   15.56    5.60
  -1 -14   0   24.07    5.07
   1 -14   0   26.23    8.78
   1 -14   1   23.01    7.69
  -1 -14  -1   27.43    7.37
  -1 -14  -1   17.63    4.64
   1 -14   1   30.25    9.13
  -1 -14  -1   25.20    7.41
  -1 -14  -1   16.11    7.56
   1 -14   1   13.91    7.40
  -1 -14  -2    5.31    5.63
   1 -14   2    9.08    6.92
   1 -14   2   15.62    6.51
  -1 -14  -2   10.70    4.27
  -1 -14  -2    9.42    5.56
  -1 -14  -2   -1.57    6.07
   1 -14   2    3.51    6.79
  -1 -14  -3   -1.94    5.75
   1 -14   3   -8.67    6.46
  -1 -14  -3    8.80    5.08
  -1 -14  -3   13.31    5.94
   1 -14   3   10.54    7.62
   1 -14   3   -8.24    7.87
  -1 -14  -4   18.08    5.83
   1 -14   4   20.68    8.75
   1 -14   4   14.85    6.61
  -1 -14  -4   24.53    7.07
  -1 -14  -4   24.27    8.86
   1 -14   4   25.95    6.52
   1 -14   4   25.79   10.31
   1 -14   5   22.50    9.01
  -1 -14  -5    1.53    4.99
  -1 -14  -5    4.39    6.47
   1 -14   5   12.89    5.73
   1 -14   5   20.47   10.08
   1 -14   6   26.27   11.86
  -1 -14  -6    9.43    6.75
  -1 -14  -6   20.94    7.53
   1 -14   6   19.60    6.58
   1 -14   7   11.50    8.95
  -1 -14  -7  -11.63    9.32
   1 -14   7   -3.79    5.29
   1 -14   7  -11.37    9.83
   1 -14   8   16.92    9.57
  -1 -14  -8   -1.44    7.12
   1 -14   8    2.86    6.77
   1 -14   8   -9.06    8.51
   1 -14   9   29.16   11.08
  -1 -14  -9   10.60    8.31
   1 -14   9   12.58    7.55
   1 -14   9    7.95    7.85
   1 -14  10   20.73   11.29
  -1 -14 -10    6.13    7.95
   1 -14  10   -0.58    6.71
   1 -14  10   -3.47    9.69
   1 -14  11   -3.06    8.25
   1 -14  12    2.11    7.04
  -1 -13  12   -9.71    7.89
  -1 -13  11   12.66   10.03
   1 -13 -11   -7.27    8.57
  -1 -13  11   12.70    9.34
  -1 -13  10    7.89    9.14
   1 -13 -10    5.75    7.39
  -1 -13  10    3.21    6.82
  -1 -13  10   12.66   10.07
  -1 -13   9   -3.28    7.34
   1 -13  -9  -10.83    9.60
  -1 -13   9    6.18    6.35
  -1 -13   9    6.42    8.85
  -1 -13   8    4.84    6.77
   1 -13  -8   -5.85    7.82
  -1 -13   8   -2.15    5.98
  -1 -13   8   -6.21    6.95
  -1 -13   7    6.94    7.62
   1 -13  -7    3.04    8.14
  -1 -13   7   10.92    6.97
  -1 -13   7   -7.15    8.08
  -1 -13   6   17.35    7.45
  -1 -13   6   32.12    7.26
   1 -13  -6   21.49    9.22
  -1 -13   6   23.56    7.00
  -1 -13   6    6.53    6.56
  -1 -13   5   30.05    8.85
   1 -13  -5   47.39   11.11
  -1 -13   5   39.56    7.61
  -1 -13   5   49.18    8.75
  -1 -13   5   62.83   11.51
   1 -13  -4   57.68    7.11
  -1 -13   4   63.43   11.15
  -1 -13   4   46.95    7.86
   1 -13  -4   80.09   13.29
  -1 -13   4   56.06    8.26
  -1 -13   4   63.29   12.05
  -1 -13   3    3.93    4.75
   1 -13  -3    7.28    5.26
   1 -13  -3    7.99    6.80
  -1 -13   3    5.52    4.24
  -1 -13   3    2.61    3.66
  -1 -13   3   10.20    5.55
   1 -13  -2   16.92    6.45
  -1 -13   2    7.91    6.42
  -1 -13   2    3.85    2.57
  -1 -13   2    2.62    3.75
   1 -13  -2    1.02    6.18
  -1 -13   2    2.01    2.90
  -1 -13   2    7.69    6.40
   1 -13  -1   14.15    5.28
  -1 -13   1   19.76    6.84
   1 -13  -1    8.44    5.30
   1 -13  -1    8.44    3.21
  -1 -13   1   -1.29    4.48
  -1 -13   1   12.99    3.73
   1 -13  -1   11.99    7.61
  -1 -13   1   16.16    4.07
  -1 -13   1    6.69    5.46
   1 -13   0   13.68    6.20
  -1 -13   0   21.31    6.20
  -1 -13   0   20.35    4.69
   1 -13   0   30.96    8.95
  -1 -13   0    9.06    4.38
   1 -13   0   14.28    2.74
  -1 -13   0   18.54    6.94
   1 -13   0   10.77    7.54
  -1 -13   0   14.37    3.04
  -1 -13  -1   33.83    8.05
   1 -13   1   38.61    8.68
  -1 -13  -1   17.61    7.17
  -1 -13  -1   20.37    5.15
   1 -13   1   27.35    8.13
  -1 -13  -1   21.11    6.67
   1 -13   1   15.21    7.51
   1 -13   1   20.99    5.98
  -1 -13  -2   32.35    8.25
   1 -13   2   34.01    8.39
  -1 -13  -2   36.68    6.33
  -1 -13  -2   38.78    7.76
   1 -13   2   33.73    8.71
   1 -13   2   32.36    9.41
   1 -13   3   19.44    7.81
  -1 -13  -3   10.60    4.48
   1 -13   3    7.43    6.01
  -1 -13  -3    5.70    6.12
  -1 -13  -3    7.96    4.37
   1 -13   3   14.24    4.91
   1 -13   3   12.34    6.34
  -1 -13  -4   84.52    9.50
   1 -13   4   76.79   12.89
  -1 -13  -4   95.30   13.76
  -1 -13  -4   76.20   10.44
   1 -13   4   84.78   10.17
   1 -13   4   68.77   12.71
   1 -13   5  123.07   16.14
  -1 -13  -5  108.65    9.80
  -1 -13  -5   95.19   11.95
  -1 -13  -5  107.57   14.81
   1 -13   5  113.79   12.37
   1 -13   5   99.61   15.21
   1 -13   6   13.23    9.22
  -1 -13  -6   -6.81    7.72
   1 -13   6   -2.85    4.57
   1 -13   6   19.91    9.98
   1 -13   7   -0.71    6.72
  -1 -13  -7    4.96    6.86
   1 -13   7   -1.81    5.09
   1 -13   7  -17.69   10.25
   1 -13   8   29.59   10.44
  -1 -13  -8   10.55    6.91
   1 -13   8   12.10    6.34
   1 -13   8   14.36    9.06
   1 -13   9   12.10    7.93
  -1 -13  -9   10.01    7.09
   1 -13   9    2.66    5.97
   1 -13   9    5.99    8.79
   1 -13  10    8.70   11.19
  -1 -13 -10    1.65    8.51
   1 -13  10   -5.88    6.45
   1 -13  10   15.12   10.08
   1 -13  11   26.80   11.07
  -1 -13 -11    9.47    8.41
   1 -13  11    6.31    8.48
   1 -13  11   33.10   12.09
   1 -13  12    7.73    7.76
  -1 -12  13   -7.17    7.16
  -1 -12  12   -1.43    7.25
   1 -12 -12    2.87    7.31
  -1 -12  12    3.57    7.51
  -1 -12  11   -2.17    6.84
   1 -12 -11    0.38    7.16
  -1 -12  11    3.41    7.60
  -1 -12  11   12.48   11.50
  -1 -12  10    0.71    6.46
   1 -12 -10   12.46    9.12
  -1 -12  10   17.66    8.77
  -1 -12  10   14.33    9.74
  -1 -12   9    4.59    6.78
   1 -12  -9   -6.05    9.37
  -1 -12   9   16.68    8.48
  -1 -12   9   19.33   10.98
  -1 -12   8    6.68    7.38
   1 -12  -8   19.57    9.37
  -1 -12   8    4.05    5.46
  -1 -12   8   13.72    8.82
  -1 -12   7   17.28    8.13
   1 -12  -7   20.29    8.80
  -1 -12   7   12.79    6.38
  -1 -12   7    8.24    7.93
  -1 -12   6   22.41    7.93
   1 -12  -6   30.22    9.78
  -1 -12   6   32.40    8.16
  -1 -12   6   27.53    7.34
  -1 -12   5   61.78   11.14
   1 -12  -5   76.73   13.49
  -1 -12   5   62.73    8.49
  -1 -12   5   43.84    8.08
  -1 -12   5   62.78   11.21
   1 -12  -4    6.84    4.17
   1 -12  -4    4.72    4.13
  -1 -12   4    5.09    6.79
  -1 -12   4    5.32    2.29
   1 -12  -4    3.74    6.15
  -1 -12   4    7.79    4.14
  -1 -12   4    4.03    4.86
  -1 -12   4   13.89    7.32
  -1 -12   3  153.47    7.41
   1 -12  -3  165.05   12.81
   1 -12  -3  153.18   10.65
  -1 -12   3  153.00   15.57
   1 -12  -3  157.44   11.79
   1 -12  -3  152.26   16.04
  -1 -12   3  160.13   13.29
  -1 -12   3  149.49   15.81
  -1 -12   3  153.23   12.02
   1 -12  -2   28.49    6.62
   1 -12  -2   28.78    5.95
  -1 -12   2   28.66    7.75
  -1 -12   2   25.03    6.29
  -1 -12   2   28.47    4.24
   1 -12  -2   31.66    9.52
   1 -12  -2   35.17    5.90
  -1 -12   2   25.87    5.48
  -1 -12   2   28.21    8.26
   1 -12  -1   89.59   10.57
  -1 -12   1  110.14   12.67
   1 -12  -1   93.94    9.81
  -1 -12   1   89.83    7.58
   1 -12  -1   86.02    7.14
  -1 -12   1  105.81   11.63
   1 -12  -1   86.74   12.41
  -1 -12   1   85.14    7.76
   1 -12  -1   69.06    9.53
  -1 -12   1   84.37   11.78
  -1 -12   0   27.29    7.31
   1 -12   0   17.80    5.96
   1 -12   0   22.00    6.50
  -1 -12   0   11.89    3.82
  -1 -12   0   -0.51    5.29
   1 -12   0   16.72    3.19
   1 -12   0   25.49    7.30
   1 -12   0   20.40    3.14
   1 -12   0   10.31    6.57
  -1 -12   0   17.44    3.80
  -1 -12   0   14.97    5.95
   1 -12   0    4.96    4.44
  -1 -12  -1   36.49    7.48
   1 -12   1   30.43    7.87
  -1 -12  -1   19.00    6.18
  -1 -12  -1   34.66    5.90
   1 -12   1   24.90    7.37
  -1 -12  -1   27.74    3.19
   1 -12   1   25.16    8.34
  -1 -12  -1   18.18    6.48
   1 -12   1   33.18    6.24
   1 -12   2   11.13    6.23
  -1 -12  -2   10.55    5.69
  -1 -12  -2   10.77    5.88
   1 -12   2   10.14    5.57
  -1 -12  -2    9.35    4.58
   1 -12   2   12.83    4.29
   1 -12   2    1.88    8.91
   1 -12   2   10.04    4.70
  -1 -12  -3    6.62    3.97
   1 -12   3   11.52    7.63
  -1 -12  -3    7.75    4.79
  -1 -12  -3    3.29    5.33
   1 -12   3    0.74    3.91
   1 -12   3    6.52    7.25
   1 -12   3    9.64    4.40
   1 -12   4   53.90   11.47
  -1 -12  -4   62.28    9.18
  -1 -12  -4   74.55    8.74
  -1 -12  -4   65.42    9.33
  -1 -12  -4   66.70   10.98
   1 -12   4   70.24    9.13
   1 -12   4   64.31    8.52
   1 -12   4   77.66   13.57
   1 -12   5  125.86   15.75
  -1 -12  -5  121.40    9.80
  -1 -12  -5  118.94   14.96
   1 -12   5  129.51   13.30
   1 -12   5  112.63   11.03
   1 -12   5  136.85   16.74
   1 -12   6   10.79    8.68
  -1 -12  -6    6.94    3.12
  -1 -12  -6    0.29    5.97
   1 -12   6    5.14    5.32
   1 -12   6    6.97    6.63
   1 -12   7  149.20   18.34
  -1 -12  -7  147.78   17.19
   1 -12   7  155.32   16.10
   1 -12   7  148.99   17.28
   1 -12   8   -2.39    7.68
  -1 -12  -8    1.52    6.45
   1 -12   8   -3.60    6.21
   1 -12   8    3.21    8.03
   1 -12   9   30.35   11.27
  -1 -12  -9   30.19   10.42
   1 -12   9   10.61    7.90
   1 -12   9   13.37    8.27
   1 -12  10   21.71   10.10
  -1 -12 -10   16.57   10.09
   1 -12  10   16.12    8.63
   1 -12  10   10.15    8.47
   1 -12  11    8.41    8.92
  -1 -12 -11   21.77   10.00
   1 -12  11    6.53    7.61
   1 -12  11   17.76   10.62
   1 -12  12    7.99    9.15
  -1 -12 -12   15.46    9.28
   1 -12  12    9.89    8.51
   1 -12  12   37.07   13.66
   1 -12  13   -2.52    9.07
  -1 -11  13    3.08    7.45
  -1 -11  13   -5.28    7.39
  -1 -11  12   -2.02    8.14
  -1 -11  12   11.38    8.45
   1 -11 -12   18.10   11.03
  -1 -11  11    0.60    8.69
   1 -11 -11   -0.12    7.75
  -1 -11  11   10.80    7.57
  -1 -11  10   -3.07    7.86
   1 -11 -10    3.88    6.66
  -1 -11  10   16.07    8.34
  -1 -11   9    7.64    6.53
   1 -11  -9   -8.91    8.38
  -1 -11   9    1.75    6.32
  -1 -11   9    9.91    9.09
  -1 -11   8   13.38    7.15
   1 -11  -8   36.03   11.39
  -1 -11   8    9.90    6.90
  -1 -11   8   23.67    8.91
  -1 -11   7   27.18    8.58
   1 -11  -7   31.95   10.05
  -1 -11   7   29.71    8.45
  -1 -11   7   21.86    7.82
  -1 -11   6   18.50    8.04
   1 -11  -6   11.43    7.61
  -1 -11   6    9.92    4.29
  -1 -11   6   15.20    6.06
  -1 -11   6   17.00    6.76
  -1 -11   5   99.08   14.40
   1 -11  -5   74.05   12.24
  -1 -11   5   74.17   10.21
  -1 -11   5   55.41   10.55
   1 -11  -4   65.57    8.77
   1 -11  -4   74.19    6.85
  -1 -11   4   79.50   11.98
   1 -11  -4   79.79    7.62
  -1 -11   4   77.78    5.48
  -1 -11   4   90.12    9.77
   1 -11  -4   64.44   10.51
  -1 -11   4   78.76    9.67
  -1 -11   4   86.94   13.53
   1 -11  -3   30.99    5.93
  -1 -11   3   27.17    8.14
   1 -11  -3   24.48    5.65
   1 -11  -3   30.39    5.38
   1 -11  -3   12.58    6.21
  -1 -11   3   22.85    3.60
  -1 -11   3   24.83    5.65
  -1 -11   3   35.03    6.79
  -1 -11   3   37.38    8.72
  -1 -11   2  112.68   13.23
  -1 -11   2  100.92    7.15
   1 -11  -2  103.52    8.96
   1 -11  -2   96.26    9.80
   1 -11  -2   95.50    8.73
   1 -11  -2  116.72   13.95
  -1 -11   2  107.21   10.64
  -1 -11   2   93.97    8.93
  -1 -11   2  102.92   12.47
   1 -11  -2   91.96   10.75
   1 -11  -1   14.57    6.08
  -1 -11   1   26.60    7.04
   1 -11  -1   19.19    5.47
  -1 -11   1   16.86    5.50
   1 -11  -1   26.49    8.43
  -1 -11   1   21.34    4.58
   1 -11  -1   17.33    4.00
  -1 -11   1   13.36    5.85
  -1 -11   1   17.14    4.34
   1 -11  -1   15.98    5.55
  -1 -11   0   38.83    8.13
   1 -11   0   39.45    7.05
   1 -11   0   31.70    6.99
   1 -11   0   44.77    4.32
  -1 -11   0   37.68    6.98
  -1 -11   0   39.38    5.37
   1 -11   0   37.86    4.19
   1 -11   0   38.04    8.52
  -1 -11   0   43.36    4.90
  -1 -11   0   41.22    8.23
   1 -11   0   23.97    5.86
   1 -11   1   11.75    6.16
  -1 -11  -1   17.47    6.03
   1 -11   1   12.26    5.28
   1 -11   1   13.73    5.92
  -1 -11  -1    7.82    3.72
  -1 -11  -1    7.98    4.69
   1 -11   1   11.14    6.99
  -1 -11  -1   10.84    2.54
   1 -11   1    8.95    4.81
  -1 -11  -2   15.04    5.30
  -1 -11  -2   10.70    4.82
   1 -11   2   12.92    6.64
  -1 -11  -2   14.70    5.09
  -1 -11  -2   18.42    6.49
   1 -11   2    9.39    4.10
   1 -11   2    0.41    7.91
   1 -11   2    8.86    4.47
  -1 -11  -3   37.50    6.41
   1 -11   3   28.82    8.15
  -1 -11  -3   26.47    6.16
  -1 -11  -3   40.15    9.09
  -1 -11  -3   41.99    7.66
   1 -11   3   34.66    6.30
   1 -11   3   22.99    7.87
   1 -11   3   36.98    6.45
  -1 -11  -4   56.43    8.49
  -1 -11  -4   71.49    8.05
   1 -11   4   72.98   11.58
  -1 -11  -4   59.84   10.05
   1 -11   4   68.20    9.42
   1 -11   4   69.67   11.89
   1 -11   4   56.55    7.57
  -1 -11  -5   26.49    5.25
   1 -11   5   22.06    9.15
  -1 -11  -5   33.67    7.32
  -1 -11  -5   24.63    8.21
   1 -11   5   27.99    7.55
   1 -11   5   21.12    8.79
   1 -11   5   22.00    5.47
   1 -11   6   62.88   11.49
  -1 -11  -6   68.10    6.45
  -1 -11  -6   44.21    9.12
   1 -11   6   73.95   10.56
   1 -11   6   81.69   14.36
   1 -11   6   64.46    8.27
   1 -11   7    5.17    7.62
  -1 -11  -7   -1.92    6.70
   1 -11   7    8.88    6.76
   1 -11   7   -7.96    8.81
   1 -11   8   10.67    7.86
  -1 -11  -8    2.82    6.66
   1 -11   8   11.15    7.33
   1 -11   8   11.17    7.48
   1 -11   9   11.23    9.38
  -1 -11  -9    0.61    6.93
   1 -11   9    4.88    6.15
   1 -11   9    1.88    7.62
   1 -11  10    9.92    9.11
  -1 -11 -10    5.05    8.02
   1 -11  10   23.40    8.79
   1 -11  10    9.70    8.69
   1 -11  11   24.63   11.64
  -1 -11 -11   -0.91    6.72
   1 -11  11    4.16    7.62
   1 -11  11    8.70    9.69
   1 -11  12    7.54    8.23
  -1 -11 -12   17.10    9.69
   1 -11  12   17.16   10.81
   1 -11  12   23.33   12.09
   1 -11  13    3.63    7.57
  -1 -10  13   -1.91    8.38
  -1 -10  13    6.14    7.47
   1 -10 -13   16.77   11.74
  -1 -10  12    2.76    6.37
  -1 -10  12    0.47    6.80
   1 -10 -12    1.01    7.11
  -1 -10  11    6.91    7.22
   1 -10 -11    6.96    7.03
  -1 -10  11    5.83    7.92
  -1 -10  10    1.67    7.25
   1 -10 -10    5.36    7.48
  -1 -10  10   -3.64    6.28
  -1 -10  10   21.79   10.49
  -1 -10   9    3.63    6.86
   1 -10  -9  -15.78    9.48
  -1 -10   9   -2.56    6.06
  -1 -10   9   12.30    8.98
  -1 -10   8  285.86   23.37
   1 -10  -8  264.94   22.91
  -1 -10   8  276.90   21.63
  -1 -10   8  300.41   23.65
  -1 -10   7   60.31   11.57
  -1 -10   7   47.25    7.44
   1 -10  -7   57.78   11.19
  -1 -10   7   58.72   10.26
  -1 -10   7   58.26   11.72
  -1 -10   6   37.07    9.69
  -1 -10   6   18.12    5.09
   1 -10  -6   35.03    9.59
  -1 -10   6   26.83    7.12
  -1 -10   6    7.42    7.76
  -1 -10   5   96.43   13.05
   1 -10  -5   86.22   12.55
  -1 -10   5   80.98   10.17
  -1 -10   5   71.39    9.68
   1 -10  -4    2.33    4.31
  -1 -10   4    0.03    5.86
   1 -10  -4    4.35    2.98
   1 -10  -4    6.34    3.56
  -1 -10   4    3.97    2.70
   1 -10  -4   -0.35    6.45
  -1 -10   4    1.60    4.09
  -1 -10   4   13.95    7.50
   1 -10  -3   10.07    4.43
  -1 -10   3   13.14    5.81
   1 -10  -3   22.71    4.71
   1 -10  -3   20.89    5.07
  -1 -10   3   19.61    5.52
   1 -10  -3   11.43    6.51
  -1 -10   3   17.71    3.43
  -1 -10   3   17.48    5.36
   1 -10  -3   18.25    6.35
  -1 -10   3    9.84    6.18
   1 -10  -2   68.65    7.17
   1 -10  -2   62.62    6.62
  -1 -10   2   60.65    5.76
   1 -10  -2   70.06    8.27
  -1 -10   2   61.95    9.53
   1 -10  -2   62.72   10.02
  -1 -10   2   57.38    7.81
  -1 -10   2   71.63    7.73
   1 -10  -2   66.74    8.89
  -1 -10   2   53.64    8.66
   1 -10  -1   18.20    5.36
  -1 -10   1   14.31    5.23
   1 -10  -1   11.03    4.58
  -1 -10   1   11.48    3.56
   1 -10  -1   15.81    6.82
   1 -10  -1   12.65    3.65
  -1 -10   1   12.83    5.19
  -1 -10   1    3.42    6.18
  -1 -10   1   12.07    3.88
   1 -10  -1    8.64    3.62
   1 -10   0   55.28    4.69
   1 -10   0   44.86    7.88
   1 -10   0   45.12    6.84
  -1 -10   0   47.62    7.94
  -1 -10   0   49.19    8.12
  -1 -10   0   51.77    6.97
  -1 -10   0   48.09    5.90
   1 -10   0   37.30    7.85
  -1 -10   0   45.73    8.35
  -1 -10   0   48.66    5.03
   1 -10   0   49.12    7.36
   1 -10   1   26.49    6.53
  -1 -10  -1   32.67    6.85
   1 -10   1   34.75    6.79
  -1 -10  -1   23.23    5.52
  -1 -10  -1   17.24    5.15
   1 -10   1   25.67    6.34
  -1 -10  -1   30.80    5.71
   1 -10   1   23.90    7.94
  -1 -10  -1   29.31    3.61
   1 -10   1   28.47    5.53
   1 -10   2    1.64    3.92
   1 -10   2    7.84    6.08
  -1 -10  -2    5.78    4.32
  -1 -10  -2    8.47    5.57
  -1 -10  -2    7.86    5.44
  -1 -10  -2    7.07    4.79
   1 -10   2    4.78    3.40
   1 -10   2   -1.43    6.35
  -1 -10  -2    5.05    1.86
   1 -10   2    3.47    3.63
   1 -10   3   72.97   11.05
  -1 -10  -3   69.51    8.09
  -1 -10  -3   73.90    8.56
  -1 -10  -3   69.68   10.07
  -1 -10  -3   74.64    9.44
   1 -10   3   76.56    8.34
   1 -10   3   80.07    8.51
   1 -10   3   69.71   10.61
  -1 -10  -4    4.98    3.61
   1 -10   4    8.12    6.77
  -1 -10  -4   -0.65    3.91
  -1 -10  -4    3.16    5.68
  -1 -10  -4    1.16    1.16
   1 -10   4    3.01    4.44
   1 -10   4   -2.23    6.51
   1 -10   4    2.08    3.18
  -1 -10  -5  204.96   11.26
   1 -10   5  227.04   19.50
  -1 -10  -5  213.21   18.01
   1 -10   5  240.65   19.93
  -1 -10  -5  200.10    7.26
   1 -10   5  227.23   16.53
   1 -10   5  207.63   13.29
   1 -10   6   76.57   13.16
  -1 -10  -6   64.86    6.09
  -1 -10  -6   57.91   10.33
  -1 -10  -6   69.11    5.43
   1 -10   6   67.59   10.39
   1 -10   6   95.76   14.88
   1 -10   6   60.71    7.92
  -1 -10  -7   62.00    5.09
   1 -10   7   84.07   14.18
  -1 -10  -7   74.03   12.53
  -1 -10  -7   67.33    6.24
   1 -10   7   75.38   11.63
   1 -10   7   65.12    8.71
   1 -10   7   51.33   10.80
   1 -10   8   82.38   14.30
  -1 -10  -8   60.39   11.44
   1 -10   8   72.61   12.41
   1 -10   8   69.35   12.45
   1 -10   9   23.19   10.65
  -1 -10  -9    0.86    6.83
   1 -10   9   12.32    8.67
   1 -10   9    9.54    8.08
   1 -10  10   32.26   11.67
  -1 -10 -10    6.03    7.16
   1 -10  10   18.16    8.20
   1 -10  10   36.86   10.86
   1 -10  11   15.69   10.31
  -1 -10 -11   11.25    7.86
   1 -10  11   -0.83    6.94
   1 -10  11   15.77   10.28
   1 -10  12   13.77    9.11
  -1 -10 -12   13.06    9.39
   1 -10  12    9.86    8.64
   1 -10  12    4.98   10.50
   1 -10  13    0.48    8.84
   1 -10  13   17.35    9.96
  -1 -10 -13   -4.67    8.02
   1 -10  14   10.54    8.38
  -1  -9  14    7.84    8.71
  -1  -9  14   -0.06    6.54
   1  -9 -14   -0.76    7.40
  -1  -9  13   11.19    7.69
  -1  -9  13   -4.16    6.87
   1  -9 -13    7.75    7.88
  -1  -9  12   10.45    8.39
  -1  -9  12    6.65    7.31
   1  -9 -12    2.00    6.90
  -1  -9  11    1.19    6.77
  -1  -9  11    9.89    7.35
   1  -9 -11    1.06    7.51
  -1  -9  10    2.38    6.82
   1  -9 -10   15.55    8.25
  -1  -9  10    1.57    6.21
  -1  -9   9   95.77   14.22
   1  -9  -9   94.41   14.13
  -1  -9   9  118.59   14.95
  -1  -9   9  114.16   15.44
  -1  -9   8   32.87    8.65
  -1  -9   8   46.59    7.93
   1  -9  -8   69.78   13.18
  -1  -9   8   54.03   10.28
  -1  -9   8   50.25   11.40
  -1  -9   7  149.07   16.55
   1  -9  -7  142.14   16.12
  -1  -9   7  114.87   10.28
  -1  -9   7  141.31   14.79
  -1  -9   7  163.27   16.97
  -1  -9   6   90.73   13.08
   1  -9  -6   77.84   12.13
  -1  -9   6   80.42    8.46
  -1  -9   6   77.12   10.78
  -1  -9   6   81.17   11.54
   1  -9  -5   74.85    9.77
  -1  -9   5   71.39   11.05
  -1  -9   5   55.28    6.01
   1  -9  -5   62.96   10.50
  -1  -9   5   64.31    9.17
  -1  -9   5   58.25    9.60
  -1  -9   4   54.34    5.26
  -1  -9   4   63.07   10.08
   1  -9  -4   63.81    8.58
   1  -9  -4   54.31    4.95
   1  -9  -4   44.25    8.53
  -1  -9   4   53.98    7.82
  -1  -9   4   81.62   11.80
  -1  -9   4   61.96    8.78
   1  -9  -4   77.85   10.07
   1  -9  -3  129.92    7.84
   1  -9  -3  140.65   10.87
  -1  -9   3  131.80   13.12
  -1  -9   3  126.60    7.33
   1  -9  -3  136.67    8.86
  -1  -9   3  135.88   10.13
   1  -9  -3  130.93   13.55
  -1  -9   3  148.60   13.54
  -1  -9   3  136.61   11.05
  -1  -9   3  134.97   12.04
   1  -9  -3  137.96   11.93
  -1  -9   2  130.25   12.64
   1  -9  -2  107.88    7.77
   1  -9  -2  121.55    9.34
   1  -9  -2  117.62    9.06
  -1  -9   2  120.66    7.46
  -1  -9   2  125.55    9.99
   1  -9  -2  113.62   12.16
  -1  -9   2  123.11    9.47
  -1  -9   2  121.15   11.73
   1  -9  -2  119.49   10.49
  -1  -9   2  122.96   11.44
   1  -9  -1   65.19    7.01
   1  -9  -1   72.71    6.31
  -1  -9   1   70.05    9.34
  -1  -9   1   66.41    8.78
   1  -9  -1   70.11    7.84
  -1  -9   1   63.78    5.91
  -1  -9   1   75.82    8.04
   1  -9  -1   81.62   10.55
  -1  -9   1   57.04    8.10
  -1  -9   1   70.06    6.65
  -1  -9   1   63.65    8.56
   1  -9  -1   71.49    9.51
   1  -9  -1   63.34    7.45
  -1  -9   0  109.47   10.37
  -1  -9   0  103.59    8.09
  -1  -9   0  121.56   10.98
   1  -9   0  117.64    6.42
   1  -9   0  117.93   10.63
   1  -9   0  118.51    9.48
  -1  -9   0  108.37    9.28
   1  -9   0  115.31   11.86
  -1  -9   0  113.44    7.26
  -1  -9   0  116.95   11.11
  -1  -9   0  113.11   10.96
   1  -9   0  111.88   11.55
   1  -9   0  103.22    8.92
   1  -9   1  114.73   10.08
  -1  -9  -1   95.19    9.83
  -1  -9  -1   96.65    8.32
   1  -9   1   95.21    9.98
  -1  -9  -1   92.31    9.09
  -1  -9  -1   81.00    8.68
   1  -9   1   96.05   11.50
  -1  -9  -1  102.61    5.97
   1  -9   1   95.69    7.01
   1  -9   1  102.16    8.53
  -1  -9  -1   96.33   10.53
   1  -9   1  108.83   10.98
  -1  -9  -2   38.95    6.74
   1  -9   2   33.98    6.05
  -1  -9  -2   38.82    6.00
   1  -9   2   42.11    8.26
  -1  -9  -2   39.69    7.18
  -1  -9  -2   31.09    5.65
   1  -9   2   43.32    5.73
   1  -9   2   38.17    8.12
  -1  -9  -2   39.92    3.47
   1  -9   2   38.80    5.62
   1  -9   2   46.47    7.92
  -1  -9  -3   47.20    7.14
  -1  -9  -3   50.15    6.36
   1  -9   3   71.98    9.21
   1  -9   3   64.52   10.22
  -1  -9  -3   55.83    8.99
  -1  -9  -3   43.36    3.57
   1  -9   3   53.24    7.06
   1  -9   3   70.35    9.48
   1  -9   3   54.55    6.57
   1  -9   3   59.97   10.37
  -1  -9  -4    8.69    4.79
   1  -9   4   10.16    6.63
  -1  -9  -4   15.39    7.27
   1  -9   4    0.29    4.64
  -1  -9  -4   -1.26    1.89
   1  -9   4    7.80    6.93
   1  -9   4   -0.82    4.74
   1  -9   4    3.18    3.57
   1  -9   5  286.69   20.88
  -1  -9  -5  297.73   20.04
   1  -9   5  331.64   22.19
   1  -9   5  303.31   18.47
  -1  -9  -5  291.08   10.50
   1  -9   5  272.00   14.29
   1  -9   6  189.42   17.87
  -1  -9  -6  183.77   16.40
   1  -9   6  188.51   16.07
   1  -9   6  234.70   19.13
  -1  -9  -6  208.27   10.48
   1  -9   6  192.48   12.76
   1  -9   7   21.07    8.59
  -1  -9  -7   15.29    7.36
  -1  -9  -7   21.47    4.41
   1  -9   7   17.31    7.96
   1  -9   7   18.83    7.44
   1  -9   7   18.97    5.60
   1  -9   8   21.32    9.14
  -1  -9  -8   15.64    2.70
  -1  -9  -8   20.29    8.68
   1  -9   8   15.95    6.41
  -1  -9  -8   21.37    4.87
   1  -9   8   19.58    7.91
   1  -9   9   29.96    9.20
  -1  -9  -9   21.54    8.58
   1  -9   9   34.11    9.04
   1  -9   9   21.30    9.01
   1  -9  10    7.78    7.04
  -1  -9 -10    5.31    7.62
   1  -9  10    7.19    7.42
   1  -9  10    3.91    8.56
   1  -9  11   28.26   10.48
  -1  -9 -11   14.37    8.27
   1  -9  11   27.08    9.84
   1  -9  11   50.70   13.19
   1  -9  12   33.28   11.40
   1  -9  12   15.71    8.83
  -1  -9 -12   12.35    8.94
   1  -9  13   -1.75    6.61
   1  -9  13    5.96    7.08
  -1  -9 -13   14.53    9.74
   1  -9  14   25.16   10.81
   1  -9  14    8.57    9.30
  -1  -9 -14   16.17   11.65
  -1  -8  15    1.36    7.32
  -1  -8  14   -6.23    8.69
  -1  -8  14    5.33    8.42
  -1  -8  13    7.85    6.67
  -1  -8  13   11.76    7.69
   1  -8 -13   18.44    9.34
  -1  -8  12    6.75    6.72
   1  -8 -12    0.99    7.10
  -1  -8  11    3.44    6.25
  -1  -8  11    3.61    7.24
   1  -8 -11    2.15    7.20
  -1  -8  10    8.68    6.24
   1  -8 -10   11.62    8.22
  -1  -8  10   13.59    7.75
  -1  -8   9    9.93    6.78
  -1  -8   9   16.82    5.27
   1  -8  -9   15.23    8.52
  -1  -8   9   25.64    6.29
  -1  -8   9   13.26    6.98
  -1  -8   8  766.42   35.07
  -1  -8   8  769.57   34.35
  -1  -8   8  717.95   25.77
  -1  -8   8  739.49   33.30
   1  -8  -8  773.16   35.53
  -1  -8   8  736.15   25.98
  -1  -8   7  277.27   21.01
  -1  -8   7  255.71   15.78
  -1  -8   7  305.74   21.41
   1  -8  -7  277.18   17.47
  -1  -8   7  247.00   19.29
  -1  -8   7  264.78   15.00
   1  -8  -7  274.34   20.86
  -1  -8   6  470.67   25.44
   1  -8  -6  445.76   25.33
  -1  -8   6  431.32   17.88
  -1  -8   6  443.64   23.00
  -1  -8   6  466.40   20.96
  -1  -8   6  451.23   24.11
   1  -8  -6  459.69   21.70
  -1  -8   5   40.12    5.29
   1  -8  -5   45.42    8.06
  -1  -8   5   41.61    8.79
   1  -8  -5   48.88    9.49
  -1  -8   5   38.38    5.68
  -1  -8   5   53.97    8.10
   1  -8  -5   48.46    7.96
  -1  -8   5   53.55    8.64
  -1  -8   5   41.23    7.09
  -1  -8   5   32.29    6.93
  -1  -8   4   25.49    6.51
   1  -8  -4   25.70    5.64
   1  -8  -4   21.09    6.67
  -1  -8   4   26.66    4.00
  -1  -8   4   27.08    5.84
   1  -8  -4   38.95    7.53
  -1  -8   4   28.73    6.65
  -1  -8   4   27.15    6.23
  -1  -8   4   37.84    7.97
   1  -8  -3  326.10   10.76
  -1  -8   3  319.47   18.59
   1  -8  -3  322.27   12.00
   1  -8  -3  321.02   15.88
  -1  -8   3  304.42   11.26
  -1  -8   3  318.51   18.76
   1  -8  -3  336.43   19.38
  -1  -8   3  334.21   17.80
   1  -8  -3  344.37   18.59
  -1  -8   3  325.56   18.31
  -1  -8   3  324.46   15.86
  -1  -8   3  317.48   17.30
   1  -8  -3  324.95   16.69
  -1  -8   2   18.16    6.11
   1  -8  -2   19.13    4.41
  -1  -8   2   18.50    5.55
   1  -8  -2   15.64    3.39
   1  -8  -2   15.61    3.77
  -1  -8   2   19.28    4.25
   1  -8  -2   20.08    6.13
  -1  -8   2   16.62    3.35
  -1  -8   2   13.15    3.84
  -1  -8   2   19.42    5.22
   1  -8  -2   23.98    6.13
  -1  -8   2   19.79    5.82
  -1  -8   2   27.27    6.60
   1  -8  -2   17.92    4.92
  -1  -8   2   17.12    4.71
   1  -8  -1  360.58   14.08
  -1  -8   1  350.32   12.75
  -1  -8   1  365.76   18.08
   1  -8  -1  350.41   12.83
   1  -8  -1  360.45   15.69
  -1  -8   1  389.21   18.97
  -1  -8   1  358.76   15.41
   1  -8  -1  373.04   19.49
   1  -8  -1  371.72   19.20
  -1  -8   1  336.83   17.36
  -1  -8   1  380.74   19.55
  -1  -8   1  351.21   13.34
  -1  -8   1  362.66   19.72
   1  -8  -1  358.15   18.62
  -1  -8   1  362.31   18.06
   1  -8  -1  355.75   15.63
   1  -8   0   25.68    5.94
  -1  -8   0   30.21    5.45
  -1  -8   0   29.19    5.45
   1  -8   0   34.51    5.58
   1  -8   0   28.08    3.38
   1  -8   0   28.94    6.67
  -1  -8   0   30.66    5.56
  -1  -8   0   29.50    4.69
  -1  -8   0   31.96    4.14
  -1  -8   0   32.66    6.80
  -1  -8   0   25.20    5.44
   1  -8   0   29.97    7.14
  -1  -8   0   26.09    5.53
   1  -8   0   25.38    4.62
  -1  -8   0   26.44    5.58
   1  -8   0   19.45    5.49
  -1  -8  -1  171.86   11.57
   1  -8   1  170.40   12.71
  -1  -8  -1  165.69   10.42
   1  -8   1  169.35   11.42
  -1  -8  -1  178.36   12.29
  -1  -8  -1  177.54   11.94
  -1  -8  -1  185.88   14.14
  -1  -8  -1  170.36    7.42
   1  -8   1  173.71   13.26
   1  -8   1  166.92    8.87
   1  -8   1  164.77   13.36
   1  -8   1  151.98    9.53
   1  -8   1  164.98   12.15
  -1  -8  -1  191.15   14.31
  -1  -8  -1  191.31   13.68
   1  -8   2 1006.80   30.84
  -1  -8  -2  960.13   26.27
  -1  -8  -2  984.56   27.33
   1  -8   2 1018.65   29.38
  -1  -8  -2  957.78   28.64
   1  -8   2  986.38   24.04
   1  -8   2  985.88   31.17
   1  -8   2  991.20   33.12
  -1  -8  -2  999.28   31.92
   1  -8   2  970.91   23.19
  -1  -8  -2 1013.30   31.43
  -1  -8  -2 1035.35   33.63
   1  -8   2 1037.50   30.08
  -1  -8  -3  516.78   19.82
   1  -8   3  501.24   22.23
   1  -8   3  488.55   22.85
  -1  -8  -3  485.69   21.58
   1  -8   3  499.60   19.36
   1  -8   3  513.39   24.23
  -1  -8  -3  471.01   11.67
   1  -8   3  500.03   22.48
  -1  -8  -3  526.56   23.63
   1  -8   3  479.41   16.34
   1  -8   3  514.78   21.63
   1  -8   4  265.85   16.93
  -1  -8  -4  265.03   14.64
   1  -8   4  250.75   17.40
  -1  -8  -4  268.97   17.17
   1  -8   4  272.79   17.00
   1  -8   4  272.78   15.89
   1  -8   4  262.63   18.07
  -1  -8  -4  253.58    9.59
   1  -8   4  263.31   12.66
   1  -8   4  265.80   15.69
   1  -8   5  112.69   13.20
  -1  -8  -5  117.29   12.48
  -1  -8  -5  114.58    7.31
   1  -8   5  116.07   13.58
   1  -8   5  109.48   11.04
   1  -8   5  116.25   11.54
   1  -8   5  106.25    8.86
   1  -8   6   15.18    7.93
   1  -8   6   22.97    8.02
  -1  -8  -6   -0.87    6.32
  -1  -8  -6   14.53    4.07
   1  -8   6   18.76    6.39
   1  -8   7    9.19    7.07
  -1  -8  -7    8.79    6.45
   1  -8   7    2.39    5.27
  -1  -8  -7    2.44    3.28
   1  -8   7    9.71    7.31
   1  -8   8   28.80    9.18
  -1  -8  -8   18.52    3.13
  -1  -8  -8   22.20    8.75
  -1  -8  -8   14.97    5.03
   1  -8   8   14.46    7.25
   1  -8   8   11.36    7.77
   1  -8   9    9.00    7.24
  -1  -8  -9    4.04    7.04
   1  -8   9    4.90    6.02
  -1  -8  -9   12.82    4.85
   1  -8   9    4.59    7.19
   1  -8  10   11.72    8.39
  -1  -8 -10    3.15    7.16
   1  -8  10    6.78    5.72
   1  -8  10    5.94    8.34
   1  -8  11   19.18    9.04
  -1  -8 -11   21.06    9.41
   1  -8  11   11.69    9.04
   1  -8  11   24.16   11.65
   1  -8  12   16.10    9.76
   1  -8  12   -1.05    6.57
  -1  -8 -12    1.70    7.61
   1  -8  13   -5.95    6.98
   1  -8  13   11.71    9.76
  -1  -8 -13   13.26    8.70
   1  -8  14    0.93    7.54
   1  -8  14   17.23    9.82
  -1  -8 -14   -3.02    8.12
   1  -8  15    5.40    8.70
  -1  -7  16   34.96   13.35
  -1  -7  15   25.04   11.02
  -1  -7  15   15.43    9.25
   1  -7 -15    3.89    7.33
  -1  -7  14    1.15    6.58
  -1  -7  14   15.71   10.15
   1  -7 -14   16.12    9.47
  -1  -7  13   20.49    9.16
  -1  -7  13   15.78    8.69
   1  -7 -13    8.61    8.80
  -1  -7  12   17.20    7.97
  -1  -7  12   23.26   10.21
   1  -7 -12    8.03    8.97
  -1  -7  11   13.19    6.83
  -1  -7  11   17.27    7.87
   1  -7 -11    7.89    7.28
  -1  -7  10  285.04   22.45
  -1  -7  10  278.77   22.52
   1  -7 -10  287.78   16.16
   1  -7 -10  264.35   16.96
   1  -7 -10  222.94   21.19
  -1  -7   9   11.61    6.72
   1  -7  -9   17.89    7.91
  -1  -7   9   16.26    5.69
   1  -7  -9    7.19    3.54
   1  -7  -9   14.88    5.30
  -1  -7   9   13.01    7.04
  -1  -7   8   19.53    7.39
   1  -7  -8   11.79    7.54
  -1  -7   8    9.39    4.55
  -1  -7   8   19.48    5.72
   1  -7  -8   20.73    5.63
  -1  -7   8   16.15    8.02
   1  -7  -8   12.79    4.55
  -1  -7   8   36.93   10.83
  -1  -7   7  214.57   17.47
   1  -7  -7  199.48   17.05
  -1  -7   7  192.60   12.73
  -1  -7   7  192.57   12.69
   1  -7  -7  199.69   13.63
  -1  -7   7  201.82   17.15
  -1  -7   7  199.29   16.49
  -1  -7   6    8.91    5.77
  -1  -7   6   12.63    4.27
   1  -7  -6   19.61    7.94
   1  -7  -6   10.22    5.35
  -1  -7   6   17.32    5.29
  -1  -7   6   16.08    6.65
  -1  -7   6    6.25    6.56
  -1  -7   5   83.76    7.13
  -1  -7   5   98.92   11.16
   1  -7  -5   78.31    9.33
   1  -7  -5   93.93   11.37
  -1  -7   5   81.46    7.41
  -1  -7   5   87.21    8.73
  -1  -7   5   87.81   10.29
   1  -7  -5   94.04    9.73
  -1  -7   5   96.83   10.86
  -1  -7   4  315.78   18.50
   1  -7  -4  341.48   17.22
  -1  -7   4  312.65   11.99
  -1  -7   4  319.84   18.76
   1  -7  -4  303.83   18.51
  -1  -7   4  324.09   16.39
   1  -7  -4  337.80   17.14
  -1  -7   4  335.63   17.23
  -1  -7   4  316.73   17.50
  -1  -7   4  318.66   17.04
  -1  -7   4  329.19   18.46
   1  -7  -3   49.63    4.12
  -1  -7   3   44.49    7.34
   1  -7  -3   51.30    6.72
   1  -7  -3   49.60    4.70
  -1  -7   3   44.42    7.74
   1  -7  -3   67.85    9.62
  -1  -7   3   40.62    4.53
   1  -7  -3   47.86    7.16
  -1  -7   3   50.50    6.93
  -1  -7   3   50.68    6.74
  -1  -7   3   48.82    6.96
  -1  -7   3   35.02    6.73
   1  -7  -3   63.79    7.95
  -1  -7   3   57.08    8.74
  -1  -7   2    8.48    4.60
   1  -7  -2    6.74    2.21
   1  -7  -2   13.57    3.62
  -1  -7   2    5.81    4.32
   1  -7  -2    9.20    3.29
   1  -7  -2    8.00    4.88
  -1  -7   2   10.23    3.01
  -1  -7   2    7.35    3.32
  -1  -7   2    9.53    3.95
   1  -7  -2   17.19    5.50
  -1  -7   2    6.16    3.14
   1  -7  -2   13.28    4.56
  -1  -7   2   15.33    5.35
  -1  -7   2    9.66    4.52
  -1  -7   2    9.73    3.99
   1  -7  -1  249.58   10.81
  -1  -7   1  254.23   14.23
  -1  -7   1  241.97   10.34
  -1  -7   1  266.55   15.07
   1  -7  -1  245.19   12.03
   1  -7  -1  257.75   10.51
   1  -7  -1  248.05   15.21
  -1  -7   1  267.29   12.26
  -1  -7   1  263.37   15.25
   1  -7  -1  271.57   15.40
  -1  -7   1  252.65   11.22
  -1  -7   1  252.09   14.13
   1  -7  -1  238.81   12.05
  -1  -7   1  262.05   14.70
   1  -7  -1  253.26   14.72
  -1  -7   1  268.81   15.98
  -1  -7   0   98.38    7.30
   1  -7   0   90.69    7.45
   1  -7   0   98.31    5.37
   1  -7   0   97.54    8.54
  -1  -7   0   98.05    9.27
   1  -7   0   96.32    9.61
  -1  -7   0   93.65    7.98
   1  -7   0  100.67    9.98
  -1  -7   0   96.30    6.36
  -1  -7   0   97.81    9.56
  -1  -7   0   85.51    8.28
  -1  -7   0   93.78    9.61
   1  -7   0  105.96    9.59
   1  -7   0   88.93    7.12
  -1  -7   0  107.57    9.77
   1  -7   1 1194.18   29.83
  -1  -7  -1 1158.79   28.67
  -1  -7  -1 1151.43   25.73
   1  -7   1 1124.75   27.41
  -1  -7  -1 1178.11   28.06
  -1  -7  -1 1140.63   18.53
   1  -7   1 1093.86   21.54
   1  -7   1 1205.57   32.44
   1  -7   1 1142.63   32.50
  -1  -7  -1 1206.44   32.50
  -1  -7  -1 1183.10   31.29
   1  -7   1 1128.48   22.87
  -1  -7  -1 1213.08   33.64
   1  -7   1 1147.43   29.41
   1  -7   2   80.06    8.09
   1  -7   2   75.97    9.22
  -1  -7  -2   85.80    8.39
  -1  -7  -2   94.72    9.06
   1  -7   2   79.10    8.80
   1  -7   2   72.79    7.06
  -1  -7  -2   77.35    8.49
   1  -7   2   63.33    8.55
   1  -7   2   73.06    6.13
  -1  -7  -2   80.16    9.40
  -1  -7  -2   81.26    9.13
   1  -7   2   78.64    8.15
  -1  -7  -3 1044.82   27.31
   1  -7   3 1072.86   32.06
  -1  -7  -3 1102.52   30.62
   1  -7   3 1073.93   27.42
  -1  -7  -3 1048.14   18.21
   1  -7   3 1041.19   32.49
   1  -7   3 1063.22   30.56
  -1  -7  -3 1154.21   32.50
  -1  -7  -3 1123.50   32.58
   1  -7   3 1034.35   22.29
   1  -7   3 1050.87   28.22
   1  -7   4  234.32   16.11
  -1  -7  -4  214.79   12.50
  -1  -7  -4  223.01   14.92
  -1  -7  -4  236.03   15.40
  -1  -7  -4  220.30    9.42
   1  -7   4  217.82   15.93
   1  -7   4  223.18   14.56
   1  -7   4  199.00   13.21
  -1  -7  -4  221.97   15.46
   1  -7   4  227.20   13.56
   1  -7   4  206.78   10.73
   1  -7   5  175.70   15.13
  -1  -7  -5  182.98   14.33
   1  -7   5  183.12   13.63
   1  -7   5  180.93   14.18
   1  -7   5  188.36   15.61
  -1  -7  -5  182.47   13.64
  -1  -7  -5  166.51    9.33
   1  -7   5  181.13   12.85
   1  -7   6  147.54   14.95
   1  -7   6  146.20   13.10
  -1  -7  -6  137.95   13.44
  -1  -7  -6  142.39    9.56
   1  -7   6  158.85   14.09
  -1  -7  -6  143.56   12.79
   1  -7   6  141.69   13.61
   1  -7   7  100.88   13.00
  -1  -7  -7  114.82   13.04
   1  -7   7   99.44   12.07
  -1  -7  -7  108.59    9.33
  -1  -7  -7  104.84   11.30
   1  -7   7  107.12   12.62
   1  -7   8    8.94    7.23
  -1  -7  -8   10.85    2.98
  -1  -7  -8   18.84    7.92
   1  -7   8   11.39    5.87
  -1  -7  -8   11.35    4.76
   1  -7   8   14.00    8.37
  -1  -7  -9    9.04    2.42
   1  -7   9    7.90    6.65
  -1  -7  -9    6.87    7.23
   1  -7   9    4.06    6.37
  -1  -7  -9   13.76    5.03
   1  -7  10   37.31   10.28
  -1  -7 -10   40.34    9.87
   1  -7  10   40.01    9.91
   1  -7  10   57.70   12.49
   1  -7  11   24.66    9.56
   1  -7  11   11.88    7.31
  -1  -7 -11   21.02    8.42
   1  -7  12   32.68   10.09
   1  -7  12   23.33    8.93
  -1  -7 -12   19.98   10.02
   1  -7  13   52.78   12.24
   1  -7  13   39.33   11.39
  -1  -7 -13   44.72   12.49
   1  -7  14   13.69    9.08
   1  -7  14   -1.43    7.40
  -1  -7 -14   12.24    8.89
   1  -7  15   15.67    8.94
   1  -7  15   15.36   10.82
  -1  -7 -15   29.74   10.98
   1  -7  16   36.96   12.78
  -1  -6  17   17.46    9.79
  -1  -6  16   13.31    9.78
  -1  -6  15   29.01   11.92
  -1  -6  15    7.62    7.95
   1  -6 -15    4.36    9.30
  -1  -6  14    3.88    8.79
  -1  -6  14  -10.00    8.90
   1  -6 -14    2.75    7.05
  -1  -6  13   -5.50    6.63
  -1  -6  13   -4.90    8.89
   1  -6 -13   -0.39    7.35
  -1  -6  12   48.64   11.18
  -1  -6  12   40.74   11.78
   1  -6 -12   47.91   11.62
  -1  -6  11   66.17   11.76
  -1  -6  11   48.72   11.46
   1  -6 -11   58.03   11.81
  -1  -6  10   51.09   10.18
   1  -6 -10   65.50    7.61
  -1  -6  10   65.70   12.04
   1  -6 -10   65.60   12.84
  -1  -6   9    3.54    6.61
   1  -6  -9    5.68    4.21
   1  -6  -9   12.95    4.48
  -1  -6   9    9.88    6.60
  -1  -6   9   13.09    5.41
   1  -6  -9   13.47    7.14
  -1  -6   8  165.41   16.00
  -1  -6   8  156.06   10.57
   1  -6  -8  160.89   11.59
  -1  -6   8  154.96   15.62
   1  -6  -8  156.36   11.09
   1  -6  -8  151.82   15.37
  -1  -6   8  155.93   12.16
  -1  -6   7  201.61   16.17
  -1  -6   7  232.59   17.60
  -1  -6   7  186.30   11.42
  -1  -6   7  195.60   16.14
   1  -6  -7  196.33   12.43
   1  -6  -7  198.39   11.62
   1  -6  -7  206.09   17.22
  -1  -6   7  190.07   12.07
  -1  -6   6  366.85   20.29
   1  -6  -6  385.63   20.76
  -1  -6   6  354.84   15.32
   1  -6  -6  373.81   21.11
   1  -6  -6  339.45   16.24
  -1  -6   6  410.67   21.82
  -1  -6   6  364.58   19.82
   1  -6  -6  345.15   13.85
  -1  -6   6  341.21   15.56
  -1  -6   5  296.06   13.09
  -1  -6   5  311.99   18.88
   1  -6  -5  302.37   17.25
  -1  -6   5  315.96   18.19
  -1  -6   5  305.91   12.94
   1  -6  -5  306.50   18.71
  -1  -6   5  322.53   17.94
  -1  -6   5  310.65   14.84
   1  -6  -5  305.01   15.35
  -1  -6   5  304.71   17.14
  -1  -6   5  321.89   18.50
  -1  -6   4  385.57   13.28
  -1  -6   4  394.44   19.54
   1  -6  -4  381.49   17.68
  -1  -6   4  420.20   20.55
   1  -6  -4  389.22   19.55
   1  -6  -4  412.60   17.34
  -1  -6   4  390.93   16.71
  -1  -6   4  374.65   18.12
  -1  -6   4  410.57   18.22
  -1  -6   4  390.07   19.17
   1  -6  -3  216.78    6.61
  -1  -6   3  226.00    9.58
  -1  -6   3  217.19   13.84
   1  -6  -3  238.90   12.66
  -1  -6   3  237.64   14.83
   1  -6  -3  255.85   15.42
  -1  -6   3  225.56   12.59
   1  -6  -3  245.10   13.51
  -1  -6   3  234.14   14.18
  -1  -6   3  225.08   12.45
  -1  -6   3  240.20   13.54
  -1  -6   3  228.47   14.15
   1  -6  -3  231.24   12.64
  -1  -6   2   93.25    8.90
  -1  -6   2   88.61    6.03
   1  -6  -2   78.13    4.72
   1  -6  -2   82.49    7.02
  -1  -6   2   83.76    8.77
   1  -6  -2   88.11    6.21
   1  -6  -2   90.27    9.33
  -1  -6   2   79.89    8.17
  -1  -6   2   86.45    7.30
   1  -6  -2   80.88    8.34
  -1  -6   2   92.28    8.52
  -1  -6   2   90.13    9.69
  -1  -6   2   86.93    8.18
   1  -6  -2   81.93    7.39
   1  -6  -1    5.51    3.20
   1  -6  -1    3.81    2.29
  -1  -6   1    3.11    3.22
   1  -6  -1    7.69    2.73
   1  -6  -1    9.89    4.97
  -1  -6   1    8.13    3.08
  -1  -6   1   11.04    3.31
  -1  -6   1    7.39    3.15
  -1  -6   1    5.72    3.86
  -1  -6   1   10.60    4.30
   1  -6  -1   10.01    4.40
  -1  -6   1   11.32    4.07
  -1  -6   1   12.69    4.77
   1  -6  -1    3.55    2.67
  -1  -6   0  160.03    8.80
   1  -6   0  171.45   10.37
   1  -6   0  176.95    6.77
   1  -6   0  171.84    9.16
  -1  -6   0  167.12   11.01
  -1  -6   0  183.13    9.72
  -1  -6   0  167.07   10.19
   1  -6   0  184.05   12.17
  -1  -6   0  174.41    7.82
  -1  -6   0  181.33   11.84
  -1  -6   0  180.08   11.52
   1  -6   0  181.10   11.39
   1  -6   0  182.50    9.19
  -1  -6   0  162.61   11.59
  -1  -6  -1  812.12   20.75
  -1  -6  -1  817.90   22.46
   1  -6   1  839.36   23.47
   1  -6   1  838.18   21.72
  -1  -6  -1  833.29   21.55
   1  -6   1  846.20   26.19
  -1  -6  -1  848.63   25.18
   1  -6   1  823.42   17.92
   1  -6   1  847.53   25.10
  -1  -6  -1  828.13   25.85
   1  -6   1  853.00   23.35
   1  -6   1  798.89   17.37
  -1  -6  -1  818.17   24.59
   1  -6   2  307.55   15.55
  -1  -6  -2  274.03   13.31
  -1  -6  -2  306.69   14.41
   1  -6   2  286.51   14.98
   1  -6   2  285.88   12.63
  -1  -6  -2  304.02   15.52
   1  -6   2  286.99   16.18
   1  -6   2  285.32   10.29
   1  -6   2  286.20   13.44
  -1  -6  -2  298.62   15.34
  -1  -6  -2  308.69   16.12
   1  -6   3  500.16   20.90
  -1  -6  -3  474.68   17.01
  -1  -6  -3  494.83   19.59
   1  -6   3  505.13   19.85
  -1  -6  -3  488.01   12.88
  -1  -6  -3  522.60   20.58
   1  -6   3  491.91   18.18
   1  -6   3  522.48   21.84
   1  -6   3  491.09   14.03
   1  -6   3  493.21   17.71
  -1  -6  -3  544.66   21.52
   1  -6   4 1338.70   35.62
  -1  -6  -4 1326.57   34.04
  -1  -6  -4 1358.50   23.91
   1  -6   4 1355.15   35.91
  -1  -6  -4 1369.22   33.57
   1  -6   4 1323.02   32.10
   1  -6   4 1324.29   32.38
   1  -6   4 1311.62   30.15
  -1  -6  -4 1423.01   36.25
   1  -6   5  387.15   20.57
  -1  -6  -5  380.46   19.82
  -1  -6  -5  418.01   19.03
  -1  -6  -5  398.90   14.67
   1  -6   5  392.99   19.58
   1  -6   5  431.25   21.57
   1  -6   5  414.36   18.03
  -1  -6  -5  415.99   20.94
   1  -6   6  170.13   15.02
  -1  -6  -6  186.07   14.99
   1  -6   6  192.59   14.35
   1  -6   6  178.56   14.76
   1  -6   6  195.54   15.15
  -1  -6  -6  182.33   10.97
  -1  -6  -6  192.73   13.39
   1  -6   7   33.74    8.78
  -1  -6  -7   32.81    4.15
  -1  -6  -7   28.33    8.23
   1  -6   7   27.67    7.15
   1  -6   7   28.21    7.50
  -1  -6  -7   28.27    5.60
  -1  -6  -7   23.64    5.72
   1  -6   7   31.61    8.69
   1  -6   8   13.62    7.32
  -1  -6  -8    9.20    2.85
  -1  -6  -8   24.51    8.52
  -1  -6  -8   15.05    4.54
  -1  -6  -8   12.68    4.95
   1  -6   8    9.61    6.62
   1  -6   8   31.51    9.81
  -1  -6  -9    7.69    2.67
   1  -6   9   21.35    8.98
  -1  -6  -9   17.61    9.12
   1  -6   9   20.07    8.12
  -1  -6  -9   12.95    5.55
  -1  -6  -9    6.69    5.06
   1  -6   9   24.91   10.29
  -1  -6 -10   10.23    3.03
   1  -6  10   22.19    9.26
   1  -6  10   16.76    8.37
  -1  -6 -10    5.68    4.51
  -1  -6 -10    6.96    6.50
   1  -6  11   16.12    8.18
   1  -6  11    8.67    7.14
  -1  -6 -11   19.63    8.48
   1  -6  12   25.79    9.80
   1  -6  12    8.48    7.05
  -1  -6 -12   13.37    8.94
   1  -6  13    2.74    7.36
   1  -6  13    7.46    8.64
  -1  -6 -13   12.77    7.82
   1  -6  14   37.66   11.67
   1  -6  14   34.63   11.93
  -1  -6 -14   28.28   11.71
   1  -6  15   12.42    8.41
  -1  -6 -15   12.02    9.52
   1  -6  15    8.06    7.80
   1  -6  16    1.78    7.35
   1  -6  16    9.31    8.01
   1  -6  17    9.53    9.60
  -1  -5  17    2.00    7.28
  -1  -5  16   27.39   10.61
   1  -5 -16   22.48   11.60
  -1  -5  15   20.96    9.26
  -1  -5  15   11.40    9.68
   1  -5 -15   -2.06    6.78
  -1  -5  14   28.23    9.71
  -1  -5  14   16.19    9.30
   1  -5 -14   17.20    9.28
  -1  -5  13   -6.92    7.72
  -1  -5  13   -0.77    7.49
   1  -5 -13   17.71    9.34
  -1  -5  12    6.36    7.05
  -1  -5  12    6.76    6.57
   1  -5 -12    5.44    7.67
  -1  -5  11    8.83    6.07
  -1  -5  11   11.20    6.73
   1  -5 -11    3.43    6.10
  -1  -5  10  115.89   14.05
  -1  -5  10  132.58   16.15
   1  -5 -10  128.50    9.14
   1  -5 -10  101.60   14.12
  -1  -5   9   92.63   12.24
  -1  -5   9  106.36   13.64
   1  -5  -9   98.70    8.34
   1  -5  -9  101.10   10.54
   1  -5  -9   93.49   13.39
  -1  -5   9  101.12   10.59
  -1  -5   8   22.28    7.10
   1  -5  -8   18.09    5.32
  -1  -5   8    7.39    6.64
   1  -5  -8   18.73    4.18
  -1  -5   8   21.15    5.57
   1  -5  -8   16.84    6.80
  -1  -5   7   52.47    9.46
  -1  -5   7   46.23    5.68
   1  -5  -7   46.34    5.94
   1  -5  -7   40.21    5.66
  -1  -5   7   44.63    8.44
  -1  -5   7   45.15    6.45
   1  -5  -7   42.48    8.62
  -1  -5   6  196.06   14.69
   1  -5  -6  182.51   14.11
  -1  -5   6  189.33   15.05
   1  -5  -6  182.27   14.35
  -1  -5   6  180.47   10.83
  -1  -5   6  194.97   15.03
  -1  -5   6  181.87   14.50
  -1  -5   6  184.98   10.13
   1  -5  -6  181.94   10.81
   1  -5  -6  186.26   10.71
  -1  -5   5   54.36    6.20
  -1  -5   5   52.32    8.18
   1  -5  -5   52.02    7.31
  -1  -5   5   64.24    8.92
  -1  -5   5   55.29    5.74
   1  -5  -5   51.61    8.35
   1  -5  -5   51.03    6.30
   1  -5  -5   49.89    5.22
  -1  -5   5   51.88    6.08
  -1  -5   5   51.96    7.95
  -1  -5   5   65.37    9.14
  -1  -5   4  533.85   21.02
  -1  -5   4  506.77   15.47
   1  -5  -4  517.13   19.92
  -1  -5   4  523.74   21.94
   1  -5  -4  500.63   20.99
  -1  -5   4  508.21   14.47
   1  -5  -4  489.52   17.51
  -1  -5   4  529.54   20.00
  -1  -5   4  493.84   19.64
  -1  -5   4  516.61   17.28
  -1  -5   4  511.94   20.77
   1  -5  -3  454.28   16.96
  -1  -5   3  425.90   12.87
  -1  -5   3  469.16   19.38
  -1  -5   3  451.30   18.50
   1  -5  -3  428.10   18.28
  -1  -5   3  432.18   15.95
   1  -5  -3  453.44   16.64
  -1  -5   3  456.07   17.43
  -1  -5   3  464.81   17.18
  -1  -5   3  451.81   18.50
  -1  -5   3  426.82   17.13
  -1  -5   2  255.64   13.24
   1  -5  -2  222.41    6.56
  -1  -5   2  236.65    9.27
   1  -5  -2  237.01    8.44
  -1  -5   2  254.29   13.53
   1  -5  -2  251.85   11.24
   1  -5  -2  262.89   14.10
   1  -5  -2  259.62   12.71
  -1  -5   2  244.11   12.09
  -1  -5   2  237.49   12.41
  -1  -5   2  243.00   11.32
   1  -5  -2  245.55   11.39
  -1  -5   2  243.27   12.74
  -1  -5   2  242.41   13.29
   1  -5  -1  545.74   14.72
   1  -5  -1  512.23   12.20
  -1  -5   1  531.35   13.81
   1  -5  -1  549.90   14.02
  -1  -5   1  560.32   18.82
   1  -5  -1  552.35   19.57
  -1  -5   1  557.93   13.92
  -1  -5   1  537.38   16.88
  -1  -5   1  543.30   14.62
   1  -5  -1  587.06   19.17
  -1  -5   1  544.77   18.22
  -1  -5   1  538.78   18.05
   1  -5  -1  535.06   14.67
  -1  -5   1  532.99   19.15
   1  -5   0  589.05   11.48
  -1  -5   0  571.66   15.24
   1  -5   0  585.33   16.85
  -1  -5   0  595.10   18.40
   1  -5   0  572.09   14.97
  -1  -5   0  602.19   15.21
   1  -5   0  602.14   19.46
  -1  -5   0  582.50   16.66
  -1  -5   0  594.26   19.23
   1  -5   0  573.96   13.74
  -1  -5   0  615.94   19.29
  -1  -5   0  570.06   19.76
   1  -5   0  589.46   17.85
   1  -5   1 1456.59   28.86
  -1  -5  -1 1493.49   26.58
  -1  -5  -1 1530.78   28.55
  -1  -5  -1 1485.53   26.57
   1  -5   1 1474.01   31.72
   1  -5   1 1482.88   23.10
   1  -5   1 1523.54   30.66
  -1  -5  -1 1532.05   31.11
   1  -5   1 1523.73   27.63
  -1  -5  -1 1527.23   32.27
  -1  -5  -1 1517.73   31.03
   1  -5   1 1472.46   20.33
  -1  -5  -2  863.78   21.54
   1  -5   2  838.41   23.83
  -1  -5  -2  866.58   22.37
   1  -5   2  841.89   20.38
  -1  -5  -2  851.83   23.88
   1  -5   2  849.39   23.41
   1  -5   2  832.93   24.86
   1  -5   2  817.34   15.36
   1  -5   2  832.31   20.41
  -1  -5  -2  877.31   24.36
   1  -5   3   87.25    9.20
  -1  -5  -3   89.89    7.56
  -1  -5  -3   86.65    8.21
   1  -5   3   85.62    8.20
  -1  -5  -3   87.38    6.05
   1  -5   3   82.99    8.05
  -1  -5  -3   85.56    8.39
   1  -5   3   84.37    6.86
   1  -5   3   80.67    8.75
  -1  -5  -3   83.68    8.42
   1  -5   4  736.69   25.24
  -1  -5  -4  773.31   24.96
  -1  -5  -4  779.75   23.56
  -1  -5  -4  773.79   18.67
   1  -5   4  759.30   24.09
   1  -5   4  763.98   25.76
   1  -5   4  764.75   21.44
  -1  -5  -4  766.09   25.43
   1  -5   5  539.57   23.31
   1  -5   5  580.25   22.29
  -1  -5  -5  575.28   23.23
   1  -5   5  577.69   23.41
   1  -5   5  588.49   23.64
  -1  -5  -5  613.93   18.57
  -1  -5  -5  574.58   20.95
  -1  -5  -5  620.46   24.13
   1  -5   6   70.34   10.07
  -1  -5  -6   91.49   10.93
   1  -5   6   81.62    9.45
  -1  -5  -6   93.26    8.90
  -1  -5  -6   81.00    7.75
   1  -5   6   77.13    9.98
  -1  -5  -6  104.19   11.05
   1  -5   6   73.82    9.59
   1  -5   7  137.08   13.73
  -1  -5  -7  124.33    7.52
   1  -5   7  136.17   12.74
  -1  -5  -7  132.95   13.59
  -1  -5  -7  128.12   10.71
   1  -5   7  138.72   14.09
  -1  -5  -7  128.25   10.98
   1  -5   7  125.48   13.09
   1  -5   8   83.20   11.55
  -1  -5  -8   77.13    6.36
  -1  -5  -8   69.76   10.86
  -1  -5  -8   74.36    8.62
   1  -5   8   76.68   11.20
  -1  -5  -8   89.84    9.70
   1  -5   8   96.75   13.07
  -1  -5  -9   -0.98    3.13
   1  -5   9   15.65    8.03
  -1  -5  -9   -1.02    6.81
  -1  -5  -9    5.28    4.07
  -1  -5  -9    5.48    4.82
   1  -5   9    0.82    6.67
   1  -5   9   17.76   10.36
  -1  -5 -10   38.09    5.24
  -1  -5 -10   29.19    6.13
   1  -5  10   19.15    8.62
  -1  -5 -10   27.27    9.14
   1  -5  11   38.16   10.70
  -1  -5 -11   31.31    6.11
   1  -5  11   24.04    9.45
  -1  -5 -11   33.49    9.12
   1  -5  12  105.18   15.10
   1  -5  12  113.83   16.35
  -1  -5 -12  108.64   16.75
   1  -5  13   45.32   11.81
   1  -5  13   35.57   10.56
  -1  -5 -13   39.57   12.12
   1  -5  14   63.40   13.67
  -1  -5 -14   40.98   12.03
   1  -5  14   51.88   13.20
   1  -5  15   19.03   10.96
  -1  -5 -15   11.43    8.71
   1  -5  15   26.17   11.18
   1  -5  15   16.81    8.87
   1  -5  16   -6.34    8.51
   1  -5  17   18.84   10.56
  -1  -4  17    4.60    7.79
  -1  -4  16    9.73    9.78
  -1  -4  16    7.57    9.19
   1  -4 -16    0.53    8.42
  -1  -4  15   17.64    9.01
  -1  -4  15   17.82   10.71
   1  -4 -15   24.52   10.11
  -1  -4  14   21.30    7.66
  -1  -4  14   36.42   11.47
   1  -4 -14   36.64   10.75
  -1  -4  13   11.37    7.00
  -1  -4  13   13.68    8.22
   1  -4 -13   -0.53    6.35
  -1  -4  12   24.36    8.48
  -1  -4  12   31.64    9.94
   1  -4 -12   33.64    9.88
  -1  -4  11   11.27    6.39
   1  -4 -11   18.33    3.53
  -1  -4  11   22.17    9.39
   1  -4 -11   12.75    8.36
  -1  -4  10  101.21   12.77
   1  -4 -10   98.62    6.92
  -1  -4  10  119.02   14.69
   1  -4 -10  126.78   15.16
  -1  -4   9   58.34    9.14
   1  -4  -9   70.20    6.37
   1  -4  -9   68.45    9.00
  -1  -4   9   68.61   11.63
   1  -4  -9   63.40   11.15
  -1  -4   9   78.53    9.67
  -1  -4   8   38.92    8.10
   1  -4  -8   25.98    5.92
  -1  -4   8   13.40    6.16
   1  -4  -8   28.23    4.39
   1  -4  -8   16.38    7.23
  -1  -4   8   28.90    5.69
  -1  -4   7  228.53   16.01
   1  -4  -7  202.92   12.63
  -1  -4   7  228.19   16.38
  -1  -4   7  218.97    9.62
   1  -4  -7  210.12   10.28
   1  -4  -7  219.25   15.99
  -1  -4   7  223.07   12.80
   1  -4  -6  140.71   12.35
  -1  -4   6  139.72   12.59
  -1  -4   6  137.28   12.20
   1  -4  -6  127.88   12.19
  -1  -4   6  132.65    9.16
   1  -4  -6  128.65    9.21
   1  -4  -6  134.42    8.32
  -1  -4   6  116.83    7.23
  -1  -4   6  120.88   12.09
  -1  -4   5    7.47    4.59
   1  -4  -5    7.71    4.65
  -1  -4   5    3.35    3.28
  -1  -4   5    4.91    4.16
   1  -4  -5    3.74    4.40
  -1  -4   5    5.46    2.77
  -1  -4   5    6.40    2.98
   1  -4  -5    5.50    2.89
  -1  -4   5    4.26    3.92
   1  -4  -5    6.27    3.02
  -1  -4   5   14.27    7.01
  -1  -4   4  280.61   14.96
  -1  -4   4  264.68   11.45
   1  -4  -4  262.46   13.95
  -1  -4   4  267.60   14.69
   1  -4  -4  266.03   14.91
  -1  -4   4  284.96   10.34
   1  -4  -4  277.26   11.68
  -1  -4   4  267.91   13.93
  -1  -4   4  263.62   10.88
  -1  -4   4  285.48   14.73
  -1  -4   4  264.53   14.57
  -1  -4   3  552.61   14.80
  -1  -4   3  562.89   19.74
   1  -4  -3  524.27   17.65
  -1  -4   3  549.00   19.74
  -1  -4   3  544.31   12.46
   1  -4  -3  527.96   19.43
  -1  -4   3  538.63   18.00
  -1  -4   3  574.66   18.36
   1  -4  -3  533.80   16.32
  -1  -4   3  553.34   15.82
  -1  -4   3  546.29   19.08
  -1  -4   2 2164.97   26.72
   1  -4  -2 2198.10   31.23
  -1  -4   2 2223.65   36.60
   1  -4  -2 2195.95   36.97
  -1  -4   2 2223.53   32.04
  -1  -4   2 2202.64   31.69
  -1  -4   2 2181.01   32.53
   1  -4  -2 2247.21   33.05
  -1  -4   2 2189.26   35.89
  -1  -4   2 2164.70   34.36
   1  -4  -1  157.21    7.48
  -1  -4   1  177.13    7.95
   1  -4  -1  165.96    7.47
   1  -4  -1  141.52    5.53
  -1  -4   1  173.77   10.15
  -1  -4   1  175.32    6.74
   1  -4  -1  152.49   10.01
  -1  -4   1  164.81    8.69
  -1  -4   1  162.78    9.30
  -1  -4   1  165.67    8.19
   1  -4  -1  139.72    8.69
  -1  -4   1  171.72    9.87
   1  -4  -1  146.05    7.33
  -1  -4   1  186.08   10.70
  -1  -4   0  621.72   17.65
   1  -4   0  645.92   16.14
  -1  -4   0  623.27   15.09
   1  -4   0  630.26   11.31
  -1  -4   0  651.27   13.91
  -1  -4   0  636.57   17.82
  -1  -4   0  591.94   15.04
   1  -4   0  653.74   18.34
   1  -4   0  614.96   16.26
  -1  -4   0  623.23   17.92
   1  -4   0  607.49   12.06
  -1  -4   0  608.36   18.51
  -1  -4  -1  347.84   12.96
  -1  -4  -1  323.95   12.22
   1  -4   1  332.99   13.16
  -1  -4  -1  333.27   11.60
   1  -4   1  327.24   13.94
  -1  -4  -1  339.25   13.51
   1  -4   1  324.48   10.71
   1  -4   1  328.07   13.35
  -1  -4  -1  326.66   13.44
  -1  -4  -1  342.68   14.08
   1  -4   1  309.87    7.98
   1  -4   1  324.21   11.47
   1  -4   2 1959.05   33.59
  -1  -4  -2 1968.39   30.31
  -1  -4  -2 1995.72   31.37
   1  -4   2 2007.15   35.13
   1  -4   2 1964.01   30.08
   1  -4   2 1995.62   32.69
   1  -4   2 1941.00   27.58
  -1  -4  -2 2051.23   34.53
   1  -4   2 1965.41   20.51
  -1  -4  -3  245.62   11.27
   1  -4   3  238.58   13.39
  -1  -4  -3  244.71   12.62
   1  -4   3  235.67   12.31
   1  -4   3  243.12   13.40
  -1  -4  -3  255.71   10.00
   1  -4   3  252.22   10.67
  -1  -4  -3  244.85   13.11
   1  -4   4 1148.41   29.69
  -1  -4  -4 1161.67   29.18
   1  -4   4 1162.82   28.86
   1  -4   4 1165.17   29.85
  -1  -4  -4 1133.06   23.19
  -1  -4  -4 1179.37   29.58
   1  -4   5 1414.96   35.32
   1  -4   5 1419.03   33.56
  -1  -4  -5 1397.73   34.24
   1  -4   5 1435.17   35.18
   1  -4   5 1430.24   34.64
  -1  -4  -5 1401.88   28.83
  -1  -4  -5 1445.57   34.59
   1  -4   6  182.78   14.15
  -1  -4  -6  182.80    8.90
   1  -4   6  194.46   13.51
  -1  -4  -6  172.01   13.47
   1  -4   6  197.85   14.40
  -1  -4  -6  188.56   11.99
   1  -4   6  200.79   15.00
  -1  -4  -6  209.90   14.39
  -1  -4  -7  145.38    8.50
   1  -4   7  160.72   14.35
  -1  -4  -7  149.46   13.51
   1  -4   7  157.09   13.15
   1  -4   7  147.73   14.10
  -1  -4  -7  152.93   11.78
   1  -4   7  161.14   14.70
   1  -4   8   44.17    9.18
  -1  -4  -8   34.05    4.75
  -1  -4  -8   38.00    9.12
   1  -4   8   41.19    9.08
  -1  -4  -8   39.03    7.34
   1  -4   8   62.75   10.42
   1  -4   9   67.24   11.58
  -1  -4  -9   53.94    6.03
  -1  -4  -9   52.69    7.01
   1  -4   9   68.89   11.85
  -1  -4  -9   77.92   12.25
   1  -4  10    9.11    6.43
  -1  -4 -10    6.07    3.49
   1  -4  10   12.37    7.03
  -1  -4 -10   11.48    4.52
  -1  -4 -10    4.66    6.83
  -1  -4 -11   49.41    6.54
   1  -4  11   43.78    9.68
   1  -4  11   51.58   11.59
  -1  -4 -11   42.95    6.76
  -1  -4 -11   50.77   11.12
   1  -4  12   39.13   10.08
   1  -4  12   29.95    9.44
  -1  -4 -12   30.60    9.31
   1  -4  13   10.97    7.88
   1  -4  13    6.68    6.71
  -1  -4 -13   -0.06    6.94
   1  -4  14    6.06    7.61
  -1  -4 -14   11.46    9.04
   1  -4  14   12.79    8.29
  -1  -4 -15   43.78   12.64
   1  -4  15   29.64   11.09
   1  -4  15   27.88   10.21
  -1  -4 -16    6.73    8.92
   1  -4  16    3.54    7.29
   1  -4  17   23.51   11.90
  -1  -3  16   11.21    8.15
  -1  -3  16    8.88    8.51
   1  -3 -16   13.78    9.96
  -1  -3  15    0.96    5.32
  -1  -3  15    9.13   10.04
   1  -3 -15   -0.17    6.91
  -1  -3  14    9.21    6.34
  -1  -3  14   10.43    7.60
   1  -3 -14    5.16    7.77
  -1  -3  13    3.64    5.49
  -1  -3  13    7.05    6.72
   1  -3 -13    2.82    6.40
  -1  -3  12  101.86   13.22
  -1  -3  12   98.77   14.86
   1  -3 -12  101.33   14.32
  -1  -3  11   48.98    9.06
  -1  -3  11   76.09   13.11
   1  -3 -11   57.02   10.94
  -1  -3  10    9.46    5.89
   1  -3 -10   22.01    3.00
  -1  -3  10   18.66    7.91
   1  -3 -10   29.50    9.01
  -1  -3   9   45.79    8.31
  -1  -3   9   55.63   10.07
   1  -3  -9   47.95    4.28
   1  -3  -9   58.16   10.00
  -1  -3   9   55.98    8.24
  -1  -3   8   26.76    6.71
   1  -3  -8   15.46    5.16
  -1  -3   8   18.16    6.13
   1  -3  -8   21.04    3.42
  -1  -3   8   16.02    4.89
   1  -3  -8   26.34    7.59
  -1  -3   7  133.23   11.89
   1  -3  -7  152.13   13.65
  -1  -3   7  132.08   12.60
   1  -3  -7  144.75   11.24
  -1  -3   7  148.41   13.63
   1  -3  -7  133.16    7.12
   1  -3  -7  128.03   11.86
  -1  -3   7  148.84   10.82
  -1  -3   6    3.02    4.06
  -1  -3   6    7.88    4.76
   1  -3  -6    7.45    4.90
   1  -3  -6    6.11    3.32
  -1  -3   6    8.50    2.55
   1  -3  -6   11.29    2.95
  -1  -3   6    7.13    4.99
   1  -3  -6    5.21    5.14
  -1  -3   6    6.34    3.44
  -1  -3   5  132.16    9.74
   1  -3  -5  148.51   11.70
  -1  -3   5  145.11   10.64
  -1  -3   5  146.85   11.70
   1  -3  -5  142.38    9.05
   1  -3  -5  146.81    7.53
  -1  -3   5  133.43    6.61
  -1  -3   5  142.75   11.48
   1  -3  -5  138.74   11.33
  -1  -3   5  149.84    8.59
  -1  -3   4 2581.81   40.46
  -1  -3   4 2531.34   35.45
   1  -3  -4 2648.22   42.10
  -1  -3   4 2518.14   42.32
   1  -3  -4 2626.05   41.82
  -1  -3   4 2594.51   29.52
  -1  -3   4 2428.64   28.12
   1  -3  -4 2508.74   32.17
  -1  -3   4 2600.63   41.21
   1  -3  -4 2546.34   30.39
  -1  -3   4 2634.31   40.30
   1  -3  -3   30.04    5.13
  -1  -3   3   45.49    6.89
  -1  -3   3   35.47    5.26
  -1  -3   3   35.45    5.72
  -1  -3   3   34.38    3.38
   1  -3  -3   32.66    5.76
  -1  -3   3   32.18    4.74
  -1  -3   3   30.54    5.43
  -1  -3   3   31.32    3.93
   1  -3  -3   34.35    4.74
  -1  -3   3   45.46    6.51
   1  -3  -2 2724.53   33.47
  -1  -3   2 2700.86   37.42
  -1  -3   2 2667.32   29.34
   1  -3  -2 2649.27   36.79
  -1  -3   2 2698.47   33.84
   1  -3  -2 2726.10   31.95
  -1  -3   2 2732.32   30.95
  -1  -3   2 2727.56   32.76
  -1  -3   2 2707.55   36.60
  -1  -3   1 3323.11   31.22
  -1  -3   1 3415.06   38.74
   1  -3  -1 3208.52   31.05
   1  -3  -1 3334.23   38.98
  -1  -3   1 3302.24   21.73
   1  -3  -1 3328.38   35.60
  -1  -3   1 3362.82   35.11
  -1  -3   1 3331.97   31.82
  -1  -3   1 3356.92   33.48
  -1  -3   1 3310.41   37.44
  -1  -3   1 3319.68   38.24
   1  -3   0  786.51   16.08
   1  -3   0  809.98   12.41
  -1  -3   0  758.61   15.62
  -1  -3   0  783.51   17.87
  -1  -3   0  794.98   13.02
  -1  -3   0  759.21   13.81
   1  -3   0  812.62   18.26
  -1  -3   0  782.35   18.25
  -1  -3   0  811.06   18.62
   1  -3   0  731.91   10.71
  -1  -3  -1 1305.11   22.71
   1  -3   1 1320.96   23.27
  -1  -3  -1 1289.56   22.48
   1  -3   1 1308.82   13.19
  -1  -3  -1 1318.55   20.25
   1  -3   1 1328.52   23.50
   1  -3   1 1328.36   20.39
   1  -3   1 1307.96   24.20
  -1  -3  -1 1267.21   23.85
  -1  -3  -1 1341.98   24.56
   1  -3   1 1324.32   18.76
   1  -3   2 9898.57   69.69
  -1  -3  -2 9787.54   63.34
  -1  -3  -2 9822.52   64.29
   1  -3   2 9999.00   64.66
   1  -3   2 9899.71   69.65
   1  -3   2 9827.47   52.94
  -1  -3  -2 9898.39   69.64
   1  -3   3  564.59   18.50
  -1  -3  -3  580.66   18.00
   1  -3   3  588.35   18.67
   1  -3   3  556.38   18.11
  -1  -3  -3  547.41   14.99
  -1  -3  -3  548.44   17.98
   1  -3   4  256.27   13.96
  -1  -3  -4  265.60   13.69
   1  -3   4  273.31   13.75
   1  -3   4  273.31   13.79
  -1  -3  -4  265.65   11.82
   1  -3   4  264.23   13.99
  -1  -3  -4  278.05   14.12
   1  -3   5  926.91   26.98
  -1  -3  -5  922.22   26.97
   1  -3   5  927.04   26.30
  -1  -3  -5  910.42   24.03
   1  -3   5  914.50   26.53
   1  -3   5  917.55   27.51
  -1  -3  -5  950.18   26.93
  -1  -3  -6  100.06    7.18
   1  -3   6  104.04   10.91
   1  -3   6  101.31   10.68
   1  -3   6   98.55   10.69
  -1  -3  -6   95.60    8.87
  -1  -3  -6   92.98   10.36
   1  -3   6  101.78    9.85
  -1  -3  -7  135.73    8.63
   1  -3   7  122.78   11.98
   1  -3   7  137.23   13.08
  -1  -3  -7  151.99   11.87
   1  -3   7  149.20   13.57
   1  -3   7  136.73   12.09
  -1  -3  -7  143.47   13.17
   1  -3   8   23.58    7.05
  -1  -3  -8   10.57    3.65
  -1  -3  -8   17.00    5.74
   1  -3   8    9.20    6.10
  -1  -3  -8   13.59    6.53
  -1  -3  -9   26.38    4.68
   1  -3   9   29.38    8.09
   1  -3   9   42.66    9.64
  -1  -3  -9   26.68    8.31
  -1  -3 -10   83.87    8.39
   1  -3  10   82.35   11.98
   1  -3  10   91.72   13.56
  -1  -3 -10   69.62   12.13
  -1  -3 -11   10.69    4.52
   1  -3  11   12.85    7.01
  -1  -3 -11   10.97    4.32
   1  -3  11   -1.03    7.26
  -1  -3 -11    9.75    7.70
   1  -3  12   17.14    7.56
   1  -3  12    7.58    6.71
  -1  -3 -12   14.42    8.23
   1  -3  13    9.30    7.45
  -1  -3 -13    4.10    6.86
   1  -3  13   11.05    7.71
   1  -3  14   44.93   10.75
  -1  -3 -14   35.37   11.73
   1  -3  14   39.97   11.47
   1  -3  14   35.10   10.54
  -1  -3 -15    6.39    8.01
   1  -3  15   11.08    8.78
   1  -3  15   27.96   11.65
  -1  -3 -16   12.23    9.19
   1  -3  16   19.30   10.06
   1  -3  16    7.86    9.36
   1  -3  17   13.35   10.83
   1  -2 -17    3.48    8.07
  -1  -2  16   -3.93    5.68
  -1  -2  16    6.68    7.90
   1  -2 -16    4.79    7.88
  -1  -2  15    9.96    6.46
  -1  -2  15   14.53    8.96
   1  -2 -15   17.02   10.51
  -1  -2  14   29.25    8.31
  -1  -2  14   25.31   10.20
   1  -2 -14   21.98    9.35
  -1  -2  13   49.81    9.84
  -1  -2  13   49.99   11.31
   1  -2 -13   26.99    8.75
  -1  -2  12   13.12    5.75
  -1  -2  12   11.01    6.85
   1  -2 -12   10.54    7.48
  -1  -2  11  104.62   12.65
  -1  -2  11  124.81   15.84
   1  -2 -11  115.98   14.39
  -1  -2  10   36.29    7.62
  -1  -2  10   41.68    9.25
   1  -2 -10   53.10   10.55
  -1  -2   9   16.16    4.91
  -1  -2   9   19.73    7.61
   1  -2  -9   16.75    6.83
  -1  -2   9   13.76    4.99
  -1  -2   8   57.28    8.47
   1  -2  -8   63.54    3.57
   1  -2  -8   69.87    9.00
  -1  -2   8   66.64   10.18
  -1  -2   8   74.89    9.01
   1  -2  -8   71.77    9.82
  -1  -2   7  327.72   16.53
   1  -2  -7  321.76   18.92
   1  -2  -7  308.88   16.92
  -1  -2   7  349.16   19.24
   1  -2  -7  285.12    7.83
   1  -2  -7  315.28   17.41
  -1  -2   7  335.81   16.18
  -1  -2   6  146.07   11.86
  -1  -2   6  150.73   11.39
   1  -2  -6  147.64   12.12
   1  -2  -6  151.28    6.06
  -1  -2   6  143.83   12.32
   1  -2  -6  153.55   11.10
   1  -2  -6  155.86   11.80
  -1  -2   6  173.07   10.76
  -1  -2   5   54.52    6.79
   1  -2  -5   67.17    8.08
  -1  -2   5   57.57    7.50
   1  -2  -5   59.12    6.70
   1  -2  -5   59.06    3.97
  -1  -2   5   54.25    3.33
  -1  -2   5   58.61    7.93
  -1  -2   5   63.50    6.11
   1  -2  -5   59.07    7.51
  -1  -2   4  168.23   10.71
   1  -2  -4  172.47   10.94
  -1  -2   4  169.96    9.94
  -1  -2   4  158.17   10.27
   1  -2  -4  150.92    6.37
  -1  -2   4  154.10    5.84
   1  -2  -4  155.53    8.93
  -1  -2   4  169.89   11.14
   1  -2  -4  152.82   10.12
  -1  -2   4  171.90    7.95
   1  -2  -3  738.39   19.61
  -1  -2   3  737.41   17.71
  -1  -2   3  753.95   19.65
  -1  -2   3  758.59   13.05
   1  -2  -3  744.66   19.38
  -1  -2   3  761.78   19.84
   1  -2  -3  703.11   13.53
   1  -2  -3  715.86   15.94
  -1  -2   3  725.60   12.90
   1  -2  -2 2326.82   29.84
  -1  -2   2 2287.37   27.29
  -1  -2   2 2374.76   31.74
   1  -2  -2 2337.77   30.93
  -1  -2   2 2296.13   23.86
  -1  -2   2 2400.86   27.87
  -1  -2   2 2324.72   29.98
   1  -2  -2 2289.01   24.89
  -1  -2   2 2259.38   31.04
  -1  -2   1 2084.71   27.30
   1  -2  -1 2071.22   23.65
  -1  -2   1 2027.35   23.63
   1  -2  -1 2141.65   27.52
   1  -2  -1 2051.58   24.12
  -1  -2   1 2033.19   20.94
  -1  -2   1 2043.74   26.75
  -1  -2   1 2087.81   26.76
  -1  -2   0  598.55   12.90
  -1  -2   0  615.16   14.26
  -1  -2   0  582.41    8.95
  -1  -2   0  568.24   13.65
  -1  -2   0  590.99   14.17
  -1  -2  -1 4217.02   37.34
   1  -2   1 3868.12   24.86
   1  -2   1 4242.56   37.37
  -1  -2  -1 4251.61   37.10
  -1  -2  -1 4213.92   32.59
   1  -2   1 4197.52   37.39
   1  -2   1 4213.87   34.92
  -1  -2  -1 4273.81   36.59
   1  -2   1 4057.37   24.70
  -1  -2  -1 4247.16   38.42
   1  -2   2 3770.72   40.01
  -1  -2  -2 3853.07   37.73
  -1  -2  -2 3717.20   34.66
   1  -2   2 3765.14   38.25
   1  -2   2 3708.08   38.55
  -1  -2  -2 3755.55   39.45
   1  -2   3 1495.52   27.72
   1  -2   3 1466.75   27.32
  -1  -2  -3 1463.54   27.16
   1  -2   3 1509.29   28.14
   1  -2   3 1504.04   26.75
  -1  -2  -3 1512.58   24.89
  -1  -2  -3 1499.71   26.95
   1  -2   4 4058.37   48.99
  -1  -2  -4 4023.72   50.36
   1  -2   4 4094.03   49.48
  -1  -2  -4 4229.05   46.99
   1  -2   4 4151.44   48.36
   1  -2   4 4080.59   51.65
  -1  -2  -4 4126.10   48.97
  -1  -2  -5  167.95    8.82
   1  -2   5  170.17   12.12
   1  -2   5  157.84   12.55
   1  -2   5  174.18   12.01
  -1  -2  -5  165.50   10.52
   1  -2   5  159.23   11.32
  -1  -2  -5  172.17   12.27
   1  -2   6  223.36   14.22
  -1  -2  -6  229.38   10.86
  -1  -2  -6  228.08   14.02
   1  -2   6  226.86   14.95
   1  -2   6  215.05   13.92
  -1  -2  -6  237.88   15.14
  -1  -2  -7   28.42    4.91
   1  -2   7   19.94    6.05
  -1  -2  -7   23.83    5.72
   1  -2   7   20.43    6.25
   1  -2   7   22.30    5.77
  -1  -2  -7   16.08    6.05
  -1  -2  -8   75.24    7.41
   1  -2   8   74.27    9.71
   1  -2   8   79.38   10.86
  -1  -2  -8   84.06   10.08
   1  -2   8   99.18   11.22
  -1  -2  -8   67.75   10.23
  -1  -2  -9   68.94    7.84
   1  -2   9   85.06   11.03
   1  -2   9   79.37   12.12
  -1  -2  -9   73.60   11.45
  -1  -2 -10  138.77   11.23
   1  -2  10  144.67   14.12
   1  -2  10  125.98   14.85
  -1  -2 -10  122.57   15.29
  -1  -2 -11    3.16    3.59
   1  -2  11   16.52    8.14
  -1  -2 -11    1.14    7.44
   1  -2  11    0.31    5.79
   1  -2  12   81.07   12.41
  -1  -2 -12   65.19   11.83
   1  -2  12   69.43   12.76
   1  -2  12   89.84   13.92
  -1  -2 -13   55.56   12.36
   1  -2  13   48.30   10.64
   1  -2  13   60.15   12.31
  -1  -2 -14   16.55    9.07
   1  -2  14   12.48    8.11
   1  -2  14   25.31   10.02
  -1  -2 -15   23.26   10.46
   1  -2  15   18.86    9.31
   1  -2  15   19.36    9.04
  -1  -2 -16   12.82    8.68
   1  -2  16   12.78    9.60
   1  -2  16    6.74    9.16
   1  -2  17   20.50   11.23
   1  -1 -17   -2.33    7.26
  -1  -1  16    8.85    9.64
   1  -1 -16    3.38    7.32
  -1  -1  15   10.28    5.67
  -1  -1  15   21.78   10.39
   1  -1 -15   14.59    9.77
  -1  -1  14   17.83    7.65
  -1  -1  14   18.01    8.20
   1  -1 -14    9.17    7.62
  -1  -1  13   96.94   12.35
  -1  -1  13   74.96   13.93
   1  -1 -13   78.77   13.03
  -1  -1  12  193.05   16.00
  -1  -1  12  196.49   20.33
   1  -1 -12  174.41   17.23
  -1  -1  11  224.92   16.43
  -1  -1  11  247.99   20.51
   1  -1 -11  228.37   18.94
  -1  -1  10   31.47    7.06
  -1  -1  10   45.29    9.98
   1  -1 -10   49.52   10.19
  -1  -1   9   86.26    9.27
  -1  -1   9   99.18   12.71
  -1  -1   9  114.13   11.63
   1  -1  -9  101.69   12.07
  -1  -1   8  391.04   18.07
   1  -1  -8  385.67   20.34
  -1  -1   8  384.70   21.65
  -1  -1   8  415.01   19.92
   1  -1  -8  359.54   19.22
  -1  -1   7   17.90    5.30
   1  -1  -7   12.93    5.10
   1  -1  -7   13.28    4.82
  -1  -1   7   20.74    6.29
   1  -1  -7   21.08    6.45
  -1  -1   7   13.00    3.91
   1  -1  -6   40.44    6.81
  -1  -1   6   38.91    5.91
   1  -1  -6   45.21    6.64
  -1  -1   6   39.25    7.60
  -1  -1   6   40.36    5.72
   1  -1  -6   37.34    6.49
   1  -1  -5 1166.11   29.51
  -1  -1   5 1187.36   25.42
  -1  -1   5 1199.61   29.18
   1  -1  -5 1222.90   27.56
   1  -1  -5 1162.02   26.73
  -1  -1   5 1193.18   24.89
   1  -1  -4  153.20   10.15
  -1  -1   4  155.10    8.91
  -1  -1   4  153.95    9.95
  -1  -1   4  139.92    9.15
  -1  -1   4  169.44   10.60
   1  -1  -4  144.08    9.08
  -1  -1   4  160.13    8.03
   1  -1  -4  157.08    9.54
  -1  -1   3  498.70   15.07
   1  -1  -3  501.73   15.83
  -1  -1   3  522.87   15.12
  -1  -1   3  499.13   16.07
   1  -1  -3  495.18   14.33
  -1  -1   3  520.40   11.72
   1  -1  -3  504.47   14.49
   1  -1  -2 2296.21   18.44
   1  -1  -2 2301.80   29.16
  -1  -1   2 2228.68   27.25
  -1  -1   2 2252.64   27.39
   1  -1  -2 2330.41   26.98
  -1  -1   2 2287.17   18.41
  -1  -1   2 2355.64   28.75
   1  -1  -1 4193.00   33.12
  -1  -1   1 4273.11   33.11
  -1  -1   1 4218.09   34.07
  -1  -1   0   99.30    5.25
  -1  -1   0   99.45    5.18
  -1  -1  -1 2214.67   25.68
  -1  -1  -1 2196.53   22.48
   1  -1   1 2210.18   22.89
  -1  -1  -1 2325.91   24.50
  -1  -1  -2  547.34   14.06
   1  -1   2  569.00   14.57
  -1  -1  -2  552.54   13.84
   1  -1   2  581.66   15.07
   1  -1   2  544.97   13.08
   1  -1   2  573.40   10.47
  -1  -1  -2  531.87   13.48
   1  -1   3  484.12   15.05
  -1  -1  -3  473.79   15.41
   1  -1   3  481.93   15.24
   1  -1   3  448.83   15.82
  -1  -1  -3  471.01   14.84
   1  -1   3  493.68   14.40
  -1  -1  -3  476.58   14.47
   1  -1   4 1334.13   26.69
  -1  -1  -4 1384.49   23.53
   1  -1   4 1393.93   26.70
   1  -1   4 1391.82   29.67
  -1  -1  -4 1406.86   27.94
   1  -1   4 1386.75   28.77
  -1  -1  -4 1376.80   28.87
  -1  -1  -5  458.18   14.96
   1  -1   5  461.45   17.24
  -1  -1  -5  450.61   17.55
   1  -1   5  475.27   19.26
   1  -1   5  462.52   17.90
  -1  -1  -5  457.76   18.81
   1  -1   6 1019.59   27.18
  -1  -1  -6  989.41   23.64
  -1  -1  -6 1021.62   28.46
   1  -1   6 1072.29   30.74
   1  -1   6 1065.74   29.50
  -1  -1  -6 1005.79   29.61
  -1  -1  -7  279.74   13.83
   1  -1   7  296.10   16.14
  -1  -1  -7  301.45   18.06
   1  -1   7  322.11   17.98
   1  -1   7  282.66   17.67
  -1  -1  -7  299.76   17.06
   1  -1   8   11.68    5.65
  -1  -1  -8   -0.31    3.15
  -1  -1  -8    4.00    5.67
   1  -1   8    5.05    5.60
  -1  -1  -8    2.97    3.76
  -1  -1  -8   12.40    5.70
  -1  -1  -9   62.42    7.79
   1  -1   9   47.34    8.56
  -1  -1  -9   59.45   10.14
   1  -1   9   40.73    9.59
   1  -1  10   60.06    9.82
  -1  -1 -10   66.95    8.70
  -1  -1 -10   48.95   10.43
   1  -1  10   45.83    9.36
   1  -1  10   68.75   12.41
  -1  -1 -11    2.85    4.06
  -1  -1 -11   18.06    8.24
   1  -1  11   -5.04    6.72
   1  -1  11    6.44    8.03
  -1  -1 -12   16.32    8.36
   1  -1  12   25.58    8.42
   1  -1  12   34.88    9.70
  -1  -1 -13    3.39    6.75
   1  -1  13    9.34    7.40
   1  -1  13   11.67    9.13
  -1  -1 -14  -10.84    7.30
   1  -1  14    5.23    6.45
   1  -1  14   11.18    8.17
  -1  -1 -15   11.29    8.34
   1  -1  15   -1.11    6.89
   1  -1  15   12.83    8.12
  -1  -1 -16    2.53    8.67
   1  -1  16    0.10    7.37
   1  -1  16   -2.68    7.94
   1  -1  17   -0.73    8.06
   1   0 -17    2.86    7.71
   1   0 -16   -1.96    7.56
  -1   0  16    6.95    7.18
  -1   0  16   16.27   10.51
  -1   0  15    5.85    4.75
  -1   0  15   -1.05    6.72
   1   0 -15   10.90    8.70
  -1   0  14    3.25    4.73
  -1   0  14   10.24    8.58
   1   0 -14    8.48    7.35
  -1   0  13   87.03   11.21
  -1   0  13   75.98   14.10
   1   0 -13   54.08   10.72
  -1   0  12   16.74    6.11
  -1   0  12    7.74    6.82
   1   0 -12    2.68    7.11
  -1   0  11   18.67    6.19
  -1   0  11   19.29    8.59
   1   0 -11   21.50    7.79
  -1   0  10  211.72   14.47
  -1   0  10  201.61   17.38
   1   0 -10  201.11   16.14
  -1   0   9  139.57   11.24
  -1   0   9  142.59   14.42
  -1   0   9  164.93   13.91
   1   0  -9  149.57   13.51
  -1   0   8    0.49    3.88
   1   0  -8   10.97    5.88
  -1   0   8   11.96    5.41
   1   0  -8   -0.93    4.77
  -1   0   8    5.07    4.69
   1   0  -8    0.71    4.84
   1   0  -7  192.29   14.24
  -1   0   7  183.94   11.28
   1   0  -7  213.67   14.61
  -1   0   7  182.31   13.91
   1   0  -7  183.77   12.72
  -1   0   7  212.57   13.53
   1   0  -6 1076.61   30.16
  -1   0   6 1058.38   23.81
   1   0  -6 1064.14   29.57
  -1   0   6 1057.28   29.33
   1   0  -6 1024.21   26.01
  -1   0   6 1083.44   27.90
  -1   0   5  178.85    9.33
   1   0  -5  175.86   11.69
   1   0  -5  159.26   10.78
  -1   0   5  178.24   11.59
   1   0  -5  177.41   10.49
  -1   0   5  185.58   10.68
  -1   0   4   44.02    4.78
   1   0  -4   39.20    5.34
  -1   0   4   37.44    5.58
   1   0  -4   40.37    6.08
  -1   0   4   37.59    5.03
   1   0  -4   36.08    5.14
  -1   0   3    4.92    2.93
  -1   0   3    0.25    3.73
  -1   0   3   -1.67    3.46
   1   0  -3    2.09    3.25
  -1   0   3    2.94    2.67
   1   0  -3    3.56    3.40
   1   0  -3   -2.17    3.37
  -1   0   2 2052.09   26.52
   1   0  -2 1997.46   25.84
   1   0  -2 1942.39   21.41
  -1   0   2 1899.92   21.34
  -1   0   2 1970.14   24.93
   1   0  -2 1945.39   20.64
  -1   0   2 1914.01   20.83
   1   0  -1   22.02    2.18
  -1   0   1   20.71    3.17
  -1   0   1   20.02    2.42
  -1   0   0 5307.49   33.45
  -1   0  -1  829.72   14.34
  -1   0  -1  721.61   13.30
   1   0   1  804.66   14.25
   1   0   1  747.16    9.71
  -1   0  -1  827.56   12.08
  -1   0  -2 4524.05   39.18
   1   0   2 4451.55   39.40
   1   0   2 4468.67   31.43
  -1   0  -2 4483.25   32.17
   1   0   2 4526.11   39.63
  -1   0  -2 4504.22   39.16
   1   0   2 4452.34   33.34
  -1   0  -2 4501.94   33.31
  -1   0  -3 6310.17   48.63
   1   0   3 6390.73   53.57
  -1   0  -3 6319.63   53.67
   1   0   3 6424.40   53.79
  -1   0  -3 6252.17   46.60
  -1   0  -3 6449.48   53.53
   1   0   3 6289.64   47.53
  -1   0  -4 1515.48   26.18
  -1   0  -4 1460.65   29.69
   1   0   4 1498.79   29.11
  -1   0  -4 1553.01   29.56
   1   0   4 1540.34   29.95
  -1   0  -4 1469.79   26.45
   1   0   4 1460.75   26.47
  -1   0  -5    3.45    3.48
   1   0   5    7.08    4.21
  -1   0  -5    8.72    5.14
  -1   0  -5    6.08    3.86
   1   0   5    8.62    4.65
  -1   0  -5    9.46    4.72
   1   0   5   11.00    5.45
  -1   0  -6  114.96    8.89
   1   0   6  111.56   10.61
  -1   0  -6  114.71   10.84
  -1   0  -6  113.86   10.47
   1   0   6  112.20   10.50
  -1   0  -6  123.09   10.20
   1   0   6  124.98   10.78
  -1   0  -7  100.79    8.91
  -1   0  -7  102.33   11.28
   1   0   7  103.95   10.92
   1   0   7   98.20   10.84
  -1   0  -7  100.91   10.28
  -1   0  -7  107.53   10.44
   1   0   7  103.48   10.67
  -1   0  -8    7.00    3.81
  -1   0  -8    0.98    5.04
   1   0   8    5.26    5.26
  -1   0  -8   11.02    5.26
   1   0   8   13.60    6.62
  -1   0  -9    2.22    3.68
  -1   0  -9    7.35    6.14
   1   0   9   -0.36    5.86
   1   0   9    8.72    6.51
  -1   0 -10    4.29    4.10
  -1   0 -10   -6.39    6.48
   1   0  10    1.60    5.56
  -1   0 -11   87.37   12.62
   1   0  11   82.91   12.57
   1   0  11   89.58   13.53
  -1   0 -12   56.78   11.32
   1   0  12   57.69   11.43
   1   0  12   62.89   12.22
  -1   0 -13   25.54    9.76
   1   0  13   19.28    7.72
   1   0  13   18.35    9.06
  -1   0 -14   -4.42    7.52
   1   0  14  -12.28    8.04
   1   0  14   -8.26    7.98
  -1   0 -15   10.69    8.51
   1   0  15   22.28    9.57
   1   0  15   -0.23    6.80
  -1   0 -16    9.10    9.32
   1   0  16    5.91    7.00
   1   0  16   12.12   10.38
   1   0  17  -10.94   10.28
   1   1 -17  -12.96    8.91
  -1   1  17   -5.08    7.87
   1   1 -16   10.67    9.01
  -1   1  16    6.18    6.79
  -1   1  16    9.03   10.42
   1   1 -15   -0.01    6.37
  -1   1  15   -2.03    6.43
  -1   1  14   30.38    7.07
   1   1 -14   11.75    7.31
  -1   1  14   15.54    8.61
  -1   1  14   34.21   11.82
  -1   1  13   74.48    9.92
  -1   1  13   61.68   11.72
   1   1 -13   70.40   12.11
  -1   1  12  205.69   14.65
  -1   1  12  176.58   18.07
   1   1 -12  158.81   16.12
  -1   1  11  257.84   15.52
  -1   1  11  233.74   20.46
   1   1 -11  238.19   18.49
  -1   1  10   44.64    7.22
  -1   1  10   35.69    8.34
   1   1 -10   46.83    9.06
  -1   1   9  106.23    9.08
  -1   1   9  110.17   12.57
   1   1  -9  103.55   11.23
  -1   1   8  380.50   15.55
   1   1  -8  395.43   21.07
  -1   1   8  415.17   20.72
   1   1  -8  387.74   18.79
  -1   1   8  392.81   20.47
  -1   1   7   13.86    3.47
   1   1  -7   16.73    5.36
  -1   1   7   16.71    5.58
   1   1  -7   15.12    4.72
  -1   1   7    7.74    4.30
   1   1  -7   11.32    5.33
   1   1  -7   26.71    7.54
  -1   1   6   52.11    5.34
  -1   1   6   43.61    7.30
   1   1  -6   46.08    6.84
  -1   1   6   48.28    6.90
   1   1  -6   41.58    6.52
   1   1  -6   45.11    6.45
   1   1  -5 1197.73   28.22
  -1   1   5 1197.30   20.58
   1   1  -5 1187.75   28.86
  -1   1   5 1179.27   27.15
   1   1  -5 1168.25   24.10
  -1   1   5 1257.35   28.52
   1   1  -4  157.64    9.95
  -1   1   4  166.21    7.07
   1   1  -4  155.07   10.08
  -1   1   4  152.72    9.59
   1   1  -4  159.20    8.22
  -1   1   4  141.09    9.18
   1   1  -3  508.49   14.84
  -1   1   3  509.07   16.33
  -1   1   3  465.70   10.90
  -1   1   3  519.57   14.93
   1   1  -3  516.08   15.80
   1   1  -3  498.82   11.49
  -1   1   3  508.93   14.37
   1   1  -2 2359.65   27.68
  -1   1   2 2403.18   29.48
   1   1  -2 2339.26   27.54
  -1   1   2 2338.77   27.06
   1   1  -2 2313.22   18.06
  -1   1   2 2253.42   19.96
  -1   1   2 2318.88   25.62
   1   1  -1 4233.27   33.16
   1   1  -1 4170.87   33.72
  -1   1   1 4271.47   32.97
   1   1  -1 4191.25   32.81
  -1   1   0  103.89    4.69
   1   1   0  100.66    5.33
   1   1   0   53.34    4.22
   1   1   0   64.84    4.30
   1   1   0   96.48    4.78
   1   1   1 2294.63   24.89
  -1   1  -1 2224.71   21.15
   1   1   1 2233.06   22.37
  -1   1  -1 2250.41   24.62
   1   1   1 2258.47   24.34
  -1   1  -2  548.25   14.20
   1   1   2  547.87   13.95
  -1   1  -2  530.92   14.60
  -1   1  -2  564.41   13.12
   1   1   2  546.31   13.64
  -1   1  -3  474.33   14.65
  -1   1  -3  463.83   15.27
   1   1   3  453.95   15.03
  -1   1  -3  474.54   15.69
   1   1   3  447.08   14.34
  -1   1  -3  474.52   14.15
   1   1   3  455.11   14.37
  -1   1  -4 1424.90   27.08
  -1   1  -4 1378.57   28.62
   1   1   4 1377.09   28.35
  -1   1  -4 1348.17   26.72
  -1   1  -4 1357.94   28.91
   1   1   4 1272.73   27.01
   1   1   4 1365.69   27.10
  -1   1  -5  468.53   17.16
   1   1   5  485.97   18.70
  -1   1  -5  453.41   18.19
  -1   1  -5  456.31   17.29
  -1   1  -5  443.46   18.34
   1   1   5  472.81   18.12
   1   1   5  457.70   17.87
  -1   1  -6 1063.26   27.39
  -1   1  -6 1022.21   29.03
   1   1   6 1056.10   30.05
  -1   1  -6 1012.06   28.02
  -1   1  -6 1057.47   30.33
   1   1   6 1032.76   29.08
   1   1   6 1000.23   28.07
  -1   1  -7  299.09   15.67
   1   1   7  297.09   17.53
  -1   1  -7  290.76   17.32
   1   1   7  302.86   17.58
  -1   1  -7  293.18   16.64
  -1   1  -7  298.49   17.44
   1   1   7  319.84   17.49
  -1   1  -8    7.94    4.57
  -1   1  -8    6.66    5.57
   1   1   8   10.45    5.73
   1   1   8    8.10    6.30
  -1   1  -9   42.04    7.30
  -1   1  -9   41.49    8.66
   1   1   9   41.47    8.92
   1   1   9   66.17   10.91
  -1   1 -10   46.77    9.54
   1   1  10   40.46    9.52
   1   1  10   59.60   10.98
  -1   1 -11  -12.08    8.40
   1   1  11   -1.29    6.58
   1   1  11    4.82    6.98
  -1   1 -12   15.02    7.34
   1   1  12   12.01    6.72
  -1   1 -12   22.15    4.50
   1   1  12   27.31   10.36
  -1   1 -13   -4.73    6.24
   1   1  13   -2.66    6.41
   1   1  13   11.54    8.86
  -1   1 -14   -6.03    6.93
   1   1  14    9.36    7.83
   1   1  14    6.76    7.78
  -1   1 -15   -8.07    8.08
   1   1  15   -0.57    6.97
   1   1  15   -6.64    7.39
  -1   1 -16   -8.81    8.58
   1   1  16    7.19    7.67
   1   1  16   -0.65    9.02
  -1   1 -17   -3.60    7.58
   1   2 -17   -0.23    7.49
  -1   2  17   -2.84    7.26
   1   2 -16  -14.00    9.34
  -1   2  16    5.81    7.58
   1   2 -15    2.11    6.74
  -1   2  15   14.14    8.72
  -1   2  15   19.72    9.43
   1   2 -14   11.57    6.13
  -1   2  14    2.20    6.40
  -1   2  14   15.57    9.36
  -1   2  13   41.36    7.32
   1   2 -13   32.55    8.20
  -1   2  13   35.34   10.18
  -1   2  12   26.67    6.23
  -1   2  12   26.88    8.85
   1   2 -12   12.04    6.27
  -1   2  11  126.59   10.37
  -1   2  11  128.70   14.83
   1   2 -11  115.45   12.88
  -1   2  10   56.92    7.14
  -1   2  10   39.61    8.55
   1   2 -10   46.16    9.06
  -1   2   9   19.45    4.70
  -1   2   9   12.99    5.73
   1   2  -9   13.45    6.08
  -1   2   8   76.09    6.74
  -1   2   8   64.51    9.15
  -1   2   8   64.06    9.19
   1   2  -8   82.68    9.41
   1   2  -8   62.91    8.71
   1   2  -7  321.07   17.69
  -1   2   7  303.80   11.57
   1   2  -7  319.64   18.44
  -1   2   7  326.65   16.99
   1   2  -7  307.29   17.78
   1   2  -7  332.10   15.85
  -1   2   7  326.81   18.16
  -1   2   6  164.58    7.61
   1   2  -6  151.38   11.31
   1   2  -6  171.03   10.66
  -1   2   6  176.80   12.51
   1   2  -6  167.36   12.52
   1   2  -6  155.26   12.22
  -1   2   6  158.62   11.46
  -1   2   5   63.39    4.32
   1   2  -5   66.46    7.07
   1   2  -5   67.70    6.26
  -1   2   5   63.05    7.39
  -1   2   5   67.27    4.17
  -1   2   5   60.64    7.08
   1   2  -5   76.43    8.36
   1   2  -5   56.84    7.46
  -1   2   4  163.56    5.72
   1   2  -4  163.67    9.65
  -1   2   4  168.28   10.41
   1   2  -4  171.53    7.93
   1   2  -4  169.58   10.32
  -1   2   4  168.96    9.29
   1   2  -4  169.14   10.86
  -1   2   4  159.11    6.48
   1   2  -4  190.48   12.03
   1   2  -3  762.66   17.65
   1   2  -3  756.07   12.98
  -1   2   3  717.16   19.43
  -1   2   3  722.93   16.23
   1   2  -3  717.00   19.23
  -1   2   3  707.90   13.70
   1   2  -3  758.04   18.50
   1   2  -3  776.59   20.48
   1   2  -2 2248.63   27.19
   1   2  -2 2341.83   31.28
  -1   2   2 2315.07   30.07
  -1   2   2 2219.32   30.62
  -1   2   2 2256.98   24.03
   1   2  -2 2296.44   27.43
  -1   2   2 2276.05   24.73
   1   2  -2 2322.37   31.17
   1   2  -1 2105.30   27.45
   1   2  -1 2067.80   23.75
  -1   2   1 2071.36   24.04
   1   2  -1 2043.91   21.31
  -1   2   1 2123.17   24.51
   1   2  -1 2001.58   26.41
   1   2   0  615.82   14.34
  -1   2   0  611.33   10.69
   1   2   0  597.87   13.07
  -1   2   0  617.40   12.55
   1   2   0  505.52    8.46
  -1   2   0  621.15   13.92
   1   2   0  616.87   14.06
   1   2   0  625.48   14.29
  -1   2  -1 4272.68   37.39
   1   2   1 4206.65   37.03
  -1   2  -1 4226.41   25.83
   1   2   1 4226.52   32.71
  -1   2  -1 4208.25   36.83
  -1   2  -1 4199.06   34.48
   1   2   1 4298.65   38.55
  -1   2  -1 4182.77   25.36
   1   2   2 3808.79   37.19
  -1   2  -2 3799.79   39.48
  -1   2  -2 3749.53   28.93
   1   2   2 3792.49   37.53
  -1   2  -2 3735.16   38.09
  -1   2  -2 3789.11   38.85
   1   2   2 3717.14   39.10
  -1   2  -2 3806.29   27.52
  -1   2  -3 1467.13   27.18
   1   2   3 1534.74   27.53
  -1   2  -3 1476.94   26.56
  -1   2  -3 1471.03   27.37
   1   2   3 1462.27   24.59
   1   2   3 1520.11   27.68
  -1   2  -3 1442.48   20.83
  -1   2  -4 4088.76   48.97
   1   2   4 4120.63   50.87
   1   2   4 4192.62   46.15
  -1   2  -4 4024.87   50.27
  -1   2  -4 4142.93   49.18
   1   2   4 4132.90   49.87
  -1   2  -5  151.42   10.71
  -1   2  -5  170.88   11.83
   1   2   5  169.58   11.86
  -1   2  -5  162.16   11.53
   1   2   5  149.84   10.45
  -1   2  -5  154.77   11.16
   1   2   5  149.66   11.03
  -1   2  -6  222.78   13.95
  -1   2  -6  219.13   14.16
   1   2   6  242.13   14.97
  -1   2  -6  210.17   14.59
   1   2   6  235.02   13.98
  -1   2  -6  219.30   13.66
   1   2   6  244.14   15.04
  -1   2  -7   25.85    5.85
   1   2   7   25.10    6.51
  -1   2  -7   20.74    6.54
   1   2   7   26.03    6.40
  -1   2  -7   30.60    6.82
  -1   2  -7   25.07    5.40
   1   2   7   26.77    7.42
  -1   2  -8   86.11    9.84
  -1   2  -8   82.13   10.68
   1   2   8   81.90   10.68
   1   2   8   83.32   10.99
  -1   2  -9   77.41   11.56
   1   2   9   81.51   11.02
  -1   2  -9   98.35    8.28
   1   2   9   77.41   12.35
  -1   2 -10  116.82   13.85
   1   2  10  141.21   14.82
  -1   2 -10  154.17    9.80
   1   2  10  111.54   14.68
  -1   2 -11    3.24    6.27
   1   2  11    3.08    5.96
  -1   2 -11    4.40    3.90
   1   2  11    9.55    7.64
  -1   2 -12   56.79   11.24
  -1   2 -12   60.99    6.09
   1   2  12   67.32   11.91
   1   2  12   61.77   12.82
  -1   2 -13   29.28    9.17
   1   2  13   51.48   11.21
   1   2  13   42.64   13.27
  -1   2 -14    8.54    7.62
   1   2  14   18.42    9.16
   1   2  14   16.37    9.37
  -1   2 -15    3.05    6.96
   1   2  15   22.57   10.39
   1   2  15    1.33    8.91
  -1   2 -16   -0.24    7.37
   1   2  16   10.23    9.00
   1   2  16   -0.42    7.79
  -1   2 -17    6.31    8.11
   1   2  17    2.25    7.25
   1   3 -17  -15.35    8.78
  -1   3  17   19.28    9.68
   1   3 -16   19.95   10.56
   1   3 -16    2.41    7.72
  -1   3  16    9.47    7.71
  -1   3  16    1.69    9.89
   1   3 -15   11.97    9.78
   1   3 -15    2.96    8.04
  -1   3  15    6.51    8.25
  -1   3  15   12.26    9.30
   1   3 -14   22.82   10.79
   1   3 -14   11.24    6.98
  -1   3  14   -0.60    6.72
  -1   3  14   21.12   10.33
   1   3 -13    4.07    5.57
  -1   3  13    4.64    5.60
  -1   3  13   17.00    9.70
   1   3 -12   91.70   12.25
  -1   3  12   73.75   12.04
  -1   3  12  107.20   16.40
   1   3 -11   55.93    9.15
  -1   3  11   62.16   10.65
  -1   3  11   84.77   15.23
  -1   3  10   25.39    4.96
   1   3 -10   18.99    6.49
  -1   3  10   14.94    6.71
  -1   3   9   69.53    6.35
  -1   3   9   47.95    8.70
   1   3  -9   52.94    8.52
  -1   3   8   21.95    3.76
   1   3  -8   14.86    5.40
   1   3  -8   14.73    5.65
  -1   3   8   16.26    5.19
   1   3  -7  137.07   11.19
  -1   3   7  143.25    6.73
   1   3  -7  144.68   10.34
  -1   3   7  147.08   12.72
   1   3  -7  142.96   12.66
  -1   3   7  144.30   11.58
   1   3  -7  137.03   12.95
   1   3  -7  148.11   13.78
  -1   3   6    3.90    1.83
   1   3  -6   12.13    6.78
   1   3  -6    5.92    3.39
  -1   3   6    2.36    4.03
   1   3  -6    7.74    3.37
   1   3  -6    6.17    3.87
  -1   3   6    8.38    4.24
   1   3  -6    5.75    4.59
  -1   3   5  131.67    4.61
   1   3  -5  142.97    9.67
  -1   3   5  144.62   11.16
   1   3  -5  144.60    8.28
  -1   3   5  144.76    9.32
   1   3  -5  136.79   10.63
   1   3  -5  142.22   11.03
  -1   3   5  134.98    7.11
   1   3  -5  158.41   12.27
   1   3  -4 2517.67   35.25
  -1   3   4 2541.36   41.96
  -1   3   4 2570.85   33.00
   1   3  -4 2545.48   40.97
  -1   3   4 2555.39   30.43
   1   3  -4 2555.42   39.80
   1   3  -4 2678.34   42.15
   1   3  -3   45.03    6.48
  -1   3   3   31.35    5.14
   1   3  -3   38.53    4.71
  -1   3   3   25.12    3.52
   1   3  -3   34.33    5.17
  -1   3   3   33.28    4.23
   1   3  -3   32.04    4.73
   1   3  -3   35.93    5.59
   1   3  -2 2672.86   29.41
   1   3  -2 2822.24   37.66
  -1   3   2 2662.52   36.99
  -1   3   2 2675.02   24.21
  -1   3   2 2732.30   32.05
   1   3  -2 2687.87   32.40
   1   3  -2 2735.21   36.97
  -1   3   2 2682.33   31.65
  -1   3   1 3289.50   27.55
   1   3  -1 3271.47   31.15
  -1   3   1 3305.78   31.76
   1   3  -1 3442.75   39.36
   1   3  -1 3255.63   31.95
  -1   3   1 3338.08   35.81
  -1   3   1 3332.37   28.92
   1   3  -1 3308.63   38.63
   1   3   0  771.19   15.98
   1   3   0  792.73   18.14
  -1   3   0  768.20   12.40
  -1   3   0  753.16   15.54
   1   3   0  741.98   12.93
  -1   3   0  788.48   18.11
  -1   3   0  753.74   12.82
   1   3   0  778.31   18.80
  -1   3   0  759.75   10.66
   1   3   0  789.87   18.21
   1   3   1 1272.81   22.69
  -1   3  -1 1315.78   12.91
  -1   3  -1 1349.40   23.16
   1   3   1 1259.07   20.25
  -1   3  -1 1337.17   23.71
  -1   3  -1 1307.28   20.07
   1   3   1 1299.96   24.00
  -1   3  -1 1334.09   19.03
   1   3   2 9909.91   62.64
  -1   3  -2 9965.55   69.00
  -1   3  -2 9789.60   39.51
   1   3   2 9730.28   64.67
  -1   3  -2 9990.11   69.38
  -1   3  -2 9873.22   64.91
  -1   3  -2 9806.76   63.67
  -1   3  -2 9924.40   53.19
   1   3   2 9764.17   69.71
  -1   3  -3  589.22   18.40
   1   3   3  545.20   16.05
   1   3   3  567.45   17.81
  -1   3  -3  535.85   17.22
  -1   3  -3  585.02   18.37
  -1   3  -3  570.95   16.27
  -1   3  -3  543.31   13.86
   1   3   3  564.98   18.31
  -1   3  -4  273.77   13.77
   1   3   4  271.78   12.31
   1   3   4  284.63   13.90
  -1   3  -4  267.36   13.55
  -1   3  -4  272.49   11.93
  -1   3  -4  258.06   13.67
   1   3   4  273.73   11.88
   1   3   4  277.60   14.58
  -1   3  -4  263.48   11.08
  -1   3  -5  913.82   26.59
   1   3   5  936.87   27.84
  -1   3  -5  938.96   21.97
  -1   3  -5  888.68   26.50
  -1   3  -5  953.06   27.37
   1   3   5  939.93   23.85
  -1   3  -5  921.18   22.84
   1   3   5  938.68   27.43
  -1   3  -6  109.81   10.32
   1   3   6   89.55    9.71
   1   3   6  104.35    9.64
  -1   3  -6   93.14   10.43
  -1   3  -6   96.37    9.84
  -1   3  -6  107.47    8.26
   1   3   6   92.05    9.92
  -1   3  -6  111.26    9.62
  -1   3  -7  137.25   12.04
   1   3   7  147.10   12.98
   1   3   7  137.13   11.54
  -1   3  -7  127.78   12.00
  -1   3  -7  139.18   12.74
  -1   3  -7  142.91    9.27
   1   3   7  137.22   12.83
  -1   3  -8   10.14    5.79
  -1   3  -8   18.89    4.70
   1   3   8   20.34    6.55
   1   3   8   17.30    7.05
  -1   3  -9   39.58    8.19
  -1   3  -9   35.91    5.49
   1   3   9   21.37    6.71
   1   3   9   24.89    8.60
  -1   3 -10   87.10   11.98
  -1   3 -10   83.56    7.67
   1   3  10   68.80   11.02
   1   3  10   73.16   12.38
  -1   3 -11   -5.78    6.68
  -1   3 -11    0.72    2.95
   1   3  11    6.53    5.86
   1   3  11   11.20    6.50
  -1   3 -12    3.63    6.59
   1   3  12   10.97    7.41
  -1   3 -12   13.80    4.12
   1   3  12    9.29    8.04
  -1   3 -13    7.79    7.41
   1   3  13    1.71    6.44
   1   3  13    1.51    6.58
  -1   3 -14   40.96   10.50
   1   3  14   39.37   10.62
   1   3  14   32.10   10.97
  -1   3 -15   22.27   10.33
   1   3  15   13.46   10.70
   1   3  15   19.87   10.23
  -1   3 -16   26.10   10.60
   1   3  16   18.88    9.46
   1   3  16    8.75    8.82
   1   3  17    4.45    6.98
  -1   3 -17   26.04   11.01
  -1   4  17    0.04    7.59
  -1   4  16    9.52    9.72
   1   4 -16    2.96    8.25
  -1   4  15    6.61    8.03
  -1   4  15   28.30   11.82
   1   4 -15   12.48    8.70
   1   4 -14   21.34    8.09
  -1   4  14   34.20    8.67
  -1   4  14   43.52   13.05
   1   4 -14   35.61   12.51
   1   4 -13   10.24    5.92
  -1   4  13   -3.73    5.69
   1   4 -13   13.76    8.36
  -1   4  13   24.39   10.04
   1   4 -12   20.98    6.13
  -1   4  12   23.25    7.35
   1   4 -12   47.25   11.55
  -1   4  12   40.10   11.18
   1   4 -11    8.03    4.99
  -1   4  11   16.22    6.98
   1   4 -11   28.36    9.42
   1   4 -10  112.02   11.54
  -1   4  10  121.62   12.91
  -1   4  10  125.68   16.58
   1   4 -10  130.51   15.75
   1   4  -9   50.19    8.12
   1   4  -9   57.41    9.00
  -1   4   9   68.04    9.57
   1   4  -9   83.35   12.78
  -1   4   9   74.19   13.22
   1   4  -8   27.12    6.09
   1   4  -8   34.65    6.90
  -1   4   8   16.12    4.93
   1   4  -8   44.66    9.51
  -1   4   8   44.23   10.09
   1   4  -7  209.22   13.54
   1   4  -7  214.45   12.28
  -1   4   7  214.18   13.24
   1   4  -7  207.53    9.38
   1   4  -7  216.53   16.32
  -1   4   7  233.72   16.75
   1   4  -6  127.13    9.95
  -1   4   6  139.88   12.47
   1   4  -6  125.76   12.09
  -1   4   6  126.99    9.43
   1   4  -6  131.83   11.25
   1   4  -6  126.93    7.68
  -1   4   6  147.48   13.47
   1   4  -6  123.14   11.72
   1   4  -5   -1.00    2.86
  -1   4   5    3.24    4.15
   1   4  -5    3.63    2.68
   1   4  -5    4.45    4.13
  -1   4   5    3.59    3.03
  -1   4   5    3.55    2.73
   1   4  -5   10.08    3.98
  -1   4   5   14.44    6.08
   1   4  -5   -0.62    4.86
   1   4  -4  278.63   11.76
  -1   4   4  274.17    6.33
  -1   4   4  285.63   15.23
   1   4  -4  269.03   14.11
   1   4  -4  259.47   11.22
  -1   4   4  257.00   10.16
   1   4  -4  295.82   14.53
  -1   4   4  274.35   11.84
   1   4  -4  278.58   14.68
  -1   4   4  264.22   13.89
   1   4  -3  559.49   19.85
   1   4  -3  554.10   14.66
  -1   4   3  542.72   19.70
   1   4  -3  541.85   17.84
  -1   4   3  526.87   12.15
   1   4  -3  547.73   15.99
   1   4  -3  575.75   18.16
  -1   4   3  542.93   16.30
   1   4  -3  562.15   19.50
  -1   4   3  523.17   17.27
  -1   4   2 2159.98   21.31
   1   4  -2 2169.52   26.87
   1   4  -2 2197.32   36.25
  -1   4   2 2190.64   37.05
   1   4  -2 2222.15   32.51
  -1   4   2 2236.70   33.52
  -1   4   2 2213.45   19.84
  -1   4   2 2204.22   30.69
   1   4  -2 2210.45   36.54
   1   4  -1  171.79    7.57
  -1   4   1  158.07    7.11
   1   4  -1  174.01   10.35
   1   4  -1  163.55    8.38
  -1   4   1  159.89    9.41
  -1   4   1  153.77    7.48
   1   4  -1  177.67   10.61
   1   4  -1  169.47    9.91
  -1   4   0  635.77   15.82
   1   4   0  625.45   17.76
   1   4   0  620.90   15.08
   1   4   0  618.18   14.01
  -1   4   0  637.23   12.02
  -1   4   0  651.60   18.45
   1   4   0  632.48   19.06
  -1   4   0  637.61   12.27
   1   4   0  644.51   18.17
  -1   4  -1  336.91   12.95
   1   4   1  345.06   12.81
   1   4   1  328.91   11.63
  -1   4  -1  350.41   14.04
  -1   4  -1  327.12   10.58
   1   4   1  329.13   13.61
  -1   4  -1  330.11   11.59
  -1   4  -2 1967.43   33.58
   1   4   2 1932.09   29.91
   1   4   2 1973.20   31.26
  -1   4  -2 2025.24   32.99
  -1   4  -2 1965.72   29.51
  -1   4  -2 1978.27   28.32
   1   4   2 1987.54   34.24
   1   4   3  248.97   11.37
  -1   4  -3  246.71   13.03
  -1   4  -3  242.04    7.22
   1   4   3  247.48   12.50
  -1   4  -3  270.78   13.67
  -1   4  -3  259.12   12.27
  -1   4  -3  252.28   12.20
  -1   4  -3  254.59   11.00
   1   4   3  248.42   13.24
   1   4   4 1134.63   25.16
  -1   4  -4 1195.19   30.00
   1   4   4 1179.91   29.62
  -1   4  -4 1189.80   29.93
  -1   4  -4 1169.55   28.36
  -1   4  -4 1180.29   25.95
  -1   4  -4 1161.79   24.31
   1   4   4 1152.81   29.68
   1   4   5 1368.58   29.00
  -1   4  -5 1422.80   34.62
   1   4   5 1429.21   35.10
  -1   4  -5 1422.47   29.04
  -1   4  -5 1436.78   34.26
  -1   4  -5 1449.81   34.96
   1   4   5 1383.88   28.22
  -1   4  -5 1389.74   29.23
   1   4   5 1417.24   34.93
  -1   4  -6  178.39   13.29
   1   4   6  188.54   14.32
  -1   4  -6  187.38   11.16
  -1   4  -6  174.96   13.56
  -1   4  -6  167.89   13.50
   1   4   6  185.42   11.77
  -1   4  -6  187.03   11.70
   1   4   6  171.90   13.70
  -1   4  -7  158.06   13.39
   1   4   7  148.82   11.57
  -1   4  -7  154.16   10.09
   1   4   7  134.40   13.05
  -1   4  -7  157.53   12.40
  -1   4  -8   38.47    6.05
   1   4   8   39.73    7.07
  -1   4  -8   43.50    8.28
   1   4   8   23.12    7.16
   1   4   9   54.46    9.23
  -1   4  -9   68.65    7.58
  -1   4  -9   80.61   11.31
   1   4   9   49.53    9.69
   1   4  10   17.24    6.99
  -1   4 -10   11.12    4.80
  -1   4 -10   28.21    8.49
  -1   4 -11   65.43   11.23
  -1   4 -11   58.01    6.83
   1   4  11   40.23    9.17
   1   4  11   33.51    8.64
  -1   4 -12   44.87   10.06
  -1   4 -12   42.64    5.85
   1   4  12   31.66    8.63
   1   4  12   21.98    8.55
   1   4  13    9.48    6.30
  -1   4 -13   12.43    8.57
   1   4  13   -8.48    8.05
   1   4  14   10.12    7.99
   1   4  14    1.17    8.29
  -1   4 -14   17.40    8.66
   1   4  15   35.03   10.82
  -1   4 -15   37.76   11.05
   1   4  15   12.94    8.84
   1   4  16    7.48    9.66
   1   4  16  -18.39   10.44
  -1   4 -16    5.08    7.23
   1   4  17   16.92    9.00
  -1   4 -17    7.61    8.51
  -1   5  17  -30.26   10.67
  -1   5  16   19.91    8.91
   1   5 -16   22.83   10.78
  -1   5  15   23.95    9.80
   1   5 -15   16.13   10.31
  -1   5  15   23.36   10.71
  -1   5  14   16.42    7.50
  -1   5  14    8.23    8.25
   1   5 -14   16.90    8.14
  -1   5  13   15.10    7.94
  -1   5  13   -0.49    8.65
   1   5 -13   10.13    9.03
  -1   5  12   19.54    7.44
   1   5 -12   12.20    7.98
  -1   5  12   16.02    8.49
  -1   5  11    8.81    6.33
  -1   5  11    6.82    6.21
   1   5 -11    1.88    6.21
  -1   5  10  117.95   12.59
   1   5 -10  130.65   15.34
  -1   5  10  125.47   16.35
   1   5  -9  104.83   11.13
  -1   5   9   97.34   11.12
   1   5  -9   98.31   13.09
  -1   5   9  114.21   14.31
   1   5  -8   12.92    4.99
   1   5  -8   18.48    4.31
  -1   5   8   13.32    4.95
   1   5  -8   12.93    6.98
  -1   5   8   20.80    7.86
   1   5  -7   49.46    7.10
   1   5  -7   50.32    5.88
  -1   5   7   53.90    7.30
  -1   5   7   41.13    9.34
   1   5  -7   38.91    8.11
   1   5  -6  177.12   11.33
  -1   5   6  180.13    7.71
  -1   5   6  180.40   14.61
   1   5  -6  171.27   13.82
  -1   5   6  190.33   11.02
  -1   5   6  172.83   10.62
   1   5  -6  168.93    9.94
   1   5  -6  184.40   14.04
   1   5  -6  186.09   14.05
  -1   5   6  177.63   14.48
   1   5  -5   55.19    6.05
  -1   5   5   51.17    3.47
  -1   5   5   51.06    7.77
   1   5  -5   48.31    7.66
  -1   5   5   48.79    5.46
   1   5  -5   53.24    6.43
  -1   5   5   56.70    6.57
   1   5  -5   49.12    7.41
  -1   5   5   52.49    7.99
   1   5  -5   58.71    8.00
   1   5  -4  508.20   15.21
  -1   5   4  488.38    8.12
  -1   5   4  500.21   21.40
   1   5  -4  537.51   20.29
  -1   5   4  491.83   17.43
   1   5  -4  496.96   16.94
   1   5  -4  481.08   19.17
  -1   5   4  497.62   13.11
   1   5  -4  516.33   20.83
  -1   5   4  485.79   19.28
   1   5  -3  453.42   19.00
   1   5  -3  433.82   12.94
  -1   5   3  446.54   19.25
   1   5  -3  422.84   15.89
  -1   5   3  431.33    9.95
   1   5  -3  456.49   17.52
   1   5  -3  426.41   16.50
  -1   5   3  428.52   16.43
   1   5  -3  458.69   18.86
  -1   5   3  441.82   16.62
   1   5  -2  247.30   13.33
  -1   5   2  238.48    8.25
   1   5  -2  228.01    9.05
  -1   5   2  248.88    5.85
  -1   5   2  245.22   12.54
   1   5  -2  228.15   12.17
   1   5  -2  251.06   12.32
  -1   5   2  249.77   11.50
   1   5  -2  234.29   13.40
  -1   5   1  544.64   14.15
   1   5  -1  539.87   18.44
   1   5  -1  519.59   13.92
  -1   5   1  580.60   19.02
  -1   5   1  531.12   14.69
   1   5  -1  545.19   19.75
   1   5  -1  566.02   18.46
   1   5   0  576.25   18.69
  -1   5   0  595.07   16.73
   1   5   0  608.61   15.58
  -1   5   0  611.46   19.56
  -1   5   0  598.29   12.11
   1   5   0  583.70   18.89
   1   5   0  586.80   20.39
  -1   5   0  588.81   13.65
  -1   5  -1 1490.48   28.58
   1   5   1 1519.07   28.56
   1   5   1 1501.24   27.10
  -1   5  -1 1458.78   22.65
  -1   5  -1 1523.30   30.78
  -1   5  -1 1493.53   20.27
   1   5   1 1524.72   30.78
   1   5   2  812.90   21.03
  -1   5  -2  842.77   23.32
   1   5   2  848.61   22.26
  -1   5  -2  854.28   23.36
  -1   5  -2  811.22   19.59
   1   5   2  860.48   24.42
  -1   5  -2  844.62   21.09
  -1   5  -3   81.50    8.35
   1   5   3   82.36    7.41
   1   5   3   89.21    8.29
  -1   5  -3   86.90    8.56
  -1   5  -3   86.51    7.68
  -1   5  -3   98.32    8.93
  -1   5  -3   79.70    6.98
   1   5   3   78.52    8.15
   1   5   4  742.59   20.81
  -1   5  -4  751.66   25.07
   1   5   4  777.08   25.18
  -1   5  -4  796.23   26.15
  -1   5  -4  711.92   23.02
  -1   5  -4  784.65   23.20
   1   5   4  779.02   25.48
  -1   5  -4  739.50   21.27
   1   5   5  594.40   19.46
  -1   5  -5  558.16   23.18
   1   5   5  619.22   24.30
  -1   5  -5  618.19   20.58
  -1   5  -5  600.75   22.82
  -1   5  -5  599.88   24.08
   1   5   5  610.21   24.54
  -1   5  -5  582.13   19.84
   1   5   6   85.59    8.70
  -1   5  -6   75.10    9.38
   1   5   6   85.31   10.08
   1   5   6   93.49    8.55
  -1   5  -6   86.16    8.48
  -1   5  -6   84.17   10.02
   1   5   6   86.37   10.48
  -1   5  -6   67.33    7.83
  -1   5  -6   75.24    9.49
   1   5   7  125.69   10.96
  -1   5  -7  148.28   11.02
   1   5   7  143.66   11.34
  -1   5  -7  124.16   11.08
   1   5   7  143.26   14.50
  -1   5  -8   67.65    7.93
   1   5   8   83.71   10.38
   1   5   8   87.99    9.62
  -1   5  -8   85.46    8.84
  -1   5  -8   68.65    9.39
   1   5   8   62.55   10.29
  -1   5  -9    6.47    4.10
   1   5   9    8.47    5.29
  -1   5  -9    8.54    4.69
  -1   5  -9    2.13    6.37
   1   5   9    0.19    8.19
  -1   5 -10   27.44    6.77
   1   5  10   31.98    7.81
  -1   5 -10   42.31    6.56
  -1   5 -10   42.85    9.46
   1   5  10   21.13    8.46
  -1   5 -11   37.63    6.38
   1   5  11   43.19    9.23
   1   5  11   22.32    7.10
  -1   5 -11   33.05    9.42
   1   5  12  110.49   13.97
  -1   5 -12   99.20    9.25
  -1   5 -12   85.43   13.37
   1   5  12   75.14   14.02
   1   5  13   23.21    8.15
  -1   5 -13   24.36    9.73
   1   5  13   25.26    9.93
   1   5  14   40.05   10.15
   1   5  14   45.91   13.00
  -1   5 -14   65.39   12.31
   1   5  15   12.27    7.32
  -1   5 -15    9.71    8.65
   1   5  15   -7.13    9.41
   1   5  16   23.53   10.50
  -1   5 -16   -6.31    6.93
   1   5  17   10.79    8.38
  -1   5 -17    2.21    6.92
  -1   6  16   -6.11    7.13
   1   6 -16    7.64    8.58
  -1   6  15    0.54    5.72
  -1   6  15   -7.78    9.24
   1   6 -15    8.86    8.60
  -1   6  14    0.74    5.19
   1   6 -14  -14.77    9.29
  -1   6  14   -4.21    7.70
  -1   6  13   -1.90    5.31
  -1   6  13   -0.20    7.87
   1   6 -13   10.17    7.22
  -1   6  12   48.09    9.91
  -1   6  12   39.96   11.44
   1   6 -12   37.68   10.91
  -1   6  11   56.36    9.06
  -1   6  11   51.83   12.56
   1   6 -11   56.24   11.35
  -1   6  10   70.60    9.88
  -1   6  10   57.01   12.08
   1   6 -10   73.99   12.74
  -1   6   9   12.96    4.55
   1   6  -9   11.53    4.86
  -1   6   9   14.33    5.40
   1   6  -9   10.28    6.60
  -1   6   9   -1.46    6.80
   1   6  -8  150.61   12.07
  -1   6   8  161.20    9.22
   1   6  -8  158.30   10.64
  -1   6   8  150.76   11.83
   1   6  -8  153.77   14.98
  -1   6   8  158.94   15.52
  -1   6   7  191.07    8.71
   1   6  -7  177.53   11.99
   1   6  -7  194.88   11.79
  -1   6   7  211.96   12.42
   1   6  -7  191.39   15.46
  -1   6   7  191.99   16.21
   1   6  -6  342.81   15.04
  -1   6   6  365.59   10.08
  -1   6   6  362.42   16.45
  -1   6   6  359.71   14.27
   1   6  -6  334.58   19.46
   1   6  -6  345.39   15.63
   1   6  -6  330.56   19.26
  -1   6   6  348.34   19.69
   1   6  -5  301.51   12.67
  -1   6   5  300.21    7.86
  -1   6   5  313.66   18.79
   1   6  -5  290.30   16.64
   1   6  -5  298.92   14.60
  -1   6   5  311.58   11.48
  -1   6   5  332.40   15.76
   1   6  -5  331.90   18.03
  -1   6   5  319.40   17.75
   1   6  -5  317.22   18.12
   1   6  -4  371.11   13.06
  -1   6   4  383.79    8.10
  -1   6   4  383.99   20.08
   1   6  -4  443.93   19.44
  -1   6   4  411.79   17.38
  -1   6   4  399.91   10.58
   1   6  -4  368.96   16.71
   1   6  -4  387.03   17.58
   1   6  -4  410.61   19.77
  -1   6   4  387.51   18.06
   1   6  -3  218.72    9.42
  -1   6   3  219.38   14.52
   1   6  -3  214.02   12.45
  -1   6   3  243.69   13.73
   1   6  -3  246.84   13.90
  -1   6   3  218.08    5.87
   1   6  -3  223.70   13.21
  -1   6   3  230.41   13.01
   1   6  -3  241.99   14.65
  -1   6   2   79.18    5.59
   1   6  -2   82.70    5.96
   1   6  -2   97.86    9.73
   1   6  -2   84.61    8.60
  -1   6   2   76.65    8.28
  -1   6   2   84.54    7.46
   1   6  -2   82.85    8.87
  -1   6   1   10.77    3.29
   1   6  -1    4.32    3.72
   1   6  -1    6.76    2.92
  -1   6   1    3.67    4.26
   1   6  -1    7.71    4.34
   1   6  -1    3.25    4.09
  -1   6   1    6.60    2.70
   1   6  -1    1.39    4.05
  -1   6   0  179.93   10.32
   1   6   0  168.23   10.97
  -1   6   0  180.22   12.31
  -1   6   0  177.89    6.81
   1   6   0  184.64   11.57
   1   6   0  163.06   12.00
  -1   6   0  178.97    8.87
  -1   6  -1  818.49   22.89
   1   6   1  850.34   22.99
   1   6   1  865.08   22.54
  -1   6  -1  814.05   17.39
  -1   6  -1  855.11   25.44
   1   6   1  823.66   24.32
  -1   6  -1  840.62   17.64
  -1   6  -2  282.56   14.69
   1   6   2  287.41   13.32
   1   6   2  301.51   14.39
  -1   6  -2  283.70   12.10
  -1   6  -2  291.11   15.13
  -1   6  -2  276.87   13.63
   1   6   2  292.50   15.26
  -1   6  -3  509.93   20.63
   1   6   3  520.30   17.63
   1   6   3  510.81   19.90
  -1   6  -3  490.09   17.61
  -1   6  -3  507.48   19.83
  -1   6  -3  485.63   18.19
   1   6   3  517.10   21.04
  -1   6  -4 1300.87   14.39
  -1   6  -4 1319.45   35.15
   1   6   4 1371.68   28.90
   1   6   4 1368.32   34.83
  -1   6  -4 1340.37   32.22
  -1   6  -4 1352.97   35.79
  -1   6  -4 1295.87   31.27
  -1   6  -4 1331.56   30.64
   1   6   4 1355.85   35.17
   1   6   5  409.08   16.76
  -1   6  -5  395.78   20.58
  -1   6  -5  383.73   10.96
   1   6   5  425.32   21.04
  -1   6  -5  415.46   21.26
  -1   6  -5  406.97   18.28
  -1   6  -5  383.14   18.76
  -1   6  -5  408.50   17.90
   1   6   5  407.63   20.68
   1   6   6  179.25   11.99
  -1   6  -6  181.46    9.38
  -1   6  -6  187.35   12.87
  -1   6  -6  196.74   14.88
  -1   6  -6  191.92   13.43
   1   6   6  188.02   15.24
   1   6   7   25.01    5.97
  -1   6  -7   26.63    5.05
   1   6   7   21.10    4.70
  -1   6  -7   27.74    5.88
   1   6   7   36.00    9.83
  -1   6  -7   13.96    5.14
   1   6   8   19.56    5.58
  -1   6  -8   11.59    4.30
  -1   6  -8   10.33    4.87
   1   6   8   20.15    5.38
   1   6   8   28.04   10.23
  -1   6  -8    1.05    6.65
  -1   6  -9   11.36    4.59
   1   6   9   14.67    6.06
  -1   6  -9   10.56    4.46
   1   6   9    9.79    4.77
  -1   6  -9    2.70    5.72
   1   6  10   20.09    6.97
  -1   6 -10    9.09    4.87
  -1   6 -10    5.67    3.81
   1   6  10    7.15    5.33
  -1   6 -10   13.12    7.45
   1   6  10    8.12    6.41
   1   6  11    6.17    5.17
  -1   6 -11    6.15    3.70
   1   6  11   15.16    6.18
  -1   6 -11   11.45    6.03
   1   6  11   -3.56    6.87
   1   6  12   14.36    6.62
   1   6  12   14.22    6.90
  -1   6 -12   15.76    4.89
   1   6  12    9.73    7.45
  -1   6 -12   14.38    7.24
   1   6  13   26.42    8.30
   1   6  13   15.19    6.96
   1   6  13    2.68    7.50
  -1   6 -13   19.22    8.30
   1   6  14   19.79    7.12
   1   6  14   21.00    8.29
  -1   6 -14    9.98    6.44
   1   6  14   13.61    8.78
   1   6  15    2.17    6.16
  -1   6 -15    7.56    7.13
   1   6  15    4.75    7.00
   1   6  16   -9.98    8.29
  -1   6 -16  -12.61    9.11
   1   6  17   11.66    8.50
  -1   6 -17   -5.16    7.82
  -1   7  15   -4.58    6.15
   1   7 -15   12.18    8.95
  -1   7  15   22.11   11.94
  -1   7  14    9.85    6.27
   1   7 -14   31.17   10.84
  -1   7  14   10.44    8.93
  -1   7  13   10.36    4.60
   1   7 -13   -3.11    7.92
  -1   7  13    0.54    7.77
  -1   7  12   25.72    7.24
   1   7 -12   12.58    6.91
  -1   7  12   22.70   10.32
  -1   7  11   16.19    5.00
  -1   7  11   26.02    7.05
  -1   7  11    7.53    7.15
   1   7 -11    1.99    6.04
  -1   7  10  259.20   13.16
  -1   7  10  278.07   17.58
  -1   7  10  264.39   21.94
   1   7 -10  261.29   21.07
  -1   7   9    9.32    3.35
   1   7  -9    6.74    3.81
   1   7  -9   23.27    5.78
  -1   7   9    9.78    4.85
  -1   7   9   12.59    8.24
  -1   7   8    9.24    3.02
   1   7  -8   11.66    4.56
   1   7  -8   17.06    5.22
  -1   7   8   15.33    4.92
   1   7  -8    0.01    7.46
  -1   7   8    4.00    7.44
  -1   7   7  206.02    8.39
   1   7  -7  194.12   11.98
  -1   7   7  195.62   11.29
   1   7  -7  209.60   13.34
   1   7  -7  195.36   16.87
  -1   7   7  188.62   16.12
  -1   7   6   11.17    2.41
   1   7  -6   10.89    3.66
  -1   7   6    7.88    4.14
  -1   7   6   17.20    3.97
   1   7  -6   19.10    5.59
   1   7  -6   24.44    7.94
  -1   7   6   14.06    5.84
   1   7  -5   87.45    7.05
  -1   7   5   76.77    4.31
  -1   7   5   86.23    5.70
   1   7  -5   82.75    9.09
   1   7  -5   88.46    9.85
  -1   7   5   76.57    8.68
   1   7  -5   96.37   11.23
  -1   7   5   71.35    8.93
   1   7  -5   93.17   10.31
  -1   7   4  306.41    8.43
   1   7  -4  321.48   11.90
  -1   7   4  327.74   19.41
  -1   7   4  317.88    7.77
   1   7  -4  351.69   18.23
   1   7  -4  326.58   16.67
   1   7  -4  306.27   16.41
  -1   7   4  325.25   16.88
  -1   7   4  326.79   17.27
   1   7  -4  345.88   19.12
   1   7  -3   39.94    4.48
  -1   7   3   54.21    8.30
   1   7  -3   37.58    6.98
  -1   7   3   46.51    7.43
   1   7  -3   41.40    6.08
   1   7  -3   49.84    6.95
  -1   7   3   55.62    7.35
   1   7  -3   46.29    7.50
   1   7  -2   10.87    5.63
  -1   7   2    9.31    2.75
   1   7  -2    7.83    2.67
   1   7  -2   13.96    5.91
  -1   7   2    7.26    4.47
  -1   7   2   11.34    4.10
   1   7  -2   13.31    5.61
  -1   7   1  253.34   11.66
   1   7  -1  265.67   14.87
  -1   7   1  256.95   15.21
   1   7  -1  261.34   15.40
  -1   7   1  267.68   12.51
   1   7  -1  251.54   14.31
   1   7  -1  275.96   16.73
  -1   7   0   90.97    7.98
   1   7   0  103.26    9.06
  -1   7   0   77.73    8.64
  -1   7   0   93.71    5.15
  -1   7   0   87.22    6.97
   1   7   0  105.06    9.58
  -1   7  -1 1159.99   29.05
   1   7   1 1180.87   28.70
   1   7   1 1217.39   28.60
  -1   7  -1 1214.67   32.62
  -1   7  -1 1133.68   21.26
   1   7   1 1171.90   30.81
  -1   7  -1 1163.19   23.02
  -1   7  -2   86.76    8.96
   1   7   2   91.86    8.61
   1   7   2   84.42    8.82
  -1   7  -2   76.08    6.92
  -1   7  -2   82.21    9.25
   1   7   2   83.53    9.64
  -1   7  -2   75.62    8.35
   1   7   3 1070.06   27.29
  -1   7  -3 1058.81   31.50
   1   7   3 1106.13   31.02
  -1   7  -3 1061.20   26.73
  -1   7  -3 1112.70   31.59
   1   7   3 1120.78   32.54
  -1   7  -3 1090.33   29.38
   1   7   4  241.02   12.82
  -1   7  -4  213.09   15.14
   1   7   4  231.68   15.32
  -1   7  -4  224.51   15.79
  -1   7  -4  218.20   14.63
  -1   7  -4  207.25   13.28
  -1   7  -4  232.02   13.85
   1   7   4  203.19   14.74
   1   7   5  181.06   11.49
  -1   7  -5  169.02    5.96
  -1   7  -5  167.96   13.22
  -1   7  -5  155.18   12.40
  -1   7  -5  169.70   12.63
   1   7   5  181.74   15.15
   1   7   6  140.14   10.73
  -1   7  -6  144.91    7.35
  -1   7  -6  141.53   12.10
  -1   7  -6  142.94   13.24
  -1   7  -6  140.06   11.96
   1   7   6  135.18   13.93
   1   7   7  111.83    9.71
  -1   7  -7  104.81    7.56
  -1   7  -7  114.96   11.22
  -1   7  -7  108.77   11.41
   1   7   7  110.70   13.21
   1   7   8    8.66    4.24
  -1   7  -8   14.88    4.03
  -1   7  -8   11.76    5.39
   1   7   8   18.75    7.55
  -1   7  -8   20.27    7.26
   1   7   9   24.55    6.38
  -1   7  -9   11.88    4.50
  -1   7  -9   18.53    5.42
   1   7   9   21.24    5.74
   1   7   9   22.18   10.14
  -1   7  -9    1.41    5.84
   1   7  10   41.87    8.31
  -1   7 -10   30.78    6.19
  -1   7 -10   24.76    6.14
   1   7  10   37.65    7.90
  -1   7 -10   17.87    6.16
   1   7  10   31.96   10.80
   1   7  11    8.86    5.18
  -1   7 -11   11.89    4.92
   1   7  11   18.64    6.25
  -1   7 -11   13.14    6.23
   1   7  11   22.32    9.18
   1   7  12   22.06    6.69
  -1   7 -12   18.66    5.33
   1   7  12   19.94    7.18
  -1   7 -12   19.43    7.45
   1   7  12   30.75   11.86
   1   7  13   46.74    9.36
   1   7  13   29.88    7.89
   1   7  13   51.64   13.71
  -1   7 -13   23.79    8.40
   1   7  14   10.22    6.35
   1   7  14   23.07   12.32
  -1   7 -14    4.03    7.22
   1   7  15   15.52    7.45
   1   7  15   26.12   12.69
  -1   7 -15    1.53    6.59
  -1   7 -16    6.27    7.37
   1   8 -15  -18.27    9.67
  -1   8  14   -2.86   10.61
   1   8 -14  -11.40    8.82
  -1   8  13    5.87    4.94
   1   8 -13   -3.77    8.11
  -1   8  13   -5.06    7.73
  -1   8  12   14.25    5.85
   1   8 -12   -3.68    6.65
  -1   8  12    4.94    8.55
  -1   8  11    3.42    4.32
  -1   8  11    5.66    7.19
  -1   8  10   16.21    3.99
  -1   8  10   16.48    5.66
   1   8 -10   18.90    7.53
  -1   8  10    9.96    7.04
  -1   8   9   17.43    3.83
   1   8  -9   15.00    5.53
   1   8  -9   20.72    5.82
  -1   8   9   18.00    5.15
  -1   8   9   11.39    6.79
   1   8  -9   22.20    8.54
  -1   8   8  741.38   16.45
   1   8  -8  705.64   23.72
  -1   8   8  765.62   23.03
   1   8  -8  750.65   26.22
   1   8  -8  756.59   33.55
  -1   8   8  731.28   33.42
   1   8  -7  258.88   13.35
  -1   8   7  266.00    9.10
   1   8  -7  260.79   16.29
  -1   8   7  261.03   12.09
  -1   8   7  248.52   18.72
   1   8  -7  270.85   19.86
   1   8  -6  430.53   15.75
  -1   8   6  436.91   10.75
  -1   8   6  454.59   21.38
   1   8  -6  446.11   20.85
  -1   8   6  444.49   13.19
   1   8  -6  461.17   24.69
  -1   8   6  471.50   24.04
  -1   8   5   36.65    3.55
   1   8  -5   44.44    5.13
   1   8  -5   42.97    7.54
  -1   8   5   47.32    3.48
  -1   8   5   37.49    7.42
   1   8  -5   42.11    8.07
   1   8  -5   42.65    8.25
  -1   8   5   58.44    9.54
   1   8  -4   25.02    3.91
   1   8  -4   19.67    6.32
   1   8  -4   27.62    6.41
   1   8  -4   27.51    6.08
  -1   8   4   24.37    6.69
  -1   8   4   32.26    7.27
   1   8  -4   15.07    5.13
   1   8  -3  298.96   11.43
  -1   8   3  336.62   18.30
   1   8  -3  302.46   17.65
   1   8  -3  335.54   19.46
  -1   8   3  335.44   16.81
   1   8  -2   27.88    7.47
   1   8  -2   21.41    6.35
  -1   8   2   24.28    6.72
  -1   8   2   18.12    4.97
   1   8  -2   14.82    6.06
  -1   8   1  346.39   14.94
   1   8  -1  360.05   18.49
  -1   8   1  367.08   19.34
   1   8  -1  334.64   18.52
  -1   8   1  364.67   15.73
   1   8  -1  384.14   18.37
   1   8  -1  367.94   20.22
  -1   8   0   24.64    4.90
   1   8   0   21.33    5.51
  -1   8   0   14.60    5.01
  -1   8   0   25.52    2.94
  -1   8   0   26.27    4.79
   1   8   0   26.78    5.89
  -1   8  -1  184.12   12.71
   1   8   1  183.87   12.67
  -1   8  -1  181.67   13.85
  -1   8  -1  159.81    8.28
   1   8   1  188.61   13.54
  -1   8  -1  174.36   10.21
   1   8   2  990.61   27.83
  -1   8  -2  976.39   30.05
   1   8   2  998.88   29.34
  -1   8  -2  952.60   23.09
  -1   8  -2 1021.54   31.89
  -1   8  -2 1019.86   30.17
   1   8   2  980.24   30.62
  -1   8  -3  492.62   22.63
   1   8   3  529.56   19.99
   1   8   3  502.26   22.16
  -1   8  -3  505.51   23.09
  -1   8  -3  482.22   18.41
   1   8   3  519.62   23.33
  -1   8  -3  492.98   21.42
   1   8   4  272.20   14.68
   1   8   4  281.16   17.69
  -1   8  -4  261.20   15.18
  -1   8  -4  270.03   17.03
   1   8   4  287.44   18.59
  -1   8  -4  272.61   16.43
   1   8   5  125.38   10.16
  -1   8  -5  114.12   11.33
  -1   8  -5  110.17   11.42
   1   8   5  121.70   12.80
  -1   8  -5  114.08   10.82
   1   8   6   11.37    4.87
  -1   8  -6   10.43    2.25
  -1   8  -6    6.34    4.64
  -1   8  -6   16.53    5.65
   1   8   6   18.17    7.26
   1   8   7    2.32    3.93
  -1   8  -7   10.39    2.82
  -1   8  -7    7.45    4.89
  -1   8  -7    7.72    5.09
   1   8   7   14.34    7.28
   1   8   8   16.91    5.92
  -1   8  -8   21.30    4.21
  -1   8  -8   10.23    5.35
  -1   8  -8   21.74    7.50
   1   8   8   17.55    8.14
   1   8   9    7.62    4.61
  -1   8  -9    8.46    3.87
  -1   8  -9    5.12    4.53
   1   8   9    7.73    7.15
  -1   8  -9    9.81    6.55
   1   8  10    2.02    4.40
  -1   8 -10   -2.59    4.71
   1   8  10   12.45    7.75
  -1   8 -10   10.33    6.89
   1   8  11   11.45    4.86
  -1   8 -11   13.42    4.96
  -1   8 -11   18.90    7.88
   1   8  11   18.66    9.98
   1   8  12    7.77    5.28
  -1   8 -12   -0.35    3.81
   1   8  12   14.57    9.49
  -1   8 -12   -3.98    5.75
   1   8  13    4.92    5.44
   1   8  13   -2.90    4.77
   1   8  13    7.80    7.81
  -1   8 -13    5.67    6.46
   1   8  14   -9.81    6.35
   1   8  14    9.32    8.90
  -1   8 -14   -1.53    6.89
  -1   8 -15  -36.88   10.96
  -1   8 -16  -32.39   10.77
   1   9 -15   21.88   10.86
  -1   9  14    4.41    8.49
   1   9 -14   25.75   10.36
   1   9 -13   13.88    9.57
  -1   9  13  -19.71   10.40
   1   9 -12   13.54    8.27
  -1   9  12  -13.63    8.79
  -1   9  11   -3.20    3.74
  -1   9  11   -5.22    7.75
   1   9 -11    7.89    8.29
  -1   9  10    5.15    4.25
   1   9 -10    7.92    8.47
  -1   9  10   -6.43    6.75
   1   9  -9   82.10    8.79
  -1   9   9   86.32    5.93
  -1   9   9   97.63    8.80
   1   9  -9   98.70   11.04
  -1   9   9  104.91   14.73
   1   9  -9   79.69   12.50
  -1   9   8   49.37    4.35
   1   9  -8   53.05    6.68
  -1   9   8   57.50    6.32
   1   9  -8   54.35    8.99
   1   9  -8   51.28   10.53
  -1   9   8   62.03   11.05
  -1   9   7  136.99    6.42
   1   9  -7  136.43    9.36
  -1   9   7  147.37    8.12
   1   9  -7  155.81   13.71
  -1   9   7  142.34   15.40
   1   9  -7  140.30   15.30
   1   9  -6   78.51    6.73
  -1   9   6   79.11    5.01
   1   9  -6   88.50   11.07
  -1   9   6  107.23   11.96
   1   9  -6   81.40   11.57
  -1   9   6   95.49   12.21
   1   9  -5   61.90    5.73
   1   9  -5   56.59    9.15
   1   9  -5   59.03    9.01
  -1   9   5   69.95    9.93
  -1   9   5   66.83    9.64
   1   9  -5   66.07    9.46
   1   9  -4   52.79    5.19
   1   9  -4   60.14    9.72
  -1   9   4   62.81    9.44
  -1   9   4   56.80    8.70
   1   9  -4   51.27    8.98
  -1   9   3  137.75   13.28
   1   9  -3  125.05   12.58
   1   9  -3  150.30   14.51
  -1   9   3  136.73   11.63
   1   9  -2  117.35   11.85
  -1   9   2  118.59   12.03
   1   9  -2  145.86   13.65
   1   9  -2  120.62   12.80
  -1   9   2  120.35   10.32
   1   9  -1   65.66    9.21
   1   9  -1   65.31    9.82
  -1   9   1   79.53   10.65
  -1   9   1   72.46    7.66
   1   9  -1   76.99    9.60
   1   9  -1   71.46   10.90
  -1   9   0  112.91    9.96
   1   9   0  108.33   10.60
  -1   9   0  112.34    5.44
  -1   9   0  125.27   12.75
  -1   9   0  103.48    8.78
   1   9   0  129.88   11.90
  -1   9  -1   97.62    9.83
   1   9   1  102.12   10.11
  -1   9  -1  102.77   11.59
  -1   9  -1  107.25    6.94
  -1   9  -1  105.36    8.71
   1   9   1  107.05   10.91
  -1   9  -2   39.13    7.00
   1   9   2   33.47    6.59
   1   9   2   43.19    7.15
  -1   9  -2   37.90    7.84
  -1   9  -2   40.99    5.47
   1   9   2   31.43    6.72
   1   9   3   54.16    7.52
   1   9   3   47.16    7.88
  -1   9  -3   44.88    8.44
  -1   9  -3   52.63    6.85
   1   9   3   57.84    9.19
  -1   9  -3   53.62    8.35
   1   9   4    8.54    4.83
  -1   9  -4   -4.39    6.35
  -1   9  -4    4.14    3.64
   1   9   4    6.94    5.39
  -1   9  -4    1.05    4.87
   1   9   5  337.20   16.75
  -1   9  -5  294.51   19.37
  -1   9  -5  303.79   18.20
   1   9   5  325.93   20.80
  -1   9  -5  306.77   18.84
   1   9   6  207.18   13.50
  -1   9  -6  193.68   15.55
   1   9   6  189.99   17.23
  -1   9  -6  201.15   15.73
   1   9   7   27.21    6.05
  -1   9  -7   20.24    2.70
  -1   9  -7   16.21    5.98
  -1   9  -7   19.27    6.09
   1   9   7   25.21    8.50
   1   9   8   27.06    5.82
  -1   9  -8   22.35    3.36
  -1   9  -8   22.79    7.05
   1   9   8   13.55    7.41
  -1   9  -8   18.97    6.84
   1   9   9   23.00    6.16
  -1   9  -9   20.31    6.23
  -1   9  -9   26.17    7.95
   1   9   9   23.64    8.78
   1   9  10    7.16    5.31
  -1   9 -10    1.67    4.53
   1   9  10   15.61    8.59
  -1   9 -10    2.26    5.01
   1   9  11   33.01    7.15
  -1   9 -11   22.01    6.64
  -1   9 -11   31.80    8.65
   1   9  11   35.83   11.44
   1   9  12   13.71    6.56
   1   9  12   22.13    9.87
  -1   9 -12   27.08    8.86
  -1   9 -13    6.46    5.98
   1   9  13    5.11    9.00
   1   9  14    8.42   11.14
  -1   9 -14   12.44    7.42
  -1   9 -15   -9.27    7.67
   1  10 -14    7.76    8.00
  -1  10  13    8.86    8.69
   1  10 -13   10.77    7.26
  -1  10  12    1.47    7.76
   1  10 -12   16.30    9.48
   1  10 -11    7.64    7.05
  -1  10  11   -5.72    6.28
   1  10 -10    5.77    6.47
  -1  10  10   21.37    9.89
  -1  10   9    3.71    3.11
  -1  10   9   10.54    8.13
   1  10  -9    5.64    6.35
  -1  10   8  224.04    7.65
   1  10  -8  287.43   18.96
  -1  10   8  297.84   22.40
   1  10  -8  281.02   22.53
  -1  10   7   51.90    4.03
   1  10  -7   52.55    5.68
   1  10  -7   45.21    8.39
  -1  10   7   65.31   11.04
   1  10  -7   56.30   10.86
   1  10  -6   27.77    4.17
   1  10  -6   37.37    8.58
  -1  10   6   34.01    8.44
   1  10  -6   27.05    7.99
  -1  10   6   22.91    7.66
   1  10  -5   88.63    6.53
   1  10  -5   88.40   11.57
  -1  10   5   96.95   12.09
  -1  10   5   85.44   10.70
   1  10  -5   94.27   12.62
   1  10  -4    1.11    5.30
  -1  10   4    4.39    6.61
   1  10  -4   -2.25    6.25
  -1  10   4    3.59    4.99
   1  10  -3   12.94    6.88
  -1  10   3   16.64    7.13
   1  10  -3   16.91    6.80
  -1  10   3   18.46    6.06
   1  10  -2   51.62   10.02
  -1  10   2   67.41   10.35
   1  10  -2   74.37   11.64
  -1  10   2   57.81    8.12
   1  10  -1   10.72    5.90
  -1  10   1    8.52    6.50
   1  10  -1    6.62    5.60
  -1  10   1   10.30    4.68
   1  10  -1   21.42    6.75
   1  10   0   45.19    7.90
  -1  10   0   51.73    9.48
  -1  10   0   53.40    7.06
   1  10   0   46.35    7.77
  -1  10  -1   33.88    6.75
   1  10   1   37.69    7.27
  -1  10  -1   31.87    4.16
  -1  10  -1   34.47    8.10
   1  10   1   29.88    7.63
  -1  10  -1   38.11    6.24
   1  10   2    2.52    4.74
  -1  10  -2   -3.25    6.44
  -1  10  -2    7.28    3.28
   1  10   2    8.59    6.81
   1  10   3   76.85    9.31
  -1  10  -3   73.82    8.01
  -1  10  -3   77.29   11.33
   1  10   3   78.80   10.62
  -1  10  -3   80.47   10.55
   1  10   4    6.30    4.26
  -1  10  -4    2.33    3.48
  -1  10  -4   -0.28    5.65
   1  10   4    0.60    5.31
  -1  10  -4   -0.57    5.41
   1  10   5  214.78   14.52
  -1  10  -5  222.11   15.90
  -1  10  -5  225.03   17.96
   1  10   5  196.05   17.24
  -1  10  -5  217.97   17.35
   1  10   6   71.69    8.86
  -1  10  -6   72.63   11.09
   1  10   6   56.26   10.27
  -1  10  -6   71.67   10.74
   1  10   7   64.49    8.63
  -1  10  -7   79.80   11.21
   1  10   7   67.09   12.34
  -1  10  -7   65.49   10.02
   1  10   8   75.67    9.32
  -1  10  -8   75.33   10.86
  -1  10  -8   64.42   10.45
   1  10   8   67.25   11.72
   1  10   9   -3.63    4.22
  -1  10  -9    8.04    5.68
  -1  10  -9   14.37    6.99
   1  10   9    9.01    7.60
   1  10  10   21.96    6.08
  -1  10 -10    5.80    5.02
   1  10  10   13.09    8.12
  -1  10 -10   17.46    7.16
   1  10  11    1.19    3.98
  -1  10 -11    6.16    5.59
   1  10  11  -12.06    9.51
  -1  10 -11    6.29    6.09
   1  10  12    7.46    7.77
  -1  10 -12   -0.31    6.36
   1  10  13   16.21   11.22
  -1  10 -13    5.96    6.75
  -1  10 -14    5.32    7.76
  -1  10 -15   -0.56    6.05
  -1  11  13    2.73    8.55
   1  11 -13   -1.83    7.53
   1  11 -12    4.62    7.59
  -1  11  12   23.16    9.72
   1  11 -11   -8.34    8.32
  -1  11  11    7.90    7.83
   1  11 -10    0.84    5.75
  -1  11  10    9.50    7.36
  -1  11   9   12.19    8.39
   1  11  -9    1.53    6.20
   1  11  -8   16.86    6.80
   1  11  -8    6.52    6.01
  -1  11   8   10.17    6.88
   1  11  -7   36.60    8.75
   1  11  -7   28.39    8.56
  -1  11   7   27.20    8.24
   1  11  -6   14.24    2.81
   1  11  -6   20.50    7.30
  -1  11   6   24.54    7.81
  -1  11   6   19.50    7.48
   1  11  -6   10.62    5.97
   1  11  -5   79.69   11.51
  -1  11   5   86.50   11.77
  -1  11   5   84.17   11.36
   1  11  -5   92.12   12.97
   1  11  -4   87.47   12.24
  -1  11   4   81.60   11.80
  -1  11   4   81.31   10.86
   1  11  -4   82.39   12.18
   1  11  -3   21.61    7.73
  -1  11   3   21.01    7.77
   1  11  -3   33.01    8.56
  -1  11   3   33.72    7.79
   1  11  -2   98.39   13.60
  -1  11   2   97.97   12.98
  -1  11   2   98.99   10.46
   1  11  -2   86.78   12.78
   1  11  -1   33.66    8.35
  -1  11   1   23.32    7.83
   1  11  -1   24.44    7.45
  -1  11   1   22.86    5.91
   1  11   0   31.05    7.25
  -1  11   0   38.33    9.45
  -1  11   0   49.43    7.62
   1  11   0   38.30    8.25
   1  11   1   11.85    5.45
  -1  11  -1    8.48    5.74
  -1  11  -1    8.75    2.85
   1  11   1   12.28    5.41
  -1  11  -1   20.08    5.78
   1  11   2   16.13    5.64
  -1  11  -2   10.57    3.68
  -1  11  -2   16.62    7.19
   1  11   2   17.22    6.57
   1  11   3   29.71    7.04
  -1  11  -3   45.14    6.90
   1  11   3   39.82    8.86
   1  11   4   62.66    8.59
  -1  11  -4   62.69    8.40
  -1  11  -4   83.41   12.04
  -1  11  -4   69.88   10.63
   1  11   4   65.81   10.68
   1  11   5   24.57    5.90
  -1  11  -5   30.59    8.86
   1  11   5   21.99    8.29
  -1  11  -5   22.50    7.26
   1  11   6   79.33    9.48
  -1  11  -6   79.36   11.59
   1  11   6   79.74   12.59
  -1  11  -6   72.60   11.25
   1  11   7    8.41    4.87
  -1  11  -7    5.39    5.17
   1  11   7   10.66    7.59
  -1  11  -7    4.25    5.77
   1  11   8    9.07    4.32
  -1  11  -8    0.83    5.23
   1  11   8   -6.80    7.83
  -1  11  -8   -0.52    6.09
   1  11   9    2.67    4.46
  -1  11  -9   -2.56    6.03
   1  11   9    5.26    6.74
  -1  11  -9    1.19    5.99
  -1  11 -10   18.23    6.66
  -1  11 -10   14.24    6.89
   1  11  10   11.01    7.97
  -1  11 -11    0.17    5.81
  -1  11 -11    0.28    6.39
   1  11  11    7.60    9.09
  -1  11 -12   -5.07    6.30
   1  11  12   14.69    8.99
  -1  11 -13    7.88    7.73
  -1  11 -14   10.83    8.26
   1  12 -13   -0.75    7.13
  -1  12  12   12.94    9.67
   1  12 -12    1.07    6.82
   1  12 -11    4.19    6.80
  -1  12  11   19.74    9.00
   1  12 -10    6.68    6.87
  -1  12  10    3.53    6.99
  -1  12   9    3.84    6.79
   1  12  -9    8.23    6.49
  -1  12   8    0.82    6.13
   1  12  -8    8.06    6.68
   1  12  -7   19.00    7.64
  -1  12   7   18.36    8.14
   1  12  -7   10.87    6.12
   1  12  -6   35.40    8.74
  -1  12   6   34.03    9.04
   1  12  -6   32.51    8.69
  -1  12   5   64.82   10.83
   1  12  -5   65.46   11.23
  -1  12   5   53.84    9.82
   1  12  -5   67.49   12.08
   1  12  -4   -2.39    5.44
  -1  12   4   -1.08    6.15
  -1  12   4    2.06    5.22
   1  12  -4   10.57    5.92
  -1  12   3  153.36   16.22
   1  12  -3  158.74   17.50
   1  12  -3  168.17   17.48
  -1  12   3  155.18   14.10
  -1  12   2   18.60    8.35
  -1  12   2   29.27    7.41
  -1  12   1   83.94   12.52
  -1  12   1  101.05   10.71
   1  12  -1   95.11   12.10
   1  12   0   12.93    5.75
  -1  12   0    3.38    6.16
   1  12   0   25.77    7.89
  -1  12   0   13.08    4.91
   1  12   1   28.48    7.18
  -1  12  -1   26.77    9.19
   1  12   1   32.29    7.81
   1  12   2    7.12    4.82
  -1  12  -2    8.33    3.04
  -1  12  -2    3.99    5.75
   1  12   2    6.07    5.63
   1  12   3    3.04    4.92
  -1  12  -3    6.20    3.67
  -1  12  -3   -1.47    5.58
   1  12   3    1.86    5.57
   1  12   4   67.75    9.02
  -1  12  -4   72.96    8.86
  -1  12  -4   56.92   10.51
   1  12   4   66.30   10.70
  -1  12  -4   69.90   11.09
   1  12   5  129.90   12.06
  -1  12  -5  108.27   13.84
   1  12   5  119.00   14.75
  -1  12  -5  121.83   14.22
   1  12   6    8.06    4.43
  -1  12  -6   -3.42    5.40
   1  12   6   -0.49    7.06
  -1  12  -6    6.80    6.11
   1  12   7  157.04   13.38
  -1  12  -7  161.33   17.05
   1  12   7  178.62   18.89
  -1  12  -7  139.94   15.60
   1  12   8    2.66    4.20
  -1  12  -8   -0.75    5.27
  -1  12  -8   -1.73    5.86
   1  12   8   -1.99    6.72
  -1  12  -9    8.66    6.07
   1  12   9   16.08    9.58
  -1  12  -9    6.08    5.40
  -1  12 -10    8.40    6.27
   1  12  10    8.45    7.31
  -1  12 -10   11.35    6.75
  -1  12 -11    8.46    5.34
   1  12  11    9.75    9.34
  -1  12 -11    2.06    6.08
   1  12  12    0.27    7.93
  -1  12 -12   -2.59    6.57
  -1  12 -13    6.26    6.35
   1  13 -12    1.06    7.03
  -1  13  12   13.87   11.13
  -1  13  11   16.46    9.76
   1  13 -11    3.92    7.35
  -1  13  10   13.94    8.27
   1  13 -10   -8.71    8.50
  -1  13   9   18.10    8.59
   1  13  -9    0.52    6.54
  -1  13   8    0.33    5.94
   1  13  -8    3.18    6.05
  -1  13   7    1.76    6.37
   1  13  -7    4.61    6.45
  -1  13   6   29.82    8.49
   1  13  -6   21.51    8.73
  -1  13   5   55.97   11.67
  -1  13   5   36.97    9.17
   1  13  -5   56.33   11.53
  -1  13   4   74.65   12.06
   1  13  -4   51.48   11.57
  -1  13   4   58.55   10.24
  -1  13   3    5.18    6.02
  -1  13   3    3.04    5.04
   1  13  -3   -7.94    6.24
  -1  13   2    9.53    6.67
  -1  13   2   -0.31    4.34
  -1  13   1    0.34    6.11
  -1  13   1   16.34    5.46
  -1  13   0   12.94    7.03
  -1  13   0   18.45    6.19
   1  13   0   21.85    7.54
   1  13   1   30.24    8.13
  -1  13  -1   31.08   10.04
   1  13   1   21.54    7.15
   1  13   2   32.67    7.66
  -1  13  -2   39.71   10.15
   1  13   2   47.66    9.53
   1  13   3   15.92    5.93
  -1  13  -3   12.55    6.19
   1  13   3   24.57    8.34
   1  13   4   84.69   10.81
  -1  13  -4   71.91   12.44
   1  13   4   82.83   12.10
   1  13   5   98.06   10.96
  -1  13  -5  104.18   14.21
   1  13   5  116.14   15.17
  -1  13  -5  114.82   14.68
   1  13   6    4.71    4.25
  -1  13  -6    1.24    6.09
   1  13   6   10.25    6.69
  -1  13  -6   10.54    6.38
   1  13   7    3.72    3.85
  -1  13  -7    3.84    5.48
   1  13   7   10.94    6.07
  -1  13  -7    9.53    6.29
  -1  13  -8   15.18    8.22
  -1  13  -8   21.93    8.53
   1  13   8   11.64    7.33
  -1  13  -9    2.67    6.79
   1  13   9    7.84    7.45
  -1  13  -9   10.95    6.29
  -1  13 -10   -2.26    5.65
   1  13  10    7.35    8.64
  -1  13 -10    6.60    5.98
  -1  13 -11    2.54    5.60
   1  13  11   13.65   10.04
  -1  13 -11    6.01    6.36
  -1  13 -12   -5.48    7.19
  -1  13 -13   -2.51    5.93
   1  14 -11  -18.06    9.45
  -1  14  11    0.85    7.16
  -1  14  10    6.61    6.59
   1  14 -10  -17.76    8.64
  -1  14   9    7.15    7.75
   1  14  -9   -3.24    7.29
  -1  14   8    5.37    7.19
   1  14  -8    7.92    6.56
   1  14  -7    9.14    8.17
  -1  14   7   -0.77    5.97
  -1  14   6   14.46    6.42
   1  14  -6   11.07    8.40
  -1  14   5   34.86    9.83
  -1  14   5   36.19    7.77
   1  14  -5   32.09   10.58
  -1  14   4   32.28   10.04
  -1  14   4   32.73    8.55
   1  14  -4   27.29    9.61
  -1  14   3    2.97    6.00
  -1  14   3    2.77    4.85
  -1  14   2    8.36    7.74
  -1  14   2    7.40    4.96
  -1  14   1    8.60    7.84
  -1  14   1   11.38    5.68
  -1  14   0   14.86    8.10
  -1  14   0   30.17    7.06
   1  14   0   34.28    8.92
  -1  14  -1   37.69   11.02
   1  14   1   18.01    7.39
   1  14   2    1.74    5.01
  -1  14  -2    7.28    7.59
   1  14   2    9.41    6.31
   1  14   3    2.68    4.30
  -1  14  -3   -4.17    6.52
   1  14   3   -5.06    7.14
   1  14   4    9.41    5.41
  -1  14  -4   19.26    8.94
   1  14   4   15.19    7.26
   1  14   5    5.97    4.04
  -1  14  -5    1.81    6.42
   1  14   5    2.62    6.49
   1  14   6   17.31    6.31
  -1  14  -6   14.64    7.90
   1  14   6    3.91    6.35
  -1  14  -6   20.63    9.11
  -1  14  -7    0.26    7.22
   1  14   7   -2.47    8.25
  -1  14  -7    2.27    6.43
  -1  14  -8    9.60    7.19
   1  14   8   -4.32    7.30
  -1  14  -8   -3.31    5.57
  -1  14  -9    7.26    7.15
  -1  14  -9   14.53    7.33
   1  14   9   -1.85    8.75
  -1  14 -10    9.20    6.50
  -1  14 -10    8.22    7.72
   1  14  10    4.45    7.44
  -1  14 -11   10.52    8.94
  -1  14 -12   -0.89    6.20
  -1  15  10    4.49    8.60
   1  15 -10    9.94    9.31
  -1  15   9    6.17    7.18
   1  15  -9   25.89   10.22
  -1  15   8   -1.12    7.99
   1  15  -8    7.46    7.30
  -1  15   7   12.41    7.87
   1  15  -7   13.24    7.49
  -1  15   6    5.65    6.50
   1  15  -6   19.41    9.15
   1  15  -5    6.83    6.39
  -1  15   5    3.61    6.43
  -1  15   4   43.77   11.41
  -1  15   4   42.83   10.00
  -1  15   3    0.49    6.59
  -1  15   3   -2.05    5.32
  -1  15   2    9.34    7.40
  -1  15   2    9.26    6.01
  -1  15   1    4.91    7.31
  -1  15   1    8.45    5.49
  -1  15   0   12.46    8.81
   1  15   0   22.03    8.47
  -1  15   0    8.37    5.17
  -1  15  -1    0.41    6.41
   1  15   1   16.01    7.99
  -1  15  -2    8.55    7.77
   1  15   2   -2.48    6.43
   1  15   3    8.82    5.49
  -1  15  -3    1.57    6.35
   1  15   3   15.11    8.20
   1  15   4   13.26    6.24
  -1  15  -4   19.69    9.31
   1  15   4   11.90    7.80
  -1  15  -5   22.29    9.55
   1  15   5   14.90    7.75
  -1  15  -6    3.00    7.95
   1  15   6   15.86    8.72
  -1  15  -7    4.36    8.03
   1  15   7   -5.65    7.52
  -1  15  -7    2.50    5.44
  -1  15  -8    3.13    6.96
   1  15   8   -0.49    6.79
  -1  15  -8   -6.86    6.56
  -1  15  -9    3.20    5.99
   1  15   9    5.47    7.84
  -1  15  -9    7.45    6.51
  -1  15 -10    3.51    6.59
  -1  15 -10   -8.97    8.14
  -1  15 -11    5.21    6.24
  -1  16   9   -3.56    7.19
  -1  16   8    7.36    7.15
   1  16  -8    1.16    7.35
  -1  16   7   27.39   10.54
   1  16  -7   28.65   10.80
   1  16  -6    1.22    8.05
  -1  16   6    2.67    6.44
  -1  16   5   14.62    7.38
  -1  16   4   22.96    8.39
  -1  16   3   24.85    9.33
  -1  16   3   22.51    7.38
  -1  16   2   19.98    8.88
  -1  16   2   13.08    6.17
  -1  16   1   60.72   13.23
  -1  16   1   58.83   10.06
  -1  16   0   48.95   13.23
  -1  16  -1   34.18   11.40
   1  16   1   48.28   10.61
  -1  16  -2   78.04   14.23
   1  16   2   81.66   13.62
  -1  16  -3   79.22   14.33
   1  16   3   97.10   15.04
  -1  16  -4   21.61    7.58
   1  16   4   27.66   11.00
  -1  16  -5    3.83    6.92
   1  16   5    3.63    8.72
  -1  16  -6   10.11    9.19
   1  16   6    8.48    8.94
  -1  16  -7   -5.24    7.04
   1  16   7    6.60    8.62
  -1  16  -8    7.78    8.27
   1  16   8  -13.68    9.13
  -1  16  -8    4.75    6.26
  -1  16  -9   -2.22    6.88
  -1  16  -9    0.83    7.06
  -1  16 -10    3.62    7.12
  -1  16 -10    5.64    9.25
  -1  17   8   -0.23    8.05
  -1  17   7   15.55    8.14
  -1  17   6   -2.69    6.97
  -1  17   5    1.88    5.94
  -1  17   4   11.99    5.93
  -1  17   3   24.94   10.35
  -1  17   3    5.17    6.51
  -1  17   2   13.93    9.64
  -1  17   2   19.93    7.28
  -1  17   1   -1.85    7.58
  -1  17   0   43.10   11.88
  -1  17  -1   21.51   10.13
   1  17   1   15.07    8.49
  -1  17  -2   22.05   10.34
   1  17   2    0.77    7.15
  -1  17  -3    9.99    7.98
   1  17   3   -7.78    7.89
  -1  17  -4  -17.09    9.71
   1  17   4    6.91    9.87
  -1  17  -5   16.54    9.34
   1  17   5    3.56    6.71
  -1  17  -6    6.75    8.02
   1  17   6    6.47    7.79
  -1  17  -7    1.48    7.15
   1  17   7   -4.10    9.19
   1  18   1    2.36    8.47
   1  18   2    0.12    7.65
   1  18   3   11.21    9.22
   1  18   4   16.29    9.34
   1  18   5    9.21    7.02
   1  18   6    6.51    7.97
   1  19   2   17.91    9.07
   1  19   3    1.79    6.96
   1  19   4   -0.09    6.82
  -2 -19   3   28.15   10.94
  -2 -19   2   -3.51    7.54
  -2 -19   2    6.54    8.35
  -2 -19   1    0.44    5.96
  -2 -19   0   25.89    9.24
  -2 -18   5  -14.58    9.54
  -2 -18   4   -5.66    9.94
  -2 -18   4  -28.38   10.52
  -2 -18   3  -11.25    7.82
  -2 -18   3   21.09    9.66
   2 -18  -2   -1.13    7.65
  -2 -18   2   -7.12    7.89
  -2 -18   2   14.39    9.12
   2 -18  -1  -12.59    8.18
  -2 -18   1   -3.11    6.62
   2 -18   0   24.06   10.49
  -2 -18   0   19.29    8.19
  -2 -18   0   28.56    9.08
   2 -18   1   -1.53    7.17
  -2 -18  -1    0.02    6.05
   2 -18   2   10.07    8.31
   2 -18   2   13.76    8.42
  -2 -18  -2   14.19    9.25
   2 -18   3   12.40    8.35
  -2 -18  -3    2.59    6.33
   2 -18   3    1.22    7.37
   2 -18   4    8.48    7.57
   2 -18   4   25.19   11.15
  -2 -18  -5    4.13    7.91
   2 -18   5    0.74    8.12
   2 -18   5    7.73    9.18
  -2 -18  -6    8.40    8.51
   2 -18   6   -6.76    9.24
  -2 -17   7   -6.80    8.31
  -2 -17   6   -2.61    7.88
   2 -17  -5    5.59    7.92
  -2 -17   5    1.70    7.12
  -2 -17   5    6.38    7.36
   2 -17  -4   13.38   10.60
  -2 -17   4  -12.13   10.10
  -2 -17   4    1.15    6.72
   2 -17  -3    1.94    7.12
  -2 -17   3   -9.71    9.88
  -2 -17   3   15.39    8.87
  -2 -17   2    6.19    5.84
   2 -17  -2   -3.58    6.93
   2 -17  -2   -1.47    7.62
  -2 -17   2    9.44    7.20
  -2 -17   1    1.32    4.83
   2 -17  -1    0.83    6.94
   2 -17  -1    4.04    7.65
  -2 -17   1   -5.45    7.02
  -2 -17   0   -0.88    6.19
   2 -17   0   19.93    9.17
   2 -17   0   -5.39    7.71
  -2 -17   0    4.81    5.80
  -2 -17  -1    4.91    6.21
   2 -17   1    9.90    7.36
   2 -17   1    4.65    7.28
   2 -17   1  -12.27    9.62
  -2 -17  -1    8.22    6.86
   2 -17   2    5.38    7.22
   2 -17   2   10.35    7.52
  -2 -17  -2    5.95    7.36
  -2 -17  -2   16.37    8.11
   2 -17   2   -7.44    7.71
   2 -17   3    1.91    6.30
   2 -17   3    7.06    7.57
  -2 -17  -3    0.67    5.62
  -2 -17  -3    5.53    7.14
   2 -17   3    8.27    9.42
   2 -17   4   12.77    8.58
   2 -17   4   -1.23    5.98
  -2 -17  -4   -0.09    6.57
  -2 -17  -4   17.93    7.61
   2 -17   4    0.88    8.20
   2 -17   5   12.24    9.33
  -2 -17  -5    8.01    7.30
   2 -17   5    1.95    6.94
  -2 -17  -5   13.59    9.23
  -2 -17  -6   -7.51    7.98
   2 -17   6   -4.41    7.64
   2 -17   6    0.18    7.72
  -2 -17  -7   13.04    8.61
  -2 -16   8   20.63   10.18
   2 -16  -7   13.22   10.40
  -2 -16   7    4.13    8.04
  -2 -16   7    8.29    8.11
   2 -16  -6    9.59    8.51
  -2 -16   6    1.46    9.30
  -2 -16   6    0.83    6.89
   2 -16  -5   15.30   10.15
  -2 -16   5   -1.59    8.34
  -2 -16   5   -3.04    8.74
   2 -16  -4   -1.65    6.70
  -2 -16   4    5.52    6.77
  -2 -16   4   -4.99    7.32
   2 -16  -3  -10.64    8.47
  -2 -16   3    5.44    5.94
  -2 -16   3   10.21    7.20
   2 -16  -2   19.77    8.75
  -2 -16   2   13.30    7.16
  -2 -16   2   30.74    9.31
  -2 -16   1   28.74    8.99
   2 -16  -1   51.77   12.12
   2 -16  -1   42.38   12.21
  -2 -16   1   38.34    9.63
   2 -16   0   44.32   10.33
  -2 -16   0   30.84    8.44
  -2 -16   0   31.72    8.39
   2 -16   0   25.30    9.27
   2 -16   0   34.53   11.09
  -2 -16   0   17.37    6.86
   2 -16   1   22.99    7.72
  -2 -16  -1   15.42    7.97
  -2 -16  -1   24.43    8.39
   2 -16   1    2.69    6.28
   2 -16   1    7.48    7.22
  -2 -16  -1   18.46    8.52
   2 -16   2   67.03   13.37
  -2 -16  -2   61.16   11.22
  -2 -16  -2   71.72   12.19
   2 -16   2   56.02   11.99
  -2 -16  -2   60.33   12.78
   2 -16   2   73.47   13.93
   2 -16   3   -4.67    6.42
  -2 -16  -3  -11.59    7.81
   2 -16   3   -1.69    6.25
  -2 -16  -3    2.48    6.25
   2 -16   4   10.93    7.92
   2 -16   4   -7.41    7.39
  -2 -16  -4   -2.61    5.86
  -2 -16  -4    7.99    6.67
   2 -16   4   12.31    9.21
  -2 -16  -5    2.99    6.01
   2 -16   5    8.71    7.26
   2 -16   5   19.42   10.37
   2 -16   5   24.41   11.83
  -2 -16  -6   -9.43    7.27
  -2 -16  -6   -1.48    5.95
   2 -16   6    2.13    7.07
   2 -16   6   11.82    9.35
   2 -16   7   18.67    9.81
  -2 -16  -7   -2.53    6.24
  -2 -16  -7    9.45    8.32
  -2 -16  -8    2.59    6.52
  -2 -16  -8   -2.31    6.64
  -2 -16  -9  -17.21    8.65
  -2 -15  11    3.66    7.84
  -2 -15  10    1.08    6.63
  -2 -15   9   10.65    7.88
  -2 -15   9   33.32   12.72
  -2 -15   8  -10.40    9.12
   2 -15  -8    1.96    7.16
  -2 -15   8   -2.75    5.55
  -2 -15   7   29.33   10.20
   2 -15  -7    8.92    8.84
  -2 -15   7   -2.18    6.45
  -2 -15   7   15.13    9.21
  -2 -15   6   16.58    9.14
   2 -15  -6    9.37    8.27
  -2 -15   6    4.03    5.46
  -2 -15   6  -11.09    7.45
   2 -15  -5   16.49    7.10
  -2 -15   5   22.07    9.13
  -2 -15   5   14.68    7.74
   2 -15  -4   -5.90    8.14
  -2 -15   4   11.49    7.99
  -2 -15   4    4.20    5.68
  -2 -15   3   31.13    9.19
  -2 -15   3   44.46   10.84
  -2 -15   2   36.10    7.31
   2 -15  -2   34.22    9.54
  -2 -15   2   41.19   10.07
  -2 -15   2   34.35    8.38
  -2 -15   1   12.31    6.98
   2 -15  -1   26.02    8.21
   2 -15  -1    5.99    6.51
  -2 -15   1   24.22    6.92
   2 -15  -1   10.14    8.38
  -2 -15   1    8.24    5.75
   2 -15   0   16.90    7.34
  -2 -15   0    9.86    5.83
   2 -15   0    9.88    8.06
  -2 -15   0   13.91    6.12
   2 -15   0    0.70    7.77
  -2 -15   0   12.30    6.30
   2 -15   1   -1.66    6.06
  -2 -15  -1   -0.78    5.07
  -2 -15  -1    5.42    6.02
   2 -15   1    1.87    5.85
  -2 -15  -1    2.80    5.37
   2 -15   1  -11.05    9.00
  -2 -15  -2   13.52    6.62
   2 -15   2   21.92    8.17
   2 -15   2   22.08    8.79
  -2 -15  -2   48.27   10.58
  -2 -15  -2   10.89    5.02
  -2 -15  -2   24.53    8.55
   2 -15   2   24.32    9.68
   2 -15   3    4.29    6.60
  -2 -15  -3    1.36    5.01
   2 -15   3   11.43    7.51
  -2 -15  -3   -2.43    6.75
  -2 -15  -3   -2.39    4.46
  -2 -15  -3   -0.99    4.96
   2 -15   3   -0.10    7.10
   2 -15   4   13.40    7.27
  -2 -15  -4   22.73    7.56
  -2 -15  -4   11.85    7.03
   2 -15   4    9.57    6.86
   2 -15   4    0.29    7.44
  -2 -15  -5   20.17    7.42
  -2 -15  -5   18.04    6.66
   2 -15   5   34.17   10.96
   2 -15   5   10.88    9.81
  -2 -15  -6   -6.90    6.94
  -2 -15  -6    4.60    6.46
   2 -15   6   16.84    9.82
   2 -15   6   14.37    9.98
  -2 -15  -7   21.53    9.14
  -2 -15  -7    8.15    6.37
   2 -15   7   26.56   11.30
   2 -15   7   24.37   10.63
  -2 -15  -8   14.50    8.39
  -2 -15  -8    8.01    6.33
   2 -15   8    9.30    7.13
   2 -15   8    5.99    8.24
  -2 -15  -9   22.56    8.63
  -2 -15  -9   26.69   10.22
  -2 -15 -10   14.40    9.88
  -2 -14  11    2.04    6.95
  -2 -14  10    5.44    8.04
  -2 -14  10   10.78   11.07
  -2 -14   9    1.21    7.14
   2 -14  -9   10.34    9.00
  -2 -14   9    2.14    6.35
  -2 -14   9   21.37   11.33
  -2 -14   8  -15.90   10.13
   2 -14  -8    0.73    7.00
  -2 -14   8    9.21    7.47
  -2 -14   8   10.47    8.70
  -2 -14   7   13.05    8.15
   2 -14  -7   18.76    9.41
  -2 -14   7    7.35    5.81
  -2 -14   7    7.60    7.46
  -2 -14   6   11.19    8.19
   2 -14  -6   -0.40    6.95
  -2 -14   6    8.86    5.79
  -2 -14   6   -2.62    8.09
  -2 -14   5    3.58    5.50
   2 -14  -5    5.79    6.64
  -2 -14   5    8.22    5.86
  -2 -14   5    3.19    6.42
  -2 -14   4   28.95    9.86
   2 -14  -4   29.66    9.75
  -2 -14   4   32.73    7.81
  -2 -14   4   42.13   10.07
  -2 -14   3    4.85    6.00
  -2 -14   3    5.45    3.89
   2 -14  -3   -4.46    7.78
  -2 -14   3    3.77    3.63
  -2 -14   3    8.33    8.18
  -2 -14   2   46.24   10.05
   2 -14  -2   55.23   11.73
  -2 -14   2   66.27    9.23
  -2 -14   2   55.48    7.68
  -2 -14   2   45.79    9.75
  -2 -14   1   11.55    4.50
   2 -14  -1   16.06    7.79
  -2 -14   1   12.06    5.77
   2 -14  -1   13.26    5.59
  -2 -14   1    6.30    5.14
  -2 -14   1    6.88    5.97
   2 -14   0    2.87    5.01
  -2 -14   0   20.44    7.06
  -2 -14   0    9.99    4.67
   2 -14   0    7.14    6.72
  -2 -14   0   13.51    6.27
   2 -14   0   10.95    7.94
  -2 -14   0   12.28    6.37
  -2 -14  -1   11.77    6.25
   2 -14   1   11.54    6.74
  -2 -14  -1    4.85    5.92
   2 -14   1    4.97    7.02
  -2 -14  -1   21.06    7.88
   2 -14   1   10.23    7.96
  -2 -14  -1    9.42    4.50
   2 -14   2    6.53    7.02
  -2 -14  -2   11.84    6.51
   2 -14   2   17.47    8.53
  -2 -14  -2   18.95    6.96
  -2 -14  -2    8.16    4.81
   2 -14   2    0.23    7.71
  -2 -14  -2   14.79    6.81
   2 -14   3   17.65    8.11
  -2 -14  -3    0.38    4.45
   2 -14   3    4.29    6.50
  -2 -14  -3    2.13    5.08
  -2 -14  -3  -12.89    7.35
  -2 -14  -3    2.53    5.82
   2 -14   3   -3.48    7.59
  -2 -14  -4    5.45    5.64
  -2 -14  -4    3.91    4.77
   2 -14   4   -1.37    5.98
  -2 -14  -4    5.37    4.65
   2 -14   4   -3.01    7.10
  -2 -14  -5   16.51    7.42
  -2 -14  -5   26.37    7.35
   2 -14   5   36.40   10.72
   2 -14   5   22.53    9.96
   2 -14   6   30.92   11.51
  -2 -14  -6   16.38    7.84
  -2 -14  -6   23.25    7.55
   2 -14   6   13.74    6.76
   2 -14   6   14.09    9.05
   2 -14   7   31.36   11.22
  -2 -14  -7   29.92   11.39
  -2 -14  -7   24.13    8.70
   2 -14   7   23.29    8.06
   2 -14   7   38.03   12.26
   2 -14   8   13.96    9.89
  -2 -14  -8    3.40    6.59
  -2 -14  -8   10.97    7.22
   2 -14   8   16.16    7.87
   2 -14   8    7.86    8.96
   2 -14   9   11.87    9.60
  -2 -14  -9   10.80    7.00
  -2 -14  -9    1.06    7.01
   2 -14   9   20.69    8.96
   2 -14   9    7.01    8.01
  -2 -14 -10    7.33    9.23
  -2 -14 -10   -0.97    6.38
   2 -14  10   -5.81    6.62
  -2 -14 -11   -5.18    7.40
   2 -14  11    8.30    8.51
   2 -14  12  -13.31    8.91
  -2 -13  12   15.85    8.82
  -2 -13  11   -7.59    8.32
  -2 -13  10   -1.38    7.88
   2 -13 -10   18.99    9.32
  -2 -13  10    2.56    6.47
  -2 -13  10    6.20   10.56
  -2 -13   9   18.20    9.71
   2 -13  -9   14.93    9.29
  -2 -13   9   23.57    9.58
  -2 -13   9   41.92   12.10
  -2 -13   8   14.60   10.15
   2 -13  -8   11.10    9.03
  -2 -13   8   14.37    8.48
  -2 -13   8   21.12   10.16
  -2 -13   7   -5.58    6.92
   2 -13  -7   -1.12    7.29
  -2 -13   7    7.13    6.99
  -2 -13   7    9.12    8.20
  -2 -13   6   23.29    8.79
   2 -13  -6   12.49    8.00
  -2 -13   6   21.24    7.09
  -2 -13   6    4.94    6.78
  -2 -13   5   21.20    8.00
   2 -13  -5   17.82    8.21
  -2 -13   5   21.36    5.18
  -2 -13   5   23.99    7.49
  -2 -13   5   12.68    6.77
  -2 -13   4   37.46    9.73
   2 -13  -4   14.79    7.67
  -2 -13   4   19.45    5.23
  -2 -13   4   23.92    6.54
  -2 -13   4   15.93    7.08
  -2 -13   3    3.65    5.10
  -2 -13   3   -1.30    3.83
  -2 -13   3    8.37    3.79
   2 -13  -3   -0.20    6.97
  -2 -13   3    1.47    3.44
  -2 -13   3   16.98    8.62
  -2 -13   2    8.62    5.98
   2 -13  -2   10.93    6.16
  -2 -13   2   10.53    4.13
  -2 -13   2   21.84    5.86
  -2 -13   2   17.11    5.62
  -2 -13   2   16.33    6.67
  -2 -13   1   42.81    9.25
   2 -13  -1   48.33    8.85
  -2 -13   1   44.60    7.61
  -2 -13   1   43.32    6.56
   2 -13  -1   49.06   10.56
  -2 -13   1   46.46    6.77
  -2 -13   1   41.61    9.16
   2 -13   0   17.20    6.54
  -2 -13   0   21.83    7.39
   2 -13   0   12.73    7.11
  -2 -13   0   12.89    4.68
  -2 -13   0   18.06    5.61
   2 -13   0    8.71    7.58
  -2 -13   0   12.31    3.93
  -2 -13   0   28.03    7.93
  -2 -13  -1    1.55    4.45
   2 -13   1    4.81    5.61
  -2 -13  -1    4.13    5.95
   2 -13   1   -1.41    6.98
  -2 -13  -1    8.41    3.52
  -2 -13  -1    3.82    3.60
   2 -13   1    5.49    5.42
  -2 -13  -1   11.02    6.01
   2 -13   2   27.26    8.52
  -2 -13  -2   25.99    6.38
   2 -13   2   27.87    8.19
  -2 -13  -2   43.47    8.88
  -2 -13  -2   28.64    6.62
   2 -13   2   14.65    6.76
  -2 -13  -2   37.29    8.28
  -2 -13  -3   -7.24    5.64
  -2 -13  -3    2.60    4.39
   2 -13   3    7.42    6.50
  -2 -13  -3    0.95    3.94
   2 -13   3   -2.70    6.91
  -2 -13  -4   -1.80    6.43
  -2 -13  -4    7.18    6.12
   2 -13   4   14.76    8.91
  -2 -13  -4    9.76    5.10
   2 -13   4   15.48    8.50
   2 -13   5   25.71   10.39
  -2 -13  -5   22.36    5.85
  -2 -13  -5   15.42    7.06
  -2 -13  -5   20.42    7.74
   2 -13   5   24.52    6.98
   2 -13   5   15.66    8.88
   2 -13   6   39.91   12.38
  -2 -13  -6   33.40    9.47
  -2 -13  -6   33.45    9.18
   2 -13   6   28.35    8.60
   2 -13   6   35.08   10.53
   2 -13   7   32.95   11.18
  -2 -13  -7   31.77    9.51
  -2 -13  -7   16.44    7.50
   2 -13   7   19.26    7.27
   2 -13   7   35.75   11.68
   2 -13   8   17.79    9.65
  -2 -13  -8   31.22    9.89
  -2 -13  -8   27.04    9.15
   2 -13   8   23.77    8.54
   2 -13   8    5.68    7.59
   2 -13   9   24.07   11.62
  -2 -13  -9   20.70    9.52
   2 -13   9   22.86    8.39
   2 -13   9   16.23    9.05
   2 -13  10   -2.99    7.67
  -2 -13 -10    9.54    8.85
   2 -13  10    0.23    7.55
   2 -13  10   16.68    9.66
   2 -13  11   13.56    8.21
  -2 -13 -11    0.92    9.33
   2 -13  12    3.95    7.64
  -2 -12  12   14.10    8.74
  -2 -12  11    0.93    7.06
  -2 -12  11    5.94    6.58
   2 -12 -11    4.73    8.41
  -2 -12  10   -7.22    9.41
   2 -12 -10    2.82    6.90
  -2 -12  10    6.85    7.43
  -2 -12   9    0.49    6.57
   2 -12  -9    3.62    8.67
  -2 -12   9    3.94    5.84
  -2 -12   9   14.62    9.25
  -2 -12   8   10.17    7.02
   2 -12  -8    5.03    9.04
  -2 -12   8    2.62    5.40
  -2 -12   8   18.05   10.68
  -2 -12   7    7.54    6.90
   2 -12  -7    8.82    8.09
  -2 -12   7    7.77    5.74
  -2 -12   7   24.93    9.47
  -2 -12   6   31.29   10.50
   2 -12  -6   18.93    8.24
  -2 -12   6   31.04    6.10
  -2 -12   6   30.66    7.77
  -2 -12   6   14.70    6.31
  -2 -12   5   37.40   10.44
  -2 -12   5   24.18    5.68
  -2 -12   5   28.07    5.41
   2 -12  -5   17.75    7.53
  -2 -12   5   22.15    6.85
  -2 -12   5   19.45    6.96
  -2 -12   4   77.32   12.42
  -2 -12   4   87.15    7.97
  -2 -12   4   96.30    9.19
   2 -12  -4   94.72   13.99
  -2 -12   4   95.22   11.46
  -2 -12   4   86.41   12.40
  -2 -12   3  119.26    9.69
  -2 -12   3  109.15   13.69
   2 -12  -3  102.48   10.06
  -2 -12   3  107.56    9.95
   2 -12  -3  129.55   16.08
  -2 -12   3  114.18   11.36
  -2 -12   3  111.58   13.61
  -2 -12   2   29.24    7.92
   2 -12  -2   27.59    4.83
  -2 -12   2   30.67    5.39
   2 -12  -2   32.52    5.72
   2 -12  -2   41.16   10.08
  -2 -12   2   35.40    6.38
  -2 -12   2   32.34    6.67
  -2 -12   2   42.59    8.73
   2 -12  -1   36.69    6.10
   2 -12  -1   44.01    8.29
  -2 -12   1   39.72    8.75
  -2 -12   1   33.96    6.03
   2 -12  -1   31.92    9.50
   2 -12  -1   32.30    4.84
  -2 -12   1   34.21    6.46
  -2 -12   1   35.49    5.93
   2 -12  -1   34.72    7.13
  -2 -12   1   42.37    8.99
   2 -12   0   81.22    5.37
   2 -12   0   73.03    9.00
  -2 -12   0   77.20    8.96
  -2 -12   0   73.15   10.19
   2 -12   0   91.13   11.88
   2 -12   0   75.64   11.67
  -2 -12   0   86.68    9.69
  -2 -12   0   71.41    7.30
   2 -12   0   75.32    8.66
  -2 -12   0   69.17   10.27
   2 -12   1   11.09    5.28
  -2 -12  -1   10.86    5.57
   2 -12   1   17.55    7.76
   2 -12   1   17.98    7.20
  -2 -12  -1    6.32    4.57
  -2 -12  -1   20.10    6.37
  -2 -12  -1   10.22    3.42
   2 -12   1    5.91    7.37
  -2 -12  -1    4.89    4.93
   2 -12   1    7.43    3.95
   2 -12   2   19.19    7.73
  -2 -12  -2   15.86    5.96
  -2 -12  -2   19.08    7.07
  -2 -12  -2   22.19    6.42
  -2 -12  -2   16.38    3.47
  -2 -12  -2   11.85    5.02
   2 -12   2    1.02    8.51
   2 -12   2   18.37    4.87
   2 -12   3   18.00    7.43
  -2 -12  -3   18.36    6.18
  -2 -12  -3    9.09    5.41
  -2 -12  -3   16.46    5.91
  -2 -12  -3   18.12    3.32
   2 -12   3   11.58    8.08
  -2 -12  -4   27.49    6.22
   2 -12   4   44.37   10.40
  -2 -12  -4   34.36    8.39
  -2 -12  -4   39.98    9.03
  -2 -12  -4   32.56    4.00
   2 -12   4   26.92   10.30
   2 -12   5  155.54   17.66
  -2 -12  -5  135.64   11.89
  -2 -12  -5  132.48   14.40
  -2 -12  -5  132.90   14.79
   2 -12   5  145.01   14.33
   2 -12   5  144.18   17.93
   2 -12   6    3.16    6.48
  -2 -12  -6    3.10    3.98
  -2 -12  -6    9.72    6.69
  -2 -12  -6   -2.35    6.06
   2 -12   6   -3.11    6.32
   2 -12   6    5.01    7.95
   2 -12   7   92.29   15.52
  -2 -12  -7  104.53   14.01
  -2 -12  -7   85.10   13.34
   2 -12   7  109.59   14.20
   2 -12   7  111.27   16.33
   2 -12   8    7.71    8.23
  -2 -12  -8   11.69    7.52
   2 -12   8   11.79    6.79
   2 -12   8   23.97    9.81
   2 -12   9    2.85    7.25
  -2 -12  -9   -1.14    6.74
   2 -12   9    7.02    7.30
   2 -12   9    4.49    8.52
   2 -12  10   18.83    9.34
  -2 -12 -10    7.88    7.82
   2 -12  10    8.92    7.17
   2 -12  10    6.34    8.45
   2 -12  11   -4.28    7.74
  -2 -12 -11   21.80   10.20
   2 -12  11    3.80    6.73
   2 -12  11   21.39   12.85
   2 -12  12    3.21    7.84
  -2 -12 -12   17.77   10.27
  -2 -11  13    8.58   10.11
  -2 -11  12   10.45    9.80
  -2 -11  12   -2.39    7.24
   2 -11 -12   22.78   10.64
  -2 -11  11   -4.01    7.23
  -2 -11  11   16.21    8.46
   2 -11 -11    6.61    7.15
  -2 -11  10   -6.99    9.16
   2 -11 -10    4.25    8.15
  -2 -11  10   -1.67    6.64
  -2 -11   9   10.00    7.80
   2 -11  -9    5.96    7.32
  -2 -11   9    2.90    7.03
  -2 -11   9   12.86   10.57
  -2 -11   8   15.41    8.28
   2 -11  -8    3.25    7.87
  -2 -11   8   20.77    7.95
  -2 -11   8   34.93   10.63
  -2 -11   7   41.60   10.12
   2 -11  -7   36.22   10.50
  -2 -11   7   19.37    6.90
  -2 -11   7   49.89   10.85
  -2 -11   6  225.17   13.06
  -2 -11   6  248.32   21.63
  -2 -11   6  231.03   13.10
   2 -11  -6  217.66   21.24
  -2 -11   6  230.83   19.56
  -2 -11   6  255.62   19.62
  -2 -11   5    7.03    7.40
   2 -11  -5    8.16    6.55
  -2 -11   5    4.27    3.28
  -2 -11   5    4.92    3.78
  -2 -11   5    8.17    5.93
  -2 -11   5   -4.06    6.29
  -2 -11   4  227.91   19.74
   2 -11  -4  218.85   15.25
  -2 -11   4  206.53   12.23
  -2 -11   4  211.30   12.33
   2 -11  -4  208.71   19.57
  -2 -11   4  199.14   15.51
  -2 -11   4  184.40   15.93
   2 -11  -3   55.86    5.44
  -2 -11   3   54.47   10.27
  -2 -11   3   57.41    7.15
   2 -11  -3   59.85    7.86
  -2 -11   3   59.39    7.02
   2 -11  -3   50.80   10.95
  -2 -11   3   42.55    7.18
  -2 -11   3   74.63   11.38
  -2 -11   2   65.27   10.47
   2 -11  -2   63.14    6.43
  -2 -11   2   70.41    7.68
   2 -11  -2   75.76   11.72
   2 -11  -2   69.69    7.44
  -2 -11   2   65.60    7.26
  -2 -11   2   59.49    8.02
  -2 -11   2   78.39   10.70
   2 -11  -1   25.86    6.49
   2 -11  -1   24.77    5.25
  -2 -11   1   25.08    6.81
  -2 -11   1   30.25    6.01
  -2 -11   1   28.97    5.94
   2 -11  -1   28.20    8.35
   2 -11  -1   30.32    4.61
  -2 -11   1   30.96    5.80
   2 -11  -1   36.34    6.63
  -2 -11   1   18.89    6.47
   2 -11   0   23.37    7.23
  -2 -11   0    9.28    5.24
   2 -11   0   21.22    5.02
  -2 -11   0   22.11    5.94
  -2 -11   0   18.18    5.24
   2 -11   0   19.59    3.23
   2 -11   0   12.45    7.24
  -2 -11   0   15.89    3.95
  -2 -11   0   15.52    5.70
   2 -11   0   21.90    5.22
  -2 -11  -1    4.78    5.03
   2 -11   1    4.35    4.03
   2 -11   1   13.51    6.92
  -2 -11  -1    9.14    5.96
  -2 -11  -1   -0.29    4.51
   2 -11   1    1.28    6.12
   2 -11   1   -3.24    7.00
  -2 -11  -1    8.52    3.33
  -2 -11  -1    1.90    4.75
   2 -11   1    4.38    3.88
   2 -11   2   21.27    7.60
  -2 -11  -2   14.30    5.64
  -2 -11  -2   17.78    6.56
  -2 -11  -2   12.56    3.74
   2 -11   2    9.51    7.36
   2 -11   2   13.33    4.42
   2 -11   3   42.58    9.91
  -2 -11  -3   32.10    7.35
  -2 -11  -3   48.50    9.09
  -2 -11  -3   33.93    4.74
   2 -11   3   37.56    5.47
   2 -11   3   37.57    9.94
   2 -11   4   59.43   11.45
  -2 -11  -4   56.08    9.77
  -2 -11  -4   55.60    9.70
  -2 -11  -4   50.61    5.55
   2 -11   4   40.80    7.73
   2 -11   4   48.56    5.76
   2 -11   4   41.71   10.03
   2 -11   5   40.74   10.90
  -2 -11  -5   27.16    8.29
  -2 -11  -5   37.34    8.35
   2 -11   5   28.32    6.77
   2 -11   5   33.32    9.87
   2 -11   5   26.52    4.90
  -2 -11  -6  322.00   22.30
   2 -11   6  373.93   26.41
  -2 -11  -6  308.74   22.51
   2 -11   6  344.07   22.41
   2 -11   6  358.07   26.26
   2 -11   7    3.04    8.02
  -2 -11  -7    0.96    5.70
   2 -11   7   15.25    7.50
   2 -11   7   -4.81    7.74
   2 -11   8   21.56    9.17
  -2 -11  -8    7.04    6.62
   2 -11   8   10.33    5.59
   2 -11   8   -5.87   10.40
   2 -11   9   -1.67    7.82
  -2 -11  -9    4.78    7.06
   2 -11   9    1.23    6.75
   2 -11   9   -4.96    8.49
   2 -11  10   -3.24    6.99
  -2 -11 -10   -0.58    7.86
   2 -11  10    4.31    6.57
   2 -11  10    2.82    8.14
   2 -11  11   11.95    8.30
  -2 -11 -11    0.31    7.39
   2 -11  11   -8.37    8.04
   2 -11  11    7.30    9.39
   2 -11  12   25.86   11.78
  -2 -11 -12   18.18   11.06
   2 -11  12    5.64    9.40
   2 -11  12   23.59   12.89
   2 -11  13    7.21    8.73
  -2 -10  13   -2.19    7.20
  -2 -10  13   -3.69    8.76
   2 -10 -13    0.16    7.67
  -2 -10  12    0.55    7.27
  -2 -10  12    5.09    7.01
   2 -10 -12   -0.07    7.28
  -2 -10  11   -9.23    9.82
  -2 -10  11    1.68    6.92
   2 -10 -11   -1.30    7.10
  -2 -10  10   -4.54    6.56
   2 -10 -10    5.46    7.74
  -2 -10  10   -2.84    6.05
  -2 -10   9   29.19   10.37
   2 -10  -9   39.40   10.96
  -2 -10   9   40.94   11.08
  -2 -10   9   63.54   12.93
  -2 -10   8   18.01    8.26
   2 -10  -8   20.18    8.35
  -2 -10   8    5.96    5.98
  -2 -10   8   20.87    9.21
  -2 -10   7    9.57    6.81
  -2 -10   7    3.88    3.94
   2 -10  -7    3.24    7.33
  -2 -10   7   10.26    6.92
  -2 -10   7    7.85    8.57
  -2 -10   6   18.70    8.17
   2 -10  -6   19.20    7.84
  -2 -10   6   16.86    4.93
  -2 -10   6   11.13    3.80
  -2 -10   6   13.92    6.98
  -2 -10   6   20.57    7.49
  -2 -10   5   57.15   10.84
  -2 -10   5   53.87    6.19
  -2 -10   5   49.12    6.96
  -2 -10   5   43.38    5.69
   2 -10  -5   48.23    9.46
  -2 -10   5   46.46    8.94
  -2 -10   5   51.43    9.55
  -2 -10   4   62.31   10.27
   2 -10  -4   63.69    8.73
  -2 -10   4   62.65    7.40
  -2 -10   4   65.25    6.88
   2 -10  -4   71.57   12.02
  -2 -10   4   58.23    8.80
  -2 -10   4   60.05    9.05
   2 -10  -3  223.48    8.69
   2 -10  -3  213.84   13.66
  -2 -10   3  206.63   12.39
  -2 -10   3  213.79   17.50
  -2 -10   3  214.93   14.67
  -2 -10   3  235.31   16.94
   2 -10  -3  216.83   18.29
  -2 -10   3  234.45   12.20
  -2 -10   2  110.83    9.19
  -2 -10   2  111.29   12.99
   2 -10  -2  116.63    9.20
   2 -10  -2  109.86    7.61
   2 -10  -2  110.93   13.52
  -2 -10   2  118.27    9.12
  -2 -10   2  109.15   11.79
  -2 -10   2  113.80   10.06
   2 -10  -1    3.81    2.88
   2 -10  -1   10.01    5.40
  -2 -10   1   -2.16    5.44
   2 -10  -1    6.34    3.44
  -2 -10   1    5.15    3.96
  -2 -10   1    6.40    4.14
   2 -10  -1    3.48    6.03
  -2 -10   1    4.14    4.00
  -2 -10   1   -5.06    5.78
   2 -10  -1    2.72    4.02
   2 -10   0   26.52    5.60
   2 -10   0   26.29    6.87
   2 -10   0   13.82    7.13
  -2 -10   0   27.07    5.68
  -2 -10   0   27.42    6.03
   2 -10   0   25.33    3.72
  -2 -10   0   24.60    4.93
  -2 -10   0    7.22    4.60
   2 -10   0   19.73    4.70
   2 -10   1    3.92    4.62
   2 -10   1    2.00    5.79
   2 -10   1    0.80    1.34
  -2 -10  -1    7.75    5.42
  -2 -10  -1    1.40    4.08
  -2 -10  -1   -5.82    6.12
  -2 -10  -1    2.54    3.01
   2 -10   1   -4.90    6.91
   2 -10   1    0.24    2.88
   2 -10   1   -2.65    4.57
  -2 -10  -2  216.96   15.04
   2 -10   2  226.45   15.49
   2 -10   2  217.21   16.92
  -2 -10  -2  231.46   15.62
   2 -10   2  222.93   18.59
   2 -10   2  206.77   10.75
   2 -10   2  227.34   15.57
   2 -10   3  331.98   21.90
  -2 -10  -3  294.62   18.31
  -2 -10  -3  329.39   19.10
  -2 -10  -3  278.12   12.53
   2 -10   3  309.08   21.74
   2 -10   3  342.15   19.06
   2 -10   3  287.76   12.28
   2 -10   4  109.14   13.90
  -2 -10  -4   99.88   11.71
  -2 -10  -4   88.41   11.15
  -2 -10  -4   87.98    7.47
   2 -10   4   94.75   10.63
   2 -10   4   96.15   10.37
   2 -10   4   98.22   13.51
   2 -10   4  101.58    7.58
   2 -10   5   25.10    9.17
  -2 -10  -5   15.40    6.19
  -2 -10  -5   14.75    6.45
   2 -10   5   17.21    6.21
  -2 -10  -5   22.59    4.67
   2 -10   5   13.50    4.00
   2 -10   5   24.60    9.35
   2 -10   6   47.92   10.80
  -2 -10  -6   37.28    9.29
   2 -10   6   37.79    9.29
  -2 -10  -6   46.61    6.16
   2 -10   6   64.40   12.71
   2 -10   6   44.53    5.69
   2 -10   7  127.04   17.19
  -2 -10  -7  112.91   14.36
   2 -10   7  112.02   13.74
   2 -10   7   97.99   13.70
   2 -10   8   70.36   13.55
  -2 -10  -8   46.56   11.28
   2 -10   8   47.93   10.15
   2 -10   8   64.57   11.73
   2 -10   9   38.16   11.19
  -2 -10  -9   27.07    9.16
   2 -10   9   28.82   10.45
   2 -10   9   19.80    8.02
   2 -10  10   11.36    8.10
  -2 -10 -10    5.57    8.63
   2 -10  10    5.82    6.77
   2 -10  10    9.83    9.76
   2 -10  11    8.60    7.98
  -2 -10 -11    8.92    8.14
   2 -10  11   12.46    9.53
   2 -10  11   35.92   12.19
   2 -10  12   -1.44    7.83
  -2 -10 -12   -6.03    8.30
   2 -10  12   -6.50    8.01
   2 -10  13    3.11    7.37
   2 -10  13   -1.64    8.16
  -2 -10 -13    8.49   10.63
  -2  -9  14   -0.90    7.94
  -2  -9  14   -1.61    8.37
   2  -9 -14   17.43    9.43
  -2  -9  13    4.70    8.32
  -2  -9  13   20.27    9.65
   2  -9 -13   11.05    7.20
  -2  -9  12   13.11    6.69
  -2  -9  12    0.19    6.57
   2  -9 -12    5.12    6.96
  -2  -9  11   -9.46    8.20
  -2  -9  11    2.67    6.78
   2  -9 -11    5.89    6.93
  -2  -9  10   13.62    7.65
  -2  -9  10   17.76    7.54
   2  -9 -10   28.36   10.16
  -2  -9   9   53.95   11.72
   2  -9  -9   57.76   12.12
  -2  -9   9   57.68   12.25
  -2  -9   8   64.00   12.18
   2  -9  -8   72.49   12.97
  -2  -9   8   76.09   12.07
  -2  -9   8   84.56   14.30
  -2  -9   7   73.24    8.62
  -2  -9   7   86.40   12.88
  -2  -9   7   80.64    7.55
   2  -9  -7   77.00   13.16
  -2  -9   7   80.76   12.06
  -2  -9   7   79.13   13.41
  -2  -9   6  359.81   17.06
  -2  -9   6  408.87   25.62
   2  -9  -6  386.06   25.18
  -2  -9   6  361.60   14.44
  -2  -9   6  364.65   22.86
  -2  -9   6  393.79   23.11
  -2  -9   5   17.65    6.95
  -2  -9   5   20.64    5.30
  -2  -9   5   12.57    3.48
   2  -9  -5    0.36    7.07
  -2  -9   5   14.94    5.59
  -2  -9   5   22.18    7.24
  -2  -9   4   72.61    7.71
  -2  -9   4   64.63   10.20
   2  -9  -4   67.85   10.61
  -2  -9   4   70.79    6.43
   2  -9  -4   73.06    8.94
  -2  -9   4   73.38    9.62
  -2  -9   4   58.55    8.70
   2  -9  -3   98.56    9.44
  -2  -9   3  110.44    9.25
  -2  -9   3  125.36   12.94
   2  -9  -3  108.06    5.41
  -2  -9   3  108.65   10.65
  -2  -9   3  125.69   12.91
   2  -9  -3  108.13   13.49
  -2  -9   3  107.67    7.82
  -2  -9   2  284.70   18.40
  -2  -9   2  297.04   14.52
   2  -9  -2  288.10   14.11
   2  -9  -2  299.09   11.33
  -2  -9   2  304.17   13.10
   2  -9  -2  299.90   20.07
  -2  -9   2  293.18   15.91
  -2  -9   2  301.88   17.52
   2  -9  -1   19.09    5.70
   2  -9  -1    9.99    3.34
   2  -9  -1   20.51    4.08
   2  -9  -1   17.73    6.61
  -2  -9   1   16.11    4.77
  -2  -9   1   19.43    4.17
  -2  -9   1   17.04    4.21
  -2  -9   1   13.99    5.43
   2  -9  -1    9.51    4.60
   2  -9  -1   23.58    5.45
   2  -9   0   61.21    8.99
   2  -9   0   61.56    5.13
   2  -9   0   56.64    6.54
   2  -9   0   60.82   10.10
  -2  -9   0   66.83    7.51
  -2  -9   0   61.11    7.23
  -2  -9   0   59.10    7.96
  -2  -9   0   62.89    6.50
   2  -9   0   56.59    8.28
   2  -9   0   59.42    6.36
   2  -9   1   26.30    6.92
   2  -9   1   20.22    4.78
  -2  -9  -1   19.83    6.92
   2  -9   1   27.24    2.79
  -2  -9  -1   23.25    5.94
  -2  -9  -1   20.67    5.23
   2  -9   1   16.33    6.63
  -2  -9  -1   22.60    5.40
   2  -9   1   21.48    4.09
   2  -9   1   21.69    5.67
   2  -9   2    8.67    4.45
  -2  -9  -2   12.27    4.48
   2  -9   2   15.10    7.20
  -2  -9  -2    8.59    4.49
  -2  -9  -2   13.16    5.56
   2  -9   2    7.67    5.59
   2  -9   2   13.93    5.43
   2  -9   2   11.09    3.23
  -2  -9  -3   86.02   10.36
   2  -9   3   74.70   11.43
  -2  -9  -3   80.82    9.56
  -2  -9  -3   85.77   10.38
   2  -9   3   72.67    8.72
   2  -9   3   92.97   10.05
   2  -9   3   82.08   12.30
   2  -9   3   82.86    6.36
   2  -9   4    5.72    6.52
  -2  -9  -4    9.12    5.61
  -2  -9  -4    2.66    5.13
  -2  -9  -4    0.61    4.74
  -2  -9  -4    4.29    3.44
   2  -9   4    3.39    5.13
   2  -9   4    3.16    2.45
   2  -9   4    1.57    4.31
   2  -9   4    5.58    7.54
   2  -9   5   16.53    8.21
  -2  -9  -5   -2.43    5.99
  -2  -9  -5    0.40    5.26
   2  -9   5   14.04    6.35
  -2  -9  -5    5.04    3.60
   2  -9   5    2.76    2.78
   2  -9   5   16.08    6.32
   2  -9   5    5.35    7.10
   2  -9   6  146.92   16.51
  -2  -9  -6  150.28   15.03
  -2  -9  -6  147.70   10.85
   2  -9   6  146.60   14.96
   2  -9   6  148.27   16.76
   2  -9   6  125.28    8.84
   2  -9   6  170.69   14.16
   2  -9   7   32.99   10.79
  -2  -9  -7   27.90    9.18
  -2  -9  -7   14.22    4.63
   2  -9   7   21.76    7.78
   2  -9   7    5.87    7.24
   2  -9   7   18.35    4.19
   2  -9   8   12.53    8.44
  -2  -9  -8   34.16    9.39
   2  -9   8   28.32    8.76
  -2  -9  -8   25.45    6.06
   2  -9   8   33.00    9.98
   2  -9   9  116.01   16.45
  -2  -9  -9  132.09   17.15
   2  -9   9  147.10   17.67
   2  -9   9  138.58   17.06
   2  -9  10   -0.60    7.19
  -2  -9 -10   -7.33    7.14
   2  -9  10   -2.10    6.73
   2  -9  10    3.94    9.13
   2  -9  11   23.25    9.67
  -2  -9 -11    5.35    8.50
   2  -9  11    8.92    6.92
   2  -9  11    9.73    9.63
   2  -9  12    9.70    8.78
  -2  -9 -12   12.10    9.98
   2  -9  12   -4.29    8.08
   2  -9  12   15.10   11.13
   2  -9  13    9.38    8.68
   2  -9  13    3.77    6.96
  -2  -9 -13    2.40    7.58
   2  -9  14   11.21    9.08
   2  -9  14   -7.15    8.30
  -2  -8  15   16.01    8.75
  -2  -8  14   -1.98    6.04
  -2  -8  14    5.22    7.89
   2  -8 -14   -5.75    7.44
  -2  -8  13    8.12    7.35
  -2  -8  13   19.84   10.09
   2  -8 -13   17.32   10.60
  -2  -8  12  -10.41    7.08
  -2  -8  12    5.06    6.65
   2  -8 -12   -5.66    6.97
  -2  -8  11   26.29    8.09
  -2  -8  11   42.99   11.29
   2  -8 -11   48.98   12.00
  -2  -8  10   25.26    9.22
  -2  -8  10   30.94    9.76
   2  -8 -10   16.19    8.04
  -2  -8   9   18.90    8.35
  -2  -8   9   21.82    7.56
  -2  -8   9   24.31    5.63
   2  -8  -9   26.33    6.35
   2  -8  -9   28.21   10.43
  -2  -8   8  493.47   29.38
   2  -8  -8  496.94   29.21
  -2  -8   8  469.75   18.01
  -2  -8   8  483.09   21.02
  -2  -8   8  484.90   27.97
  -2  -8   7   18.18    7.26
  -2  -8   7   21.53    5.77
   2  -8  -7   27.22    9.90
  -2  -8   7   23.43    4.65
  -2  -8   7   20.62    5.71
  -2  -8   7   24.04    8.03
  -2  -8   6  515.07   27.80
  -2  -8   6  485.53   20.11
  -2  -8   6  504.11   25.26
  -2  -8   6  519.09   22.51
  -2  -8   6  533.48   25.91
  -2  -8   6  488.69   15.89
   2  -8  -6  470.88   27.07
   2  -8  -5  474.91   22.92
  -2  -8   5  425.46   18.03
  -2  -8   5  485.11   25.66
  -2  -8   5  434.78   14.01
   2  -8  -5  459.78   25.31
  -2  -8   5  467.23   23.20
  -2  -8   5  489.80   23.49
  -2  -8   5  488.68   21.87
  -2  -8   4   18.05    6.95
   2  -8  -4   15.28    6.73
  -2  -8   4   19.47    4.92
   2  -8  -4   25.06    5.70
  -2  -8   4   13.98    3.07
  -2  -8   4   10.72    5.18
  -2  -8   4   22.82    5.76
  -2  -8   4    8.61    5.21
  -2  -8   3  120.17   12.32
  -2  -8   3  114.95    9.15
   2  -8  -3  110.76    4.32
   2  -8  -3  120.99   10.10
  -2  -8   3  128.28   11.58
  -2  -8   3  119.45   11.14
  -2  -8   3  119.73   10.83
  -2  -8   3  130.18    7.65
   2  -8  -3  132.70   13.68
  -2  -8   2  196.77   11.56
   2  -8  -2  228.00   12.28
   2  -8  -2  221.86    8.88
  -2  -8   2  216.57    9.96
   2  -8  -2  238.07   17.21
  -2  -8   2  216.64   13.04
  -2  -8   2  243.25   16.22
  -2  -8   2  213.17   13.91
  -2  -8   1  191.60   14.39
   2  -8  -1  181.28    9.98
  -2  -8   1  191.45   11.73
   2  -8  -1  185.05    9.65
   2  -8  -1  190.93   14.92
  -2  -8   1  197.27   10.22
  -2  -8   1  190.33   11.45
  -2  -8   1  178.68   12.15
   2  -8  -1  172.86   13.16
  -2  -8   1  194.57   15.02
  -2  -8   0  109.40   11.30
   2  -8   0  111.28    6.74
   2  -8   0  123.42   10.87
   2  -8   0  114.02    8.79
  -2  -8   0  108.52    9.38
  -2  -8   0  110.33    8.62
  -2  -8   0  117.47    8.55
  -2  -8   0  118.67    9.90
   2  -8   0  108.85   10.15
  -2  -8   0  122.24   12.09
   2  -8   0  102.35    7.24
  -2  -8  -1   91.99   10.23
   2  -8   1   98.10   10.46
   2  -8   1   91.88    5.01
  -2  -8  -1  101.36    8.89
  -2  -8  -1   76.51    8.28
  -2  -8  -1   85.48    8.49
   2  -8   1   77.63    8.58
   2  -8   1   88.55    6.12
  -2  -8  -2   71.68    9.03
   2  -8   2   77.26   10.18
  -2  -8  -2   74.97    8.03
  -2  -8  -2   72.93    8.80
   2  -8   2   63.81   10.32
   2  -8   2   71.76    5.37
   2  -8   2   69.86    8.03
  -2  -8  -3  243.89   15.85
   2  -8   3  241.64   17.34
  -2  -8  -3  240.93   15.59
  -2  -8  -3  249.97   15.43
   2  -8   3  255.48   18.14
   2  -8   3  235.89   14.47
   2  -8   3  237.82   13.98
   2  -8   3  224.38    8.95
   2  -8   4  207.57   17.00
  -2  -8  -4  231.65   15.67
  -2  -8  -4  236.39   16.44
  -2  -8  -4  211.68   15.14
   2  -8   4  217.16   15.21
  -2  -8  -4  190.56   11.06
   2  -8   4  219.66   17.48
   2  -8   4  213.69   13.12
   2  -8   4  191.45    8.81
   2  -8   5   28.74    9.65
  -2  -8  -5   32.42    7.78
   2  -8   5   28.91    8.01
  -2  -8  -5   25.59    5.33
   2  -8   5   23.23    3.96
   2  -8   5   38.28    7.24
   2  -8   5   33.40    9.60
   2  -8   6   24.77    9.07
  -2  -8  -6   45.11    9.53
  -2  -8  -6   31.06    5.94
   2  -8   6   34.42    8.56
   2  -8   6   44.65   10.27
   2  -8   6   33.11    5.17
   2  -8   7   73.45   13.02
  -2  -8  -7   80.43   12.58
  -2  -8  -7   88.36    9.49
   2  -8   7   75.95   11.90
   2  -8   7   85.32   12.29
   2  -8   8   13.17    7.98
  -2  -8  -8   12.61    7.89
  -2  -8  -8    5.36    4.05
   2  -8   8    4.82    6.11
   2  -8   8   -5.65    9.20
   2  -8   9   18.92    9.16
  -2  -8  -9   24.25    9.49
   2  -8   9   11.79    7.11
   2  -8   9   26.62    9.74
   2  -8  10    5.92    8.05
  -2  -8 -10   10.44    8.13
   2  -8  10    6.99    6.80
   2  -8  10   15.71    8.86
   2  -8  11   -3.65    6.92
  -2  -8 -11    5.22    7.56
   2  -8  11   12.40    7.98
   2  -8  11   13.96   10.48
   2  -8  12   -5.61    6.88
   2  -8  12    5.44    7.34
  -2  -8 -12    9.83    8.94
   2  -8  13   14.78    9.48
   2  -8  13   -6.21    8.78
  -2  -8 -13    6.62    6.92
   2  -8  14   14.20    9.93
   2  -8  14   13.71   10.60
  -2  -8 -14   25.64   10.91
  -2  -7  16   18.92   10.27
  -2  -7  15   30.84   10.73
   2  -7 -15   12.09    9.43
  -2  -7  14    4.51    6.53
  -2  -7  14   12.11   10.17
   2  -7 -14   13.02    8.41
  -2  -7  13   -0.03    7.52
  -2  -7  13    2.14    6.81
   2  -7 -13   17.67    9.76
  -2  -7  12   12.49    7.84
  -2  -7  12   10.68    6.28
   2  -7 -12   20.04    8.91
  -2  -7  11    6.24    6.47
   2  -7 -11   -4.17    7.62
  -2  -7  10  120.75   15.49
  -2  -7  10  127.90   16.17
   2  -7 -10  129.50   16.67
  -2  -7   9   18.51    8.67
   2  -7  -9   14.43    5.29
  -2  -7   9    8.58    3.65
  -2  -7   9   20.23    7.67
  -2  -7   9    9.15    4.32
   2  -7  -9   27.94    9.20
  -2  -7   8   89.18   12.71
   2  -7  -8  110.34   14.86
  -2  -7   8   85.08    8.02
   2  -7  -8  107.64   10.52
  -2  -7   8   96.36    9.25
  -2  -7   8   78.77   12.39
  -2  -7   7    8.59    4.79
  -2  -7   7    5.64    5.69
  -2  -7   7    6.92    3.43
   2  -7  -7   22.74    8.72
  -2  -7   7    5.14    3.68
   2  -7  -7   15.72    5.89
  -2  -7   7   11.76    7.18
  -2  -7   6   20.70    7.21
   2  -7  -6   13.79    6.85
  -2  -7   6   22.47    5.71
  -2  -7   6   25.52    4.19
  -2  -7   6   18.35    4.77
   2  -7  -6   24.55    5.88
  -2  -7   6   26.60    7.16
  -2  -7   5   42.50    9.00
   2  -7  -5   42.11    7.64
  -2  -7   5   51.52    6.94
   2  -7  -5   37.37    8.62
  -2  -7   5   41.92    4.37
  -2  -7   5   56.91    8.94
  -2  -7   5   35.28    5.97
   2  -7  -5   40.75    7.21
  -2  -7   5   50.73    8.56
  -2  -7   4  261.01   13.76
  -2  -7   4  262.30   17.48
   2  -7  -4  280.51   16.01
  -2  -7   4  258.59    9.50
   2  -7  -4  284.98   19.05
  -2  -7   4  279.22   16.32
   2  -7  -4  299.61   16.69
  -2  -7   4  289.82   17.05
  -2  -7   4  284.95   15.83
  -2  -7   4  265.26   17.21
  -2  -7   3   12.28    5.61
  -2  -7   3   14.54    2.74
   2  -7  -3   15.16    4.67
  -2  -7   3   16.64    4.62
   2  -7  -3   20.29    6.58
  -2  -7   3   13.74    4.89
  -2  -7   3   11.22    4.55
   2  -7  -3   26.11    6.32
  -2  -7   3   12.00    4.89
  -2  -7   3    2.54    5.15
   2  -7  -2   20.93    2.95
  -2  -7   2   15.33    5.32
   2  -7  -2   20.38    6.74
  -2  -7   2   22.78    3.43
  -2  -7   2   14.30    3.72
   2  -7  -2   17.26    4.16
  -2  -7   2   15.07    4.51
  -2  -7   2   23.32    5.72
   2  -7  -2   14.97    5.38
  -2  -7   2   27.92    6.07
  -2  -7   2   23.34    5.87
  -2  -7   2   10.88    4.53
   2  -7  -1   24.42    3.74
  -2  -7   1   25.81    6.17
   2  -7  -1   15.83    5.66
   2  -7  -1   24.13    4.11
  -2  -7   1   32.37    5.73
  -2  -7   1   29.41    4.32
  -2  -7   1   25.11    4.46
   2  -7  -1   24.28    5.89
  -2  -7   1   24.70    5.87
  -2  -7   1   27.47    6.14
  -2  -7   1   21.71    4.96
  -2  -7   1   26.34    6.59
   2  -7   0   15.43    5.19
  -2  -7   0   13.76    4.86
   2  -7   0   16.82    3.24
  -2  -7   0   13.10    4.70
  -2  -7   0   15.64    3.81
  -2  -7   0    7.20    3.36
   2  -7   0   19.54    6.78
  -2  -7   0   12.46    4.44
  -2  -7   0   10.18    4.45
   2  -7   0   17.21    3.30
   2  -7   0   12.89    4.30
  -2  -7   0   11.08    4.41
   2  -7   1   33.20    6.76
  -2  -7  -1   39.66    6.79
   2  -7   1   30.36    3.20
  -2  -7  -1   26.12    4.75
  -2  -7  -1   31.90    6.08
   2  -7   1   57.76    8.96
  -2  -7  -1   35.20    6.30
  -2  -7  -1   39.23    7.31
  -2  -7  -1   23.06    5.70
   2  -7   1   29.99    3.48
   2  -7   1   34.27    5.83
  -2  -7  -2  126.78   11.11
  -2  -7  -2  125.47   10.64
   2  -7   2  124.93    4.89
   2  -7   2  131.03   11.95
  -2  -7  -2  128.95   10.15
   2  -7   2  136.95   12.96
  -2  -7  -2  142.27   12.30
  -2  -7  -2  136.49   12.03
  -2  -7  -2  140.73   12.49
   2  -7   2  127.41    5.85
   2  -7   2  145.26   10.26
  -2  -7  -3   92.03    9.97
   2  -7   3   88.19   11.14
  -2  -7  -3   89.35   10.05
  -2  -7  -3   84.16    9.08
  -2  -7  -3   83.31    9.75
   2  -7   3   83.42    9.09
   2  -7   3   85.03    7.80
  -2  -7  -3   88.03   10.50
   2  -7   3   84.62   10.81
   2  -7   3   80.84    4.88
  -2  -7  -3   85.69   10.32
  -2  -7  -4  335.44   17.88
  -2  -7  -4  335.03   19.00
   2  -7   4  315.86   19.76
  -2  -7  -4  327.85   18.01
   2  -7   4  334.21   18.22
   2  -7   4  345.96   20.44
  -2  -7  -4  328.35   14.47
   2  -7   4  335.54   15.10
   2  -7   4  324.33   10.49
   2  -7   5   35.82    6.85
   2  -7   5   19.64    8.06
  -2  -7  -5   19.67    6.81
   2  -7   5   15.69    6.18
  -2  -7  -5   21.08    4.75
   2  -7   5   20.61    7.65
   2  -7   6  139.58   15.15
  -2  -7  -6  168.59   15.15
   2  -7   6  147.09   14.71
  -2  -7  -6  145.45   11.45
   2  -7   6  153.36   14.86
   2  -7   7   72.31   11.59
  -2  -7  -7   70.17   10.99
   2  -7   7   69.12   11.19
  -2  -7  -7   73.32    8.99
   2  -7   7   75.04   11.41
   2  -7   8   40.12   11.08
  -2  -7  -8   68.76   11.92
   2  -7   8   58.78   11.82
  -2  -7  -8   62.27    8.42
   2  -7   8   56.18   11.45
  -2  -7  -9   59.05    7.03
   2  -7   9   51.41   11.95
  -2  -7  -9   48.17   10.90
   2  -7   9   58.91   11.14
   2  -7   9   63.45   12.07
   2  -7  10  113.61   16.18
  -2  -7 -10  102.79   15.16
   2  -7  10  133.66   16.69
   2  -7  10  119.07   15.25
   2  -7  11   18.45    9.23
  -2  -7 -11    8.09    8.10
   2  -7  11    2.86    6.64
   2  -7  11   12.36   10.08
   2  -7  12   -0.90    6.86
  -2  -7 -12   -4.95    7.41
   2  -7  12   -2.20    7.69
   2  -7  13   12.38    8.81
  -2  -7 -13    6.74    8.26
   2  -7  13   22.83   10.35
   2  -7  13    9.68    6.52
  -2  -7 -14   18.49    9.81
   2  -7  14   -4.49    7.64
   2  -7  14    3.15    6.80
  -2  -6  16    9.46    8.69
  -2  -6  15    7.75    7.66
  -2  -6  15    7.22    9.42
   2  -6 -15    6.91    8.45
  -2  -6  14    0.33    6.85
  -2  -6  14    8.33    7.79
   2  -6 -14   -3.12    7.10
  -2  -6  13   12.49    8.44
  -2  -6  13    0.93    7.69
   2  -6 -13   -6.55    7.94
  -2  -6  12   22.32    8.68
  -2  -6  12   27.93    9.36
   2  -6 -12   29.58    9.45
  -2  -6  11   98.02   13.97
  -2  -6  11  103.37   15.60
   2  -6 -11   68.85   12.68
  -2  -6  10   30.04    9.04
  -2  -6  10   34.43    9.89
   2  -6 -10   23.20    8.36
  -2  -6  10   20.40    5.49
  -2  -6   9  192.84   17.79
   2  -6  -9  222.35   13.17
  -2  -6   9  213.31   11.33
  -2  -6   9  194.99   18.70
   2  -6  -9  215.36   18.90
  -2  -6   9  210.34   13.22
  -2  -6   8   30.55    8.13
  -2  -6   8   39.61    5.77
   2  -6  -8   35.84    6.37
  -2  -6   8   29.19    8.50
  -2  -6   8   29.10    5.25
   2  -6  -8   34.92    9.49
  -2  -6   7   70.92    9.20
  -2  -6   7   80.75   11.51
   2  -6  -7   73.39    8.18
  -2  -6   7   68.52    7.23
  -2  -6   7   72.69   10.63
  -2  -6   7   75.56    6.85
   2  -6  -7   76.28   11.40
  -2  -6   6  688.12   23.97
  -2  -6   6  771.20   30.06
   2  -6  -6  686.05   22.92
  -2  -6   6  718.74   28.97
  -2  -6   6  719.18   22.27
  -2  -6   6  786.55   29.31
  -2  -6   6  713.63   17.39
   2  -6  -6  731.97   30.06
   2  -6  -5  639.73   25.35
  -2  -6   5  625.81   26.39
  -2  -6   5  591.86   21.30
   2  -6  -5  619.76   26.68
  -2  -6   5  610.14   14.18
  -2  -6   5  632.58   24.65
   2  -6  -5  644.83   22.35
  -2  -6   5  631.88   25.45
  -2  -6   5  596.63   20.63
  -2  -6   4   71.39    7.80
   2  -6  -4   76.75    8.65
  -2  -6   4   83.01   10.36
  -2  -6   4   79.20    4.78
   2  -6  -4   78.54   10.18
  -2  -6   4   78.93    9.05
   2  -6  -4   77.16    8.07
  -2  -6   4   79.52    8.10
  -2  -6   4   74.35    8.70
  -2  -6   4   81.37   10.15
  -2  -6   4   80.48    9.85
   2  -6  -3  697.61   22.48
  -2  -6   3  700.97   20.99
  -2  -6   3  730.35   26.98
  -2  -6   3  673.99   12.51
   2  -6  -3  728.77   27.21
  -2  -6   3  716.85   22.83
   2  -6  -3  747.89   24.21
  -2  -6   3  698.53   23.05
  -2  -6   3  712.89   23.69
  -2  -6   3  712.15   25.90
  -2  -6   3  724.99   26.79
   2  -6  -2  204.90    6.58
  -2  -6   2  230.98   12.13
   2  -6  -2  233.06   12.06
  -2  -6   2  231.80   15.15
   2  -6  -2  242.83   15.67
  -2  -6   2  218.16    7.49
  -2  -6   2  226.21   13.48
   2  -6  -2  241.59   14.29
  -2  -6   2  221.33   12.57
  -2  -6   2  220.52   12.24
  -2  -6   2  209.55   14.09
  -2  -6   2  210.47   14.31
  -2  -6   1   10.51    4.20
   2  -6  -1   13.75    3.46
  -2  -6   1   10.20    4.10
   2  -6  -1    8.11    5.02
  -2  -6   1   16.83    3.04
   2  -6  -1   23.04    6.08
  -2  -6   1    8.56    3.58
  -2  -6   1   16.47    4.23
  -2  -6   1   14.89    5.33
  -2  -6   1    9.69    4.08
  -2  -6   0  183.48   12.56
  -2  -6   0  169.76   11.10
   2  -6   0  186.38    8.51
  -2  -6   0  183.13    8.90
  -2  -6   0  174.93    9.75
   2  -6   0  207.50   13.73
  -2  -6   0  190.99   12.62
  -2  -6   0  182.44   13.03
   2  -6   0  181.38   10.85
  -2  -6   0  183.58   13.01
  -2  -6  -1   16.90    5.34
   2  -6   1   23.36    5.89
  -2  -6  -1    8.92    3.01
  -2  -6  -1   11.18    4.30
   2  -6   1   12.76    2.50
  -2  -6  -1   17.81    5.13
  -2  -6  -1   11.86    4.85
   2  -6   1   12.49    2.19
   2  -6   1    7.69    3.09
  -2  -6  -1   15.70    5.08
  -2  -6  -2  488.11   19.90
  -2  -6  -2  462.51   19.14
   2  -6   2  425.25   19.44
   2  -6   2  458.55   10.65
  -2  -6  -2  480.09   17.71
   2  -6   2  460.74   21.14
   2  -6   2  434.51    8.35
  -2  -6  -2  492.17   21.40
  -2  -6  -2  482.10   21.15
   2  -6   2  444.45   15.66
  -2  -6  -3   44.69    7.00
   2  -6   3   39.44    7.09
  -2  -6  -3   37.42    6.37
  -2  -6  -3   48.00    7.68
   2  -6   3   38.62    6.75
   2  -6   3   41.48    4.87
   2  -6   3   41.65    7.65
  -2  -6  -3   41.24    6.98
   2  -6   3   44.38    3.32
  -2  -6  -3   37.47    6.88
   2  -6   4  265.78   17.36
  -2  -6  -4  281.85   16.02
   2  -6   4  276.01   17.41
   2  -6   4  267.75   16.23
  -2  -6  -4  273.64   13.53
   2  -6   4  286.93   12.88
  -2  -6  -4  292.39   17.75
   2  -6   5   82.02   10.97
  -2  -6  -5   74.08    9.72
  -2  -6  -5   77.55    8.06
   2  -6   5   65.99    9.31
   2  -6   5   90.40   11.20
   2  -6   6  206.79   17.37
  -2  -6  -6  223.06   16.59
   2  -6   6  203.70   16.62
  -2  -6  -6  206.23   13.64
   2  -6   6  208.88   16.28
   2  -6   7  115.13   14.47
  -2  -6  -7  113.73   13.95
   2  -6   7  124.48   14.04
  -2  -6  -7  106.84   10.40
   2  -6   7  109.13   13.03
   2  -6   8   81.22   12.83
  -2  -6  -8   82.40   12.41
   2  -6   8   83.44   12.24
  -2  -6  -8   67.18    9.44
   2  -6   8   88.39   12.88
   2  -6   9    1.72    7.40
  -2  -6  -9    3.43    3.59
  -2  -6  -9    5.03    6.47
   2  -6   9   11.73    8.51
   2  -6   9    8.04    9.46
   2  -6  10   72.04   13.17
  -2  -6 -10   60.32    7.38
  -2  -6 -10   66.11   12.67
   2  -6  10   55.15   12.63
   2  -6  10   87.01   13.68
   2  -6  11   32.47   10.27
   2  -6  11   24.61    9.60
  -2  -6 -11   18.00    8.77
   2  -6  12   11.34    9.33
  -2  -6 -12   13.64    8.63
   2  -6  12    2.87    7.06
  -2  -6 -13   -9.54    7.65
   2  -6  13    6.21    8.36
   2  -6  13    8.60    7.23
  -2  -6 -14    5.86    8.77
   2  -6  14   -3.38    6.94
   2  -6  14   11.17    7.66
  -2  -6 -15    8.30    9.51
   2  -6  15    0.62    7.96
   2  -6  15   15.33    8.38
  -2  -5  17   12.65    9.49
  -2  -5  16    4.67    7.52
   2  -5 -16    1.10    8.77
  -2  -5  15   -8.44    7.03
  -2  -5  15    1.02    7.35
   2  -5 -15    5.57    7.20
  -2  -5  14    5.79    6.66
  -2  -5  14   10.24    8.20
   2  -5 -14   18.95    9.05
  -2  -5  13   54.55   11.37
  -2  -5  13   58.11   13.09
   2  -5 -13   64.14   13.46
  -2  -5  12   38.06    9.47
  -2  -5  12   57.02   12.54
   2  -5 -12   52.03   10.82
  -2  -5  11  114.86   14.67
  -2  -5  11  120.96   15.93
   2  -5 -11   89.46   13.73
  -2  -5  10   70.05   11.29
  -2  -5  10   68.55   12.15
  -2  -5  10   69.09    8.96
   2  -5 -10   69.61   12.96
  -2  -5   9  193.09   16.90
  -2  -5   9  177.05   17.27
  -2  -5   9  199.45    9.54
  -2  -5   9  185.16   12.79
   2  -5  -9  194.33   17.54
  -2  -5   8   14.07    7.69
   2  -5  -8   12.76    4.52
  -2  -5   8    4.52    3.11
  -2  -5   8    9.70    4.93
   2  -5  -8    7.34    6.62
  -2  -5   7   46.13    7.81
  -2  -5   7   53.40    9.55
  -2  -5   7   47.97    5.61
   2  -5  -7   60.92    7.28
  -2  -5   7   48.87    9.24
  -2  -5   7   53.82    5.95
   2  -5  -7   40.89    8.70
  -2  -5   6  138.76   12.98
   2  -5  -6  144.85   13.08
  -2  -5   6  136.57   11.41
  -2  -5   6  131.31   13.08
   2  -5  -6  130.34    9.75
  -2  -5   6  118.03    8.49
  -2  -5   6  137.56    7.91
   2  -5  -6  128.61   13.22
  -2  -5   5   97.42    9.38
  -2  -5   5  115.82   11.40
  -2  -5   5  108.96   11.74
   2  -5  -5  108.73   10.71
  -2  -5   5  100.53    5.72
   2  -5  -5  102.79   11.56
   2  -5  -5  111.16    9.04
  -2  -5   5  105.54    8.22
  -2  -5   5   96.85   10.25
  -2  -5   4   26.39    5.73
   2  -5  -4   22.14    5.07
   2  -5  -4   29.29    7.02
  -2  -5   4   29.60    2.81
  -2  -5   4   24.24    5.18
  -2  -5   4   33.59    7.08
  -2  -5   4   29.78    4.84
   2  -5  -4   33.31    6.18
  -2  -5   4   37.64    7.28
  -2  -5   4   39.06    7.76
  -2  -5   3  878.42   28.47
  -2  -5   3  828.29   22.72
   2  -5  -3  840.58   24.26
   2  -5  -3  833.47   27.73
  -2  -5   3  869.06   23.50
   2  -5  -3  841.22   23.85
  -2  -5   3  839.89   23.43
  -2  -5   3  858.33   25.23
  -2  -5   3  855.57   27.39
  -2  -5   3  841.90   27.06
   2  -5  -2  323.12   13.74
  -2  -5   2  318.74   13.82
  -2  -5   2  332.07   17.17
  -2  -5   2  322.92    6.87
   2  -5  -2  357.91   17.58
  -2  -5   2  329.31   13.43
   2  -5  -2  328.97   15.55
  -2  -5   2  326.83   14.94
  -2  -5   2  317.11   14.66
  -2  -5   2  335.08   16.69
  -2  -5   2  323.29   16.22
   2  -5  -1 1579.43   27.10
  -2  -5   1 1571.60   30.29
  -2  -5   1 1611.47   35.36
  -2  -5   1 1603.55   19.20
   2  -5  -1 1628.64   33.60
  -2  -5   1 1617.30   33.03
  -2  -5   1 1589.52   26.67
  -2  -5   1 1622.59   35.20
  -2  -5   1 1621.82   35.41
  -2  -5   0  170.59   11.47
   2  -5   0  146.67    7.69
  -2  -5   0  146.74    9.84
  -2  -5   0  157.58    7.52
  -2  -5   0  146.18    7.87
  -2  -5   0  151.51   11.40
  -2  -5   0  171.76   11.65
  -2  -5  -1  237.31   10.64
  -2  -5  -1  249.93   13.86
  -2  -5  -1  234.46   12.79
   2  -5   1  226.87    8.58
   2  -5   1  225.07   10.07
  -2  -5  -1  247.82   14.27
  -2  -5  -1  238.06   13.82
  -2  -5  -2  295.77   15.08
   2  -5   2  269.48   15.13
   2  -5   2  252.20    8.83
  -2  -5  -2  292.64   15.17
  -2  -5  -2  276.74   12.89
   2  -5   2  261.59   15.24
   2  -5   2  273.45   10.58
  -2  -5  -2  284.81   15.64
  -2  -5  -2  278.31   15.23
  -2  -5  -3   76.15    8.81
   2  -5   3   74.51    9.27
  -2  -5  -3   67.97    7.50
  -2  -5  -3   81.21    9.36
   2  -5   3   65.99    8.00
   2  -5   3   66.50    5.49
  -2  -5  -3   77.40    8.66
  -2  -5  -3   75.74    9.04
   2  -5   3   69.15    3.56
   2  -5   3   70.73    8.37
   2  -5   4 1057.40   32.20
  -2  -5  -4 1061.08   29.54
   2  -5   4 1048.92   30.59
  -2  -5  -4 1100.33   26.89
   2  -5   4 1079.89   31.56
  -2  -5  -4 1151.40   32.72
   2  -5   5   65.35    9.78
  -2  -5  -5   68.21    9.55
   2  -5   5   69.50    8.96
  -2  -5  -5   68.44    7.53
   2  -5   5   65.39    9.09
  -2  -5  -5   66.47    8.82
   2  -5   5   66.41   10.06
   2  -5   6   76.97   11.54
  -2  -5  -6   67.67   10.05
   2  -5   6   72.53   10.31
  -2  -5  -6   77.51    8.61
   2  -5   6   63.97    9.33
   2  -5   7   44.78    9.73
  -2  -5  -7   32.04    8.51
   2  -5   7   49.01    9.59
  -2  -5  -7   43.20    7.15
   2  -5   7   61.06   10.20
  -2  -5  -8  115.62    9.67
   2  -5   8  115.87   14.56
  -2  -5  -8   90.78   12.30
  -2  -5  -8  115.33   11.79
   2  -5   8  108.85   13.37
   2  -5   8   95.99   12.48
  -2  -5  -9   72.53    7.99
   2  -5   9   90.48   14.15
  -2  -5  -9   77.63   12.45
   2  -5   9   77.84   12.90
   2  -5   9   91.25   13.60
   2  -5  10  101.78   15.42
  -2  -5 -10   93.07    9.25
   2  -5  10  103.17   15.34
  -2  -5 -10  104.30   14.91
   2  -5  11    9.12    7.64
  -2  -5 -11    5.74    7.09
   2  -5  11   14.03    7.97
   2  -5  12    6.02    7.22
  -2  -5 -12    4.25    7.14
   2  -5  12   -4.11    7.10
   2  -5  12   20.08    8.16
  -2  -5 -13   15.71   10.44
   2  -5  13   -1.06    6.55
   2  -5  13   -6.20    6.91
  -2  -5 -14    8.89    8.11
   2  -5  14   -0.32    8.77
   2  -5  14    8.70    7.16
  -2  -5 -15    4.78    7.52
   2  -5  15   -5.36    7.90
   2  -5  16   -5.37    7.45
  -2  -4  16    9.24    8.38
   2  -4 -16  -11.10    9.15
  -2  -4  15    5.15    7.45
  -2  -4  15    5.08    7.20
   2  -4 -15   -4.35    7.54
  -2  -4  14    7.65    6.84
  -2  -4  14    7.06    8.44
   2  -4 -14    8.84    7.75
  -2  -4  13   29.42    8.31
  -2  -4  13   44.99   11.81
   2  -4 -13   34.73    9.88
  -2  -4  12    9.64    5.96
  -2  -4  12   18.03    7.71
   2  -4 -12   19.72    8.50
  -2  -4  11    2.36    8.03
  -2  -4  11   15.70    8.02
   2  -4 -11   -1.10    5.64
  -2  -4  10   51.09   10.42
  -2  -4  10   44.81   10.33
  -2  -4  10   42.37    7.61
   2  -4 -10   51.32   10.43
  -2  -4   9   48.45    9.82
  -2  -4   9   29.07    8.80
  -2  -4   9   46.25    7.23
   2  -4  -9   44.20    9.39
  -2  -4   8   20.55    6.76
  -2  -4   8   21.55    3.23
  -2  -4   8   33.37    9.10
   2  -4  -8   15.45    6.48
  -2  -4   8   26.25    5.20
  -2  -4   7   91.38   11.03
  -2  -4   7   80.73    9.83
  -2  -4   7   92.87    6.36
  -2  -4   7   97.35   12.08
  -2  -4   7   91.78    7.67
   2  -4  -7   91.19   11.47
   2  -4  -6  173.53   14.18
  -2  -4   6  176.89   13.79
  -2  -4   6  180.74   12.98
  -2  -4   6  174.09   14.15
  -2  -4   6  191.13   14.67
  -2  -4   6  171.32    8.90
  -2  -4   6  177.61    9.07
   2  -4  -6  170.90   14.00
   2  -4  -5  310.30   17.34
  -2  -4   5  295.47   15.40
  -2  -4   5  306.97   17.78
  -2  -4   5  281.95   11.82
  -2  -4   5  306.11   17.17
  -2  -4   5  291.87    9.71
   2  -4  -5  320.69   17.58
   2  -4  -4  538.45   20.91
  -2  -4   4  534.49   22.16
  -2  -4   4  510.27   18.44
  -2  -4   4  508.69    9.77
   2  -4  -4  508.06   21.21
  -2  -4   4  562.54   21.69
  -2  -4   4  527.17   16.40
  -2  -4   3 2054.94   40.44
  -2  -4   3 1969.00   34.38
   2  -4  -3 2060.99   36.90
   2  -4  -3 2058.84   39.89
  -2  -4   3 2062.84   33.51
  -2  -4   3 2078.80   38.04
  -2  -4   3 2064.73   32.83
  -2  -4   3 2081.47   39.98
   2  -4  -2  340.50   13.91
   2  -4  -2  335.35    6.51
  -2  -4   2  348.22   14.18
  -2  -4   2  362.79   16.62
   2  -4  -2  377.30   16.86
  -2  -4   2  351.62   12.81
  -2  -4   2  341.74   15.98
  -2  -4   2  339.50   15.89
   2  -4  -1 1609.00   27.12
  -2  -4   1 1557.37   29.34
  -2  -4   1 1612.94   33.21
  -2  -4   1 1587.70   15.48
  -2  -4   1 1582.56   23.35
  -2  -4   1 1641.85   32.85
  -2  -4   1 1575.48   32.72
  -2  -4   0   13.66    2.97
   2  -4   0   11.97    2.93
  -2  -4   0    7.49    3.78
  -2  -4   0   11.48    4.49
  -2  -4   0   12.64    4.55
  -2  -4   0   16.30    4.67
  -2  -4   0    9.77    2.59
  -2  -4  -1  331.35   11.84
  -2  -4  -1  327.43   14.89
  -2  -4  -1  337.01   14.63
   2  -4   1  314.84   10.55
  -2  -4  -1  345.09   16.05
   2  -4   1  314.95   10.24
  -2  -4  -1  334.81   15.07
  -2  -4  -2  558.01   19.59
   2  -4   2  511.75   13.37
  -2  -4  -2  570.37   20.11
  -2  -4  -2  549.32   17.18
   2  -4   2  519.72   19.38
   2  -4   2  538.17   12.64
  -2  -4  -2  564.36   20.40
  -2  -4  -2  565.44   19.08
  -2  -4  -3  756.28   23.02
   2  -4   3  737.36   24.22
  -2  -4  -3  777.34   24.33
  -2  -4  -3  712.11   21.61
   2  -4   3  725.91   23.00
   2  -4   3  719.97   23.41
   2  -4   3  749.99   15.50
  -2  -4  -3  796.16   24.84
   2  -4   3  714.01   10.79
   2  -4   4 1392.63   35.18
  -2  -4  -4 1386.13   32.88
  -2  -4  -4 1422.68   30.44
   2  -4   4 1425.02   34.47
   2  -4   4 1436.57   34.26
  -2  -4  -4 1442.62   35.52
   2  -4   5  498.90   22.68
   2  -4   5  527.14   22.89
  -2  -4  -5  522.94   21.99
   2  -4   5  524.27   22.82
  -2  -4  -5  508.33   19.80
   2  -4   5  519.61   21.46
  -2  -4  -5  549.93   22.69
   2  -4   6  697.51   27.73
   2  -4   6  705.17   27.33
  -2  -4  -6  681.59   27.13
   2  -4   6  713.13   26.67
   2  -4   6  675.13   27.67
  -2  -4  -6  721.12   24.97
  -2  -4  -6  739.99   27.73
   2  -4   7   85.63   11.61
   2  -4   7  114.85   12.58
  -2  -4  -7   97.79   10.25
   2  -4   7   89.19   11.23
  -2  -4  -7   89.50   11.27
   2  -4   8  288.69   20.73
  -2  -4  -8  282.27   14.69
   2  -4   8  327.75   20.64
  -2  -4  -8  301.26   18.63
   2  -4   8  311.45   21.52
  -2  -4  -8  310.33   21.25
  -2  -4  -9  162.97   12.00
   2  -4   9  166.35   16.61
  -2  -4  -9  138.02   16.29
   2  -4   9  153.64   16.76
   2  -4  10   60.37   12.15
  -2  -4 -10   50.55    7.60
  -2  -4 -10   40.63   10.52
   2  -4  10   50.03   11.39
   2  -4  10   63.36   10.96
  -2  -4 -11   11.66    4.55
  -2  -4 -11   19.77    8.32
   2  -4  11   19.61    8.30
   2  -4  11   26.18    8.40
  -2  -4 -12   10.93    7.88
   2  -4  12    4.49    7.49
   2  -4  12   10.71    7.29
  -2  -4 -13   53.03   13.32
   2  -4  13   56.89   13.19
   2  -4  13   53.42   11.10
  -2  -4 -14   34.38   10.71
   2  -4  14   43.02   12.48
   2  -4  14   21.28    9.77
  -2  -4 -15   27.53   11.59
   2  -4  15   10.63    8.74
   2  -4  15    8.30    7.40
   2  -4  16    6.05    7.89
   2  -4  17    0.69    7.64
   2  -3 -17   -0.25    8.05
  -2  -3  16   -3.05    6.07
   2  -3 -16  -12.44    8.95
  -2  -3  15   -0.69    5.39
  -2  -3  15   14.47    9.63
   2  -3 -15   -4.08    8.20
  -2  -3  14    5.58    6.24
  -2  -3  14   -1.87    6.44
   2  -3 -14    3.30    7.04
  -2  -3  13   -2.59    5.48
  -2  -3  13    9.79    7.16
   2  -3 -13    0.03    6.01
  -2  -3  12    5.37    5.48
  -2  -3  12    7.62    6.81
   2  -3 -12    3.70    6.47
  -2  -3  11   63.82   10.28
  -2  -3  11   75.00   12.77
   2  -3 -11   60.15   10.76
  -2  -3  10   40.49    8.97
  -2  -3  10   31.98    9.01
  -2  -3  10   45.83    8.01
   2  -3 -10   24.38    7.67
  -2  -3   9   12.99    6.78
  -2  -3   9    5.88    7.22
   2  -3  -9    6.09    6.12
  -2  -3   9   13.82    4.99
  -2  -3   8    8.16    4.92
   2  -3  -8    3.95    4.05
  -2  -3   8   10.89    6.64
   2  -3  -8    0.79    5.87
  -2  -3   8   12.98    4.79
  -2  -3   7  236.73   15.92
  -2  -3   7  232.09   15.50
  -2  -3   7  218.68   16.03
  -2  -3   7  232.26    7.94
  -2  -3   7  203.00   16.47
   2  -3  -7  231.31   15.92
  -2  -3   7  233.57   12.33
   2  -3  -6   98.67   10.87
  -2  -3   6   94.99    9.89
  -2  -3   6   94.02   10.17
  -2  -3   6   92.98   10.05
  -2  -3   6   89.80   10.52
  -2  -3   6   90.54    5.64
  -2  -3   6   89.26    6.91
   2  -3  -6   84.14   10.05
   2  -3  -5  156.96   12.29
  -2  -3   5  140.66   11.14
  -2  -3   5  127.52   11.59
  -2  -3   5  134.83   11.98
  -2  -3   5  142.91    7.46
  -2  -3   5  146.07    7.39
   2  -3  -5  149.49   11.86
  -2  -3   4   28.96    6.03
  -2  -3   4   22.68    5.42
   2  -3  -4   22.06    5.49
   2  -3  -4   24.02    5.16
  -2  -3   4   26.33    2.82
  -2  -3   4   30.37    4.21
  -2  -3   4   29.43    6.53
  -2  -3   3  360.47   14.90
   2  -3  -3  360.92    7.00
  -2  -3   3  354.03   16.37
   2  -3  -3  365.93   15.55
   2  -3  -3  368.89   16.52
  -2  -3   3  356.96   15.78
  -2  -3   3  400.68   17.00
   2  -3  -2   83.81    8.30
   2  -3  -2   86.98    3.97
   2  -3  -2   83.91    7.28
  -2  -3   2   84.34    7.79
  -2  -3   2   79.90    7.71
  -2  -3   2   88.61    8.08
  -2  -3   1 1406.06   29.25
   2  -3  -1 1563.54   26.84
  -2  -3   1 1434.73   27.60
  -2  -3   1 1464.22   19.62
  -2  -3   1 1466.23   28.31
  -2  -3   1 1404.65   29.08
  -2  -3   0   38.64    3.71
   2  -3   0   39.28    4.68
  -2  -3   0   36.87    5.77
  -2  -3   0   39.32    5.73
  -2  -3   0   31.38    2.73
  -2  -3   0   33.20    5.45
  -2  -3   0   36.00    5.65
  -2  -3  -1  733.30   16.72
  -2  -3  -1  794.65   21.67
  -2  -3  -1  752.66   20.69
   2  -3   1  749.38   16.66
  -2  -3  -1  746.41   21.34
   2  -3   1  716.83   12.00
  -2  -3  -1  809.08   20.19
  -2  -3  -2  415.29   16.28
  -2  -3  -2  415.68   16.63
   2  -3   2  380.53   12.43
  -2  -3  -2  401.69   14.48
   2  -3   2  387.83   15.70
   2  -3   2  392.84    8.33
  -2  -3  -2  413.50   16.41
  -2  -3  -2  427.29   15.07
  -2  -3  -3   67.79    7.53
  -2  -3  -3   73.03    8.32
   2  -3   3   59.71    7.47
   2  -3   3   60.54    3.76
   2  -3   3   64.84    7.73
  -2  -3  -3   64.99    7.70
   2  -3   4 1280.41   32.08
  -2  -3  -4 1222.70   30.27
  -2  -3  -4 1235.65   28.60
   2  -3   4 1270.77   31.97
   2  -3   4 1262.55   29.99
  -2  -3  -4 1299.78   31.56
   2  -3   4 1202.89   20.01
  -2  -3  -5 1073.59   30.78
   2  -3   5 1090.61   31.33
   2  -3   5 1069.16   29.24
   2  -3   5 1022.93   31.53
  -2  -3  -5 1068.60   28.58
   2  -3   5 1033.57   21.88
  -2  -3  -5 1116.97   30.80
  -2  -3  -6   67.23    9.63
   2  -3   6   62.39    8.59
   2  -3   6   61.37    8.94
  -2  -3  -6   54.14    7.45
  -2  -3  -6   72.76    9.15
   2  -3   6   62.34    8.66
   2  -3   6   69.53    7.54
  -2  -3  -7  133.47   10.27
  -2  -3  -7  108.99   12.38
   2  -3   7  115.12   13.19
  -2  -3  -7  120.57   11.34
   2  -3   7  140.30   13.30
   2  -3   7  116.29   10.31
  -2  -3  -8   49.92    7.23
  -2  -3  -8   41.32    9.85
   2  -3   8   43.65    9.69
   2  -3   8   45.66    8.14
  -2  -3  -9   48.70    7.40
  -2  -3  -9   35.80    9.87
   2  -3   9   48.50   10.41
   2  -3   9   59.83    9.90
  -2  -3 -10    4.23    3.82
  -2  -3 -10    8.05    7.97
   2  -3  10   10.92    7.61
   2  -3  10   10.69    7.59
  -2  -3 -11  107.92   11.03
  -2  -3 -11   92.16   13.98
   2  -3  11  119.47   15.86
   2  -3  11  110.05   13.74
  -2  -3 -12   16.11    8.46
   2  -3  12   10.93    6.87
   2  -3  12   24.80    9.35
  -2  -3 -13    7.56    7.39
   2  -3  13   22.86   10.34
   2  -3  13   21.59    8.79
  -2  -3 -14   18.80    8.97
   2  -3  14   18.71    8.05
   2  -3  14   18.64    8.37
  -2  -3 -15    3.00   10.19
   2  -3  15   16.44    9.38
   2  -3  15   -8.69    6.68
   2  -3  16   14.68    8.70
   2  -3  17   28.53   11.59
   2  -2 -17   16.32    9.99
  -2  -2  16   20.04   10.52
   2  -2 -16   15.35    8.99
  -2  -2  15   -1.66    5.21
  -2  -2  15    4.25    6.17
   2  -2 -15   14.56    9.18
  -2  -2  14   16.41    7.23
  -2  -2  14   18.14    9.35
   2  -2 -14   15.43    9.71
  -2  -2  13    3.23    4.96
  -2  -2  13   16.70    9.19
   2  -2 -13   21.40    8.65
  -2  -2  12    8.79    4.66
  -2  -2  12   19.80    8.80
   2  -2 -12   12.81    6.70
  -2  -2  11   79.50   11.15
  -2  -2  11  101.49   14.26
   2  -2 -11   96.73   12.88
  -2  -2  10  157.80   14.50
  -2  -2  10  146.28   16.35
   2  -2 -10  126.22   14.16
  -2  -2  10  154.07   13.65
  -2  -2   9   17.61    6.23
  -2  -2   9   31.60    8.76
   2  -2  -9   15.60    6.49
  -2  -2   9   12.92    4.95
  -2  -2   8   85.17    9.77
  -2  -2   8   75.99    9.74
   2  -2  -8   68.17    9.35
  -2  -2   8   83.11   11.62
   2  -2  -8   75.47    9.91
  -2  -2   8   86.92    8.86
  -2  -2   7   75.77   10.20
  -2  -2   7   83.56    9.65
  -2  -2   7   75.55    9.37
  -2  -2   7   94.08   11.01
   2  -2  -7   80.68    9.77
  -2  -2   7   91.13    8.56
   2  -2  -7   71.09    8.77
  -2  -2   6  906.01   26.98
  -2  -2   6  879.84   28.41
   2  -2  -6  917.52   30.32
  -2  -2   6  891.69   27.76
  -2  -2   6  935.46   30.09
  -2  -2   6  878.66   13.66
   2  -2  -6  870.22   27.04
  -2  -2   6  907.49   22.15
  -2  -2   5  364.72   17.28
   2  -2  -5  381.97   18.57
  -2  -2   5  384.90   17.57
  -2  -2   5  395.61   19.22
  -2  -2   5  370.27   10.12
   2  -2  -5  370.78   16.98
  -2  -2   5  375.65   12.54
  -2  -2   4  562.39   19.71
  -2  -2   4  553.07   19.90
   2  -2  -4  596.90   21.08
  -2  -2   4  557.47   20.58
  -2  -2   4  553.24   12.49
   2  -2  -4  564.09   19.26
  -2  -2   3  798.61   21.94
   2  -2  -3  805.86   22.60
   2  -2  -3  776.60   13.64
  -2  -2   3  781.03   22.02
   2  -2  -3  792.97   21.89
  -2  -2   3  760.45   11.60
  -2  -2   3  827.85   23.32
   2  -2  -2  765.60   20.41
   2  -2  -2  785.08   20.39
  -2  -2   2  752.95   20.11
  -2  -2   2  747.13   20.47
   2  -2  -2  750.28   13.10
  -2  -2   2  759.38   20.15
   2  -2  -1   21.11    4.29
  -2  -2   1   18.77    4.77
   2  -2  -1   13.71    2.94
  -2  -2   1   19.26    4.63
  -2  -2   1   16.05    4.30
  -2  -2   1   23.85    4.91
  -2  -2   0  199.03    7.49
  -2  -2   0  240.35   11.28
   2  -2   0  231.29   10.26
  -2  -2   0  220.76   11.62
  -2  -2   0  228.88    9.90
  -2  -2   0  242.89   11.25
  -2  -2  -1  503.15   13.79
  -2  -2  -1  543.76   17.24
  -2  -2  -1  545.06   17.19
   2  -2   1  539.56   14.80
  -2  -2  -1  540.03   16.64
  -2  -2  -1  519.82   14.36
   2  -2   2  659.29   16.56
  -2  -2  -2  657.20   19.74
  -2  -2  -2  636.81   17.60
   2  -2   2  669.53   17.73
   2  -2   2  636.09   10.37
  -2  -2  -2  642.01   18.73
  -2  -2  -2  635.87   16.16
  -2  -2  -3  216.08   12.89
  -2  -2  -3  216.96   12.42
   2  -2   3  233.61   12.97
  -2  -2  -3  221.94   12.10
   2  -2   3  216.10   11.52
   2  -2   3  219.84    7.97
  -2  -2  -3  229.68   11.96
   2  -2   4  231.88   13.74
  -2  -2  -4  233.02   13.82
   2  -2   4  244.05   12.43
  -2  -2  -4  238.20   13.09
   2  -2   4  232.58   14.14
   2  -2   4  226.10    9.63
  -2  -2  -4  248.31   13.10
   2  -2   5    7.19    4.08
  -2  -2  -5    5.03    5.22
   2  -2   5    7.93    5.04
  -2  -2  -5   11.43    4.56
  -2  -2  -5    4.09    4.17
   2  -2   5    7.56    4.72
   2  -2   5    5.34    3.50
  -2  -2  -6  897.00   24.73
  -2  -2  -6  867.36   29.98
   2  -2   6  916.66   30.36
   2  -2   6  919.47   30.85
  -2  -2  -6  944.22   29.24
   2  -2   6  892.04   27.20
   2  -2   6  864.78   23.44
  -2  -2  -6  973.55   28.75
  -2  -2  -7   50.05    6.90
  -2  -2  -7   53.37    9.18
  -2  -2  -7   70.81    8.67
   2  -2   7   60.72    9.97
  -2  -2  -7   55.80    8.31
   2  -2   7   59.90    7.89
  -2  -2  -8   75.36    8.84
  -2  -2  -8   66.89   11.16
   2  -2   8   65.44   10.37
   2  -2   8   61.93    9.12
  -2  -2  -8   70.59    9.48
  -2  -2  -9    6.81    4.40
  -2  -2  -9    6.90    6.93
   2  -2   9    2.70    5.91
   2  -2   9   12.78    7.43
  -2  -2 -10    9.24    4.34
  -2  -2 -10   22.66    9.10
   2  -2  10   25.20    9.00
   2  -2  10   20.47    7.81
  -2  -2 -11   57.29   11.75
   2  -2  11   59.81   11.85
   2  -2  11   45.00    9.87
  -2  -2 -12    8.12    8.01
   2  -2  12    6.02    6.47
   2  -2  12   13.07    7.18
  -2  -2 -13    8.93    9.01
   2  -2  13    6.09    6.91
   2  -2  13    8.85    6.68
  -2  -2 -14    9.94    9.17
   2  -2  14    6.68    6.46
   2  -2  14    3.97    6.49
  -2  -2 -15    5.61    7.18
   2  -2  15    4.20    8.54
   2  -2  15    6.67    8.21
  -2  -2 -16   -3.96    8.42
   2  -2  16    5.81    7.56
   2  -2  16   -7.27    7.54
   2  -2  17   14.29   11.76
   2  -1 -17    1.70    6.80
  -2  -1  16   -3.06    6.31
   2  -1 -16   -4.13    7.25
  -2  -1  15   21.48    8.14
  -2  -1  15   20.14    9.43
   2  -1 -15    5.00    8.84
  -2  -1  14    2.96    5.14
   2  -1 -14   20.15    7.34
  -2  -1  13   -0.94    5.10
  -2  -1  13   -4.06    6.17
   2  -1 -13    5.36    6.77
  -2  -1  12   28.69    7.03
  -2  -1  12   35.44   10.47
   2  -1 -12   24.38    7.94
  -2  -1  11   84.41   10.88
  -2  -1  11   76.44   12.49
   2  -1 -11   87.50   12.42
  -2  -1  10    5.28    5.22
  -2  -1  10   -2.74    6.31
   2  -1 -10    2.72    5.62
  -2  -1   9   10.66    5.40
  -2  -1   9   13.41    5.57
  -2  -1   9   20.44    7.23
   2  -1  -9   15.28    6.79
  -2  -1   9   10.24    4.73
  -2  -1   8   97.99   10.73
  -2  -1   8  111.04   10.25
  -2  -1   8  106.91   12.31
   2  -1  -8  117.32   11.36
  -2  -1   8  110.55   10.34
  -2  -1   7  150.15   11.25
   2  -1  -7  138.95   12.66
  -2  -1   7  133.64   11.57
  -2  -1   7  135.67   13.07
   2  -1  -7  154.52   12.93
   2  -1  -7  144.23   11.64
  -2  -1   7  133.31   10.39
  -2  -1   6  109.39    9.63
  -2  -1   6  118.87   11.10
   2  -1  -6  142.64   12.39
  -2  -1   6  121.28   11.99
   2  -1  -6  130.38   10.21
  -2  -1   6  122.08    9.00
  -2  -1   5 1105.82   30.09
   2  -1  -5 1117.63   30.66
  -2  -1   5 1094.59   27.98
  -2  -1   5 1083.71   30.49
   2  -1  -5 1087.24   26.54
  -2  -1   5 1109.63   22.95
  -2  -1   4  296.73   13.77
  -2  -1   4  297.34   14.97
   2  -1  -4  303.19   15.11
  -2  -1   4  282.22   14.44
   2  -1  -4  302.91   13.21
  -2  -1   4  291.35   10.54
   2  -1  -3  457.48   16.88
   2  -1  -3  422.74   12.18
  -2  -1   3  465.10   15.74
  -2  -1   3  472.93   17.06
  -2  -1   3  512.55   18.10
  -2  -1   3  438.80   11.13
   2  -1  -3  428.78   14.28
   2  -1  -2  219.25    9.83
  -2  -1   2  205.74   10.29
  -2  -1   2  194.02   11.00
   2  -1  -2  210.17   11.22
   2  -1  -2  206.73    8.33
  -2  -1   1 1090.73   22.26
   2  -1  -1 1084.98   18.70
   2  -1  -1 1102.70   22.50
  -2  -1   1 1079.26   23.12
  -2  -1   1 1090.66   20.20
  -2  -1   0  544.56   15.79
   2  -1   0  537.72   14.07
   2  -1   0  534.83   15.45
  -2  -1   0  528.12   16.26
  -2  -1   0  521.19   12.67
  -2  -1   0  531.53   14.88
   2  -1   1   55.98    5.57
  -2  -1  -1   67.24    7.00
  -2  -1  -1   57.96    6.72
   2  -1   1   45.11    4.34
  -2  -1  -1   45.73    4.19
  -2  -1  -1   49.34    5.59
   2  -1   1   50.66    3.95
  -2  -1  -2 2083.03   33.22
   2  -1   2 2174.98   31.26
  -2  -1  -2 2061.80   31.70
   2  -1   2 2140.81   27.17
  -2  -1  -2 2074.62   19.61
  -2  -1  -2 2105.98   30.05
   2  -1   2 2089.92   23.22
  -2  -1  -2 2085.65   24.64
  -2  -1  -3  140.49   10.36
   2  -1   3  132.37    9.64
  -2  -1  -3  138.06    9.90
  -2  -1  -3  142.27    6.82
  -2  -1  -3  140.87    9.62
   2  -1   3  137.95    8.23
   2  -1   3  142.50    7.37
  -2  -1  -3  149.45    9.03
   2  -1   4  137.10   10.62
  -2  -1  -4  137.07   10.67
  -2  -1  -4  149.48   10.47
  -2  -1  -4  138.75    8.16
   2  -1   4  153.64   11.55
   2  -1   4  147.15    9.49
   2  -1   4  134.18    8.32
  -2  -1  -4  143.71    9.73
  -2  -1  -5   14.15    5.38
   2  -1   5   16.21    5.26
   2  -1   5   15.24    5.49
  -2  -1  -5   12.12    4.64
  -2  -1  -5   19.00    4.23
   2  -1   5   25.21    6.17
   2  -1   5   19.42    4.44
  -2  -1  -5   21.11    5.20
  -2  -1  -6  636.94   21.65
  -2  -1  -6  662.95   25.57
   2  -1   6  638.77   24.65
  -2  -1  -6  675.18   25.03
   2  -1   6  593.33   24.62
  -2  -1  -6  660.28   21.39
   2  -1   6  603.39   20.71
  -2  -1  -7  254.73   15.08
  -2  -1  -7  263.14   17.91
   2  -1   7  251.49   16.86
   2  -1   7  258.51   17.91
  -2  -1  -7  260.16   14.98
  -2  -1  -7  266.02   17.43
   2  -1   7  250.69   15.08
  -2  -1  -8  113.70   10.52
  -2  -1  -8  107.70   13.32
  -2  -1  -8  117.64   11.32
   2  -1   8  123.47   13.57
   2  -1   8  111.66   11.45
  -2  -1  -9    2.69    4.12
  -2  -1  -9   -1.49    6.77
   2  -1   9   -1.85    5.67
   2  -1   9    8.35    6.31
  -2  -1 -10   84.59   13.47
   2  -1  10   79.11   12.68
   2  -1  10   76.36   11.99
  -2  -1 -11   47.96   10.92
   2  -1  11   58.22   11.58
   2  -1  11   55.84   11.15
  -2  -1 -12   65.34   12.72
   2  -1  12   70.91   12.95
   2  -1  12   83.20   13.15
  -2  -1 -13   26.35   10.52
   2  -1  13   20.87    8.75
   2  -1  13    8.71    7.66
  -2  -1 -14    9.23    7.70
   2  -1  14    8.96    7.62
   2  -1  14   10.75    7.83
  -2  -1 -15    8.37    8.92
   2  -1  15    5.63    7.04
   2  -1  15  -10.46    8.71
  -2  -1 -16   24.48   11.73
   2  -1  16   12.05   10.38
   2  -1  16   12.12    8.67
   2  -1  17   -7.78    9.11
   2   0 -17  -13.73    8.63
  -2   0  16    8.52    8.91
   2   0 -16    6.95    8.61
  -2   0  15    8.15    7.96
   2   0 -15   12.14    7.23
  -2   0  14   31.48    8.00
  -2   0  14   29.13   10.75
   2   0 -14   10.91    7.10
  -2   0  13  116.97   12.75
  -2   0  13  139.90   17.89
   2   0 -13  103.88   13.82
  -2   0  12   17.13    5.95
  -2   0  12   29.87    9.68
   2   0 -12   22.04    8.10
  -2   0  11    3.85    4.24
  -2   0  11   10.77    8.54
   2   0 -11    7.77    6.70
  -2   0  10   14.14    5.34
  -2   0  10    4.40    5.39
   2   0 -10    7.92    5.27
  -2   0   9  165.99   12.52
  -2   0   9  139.01   12.76
  -2   0   9  171.23   16.35
   2   0  -9  154.35   13.24
  -2   0   9  167.85   14.11
  -2   0   8   -0.66    3.57
  -2   0   8    2.95    3.42
  -2   0   8    1.74    4.94
   2   0  -8    4.44    4.50
  -2   0   8    1.02    3.77
  -2   0   7    9.46    3.85
  -2   0   7    8.79    4.28
   2   0  -7   14.44    5.52
  -2   0   7   13.41    5.62
   2   0  -7    9.31    4.42
  -2   0   7    5.35    3.52
   2   0  -7    4.84    4.83
  -2   0   6  156.50   12.85
  -2   0   6  137.90   10.09
   2   0  -6  143.83   12.44
  -2   0   6  157.09   13.11
   2   0  -6  141.82   11.98
   2   0  -6  138.18    9.97
  -2   0   6  140.79   10.31
  -2   0   5    8.90    5.10
  -2   0   5    7.40    3.24
  -2   0   5    8.95    4.68
  -2   0   5   12.39    3.72
   2   0  -5   10.09    4.24
   2   0  -5   -0.36    3.46
   2   0  -4  136.47   10.34
  -2   0   4  133.54    8.55
  -2   0   4  140.09   10.60
   2   0  -4  140.24    8.62
  -2   0   4  131.54    9.85
  -2   0   4  129.00    8.13
   2   0  -4  125.57    8.07
   2   0  -3  479.96   13.31
  -2   0   3  457.29   13.40
   2   0  -3  474.36   17.46
   2   0  -3  473.25   14.57
  -2   0   3  456.85   17.22
  -2   0   3  467.50   14.33
   2   0  -2   22.11    3.78
  -2   0   2   20.86    5.48
   2   0  -2   23.82    4.90
   2   0  -2   23.38    4.61
  -2   0   2   27.10    4.28
  -2   0   1   25.59    5.14
   2   0  -1   25.55    4.67
  -2   0   1   25.47    3.56
   2   0  -1   25.56    4.36
   2   0  -1   25.53    5.41
  -2   0   0   10.05    4.10
   2   0   0    0.55    3.29
   2   0   0   -3.68    4.01
  -2   0   0    5.60    3.74
   2   0   0   -6.09    2.92
  -2   0   0    3.42    2.71
   2   0   1 1509.68   26.00
   2   0   1 1513.11   26.03
  -2   0  -1 1496.43   26.46
   2   0   1 1493.56   16.95
  -2   0  -1 1491.65   14.90
   2   0   1 1502.98   21.79
  -2   0  -1 1498.85   21.77
   2   0   1 1496.79   15.09
   2   0   2   -3.00    3.53
   2   0   2   -0.25    3.06
  -2   0  -2    1.63    3.71
   2   0   2   -3.14    2.75
  -2   0  -2    0.32    2.07
   2   0   2   -3.71    3.01
  -2   0  -2    3.90    3.05
  -2   0  -3    6.90    4.14
  -2   0  -3    8.97    3.99
   2   0   3   22.36    4.25
  -2   0  -3   22.52    3.88
  -2   0  -3   22.31    3.13
  -2   0  -3   22.50    3.70
   2   0   3   22.40    3.83
   2   0   3   22.09    3.80
  -2   0  -4  151.72   10.81
   2   0   4  152.09   11.27
  -2   0  -4  152.35   11.14
   2   0   4  152.75   10.97
  -2   0  -4  151.97    8.64
   2   0   4  151.69    9.33
  -2   0  -4  151.48    9.93
  -2   0  -5  132.68   10.63
  -2   0  -5  133.12   10.93
   2   0   5  133.21   11.48
  -2   0  -5  132.80    9.43
   2   0   5  132.43   10.82
  -2   0  -5  132.61   11.43
   2   0   5  133.33    9.33
  -2   0  -6   38.85    6.25
  -2   0  -6   31.62    6.96
   2   0   6   38.33    7.27
   2   0   6   39.16    7.48
  -2   0  -6   39.82    7.39
  -2   0  -6   31.99    5.68
   2   0   6   27.90    5.93
  -2   0  -7    7.56    4.57
   2   0   7   12.25    5.97
  -2   0  -7    0.82    5.26
   2   0   7    4.02    5.72
  -2   0  -7    0.84    3.92
  -2   0  -7    0.95    3.85
   2   0   7   -0.86    4.44
  -2   0  -8   10.92    5.38
  -2   0  -8    2.66    5.56
   2   0   8    9.35    5.80
  -2   0  -8    6.21    5.31
   2   0   8   -0.39    5.68
  -2   0  -9   60.38    8.78
  -2   0  -9   35.71    8.91
   2   0   9   53.99   10.27
   2   0   9   45.85    9.27
  -2   0 -10    4.94    6.42
   2   0  10   25.57    8.81
   2   0  10   15.64    7.48
  -2   0 -11   19.37    8.68
   2   0  11   21.26    8.25
   2   0  11   21.59    8.59
  -2   0 -12   11.14    8.40
   2   0  12    6.23    7.26
   2   0  12   18.08    8.71
  -2   0 -13   74.85   14.48
   2   0  13   85.96   14.69
   2   0  13   60.26   12.43
  -2   0 -14   10.87    7.64
   2   0  14   11.44    9.50
   2   0  14   24.90    9.18
  -2   0 -15   14.95    9.53
   2   0  15   26.24   10.15
   2   0  15    1.48    7.72
  -2   0 -16  -14.10    9.62
   2   0  16   11.42    8.44
   2   0  16   -6.65    8.79
   2   0  17   -3.95    8.48
   2   1 -17    3.37    7.16
  -2   1  16   13.92    8.42
   2   1 -16   -7.18    8.40
  -2   1  15   22.70    9.77
   2   1 -15   14.73    8.04
  -2   1  14    9.06    5.01
  -2   1  14    5.68    7.15
   2   1 -14    2.19    5.75
  -2   1  13    2.53    4.57
  -2   1  13   11.33    8.09
   2   1 -13    6.46    5.45
  -2   1  12   27.32    5.91
  -2   1  12   29.07    9.18
   2   1 -12   45.16    9.50
  -2   1  11   92.57    9.86
  -2   1  11   62.58   11.20
   2   1 -11   85.04   11.26
  -2   1  10    9.53    5.30
  -2   1  10   -7.79    5.05
  -2   1  10   -2.73    5.92
   2   1 -10    2.00    5.44
  -2   1   9   13.77    5.32
  -2   1   9   10.03    4.08
  -2   1   9   12.05    6.48
   2   1  -9   14.59    5.48
  -2   1   8  110.02    8.98
  -2   1   8   96.17    9.54
  -2   1   8  106.86   11.62
  -2   1   8  122.21   11.63
   2   1  -8  112.95   10.34
  -2   1   7  128.91    9.83
   2   1  -7  153.69   13.33
  -2   1   7  134.52    9.27
  -2   1   7  161.52   13.09
   2   1  -7  143.25   12.84
  -2   1   7  140.44   11.31
   2   1  -7  145.88   10.63
  -2   1   6  125.82    8.82
   2   1  -6  115.65   10.66
  -2   1   6  116.54   11.20
   2   1  -6  123.96   11.39
   2   1  -6  117.69    8.68
  -2   1   6  138.40   10.67
   2   1  -5 1138.61   30.20
  -2   1   5 1080.06   30.50
  -2   1   5 1037.54   22.44
  -2   1   5 1129.40   28.55
  -2   1   5 1061.38   15.72
   2   1  -5 1097.51   22.29
  -2   1   5 1092.02   27.03
   2   1  -4  303.82   14.87
  -2   1   4  316.20   16.09
   2   1  -4  294.26   13.29
  -2   1   4  290.45   11.02
  -2   1   4  300.62   14.32
   2   1  -4  291.74   10.35
  -2   1   4  310.60   13.34
   2   1  -3  439.24   10.90
  -2   1   3  416.38   14.65
   2   1  -3  485.87   17.35
  -2   1   3  453.41   17.54
   2   1  -3  457.60   15.97
  -2   1   3  443.68   12.34
   2   1  -2  205.48    6.76
  -2   1   2  211.15   11.38
  -2   1   2  224.42    8.46
   2   1  -2  214.39   11.29
   2   1  -2  216.77   10.65
   2   1  -2  214.87   11.01
   2   1  -1 1146.19   22.76
  -2   1   1 1123.65   18.54
  -2   1   1 1126.76   22.66
   2   1  -1 1157.00   23.55
   2   1  -1 1131.45   20.41
   2   1   0  500.49   11.94
  -2   1   0  527.75   15.35
   2   1   0  553.40   16.37
   2   1   0  511.66   16.18
  -2   1   0  511.99   11.44
   2   1   0  546.74   14.98
   2   1   0  526.46   13.06
  -2   1  -1   57.48    5.92
   2   1   1   48.37    5.88
   2   1   1   57.88    5.25
   2   1   1   49.36    6.37
  -2   1  -1   54.03    4.00
   2   1   1   50.89    4.36
   2   1   1   52.93    5.73
   2   1   2 2140.14   34.06
  -2   1  -2 2104.93   30.87
   2   1   2 2104.36   33.18
   2   1   2 2095.30   31.44
  -2   1  -2 2082.49   27.18
  -2   1  -2 2205.14   34.30
   2   1   2 2070.21   30.32
  -2   1  -2 2066.46   23.01
  -2   1  -3  144.59    9.56
   2   1   3  153.21    9.83
  -2   1  -3  144.63   10.15
  -2   1  -3  143.25    8.26
  -2   1  -3  152.61    7.40
   2   1   3  140.37    9.04
  -2   1  -4  146.97    9.78
  -2   1  -4  154.08   10.59
   2   1   4  153.29   10.78
  -2   1  -4  149.10   11.06
  -2   1  -4  137.79    9.15
   2   1   4  146.45    9.98
  -2   1  -5   16.54    4.46
   2   1   5   16.09    5.26
  -2   1  -5    9.46    5.24
   2   1   5    9.72    5.13
  -2   1  -5   13.77    5.26
  -2   1  -5   20.13    5.26
   2   1   5   16.83    5.68
  -2   1  -6  633.66   23.65
  -2   1  -6  632.74   25.26
   2   1   6  641.75   25.16
  -2   1  -6  634.99   24.70
   2   1   6  661.59   24.92
  -2   1  -6  670.39   23.02
   2   1   6  621.54   23.09
  -2   1  -7  246.65   15.41
  -2   1  -7  254.44   17.23
   2   1   7  246.62   17.03
  -2   1  -7  267.46   17.41
  -2   1  -7  250.85   15.50
   2   1   7  250.34   16.02
  -2   1  -8  123.83   11.89
  -2   1  -8  111.83   12.93
   2   1   8  131.71   13.58
  -2   1  -8  112.53   11.45
   2   1   8  104.44   11.65
  -2   1  -9   -9.81    7.17
   2   1   9   13.08    6.90
   2   1   9    2.05    6.34
  -2   1 -10   79.63   12.94
   2   1  10   71.07   12.09
   2   1  10   82.53   12.42
  -2   1 -11   49.05   11.09
   2   1  11   62.06   11.87
   2   1  11   50.21   10.53
  -2   1 -12   74.06   12.54
   2   1  12   57.81   11.54
   2   1  12   55.66   11.94
  -2   1 -13   -1.70    7.68
   2   1  13   20.91    9.05
   2   1  13    7.50    7.86
  -2   1 -14    1.63    7.01
   2   1  14    5.16    8.09
   2   1  14   -4.39    9.03
  -2   1 -15    6.21    8.18
   2   1  15    1.14    6.60
  -2   1 -16   -8.33    8.15
   2   1  16   -4.43    7.60
   2   1  16   -4.70    7.68
   2   2 -16   30.82   13.94
   2   2 -16    7.70    6.90
  -2   2  16    7.31    8.54
  -2   2  16   26.24   11.56
   2   2 -15    6.64    6.58
  -2   2  15   -3.20    6.97
  -2   2  15   14.19   10.64
  -2   2  14   20.82    8.65
   2   2 -14    9.14    6.05
  -2   2  13   11.17    4.93
  -2   2  13    9.31    7.97
   2   2 -13   -0.97    5.66
  -2   2  12   14.29    4.69
  -2   2  12   12.71    6.85
   2   2 -12   13.99    7.15
  -2   2  11   99.26    9.40
  -2   2  11   78.13   10.24
  -2   2  11   86.91   12.68
   2   2 -11   87.20   11.03
  -2   2  10  150.55   10.79
  -2   2  10  103.42   11.02
  -2   2  10  141.69   15.03
   2   2 -10  156.53   13.74
  -2   2   9   16.43    4.81
  -2   2   9   17.23    4.38
  -2   2   9   26.99    7.44
   2   2  -9   19.85    5.87
  -2   2   8   80.34    7.23
  -2   2   8   69.72    7.86
  -2   2   8   93.56   11.26
   2   2  -8   84.69    8.91
  -2   2   8   79.53   10.12
  -2   2   7   91.48    6.94
  -2   2   7   79.67    7.37
   2   2  -7   89.05   10.24
  -2   2   7   92.95   10.08
   2   2  -7   85.79   10.34
  -2   2   7   61.58    3.76
   2   2  -7   88.74    8.22
  -2   2   7   95.39   10.41
   2   2  -6  923.63   28.57
  -2   2   6  841.32   20.25
   2   2  -6  883.50   21.20
  -2   2   6  936.04   28.60
  -2   2   6  915.60   27.34
   2   2  -6  891.92   29.65
  -2   2   6  863.22   15.50
   2   2  -6  894.85   28.09
   2   2  -5  398.18   17.67
  -2   2   5  343.11   11.65
  -2   2   5  384.18   18.87
   2   2  -5  374.67   12.18
  -2   2   5  385.85   17.08
   2   2  -5  391.42   17.17
  -2   2   5  347.02   10.65
  -2   2   5  374.20   16.48
   2   2  -5  390.93   19.32
   2   2  -4  587.65   20.20
  -2   2   4  576.07   21.53
   2   2  -4  574.55   20.05
  -2   2   4  567.17   12.97
   2   2  -4  581.53   12.63
  -2   2   4  579.85   19.65
   2   2  -4  561.76   18.51
  -2   2   4  540.39   13.96
  -2   2   4  575.14   18.72
   2   2  -4  588.64   21.07
  -2   2   3  785.98   13.58
   2   2  -3  788.85   21.98
  -2   2   3  804.70   23.08
   2   2  -3  799.07   22.51
   2   2  -3  776.69   11.15
  -2   2   3  753.68   21.75
   2   2  -3  774.94   19.16
  -2   2   3  799.41   17.54
   2   2  -3  805.79   22.65
  -2   2   2  772.19   13.11
  -2   2   2  735.16   20.04
   2   2  -2  752.62   20.21
   2   2  -2  780.48   21.06
   2   2  -2  748.31   16.05
   2   2  -2  771.27   20.41
  -2   2   1   19.98    4.70
   2   2  -1   22.94    4.61
   2   2  -1   15.52    4.67
   2   2  -1   17.94    2.57
   2   2  -1   18.21    4.42
   2   2   0  237.78    7.47
   2   2   0  234.41   11.13
   2   2   0  251.05   11.87
  -2   2   0  231.07    9.98
   2   2   0  224.98   10.16
   2   2   0  236.63   11.43
   2   2   1  537.58   13.49
   2   2   1  527.97   16.89
   2   2   1  516.60   17.38
  -2   2  -1  555.62   14.63
   2   2   1  562.13   16.97
   2   2   1  509.52   14.96
   2   2   2  626.10   19.22
  -2   2  -2  646.88   16.40
   2   2   2  648.48   17.30
  -2   2  -2  663.51   19.38
   2   2   2  653.47   18.82
  -2   2  -2  518.14    9.18
  -2   2  -3  222.94   10.49
   2   2   3  239.17   12.74
  -2   2  -3  229.22   12.66
   2   2   3  219.19   11.82
  -2   2  -3  215.60   11.56
  -2   2  -3  222.37   12.20
  -2   2  -3  232.72    6.66
   2   2   3  213.99   11.75
  -2   2  -4  254.18   13.98
  -2   2  -4  257.94   12.20
   2   2   4  239.91   13.16
  -2   2  -4  261.37   14.29
  -2   2  -4  247.02   12.65
   2   2   4  217.91   12.55
  -2   2  -5   12.70    4.50
   2   2   5    6.23    4.08
  -2   2  -5   12.82    5.04
  -2   2  -5    1.10    3.84
   2   2   5    7.50    5.18
  -2   2  -6  927.33   28.76
   2   2   6  950.74   30.31
   2   2   6  925.13   28.77
  -2   2  -6  927.14   30.20
  -2   2  -6  878.79   27.52
   2   2   6  926.07   28.89
  -2   2  -7   58.60    8.27
  -2   2  -7   46.89    8.33
   2   2   7   59.55    8.59
  -2   2  -7   68.70    9.12
   2   2   7   48.84    8.29
  -2   2  -8   64.24   10.46
   2   2   8   64.69   10.08
   2   2   8   44.63    8.49
  -2   2  -9   -5.50    6.84
   2   2   9    4.04    6.04
   2   2   9   -1.34    7.14
  -2   2 -10   21.23    8.58
   2   2  10   18.56    8.79
   2   2  10   23.35    7.91
  -2   2 -11   60.22   12.16
   2   2  11   47.87   10.64
   2   2  11   30.59    8.99
  -2   2 -12    7.47    7.08
   2   2  12    4.40    6.05
  -2   2 -12   21.29    6.35
   2   2  12    8.24    6.43
  -2   2 -13   -4.29    7.82
   2   2  13   -2.06    6.20
   2   2  13    6.60    7.17
  -2   2 -14  -15.51   10.09
   2   2  14   -4.24    6.91
   2   2  14   -2.15    7.88
   2   2  15   11.83    8.68
   2   2  15    1.00    7.29
   2   2  16   -0.99    6.35
   2   2  16   -5.52   10.80
  -2   3  17   -4.35    7.49
   2   3 -16   -6.60    6.82
  -2   3  16   -5.49    7.63
   2   3 -15   23.69   10.32
   2   3 -15    5.13    6.33
  -2   3  15   10.21    8.69
  -2   3  15   10.37    8.76
   2   3 -14   25.91   11.71
   2   3 -14    6.29    6.17
  -2   3  14   12.40    7.11
  -2   3  14   21.52   10.62
   2   3 -13   20.48   10.82
  -2   3  13   14.52    7.92
   2   3 -13    4.15    5.06
  -2   3  12   20.22    4.64
  -2   3  12   10.75    7.29
   2   3 -12    5.63    5.07
  -2   3  11   63.32    8.70
   2   3 -11  102.05   14.84
  -2   3  11   72.34    7.33
  -2   3  11   71.20   11.21
   2   3 -11   57.94    9.34
  -2   3  10   29.25    4.94
  -2   3  10   30.64    6.33
  -2   3  10   34.26    8.40
   2   3 -10   37.50    7.17
  -2   3   9   11.56    4.41
  -2   3   9    7.63    2.98
  -2   3   9    7.79    5.26
   2   3  -9    2.31    4.03
  -2   3   8    6.02    3.02
   2   3  -8   19.06    9.25
  -2   3   8   12.77    3.46
   2   3  -8   10.48    4.71
  -2   3   8   11.14    5.36
  -2   3   7  237.05    9.75
   2   3  -7  226.71   15.59
  -2   3   7  196.69   10.12
   2   3  -7  242.16   12.17
  -2   3   7  256.74   16.51
   2   3  -7  240.68   16.40
  -2   3   7  248.12   15.28
  -2   3   7  224.86    9.13
   2   3  -7  254.77   18.15
   2   3  -6   88.50    9.43
  -2   3   6   89.10    6.09
   2   3  -6   98.06    6.92
  -2   3   6   93.49    9.93
   2   3  -6   84.84   10.19
   2   3  -6   90.98    9.74
  -2   3   6   88.27    9.12
  -2   3   6   89.73    6.28
   2   3  -6  106.24   11.78
   2   3  -5  138.43   10.84
  -2   3   5  138.79    6.31
   2   3  -5  142.44    7.06
  -2   3   5  125.06   11.20
   2   3  -5  148.15   11.07
  -2   3   5  153.01   10.53
  -2   3   5  138.67    8.11
   2   3  -5  164.19   13.09
   2   3  -4   32.35    6.65
  -2   3   4   35.06    6.63
  -2   3   4   23.66    2.33
   2   3  -4   28.91    5.59
   2   3  -4   26.57    2.76
  -2   3   4   30.19    5.72
  -2   3   4   28.84    5.10
  -2   3   4   32.39    4.81
   2   3  -4   33.62    6.96
   2   3  -4   25.88    4.93
   2   3  -3  380.20   15.25
  -2   3   3  366.25   15.97
   2   3  -3  358.72   16.35
   2   3  -3  381.11   13.93
  -2   3   3  366.66   13.39
   2   3  -3  385.67   16.50
  -2   3   2   83.87    7.60
   2   3  -2   78.07    7.32
   2   3  -2   84.67    8.32
  -2   3   2   93.18    7.54
   2   3  -2   81.51    5.82
   2   3  -2   84.71    8.77
  -2   3   1 1463.49   25.95
   2   3  -1 1401.81   27.61
   2   3  -1 1472.07   30.17
  -2   3   1 1551.14   28.44
   2   3  -1 1433.66   19.37
   2   3  -1 1490.28   28.67
   2   3   0   34.22    5.79
   2   3   0   41.70    3.47
  -2   3   0   40.60    4.63
   2   3   0   35.51    5.14
  -2   3   0   55.72    7.59
   2   3   0   38.81    5.39
   2   3   0   35.28    5.70
   2   3   1  756.24   16.39
   2   3   1  744.12   21.12
  -2   3  -1  799.36   20.87
  -2   3  -1  743.98   16.47
   2   3   1  759.09   21.14
   2   3   1  746.36   20.01
   2   3   1  779.73   21.42
   2   3   2  410.48   16.24
  -2   3  -2  424.68   16.31
  -2   3  -2  410.83   12.39
   2   3   2  418.56   14.19
  -2   3  -2  407.28   15.42
   2   3   2  410.61   16.20
  -2   3  -2  375.48    8.50
  -2   3  -3   69.21    5.86
   2   3   3   68.21    7.66
  -2   3  -3   72.78    8.14
   2   3   3   65.06    6.69
  -2   3  -3   64.53    7.15
  -2   3  -3   66.87    7.50
   2   3   3   62.32    7.51
  -2   3  -3   65.63    4.31
   2   3   4 1241.14   29.80
  -2   3  -4 1233.12   31.52
  -2   3  -4 1259.64   25.07
   2   3   4 1229.99   30.24
  -2   3  -4 1272.50   31.30
  -2   3  -4 1246.62   30.23
  -2   3  -4 1224.95   20.20
   2   3   4 1171.67   30.32
  -2   3  -5 1092.38   25.45
   2   3   5 1021.89   28.26
  -2   3  -5 1029.70   30.18
   2   3   5 1049.44   30.26
  -2   3  -5 1096.88   29.76
  -2   3  -5 1112.43   31.66
  -2   3  -5 1037.97   21.46
   2   3   5 1036.96   29.76
  -2   3  -6   62.11    8.46
   2   3   6   60.27    8.63
  -2   3  -6   62.87    9.23
  -2   3  -6   69.31    7.38
  -2   3  -6   50.84    7.90
   2   3   6   63.71    9.38
   2   3   7  123.28   11.82
  -2   3  -7  117.50   11.96
   2   3   7  120.53   12.57
   2   3   8   42.91    8.32
   2   3   8   45.53   10.01
   2   3   9   38.09    8.64
   2   3   9   21.26    7.18
   2   3  10   -3.06    5.60
   2   3  10  -10.31    7.69
   2   3  11  129.08   15.34
  -2   3 -11  139.52   11.72
   2   3  11   97.83   14.03
  -2   3 -12   21.32    5.60
   2   3  12   16.20    7.52
   2   3  12    9.07    6.79
   2   3  13   34.90   10.25
   2   3  13   -1.54    7.22
   2   3  14   14.51    8.28
   2   3  14   -2.58    7.46
  -2   3 -15   16.21    8.79
   2   3  15    4.48    7.82
   2   3  15   -9.58   10.54
  -2   3 -16   32.52   12.45
   2   3  16   14.60    8.06
  -2   3 -17   26.38   10.64
  -2   4  17   -6.66    7.66
  -2   4  16   -7.87    7.97
   2   4 -15    7.73    6.39
  -2   4  15    6.26    8.53
   2   4 -15   -0.15    6.89
  -2   4  15   12.08    9.00
   2   4 -14    0.27    5.48
  -2   4  14   -6.61    7.64
  -2   4  14   16.23   10.09
   2   4 -14   21.37    9.96
   2   4 -13   28.98    7.96
  -2   4  13   36.80   10.11
  -2   4  13   44.35   12.46
   2   4 -12    9.50    5.52
  -2   4  12   16.17    7.79
   2   4 -12   13.38    8.90
  -2   4  12   38.05   11.91
  -2   4  11   -2.96    3.78
  -2   4  11    3.42    2.86
   2   4 -11   11.79    6.06
  -2   4  11    5.90    5.37
   2   4 -11   20.54   10.21
  -2   4  11    6.50    7.41
  -2   4  10   44.22    6.70
  -2   4  10   49.28    4.89
   2   4 -10   37.00    7.08
  -2   4  10   43.07    8.91
   2   4 -10   72.50   13.63
  -2   4   9   42.63    5.97
  -2   4   9   49.85    4.61
   2   4  -9   41.31    7.09
  -2   4   9   49.29    8.69
   2   4  -9   49.27   10.75
  -2   4   8   25.81    4.33
  -2   4   8   24.46    3.10
   2   4  -8   25.91    5.36
   2   4  -8   27.12    6.68
  -2   4   8   27.77    7.04
   2   4  -8   32.95   10.33
  -2   4   7   84.07    4.94
   2   4  -7   86.76    9.72
  -2   4   7   81.49    5.97
   2   4  -7   93.53    7.62
  -2   4   7   92.32    7.03
  -2   4   7   85.53    8.99
   2   4  -7   93.82   11.46
   2   4  -6  177.44   12.71
  -2   4   6  161.26    6.57
  -2   4   6  185.25   14.53
   2   4  -6  174.81   13.18
  -2   4   6  178.11    9.83
  -2   4   6  169.78   11.72
   2   4  -6  179.40   14.70
   2   4  -6  175.63   14.62
   2   4  -5  304.43   15.37
  -2   4   5  293.43   17.16
  -2   4   5  305.65   13.84
  -2   4   5  295.27   12.69
   2   4  -5  287.41   15.42
   2   4  -5  288.45   17.19
   2   4  -4  548.06   19.35
   2   4  -4  520.54   21.93
  -2   4   4  500.17   21.64
  -2   4   4  523.33   17.08
  -2   4   4  510.86   16.30
   2   4  -4  522.46   18.86
   2   4  -4  504.51   21.20
  -2   4   3 2078.96   37.75
   2   4  -3 2079.03   35.30
   2   4  -3 2134.34   40.62
  -2   4   3 1970.44   33.41
   2   4  -3 2075.34   33.97
   2   4  -3 2041.63   39.83
  -2   4   2  361.12   14.66
   2   4  -2  338.30   13.94
   2   4  -2  351.43   16.56
  -2   4   2  359.08   15.09
   2   4  -2  341.82   12.28
   2   4  -2  353.36   16.12
   2   4  -1 1605.42   29.58
  -2   4   1 1597.99   26.53
  -2   4   1 1637.04   27.44
   2   4  -1 1663.18   34.02
   2   4  -1 1594.26   23.50
  -2   4   1 1582.47   30.79
   2   4  -1 1640.20   32.89
  -2   4   1 1536.55   21.37
  -2   4   0   15.54    4.21
   2   4   0   14.53    4.73
   2   4   0    8.22    2.27
  -2   4   0   14.17    3.60
   2   4   0    7.23    3.47
  -2   4   0   13.22    5.25
   2   4   0    9.02    3.96
  -2   4   0    9.95    1.84
   2   4   0    8.70    4.19
  -2   4  -1  322.09   10.47
  -2   4  -1  340.14   14.47
   2   4   1  341.25   15.29
   2   4   1  342.40   14.87
   2   4   1  349.58   11.88
  -2   4  -1  354.46   15.56
  -2   4  -1  320.48   12.83
   2   4   1  342.19   15.67
   2   4   1  311.43   14.49
   2   4   2  569.87   19.69
  -2   4  -2  567.85   19.59
  -2   4  -2  534.12   13.17
   2   4   2  578.50   17.34
  -2   4  -2  542.21   17.88
  -2   4  -2  573.42   19.76
   2   4   2  551.94   20.27
   2   4   3  737.91   22.69
  -2   4  -3  728.52   16.10
  -2   4  -3  746.71   24.25
   2   4   3  744.68   22.08
  -2   4  -3  748.72   22.86
  -2   4  -3  760.82   22.82
   2   4   3  744.88   24.43
  -2   4  -3  722.34   15.67
   2   4   4 1436.98   32.68
  -2   4  -4 1415.44   24.86
  -2   4  -4 1476.19   35.56
   2   4   4 1435.91   33.37
  -2   4  -4 1462.09   32.29
  -2   4  -4 1522.08   34.98
  -2   4  -4 1512.91   34.90
  -2   4  -4 1386.50   23.57
   2   4   4 1402.12   34.48
   2   4   5  513.83   20.59
  -2   4  -5  528.13   22.55
  -2   4  -5  526.98   17.15
   2   4   5  505.09   21.74
  -2   4  -5  531.13   22.51
  -2   4  -5  533.26   22.42
  -2   4  -5  523.42   20.03
  -2   4  -5  525.50   16.04
   2   4   5  518.02   22.41
  -2   4  -6  712.52   27.50
   2   4   6  688.33   24.89
   2   4   6  740.09   27.82
  -2   4  -6  718.44   23.76
  -2   4  -6  733.71   27.66
  -2   4  -6  743.07   27.33
  -2   4  -6  671.51   20.01
   2   4   6  670.35   26.88
   2   4   7   99.67   11.51
  -2   4  -7  106.41   10.55
  -2   4  -7  112.40    9.57
   2   4   7   84.88   10.93
  -2   4  -8  330.73   17.09
   2   4   8  310.10   18.80
  -2   4  -8  301.22   16.46
   2   4   8  288.39   20.73
   2   4   9  155.94   14.89
  -2   4  -9  183.15   13.17
  -2   4  -9  177.42   14.10
   2   4   9  160.66   16.44
   2   4  10   52.02   10.09
  -2   4 -10   59.61    8.42
   2   4  10   72.36   12.51
  -2   4 -10   62.86   10.11
   2   4  11   30.00    8.21
  -2   4 -11   23.99    5.63
   2   4  11   21.03    8.87
  -2   4 -11   23.80    7.69
   2   4  12   -3.02    6.82
  -2   4 -12    0.54    4.44
   2   4  12    3.14    6.20
  -2   4 -12   17.57    7.39
   2   4  13   44.72   10.97
   2   4  13   40.39   10.87
  -2   4 -13   49.34   11.18
   2   4  14   40.68   10.72
   2   4  14   30.34   11.29
  -2   4 -14   28.31    9.25
   2   4  15   20.12   10.37
   2   4  15   17.25   10.32
  -2   4 -15   15.55    7.80
   2   4  16   23.84   10.21
   2   4  16   17.22   11.56
  -2   4 -16    9.03    7.39
  -2   5  17   -6.90    8.08
  -2   5  16   -5.81    8.13
  -2   5  15    0.06    7.59
   2   5 -15   -3.60    7.26
  -2   5  15   14.81   10.79
  -2   5  14    3.37    5.41
   2   5 -14   13.62    7.82
  -2   5  14    7.72    8.72
  -2   5  13   60.93   11.70
   2   5 -13   73.57   14.40
  -2   5  13   73.13   14.60
  -2   5  12   45.02    9.72
  -2   5  12   54.33   12.79
   2   5 -12   37.25   10.71
  -2   5  11  101.85   12.90
  -2   5  11  113.91   15.70
   2   5 -11  126.88   16.04
  -2   5  10   55.24    6.35
  -2   5  10   86.05   11.13
   2   5 -10   76.13   12.69
  -2   5  10   87.54   13.34
  -2   5   9  147.50    8.90
  -2   5   9  168.30   14.22
   2   5  -9  198.98   18.70
  -2   5   9  200.34   18.80
  -2   5   8    3.74    2.39
   2   5  -8    8.92    5.73
  -2   5   8    8.04    3.57
  -2   5   8    1.66    4.75
   2   5  -8   -0.01    6.18
  -2   5   8    7.43    6.86
  -2   5   7   42.55    3.55
   2   5  -7   44.30    7.31
  -2   5   7   52.15    6.48
  -2   5   7   56.45    7.66
   2   5  -7   37.30    8.46
  -2   5   7   56.92   11.10
   2   5  -6  143.14   11.47
  -2   5   6  130.75    9.82
  -2   5   6  124.12    9.41
   2   5  -6  145.04   12.50
   2   5  -6  116.69   12.37
  -2   5   6  147.58   13.55
   2   5  -5   96.06    8.91
  -2   5   5  108.00   11.15
  -2   5   5  103.73    8.30
  -2   5   5   93.15    8.44
   2   5  -5  110.32   10.33
   2   5  -5  117.93   11.16
  -2   5   5   96.61   10.41
   2   5  -4   34.16    7.22
  -2   5   4   24.77    3.07
  -2   5   4   21.21    5.96
   2   5  -4   29.68    5.38
  -2   5   4   21.81    4.02
  -2   5   4   20.51    4.48
   2   5  -4   27.24    5.30
   2   5  -4   36.69    7.68
  -2   5   4   31.58    6.67
   2   5  -3  869.92   23.03
  -2   5   3  828.58   16.78
   2   5  -3  849.75   27.48
  -2   5   3  817.83   23.68
   2   5  -3  831.68   22.76
   2   5  -3  856.25   27.76
  -2   5   3  807.18   22.28
  -2   5   2  336.18   14.27
  -2   5   2  330.31   11.84
   2   5  -2  335.57   14.18
   2   5  -2  325.35   16.95
   2   5  -2  328.45   13.53
  -2   5   2  345.02   15.72
  -2   5   2  310.71   12.45
   2   5  -2  318.01   16.66
  -2   5   1 1616.86   28.21
   2   5  -1 1560.12   30.17
  -2   5   1 1609.58   27.81
   2   5  -1 1619.30   35.68
  -2   5   1 1682.96   34.25
   2   5  -1 1672.40   35.86
  -2   5   1 1582.71   23.26
   2   5  -1 1634.61   35.81
  -2   5   0  166.82   10.04
   2   5   0  154.69   10.15
  -2   5   0  150.73    7.92
   2   5   0  167.23   11.70
   2   5   0  147.32    7.42
  -2   5   0  144.37   10.93
  -2   5   0  150.34    8.30
  -2   5   0  139.69    5.62
   2   5   0  162.03   11.74
   2   5   0  156.35   11.72
  -2   5  -1  226.78   12.50
  -2   5  -1  237.78    8.67
   2   5   1  252.95   14.02
   2   5   1  238.23   10.66
  -2   5  -1  237.56   11.08
  -2   5  -1  247.25   14.15
   2   5   1  253.20   14.32
   2   5   2  292.02   14.80
  -2   5  -2  263.22    8.59
  -2   5  -2  289.57   15.00
   2   5   2  280.80   13.09
  -2   5  -2  272.38   12.95
  -2   5  -2  270.75   14.63
   2   5   2  291.73   15.87
   2   5   3   80.75    8.85
  -2   5  -3   73.79    4.96
  -2   5  -3   66.82    8.10
   2   5   3   66.32    7.32
  -2   5  -3   64.95    7.54
  -2   5  -3   76.18    8.53
   2   5   3   72.08    8.87
  -2   5  -3   62.00    5.62
  -2   5  -4 1065.78   19.65
   2   5   4 1095.36   29.27
  -2   5  -4 1099.67   32.22
   2   5   4 1131.81   30.79
  -2   5  -4 1135.17   32.12
  -2   5  -4 1101.22   29.72
  -2   5  -4 1086.59   30.05
   2   5   4 1097.24   32.09
  -2   5  -4 1038.48   22.80
   2   5   5   59.39    7.91
  -2   5  -5   64.96    5.85
  -2   5  -5   60.84    8.54
   2   5   5   70.33    8.80
  -2   5  -5   65.53    8.75
  -2   5  -5   75.04    9.36
  -2   5  -5   76.34    9.00
  -2   5  -5   56.10    6.39
   2   5   5   63.49    9.39
   2   5   6   68.27    8.98
  -2   5  -6   76.98    7.26
  -2   5  -6   81.71    9.67
  -2   5  -6   64.73    9.25
  -2   5  -6   76.47    7.62
   2   5   6   66.36    9.99
   2   5   7   49.38    8.74
  -2   5  -7   54.28    8.08
  -2   5  -7   32.73    5.17
   2   5   7   42.68    9.08
   2   5   8  104.97   11.66
  -2   5  -8  106.65   10.48
   2   5   8  102.39   13.77
  -2   5  -8   93.59    9.73
   2   5   9   86.34   11.82
  -2   5  -9   83.79    9.48
  -2   5  -9   71.75    9.01
   2   5   9  103.01   13.81
   2   5  10   85.92   11.99
   2   5  10   96.07   12.33
  -2   5 -10   87.79    9.36
  -2   5 -10   97.08   11.45
   2   5  10   86.45   13.86
   2   5  11   13.00    7.05
   2   5  11   -7.04    5.63
  -2   5 -11    1.66    4.07
  -2   5 -11    1.35    5.38
   2   5  11    3.41    7.59
   2   5  12    6.58    6.66
  -2   5 -12   13.88    5.63
   2   5  12   -1.85    5.96
   2   5  12   10.59    9.53
  -2   5 -12   11.15    6.12
   2   5  13   10.50    8.16
   2   5  13   -3.56    6.48
   2   5  13   17.27   10.40
  -2   5 -13   11.11    7.27
   2   5  14   17.27    9.00
   2   5  14   17.77    7.72
   2   5  14   16.43    9.71
  -2   5 -14   14.34    7.78
   2   5  15   13.35    9.18
   2   5  15   -7.13    6.84
  -2   5 -15   -6.07    6.62
   2   5  15   23.67   10.23
   2   5  16   15.78   10.07
   2   5  16   -5.16    6.62
  -2   5 -16   -5.54    6.81
   2   5  17   -0.77    6.34
  -2   6  16    5.47    7.09
  -2   6  15    1.51    5.70
  -2   6  15   -4.99    8.88
   2   6 -15    2.70    7.40
  -2   6  14    7.31    7.62
  -2   6  14   10.99    8.61
   2   6 -14    5.79    8.36
  -2   6  13   -7.05    5.84
  -2   6  13    0.90    8.18
   2   6 -13  -10.08    9.31
  -2   6  12   28.41    7.76
   2   6 -12   13.96    7.79
  -2   6  11   78.44   10.77
  -2   6  11   84.07   14.90
   2   6 -11   78.20   13.31
  -2   6  10   17.61    3.68
  -2   6  10   21.27    6.12
  -2   6  10   26.45    8.84
   2   6 -10   29.32    9.29
  -2   6   9  180.77    8.33
  -2   6   9  226.37   15.83
   2   6  -9  210.32   19.14
  -2   6   9  214.11   19.09
  -2   6   8   27.32    2.99
   2   6  -8   40.29    7.45
  -2   6   8   42.12    6.51
  -2   6   8   31.18    6.39
  -2   6   8   28.35    9.00
   2   6  -8   22.03    8.00
   2   6  -7   72.79    8.53
  -2   6   7   66.24    8.11
  -2   6   7   83.43    8.49
   2   6  -7   65.00   10.04
  -2   6   7   73.16   10.78
   2   6  -6  718.35   24.29
  -2   6   6  713.67   21.28
  -2   6   6  711.75   23.17
   2   6  -6  716.09   29.52
  -2   6   6  755.05   28.57
   2   6  -5  609.65   21.26
  -2   6   5  628.31   21.92
  -2   6   5  585.54   17.75
   2   6  -5  663.67   24.77
   2   6  -5  632.09   26.78
  -2   6   5  645.10   24.50
   2   6  -4   84.45   10.55
  -2   6   4   66.17    4.58
   2   6  -4   86.30    7.98
   2   6  -4   78.99    8.54
  -2   6   4   72.94    8.27
  -2   6   4   71.10    5.95
   2   6  -4   82.20   10.58
  -2   6   4   72.66    8.46
  -2   6   3  696.50   16.09
   2   6  -3  680.54   20.63
   2   6  -3  696.97   26.18
  -2   6   3  714.44   16.23
  -2   6   3  718.61   24.03
   2   6  -3  708.17   22.63
  -2   6   3  697.71   21.40
   2   6  -3  719.75   26.71
   2   6  -2  231.53   12.02
   2   6  -2  235.72   15.13
  -2   6   2  216.63   10.26
   2   6  -2  231.84   12.14
  -2   6   2  231.16   14.20
  -2   6   2  212.56   10.82
   2   6  -2  215.65   14.82
   2   6  -1   12.83    5.45
  -2   6   1   14.63    4.00
   2   6  -1   13.68    3.99
  -2   6   1   15.76    5.63
  -2   6   1   15.41    3.28
   2   6  -1    8.67    5.05
   2   6  -1   17.15    6.05
  -2   6   0  193.00   11.28
  -2   6   0  186.52    8.81
   2   6   0  172.08   10.97
   2   6   0  197.54   13.39
   2   6   0  174.68    9.07
  -2   6   0  173.78    8.85
  -2   6   0  208.07   13.83
   2   6   0  184.26   13.63
   2   6   0  191.00   13.61
  -2   6   0  179.63    7.35
   2   6   1   15.11    5.00
  -2   6  -1   16.71    4.36
  -2   6  -1   14.11    2.71
   2   6   1   17.19    4.16
  -2   6  -1   12.06    3.62
  -2   6  -1   16.64    5.87
   2   6   1   16.49    5.41
   2   6   2  465.29   19.53
  -2   6  -2  471.51   19.88
  -2   6  -2  458.50   10.23
   2   6   2  458.46   17.46
  -2   6  -2  502.94   21.07
  -2   6  -2  471.88   17.15
   2   6   2  472.61   20.90
  -2   6  -3   48.76    3.54
  -2   6  -3   54.03    7.62
   2   6   3   47.38    7.17
   2   6   3   42.92    6.44
  -2   6  -3   44.79    6.25
  -2   6  -3   41.49    7.02
   2   6   3   50.81    8.74
  -2   6  -3   50.95    6.10
  -2   6  -4  267.71    8.90
  -2   6  -4  278.58   16.93
   2   6   4  299.73   16.11
   2   6   4  286.96   16.26
  -2   6  -4  290.23   16.18
  -2   6  -4  284.40   16.38
   2   6   4  259.25   16.73
  -2   6  -4  273.32   13.06
   2   6   5   70.85    8.47
  -2   6  -5   80.24    5.97
   2   6   5   84.42    9.86
  -2   6  -5   74.87    9.28
  -2   6  -5   70.58    8.69
   2   6   5   69.82    9.59
  -2   6  -5   76.77    7.52
   2   6   6  224.59   14.82
  -2   6  -6  215.12   10.92
  -2   6  -6  200.29   14.16
  -2   6  -6  214.86   12.88
   2   6   6  214.80   16.71
   2   6   7  104.99   11.57
  -2   6  -7  105.44    8.72
  -2   6  -7   94.41   10.37
   2   6   7  112.00   13.18
  -2   6  -7  122.35   10.75
   2   6   8   67.84   10.02
  -2   6  -8   82.02    9.99
   2   6   8   64.31   11.06
  -2   6  -8   56.47    7.53
   2   6   9    6.58    5.76
  -2   6  -9   15.04    6.56
  -2   6  -9   -1.44    4.78
   2   6   9    7.86    6.87
   2   6  10   60.11   10.12
  -2   6 -10   79.44   10.12
   2   6  10   53.62   11.75
  -2   6 -10   44.89    8.22
   2   6  11   26.01    8.65
  -2   6 -11   23.71    6.46
  -2   6 -11    9.69    5.14
   2   6  11   22.44    9.27
   2   6  12   18.21    8.22
  -2   6 -12    4.03    4.74
   2   6  12   14.03    9.14
  -2   6 -12    5.93    6.15
   2   6  13    9.42    7.76
  -2   6 -13   -5.88    7.09
   2   6  13    1.71    6.17
   2   6  14    6.99    6.70
   2   6  14   12.42    8.96
  -2   6 -14    2.59    5.61
   2   6  15   10.41    8.06
  -2   6 -15   12.73    8.34
   2   6  15   13.99    9.45
   2   7 -15   -4.30    9.80
  -2   7  14    0.32    6.20
  -2   7  14   -3.03    8.85
   2   7 -14   -8.66   10.17
  -2   7  13    3.11    5.24
  -2   7  13    0.12    7.40
   2   7 -13   -8.72    7.54
  -2   7  12   29.46    8.03
   2   7 -12   10.70    7.62
  -2   7  12   20.76    9.47
  -2   7  11   14.74    6.01
   2   7 -11    7.73    7.39
  -2   7  11   12.69    7.24
  -2   7  10  116.48    6.23
  -2   7  10  141.05   13.22
   2   7 -10  123.20   15.42
  -2   7  10  134.23   16.55
  -2   7   9   10.18    1.69
  -2   7   9   10.22    5.15
   2   7  -9    1.17    7.33
   2   7  -8   88.02   10.15
  -2   7   8   92.59    9.40
  -2   7   8  107.86   10.00
  -2   7   8   92.77   13.06
   2   7  -8   52.55   10.37
   2   7  -7    5.17    4.38
  -2   7   7   14.37    5.69
  -2   7   7    5.74    3.68
   2   7  -7    8.72    7.84
  -2   7   7    9.41    6.04
   2   7  -6   19.01    5.18
  -2   7   6   20.60    5.57
  -2   7   6   22.51    4.51
  -2   7   6   15.22    6.29
   2   7  -6   26.59    8.36
   2   7  -5   50.02    6.83
  -2   7   5   39.31    7.26
  -2   7   5   45.91    5.39
   2   7  -5   53.09    9.79
   2   7  -5   41.12    7.72
  -2   7   5   30.20    6.83
  -2   7   4  245.32    8.75
   2   7  -4  258.94   13.46
   2   7  -4  276.85   18.65
  -2   7   4  283.91   16.37
   2   7  -4  293.40   16.58
  -2   7   4  276.21   10.32
  -2   7   4  264.93   15.38
   2   7  -4  264.27   18.46
   2   7  -3    8.62    5.60
  -2   7   3   16.21    3.41
   2   7  -3   11.70    3.92
  -2   7   3   13.41    2.58
  -2   7   3    6.04    4.48
   2   7  -3   12.79    4.06
   2   7  -3    8.60    4.93
  -2   7   3   12.66    4.06
  -2   7   2   15.53    3.48
   2   7  -2   25.44    6.75
   2   7  -2   20.66    4.36
  -2   7   2   19.76    5.97
  -2   7   2   22.13    4.95
   2   7  -2   18.94    6.02
   2   7  -1   15.58    5.68
  -2   7   1   20.93    4.23
   2   7  -1   25.90    5.03
  -2   7   1   25.53    6.48
  -2   7   1   19.75    3.27
  -2   7   1   25.62    3.96
   2   7  -1   28.54    7.42
   2   7  -1   24.59    6.45
   2   7   0   19.68    6.23
  -2   7   0   12.81    3.41
   2   7   0   12.07    3.54
  -2   7   0   18.79    6.27
  -2   7   0   11.86    3.07
  -2   7   0   16.68    3.22
   2   7   0   11.02    5.73
   2   7   0    3.97    4.39
  -2   7  -1   32.11    6.04
   2   7   1   41.37    7.44
   2   7   1   32.47    5.09
  -2   7  -1   35.30    7.39
  -2   7  -1   35.49    5.12
  -2   7  -1   35.58    3.66
   2   7   1   25.95    5.80
  -2   7  -2  150.01   12.03
   2   7   2  138.40   11.87
   2   7   2  128.99   10.04
  -2   7  -2  145.19   10.01
  -2   7  -2  139.90   12.42
   2   7   2  142.76   12.48
   2   7   3   91.86    9.57
  -2   7  -3   75.35    9.18
   2   7   3   80.72    8.62
  -2   7  -3   93.48    9.06
  -2   7  -3   88.16   10.23
   2   7   3   75.53   10.08
  -2   7  -3   99.11    8.84
  -2   7  -4  339.08    7.55
   2   7   4  334.88   17.72
   2   7   4  333.20   18.11
  -2   7  -4  335.98   17.42
  -2   7  -4  337.09   18.79
   2   7   4  334.77   20.21
  -2   7  -4  328.05   15.72
   2   7   5   25.94    6.42
  -2   7  -5   15.44    2.72
  -2   7  -5   15.64    4.99
  -2   7  -5   22.07    7.02
   2   7   5   18.77    6.92
  -2   7  -5   13.71    4.11
   2   7   6  172.81   13.73
  -2   7  -6  138.28    7.79
  -2   7  -6  166.77   14.45
   2   7   6  165.95   15.44
  -2   7  -6  156.29   11.82
   2   7   7   72.07    9.34
  -2   7  -7   69.14    6.95
  -2   7  -7   85.07   10.66
   2   7   7   73.12   11.80
  -2   7  -7   79.71    9.22
   2   7   8   47.97    8.55
  -2   7  -8   57.10    7.49
  -2   7  -8   78.42   10.75
  -2   7  -8   55.52    8.66
   2   7   8   72.07   12.71
  -2   7  -9   46.38    6.65
   2   7   9   46.21    8.13
  -2   7  -9   66.94    9.67
  -2   7  -9   55.37    8.67
   2   7   9   45.74   10.45
   2   7  10  129.70   13.82
  -2   7 -10   93.91    9.96
  -2   7 -10  114.98   12.12
  -2   7 -10  107.59   12.37
   2   7  10  105.65   15.96
   2   7  11   -3.67    6.76
  -2   7 -11   10.68    5.51
   2   7  11   12.97    9.01
  -2   7 -11    0.44    6.13
   2   7  12   14.72    7.33
  -2   7 -12    1.84    4.35
  -2   7 -12    0.36    6.27
   2   7  12   13.49    8.89
   2   7  13   15.47    7.84
  -2   7 -13    5.52    5.53
   2   7  13   23.11   11.26
   2   7  14   14.40    7.43
  -2   7 -14    3.44    5.81
   2   7  14   -5.20    8.37
  -2   7 -15   -1.99    6.48
   2   8 -14   -4.96    9.67
  -2   8  14   -3.24    7.28
  -2   8  13    5.99    5.52
   2   8 -13    5.58    6.65
  -2   8  13   11.61    8.33
  -2   8  12    5.69    5.31
  -2   8  12   -6.83    8.52
   2   8 -12  -15.14    9.43
  -2   8  11   44.79    8.52
   2   8 -11   27.25    9.86
  -2   8  11   30.44    9.74
  -2   8  10   24.79    6.20
  -2   8  10   28.35    8.98
   2   8 -10   30.82    9.06
  -2   8   9   13.39    4.65
  -2   8   9   10.05    6.56
   2   8  -8  437.58   21.05
  -2   8   8  509.51   19.81
  -2   8   8  495.48   22.28
   2   8  -8  522.45   29.45
  -2   8   8  482.95   26.92
   2   8  -7   22.76    5.25
  -2   8   7   13.45    4.47
  -2   8   7   26.90    6.64
  -2   8   7    2.39    6.66
   2   8  -7   33.79    9.67
   2   8  -6  503.75   20.11
  -2   8   6  488.89   15.77
  -2   8   6  484.38   22.81
   2   8  -6  508.07   27.26
  -2   8   6  517.94   24.83
   2   8  -5  445.45   18.11
  -2   8   5  474.41   22.25
  -2   8   5  478.89   13.68
  -2   8   5  472.00   22.59
   2   8  -5  509.90   26.35
   2   8  -4   18.20    7.48
  -2   8   4   13.19    2.63
   2   8  -4   18.98    4.43
  -2   8   4   14.85    5.66
   2   8  -4   11.74    4.69
  -2   8   4   16.44    2.81
   2   8  -4   13.00    6.35
  -2   8   4   22.85    6.37
   2   8  -3  125.21    9.46
  -2   8   3  118.29    7.88
   2   8  -3  130.05   13.36
  -2   8   3  104.17   11.10
  -2   8   3  122.86    5.57
  -2   8   3  133.14   10.40
   2   8  -3  131.13   13.29
  -2   8   2  208.35   11.28
   2   8  -2  225.22   12.51
   2   8  -2  219.96   15.92
  -2   8   2  211.24    7.75
  -2   8   2  219.75   15.62
  -2   8   2  227.32   12.46
   2   8  -2  242.10   17.60
   2   8  -1  190.33   11.77
  -2   8   1  192.86   11.73
   2   8  -1  192.21   14.58
  -2   8   1  187.06   14.80
  -2   8   1  181.29    8.02
   2   8  -1  195.54   14.82
  -2   8   1  194.92   10.48
   2   8  -1  202.83   16.34
  -2   8   0  123.01   10.16
   2   8   0  120.16   11.65
  -2   8   0  109.79   11.81
  -2   8   0  110.08    7.18
   2   8   0  117.01   11.90
  -2   8   0  120.42    7.61
   2   8   0  120.79   12.81
  -2   8  -1   87.24    9.46
   2   8   1   87.43   10.17
   2   8   1   84.87    8.14
  -2   8  -1   91.55    7.44
  -2   8  -1  102.69   11.58
  -2   8  -1   96.25    6.29
   2   8   1   96.44   10.82
  -2   8  -2   86.60    9.83
   2   8   2   81.16    9.90
   2   8   2   82.49    8.63
  -2   8  -2   74.62   10.09
  -2   8  -2   73.32    7.47
   2   8   2   84.96   10.58
   2   8   3  252.95   15.81
   2   8   3  264.90   16.17
  -2   8  -3  247.30   14.33
  -2   8  -3  263.92   17.91
   2   8   3  258.09   17.43
   2   8   4  224.59   14.90
   2   8   4  214.71   15.27
  -2   8  -4  217.24   14.53
  -2   8  -4  218.18   16.11
   2   8   4  239.48   17.75
  -2   8  -4  207.53   13.38
   2   8   5   33.29    7.66
  -2   8  -5   36.08    8.28
  -2   8  -5   21.40    6.14
   2   8   5   31.09    7.83
  -2   8  -5   27.56    5.88
  -2   8  -6   33.20    3.33
   2   8   6   37.53    7.93
  -2   8  -6   29.77    3.19
  -2   8  -6   32.70    8.02
   2   8   6   35.55    8.99
  -2   8  -6   26.86    5.74
   2   8   7   90.29   10.87
  -2   8  -7   76.56    6.07
  -2   8  -7   80.03    6.06
  -2   8  -7   85.98   11.60
  -2   8  -7   70.92    9.26
   2   8   7   84.40   12.66
   2   8   8    2.67    4.58
  -2   8  -8    6.22    3.06
  -2   8  -8    4.59    3.16
  -2   8  -8    3.52    5.25
  -2   8  -8    3.57    4.58
   2   8   8    2.71    6.38
  -2   8  -9   19.83    4.45
   2   8   9   16.97    6.56
  -2   8  -9   18.52    4.10
  -2   8  -9   22.77    7.04
  -2   8  -9   14.14    5.17
   2   8   9   12.44    7.73
   2   8  10    0.96    4.74
  -2   8 -10    4.23    3.90
  -2   8 -10    5.90    5.73
   2   8  10    4.60    6.54
  -2   8 -10    2.75    4.69
   2   8  11   -7.54    6.35
  -2   8 -11    3.74    4.46
  -2   8 -11    5.17    5.29
   2   8  11    0.79    6.60
   2   8  12    0.03    5.73
  -2   8 -12    7.16    6.00
  -2   8 -12   19.34    8.21
   2   8  12    3.83    7.11
   2   8  13    2.79    5.31
   2   8  13   12.60    9.21
  -2   8 -13   11.11    6.51
  -2   8 -14   20.90    9.18
   2   8  14   -1.08    7.91
  -2   9  14    3.78    7.17
   2   9 -14    6.22    7.28
  -2   9  13   -9.98   10.58
   2   9 -13   18.65    9.59
  -2   9  12    5.35    7.26
   2   9 -12    8.99    7.69
  -2   9  11    3.22    3.99
  -2   9  11   -3.38    7.11
   2   9 -11   15.75    9.30
  -2   9  10   17.98    5.31
  -2   9  10   13.47    8.43
   2   9 -10   20.65    8.89
  -2   9   9   51.17    7.23
   2   9  -9   79.68   13.71
  -2   9   9   48.62   10.48
   2   9  -8   56.70    8.27
  -2   9   8   69.22    9.80
  -2   9   8   75.14    7.53
   2   9  -8   78.80   12.69
  -2   9   8   65.11   10.92
   2   9  -7   79.96    8.93
  -2   9   7   83.61    7.06
  -2   9   7   85.95   10.95
   2   9  -7   83.96   13.53
  -2   9   7   70.28   11.09
   2   9  -6  358.77   16.91
  -2   9   6  383.32   12.33
  -2   9   6  387.17   21.42
  -2   9   6  387.10   22.38
   2   9  -6  383.90   24.66
   2   9  -5   27.32    5.24
  -2   9   5   23.43    6.63
  -2   9   5   22.03    2.97
   2   9  -5   14.59    7.14
  -2   9   5   28.69    7.72
   2   9  -4   77.19   11.88
   2   9  -4   65.42    7.17
  -2   9   4   54.10    3.06
  -2   9   4   69.93   10.38
  -2   9   4   72.64    9.47
   2   9  -4   65.40   10.58
   2   9  -3   98.31    8.68
  -2   9   3   98.02    7.55
   2   9  -3  118.41   13.80
  -2   9   3  118.73   12.69
  -2   9   3  121.45   10.44
   2   9  -3  114.52   13.74
  -2   9   2  287.76   14.04
   2   9  -2  326.28   19.95
   2   9  -2  304.34   14.78
  -2   9   2  300.16   19.22
  -2   9   2  307.53   15.35
   2   9  -2  319.20   20.85
   2   9  -1   17.12    7.25
  -2   9   1   18.84    4.93
  -2   9   1    6.32    5.95
  -2   9   1   18.10    2.81
   2   9  -1   19.19    7.19
  -2   9   1   12.25    3.87
   2   9  -1   20.86    7.14
   2   9   0   64.62    9.53
  -2   9   0   57.73    7.57
  -2   9   0   66.64    9.98
  -2   9   0   60.83    5.47
  -2   9   0   64.21    6.22
   2   9   0   68.74   10.09
  -2   9  -1   29.39    6.27
   2   9   1   26.02    7.50
   2   9   1   28.34    5.65
  -2   9  -1   33.17    8.18
  -2   9  -1   23.41    4.21
  -2   9  -1   28.06    4.34
   2   9   1   23.94    7.43
   2   9   2    8.47    4.58
   2   9   2    5.05    3.80
  -2   9  -2    9.55    5.38
  -2   9  -2    8.72    3.54
   2   9   2   16.95    6.72
   2   9   3   85.27   10.43
   2   9   3   84.47   10.07
  -2   9  -3   89.09   11.39
  -2   9  -3   84.04    8.70
   2   9   3   97.43   12.56
   2   9   4   -0.56    4.84
  -2   9  -4    0.04    5.93
  -2   9  -4    2.46    4.00
   2   9   4   10.64    6.14
  -2   9  -4    0.63    4.02
   2   9   5   -2.70    5.92
  -2   9  -5    9.02    7.84
   2   9   5    8.30    6.93
  -2   9  -5    4.51    4.17
   2   9   6  149.70   13.44
  -2   9  -6  144.00   14.43
   2   9   6  132.34   15.26
  -2   9  -6  150.89   13.08
   2   9   7   21.57    6.49
  -2   9  -7   26.33    2.47
  -2   9  -7   20.10    6.82
   2   9   7   21.92    8.38
  -2   9  -7   20.21    6.03
   2   9   8   27.53    7.13
  -2   9  -8   30.91    3.69
  -2   9  -8   28.93    3.86
  -2   9  -8   23.08    7.15
  -2   9  -8   22.90    6.05
   2   9   8   29.59    9.18
   2   9   9  133.52   13.53
  -2   9  -9  143.24    9.22
  -2   9  -9  151.29   15.19
   2   9   9  138.64   17.26
  -2   9  -9  122.02   13.08
   2   9  10    4.76    5.32
  -2   9 -10    1.90    5.56
  -2   9 -10   -7.00    4.84
   2   9  10   -3.13    6.49
   2   9  11    8.40    5.58
  -2   9 -11   -8.59    6.43
  -2   9 -11   -1.74    5.08
   2   9  11    5.65    6.62
   2   9  12    1.89    5.40
  -2   9 -12    4.95    4.56
   2   9  12    6.01    8.04
  -2   9 -12   -0.91    4.84
   2   9  13  -11.07    8.96
  -2   9 -13    8.53    6.76
  -2  10  13  -15.93    9.23
   2  10 -13   14.64    9.92
   2  10 -12   22.02    9.61
  -2  10  12   -6.77    8.27
  -2  10  11    1.42    7.87
   2  10 -11    6.37    6.55
  -2  10  10   -1.37    7.07
   2  10 -10    4.13    7.92
   2  10  -9   36.16   10.01
  -2  10   9   34.98   10.03
  -2  10   8    8.11    5.00
  -2  10   8    5.55    3.29
   2  10  -8    5.09    5.96
  -2  10   8    5.41    7.07
   2  10  -7    1.08    3.40
  -2  10   7    4.01    2.39
  -2  10   7    7.75    5.34
   2  10  -7    8.09    6.53
  -2  10   7   12.42    7.17
   2  10  -6   13.93    3.97
  -2  10   6   15.15    2.13
  -2  10   6   27.39    7.67
   2  10  -6   17.34    6.22
  -2  10   6   24.05    7.25
   2  10  -5   55.84    6.97
  -2  10   5   53.18    9.56
  -2  10   5   58.75   10.01
   2  10  -5   44.60    9.64
   2  10  -4   57.25    7.11
  -2  10   4   79.71   11.44
  -2  10   4   70.92    9.49
   2  10  -4   68.04   11.80
  -2  10   3  203.26   11.51
   2  10  -3  203.39   12.35
   2  10  -3  221.97   18.28
  -2  10   3  217.64   17.60
  -2  10   3  223.41   14.65
   2  10  -3  222.12   19.01
   2  10  -2  101.43   12.80
  -2  10   2  108.40    9.38
  -2  10   2  122.06   13.52
   2  10  -2  106.75   13.75
  -2  10   2  127.91   10.50
   2  10  -1    6.86    6.33
  -2  10   1    1.97    3.55
  -2  10   1   -0.02    6.50
  -2  10   1    1.04    1.13
  -2  10   1    6.76    3.78
   2  10  -1   -4.32    6.52
   2  10  -1    4.17    6.17
   2  10   0   13.94    6.16
  -2  10   0   29.66    6.28
  -2  10   0   15.57    6.47
  -2  10   0   18.33    3.19
  -2  10   0   21.66    4.60
   2  10   0   17.40    6.07
   2  10   1   14.34    6.23
  -2  10  -1    0.54    5.81
  -2  10  -1    0.50    2.80
   2  10   1    1.15    5.54
   2  10   2  224.28   16.60
   2  10   2  199.49   14.74
  -2  10  -2  230.26   18.14
  -2  10  -2  206.82   12.26
   2  10   2  210.87   17.11
   2  10   3  326.82   19.58
  -2  10  -3  299.57   16.20
  -2  10  -3  331.52   21.78
   2  10   3  324.11   21.52
   2  10   4  100.57   11.07
  -2  10  -4  106.33   13.11
  -2  10  -4   96.68   10.55
   2  10   4  100.78   13.02
   2  10   5   20.50    6.41
  -2  10  -5   20.09    7.57
  -2  10  -5   23.33    6.84
   2  10   5   24.37    8.03
   2  10   6   50.41    8.87
  -2  10  -6   44.65    9.57
   2  10   6   60.54   11.55
  -2  10  -6   38.78    7.64
   2  10   7  118.44   12.21
  -2  10  -7  134.73   14.66
   2  10   7  117.56   15.33
  -2  10  -7  124.81   12.80
   2  10   8   63.20    9.43
  -2  10  -8   57.08   10.35
   2  10   8   65.05   12.63
  -2  10  -8   55.39    9.39
   2  10   9   29.38    7.28
  -2  10  -9   15.15    6.36
   2  10   9   28.62    9.99
  -2  10  -9   15.51    6.25
   2  10  10    8.26    5.83
  -2  10 -10    6.02    5.86
  -2  10 -10    4.55    4.89
   2  10  10   -3.58    6.90
   2  10  11    7.04    5.04
  -2  10 -11    1.72    5.14
  -2  10 -11   -4.48    5.62
   2  10  11    1.42    7.90
  -2  10 -12    0.76    5.68
  -2  10 -12   -2.29    6.30
   2  10  12   -2.93    7.81
  -2  10 -13    4.37    6.48
   2  10  13    3.73    6.98
  -2  11  13    5.53    8.27
   2  11 -13   19.43   10.00
  -2  11  12   13.34   10.18
   2  11 -12    2.56    7.37
   2  11 -11    0.38    6.36
  -2  11  11   15.37    9.37
   2  11 -10    9.33    9.00
  -2  11  10   19.81   10.97
   2  11  -9   -2.70    6.03
  -2  11   9    6.54    7.06
  -2  11   8   10.34    6.15
   2  11  -8    5.57    6.65
  -2  11   8   17.09    8.17
  -2  11   7   28.81    8.35
  -2  11   7   19.74    7.27
   2  11  -7   14.96    6.02
   2  11  -6  223.99   12.81
  -2  11   6  239.35   19.27
  -2  11   6  234.96   18.47
   2  11  -6  250.96   21.87
   2  11  -5    5.97    3.52
  -2  11   5    6.45    5.82
  -2  11   5    5.38    5.81
   2  11  -5    6.93    7.37
   2  11  -4  230.11   12.92
  -2  11   4  229.59   18.74
  -2  11   4  211.77   15.84
   2  11  -4  233.42   20.20
   2  11  -3   56.55   11.16
  -2  11   3   55.20   10.61
  -2  11   3   55.37    8.21
   2  11  -3   67.59   12.18
   2  11  -2   71.88   11.54
  -2  11   2   54.97    7.19
  -2  11   2   64.26   10.59
  -2  11   2   76.21    8.61
   2  11  -2   69.71   11.83
   2  11  -1   19.20    6.77
  -2  11   1   27.34    5.87
  -2  11   1   39.84    9.05
   2  11  -1   27.40    8.54
  -2  11   1   31.34    5.95
   2  11   0   20.00    6.91
  -2  11   0   17.64    7.24
  -2  11   0   15.63    2.93
   2  11   0   26.88    8.74
  -2  11   0   21.27    5.33
   2  11   1   10.00    5.65
  -2  11  -1    5.03    6.48
  -2  11  -1    3.64    2.83
   2  11   1    1.27    5.84
   2  11   2    9.20    5.55
  -2  11  -2   11.10    6.88
  -2  11  -2   14.85    4.03
   2  11   2   22.19    8.18
   2  11   3   35.54    7.67
  -2  11  -3   32.94    9.36
  -2  11  -3   50.27    7.37
   2  11   3   41.49    9.08
   2  11   4   51.43    9.02
  -2  11  -4   48.79   10.48
  -2  11  -4   45.49    7.38
   2  11   4   59.49   11.35
   2  11   5   36.21    8.18
  -2  11  -5   29.89    9.31
   2  11   5   32.13    8.73
  -2  11  -5   28.19    6.99
   2  11   6  334.36   20.54
  -2  11  -6  351.23   24.14
  -2  11  -6  320.31   20.64
   2  11   6  327.56   24.19
   2  11   7    3.50    4.31
  -2  11  -7    3.93    5.79
   2  11   7    8.92    7.61
  -2  11  -7    1.14    5.08
   2  11   8   12.18    5.89
  -2  11  -8    8.51    6.61
   2  11   8   12.03    7.34
  -2  11  -8    5.03    4.73
   2  11   9    1.49    5.10
  -2  11  -9   -3.61    6.52
   2  11   9    7.34    7.56
  -2  11  -9   -1.30    5.38
   2  11  10    0.83    4.45
  -2  11 -10   -0.23    5.18
   2  11  10    6.84    7.92
  -2  11 -10    5.42    6.25
  -2  11 -11   -6.46    6.29
   2  11  11   -7.63    7.68
  -2  11 -11  -10.30    6.79
  -2  11 -12    8.33    6.29
   2  11  12    9.57    8.79
   2  12 -12   -4.82    7.22
  -2  12  12   -3.20    7.27
   2  12 -11    1.03    6.44
  -2  12  11   -2.11    7.44
   2  12 -10   -5.41    6.96
  -2  12  10    2.34    8.78
   2  12  -9    2.44    6.05
  -2  12   9   14.82    8.76
  -2  12   8   12.72    6.98
   2  12  -8    1.98    5.97
  -2  12   7    7.95    7.00
  -2  12   7   10.11    6.47
   2  12  -7    4.38    6.78
  -2  12   6   30.44    8.82
  -2  12   6   23.44    7.87
   2  12  -6   37.59   10.61
  -2  12   5   21.46    7.91
  -2  12   5   17.50    5.70
   2  12  -5   25.71    8.88
  -2  12   4  106.42   13.83
   2  12  -4   99.05   14.92
  -2  12   4  102.57   11.67
  -2  12   3  107.07   14.38
   2  12  -3  129.15   15.90
  -2  12   3  118.30   12.02
   2  12  -2   32.50    9.84
  -2  12   2   32.57    9.21
  -2  12   2   35.91    7.11
   2  12  -2   36.52   10.20
   2  12  -1   52.26   10.51
  -2  12   1   29.68    5.99
  -2  12   1   37.86    9.10
  -2  12   1   44.86    7.50
   2  12   0   67.96   10.99
  -2  12   0   66.24    4.40
  -2  12   0   77.79   12.47
  -2  12   0   86.86    8.85
   2  12   0   79.73   11.42
   2  12   1    5.68    5.65
  -2  12  -1   10.70    3.11
  -2  12  -1    8.80    5.93
   2  12   1    7.22    6.31
   2  12   2   18.57    6.54
  -2  12  -2   11.09    3.91
  -2  12  -2   12.68    6.65
   2  12   2   14.44    7.14
   2  12   3   16.63    6.54
  -2  12  -3   17.40    7.87
  -2  12  -3   17.28    5.18
   2  12   3   22.14    7.90
   2  12   4   36.34    8.49
  -2  12  -4   29.28    8.36
  -2  12  -4   26.25    6.05
   2  12   4   23.41    7.90
   2  12   5  148.95   14.41
  -2  12  -5  127.70   15.29
   2  12   5  146.82   16.70
   2  12   6    4.34    4.72
  -2  12  -6  -11.28    7.86
  -2  12  -6   10.28    7.00
   2  12   6    6.88    7.28
   2  12   7   93.99   12.21
  -2  12  -7  106.53   14.34
  -2  12  -7  105.46   13.26
   2  12   7  108.59   14.94
   2  12   8   10.99    5.35
  -2  12  -8    3.92    5.70
   2  12   8   11.88    9.00
  -2  12  -8    6.90    5.82
   2  12   9    0.96    5.16
  -2  12  -9   -0.73    7.02
   2  12   9    2.97    6.66
  -2  12  -9   -0.04    5.75
  -2  12 -10   13.70    6.77
   2  12  10    1.30    6.69
  -2  12 -10    6.95    6.59
  -2  12 -11    0.46    5.36
   2  12  11   -1.34    7.16
  -2  12 -11   -1.06    5.19
  -2  13  12   11.87    8.89
  -2  13  11   -4.21    9.00
   2  13 -11   11.20    7.61
  -2  13  10   -6.97    9.17
   2  13 -10   -2.55    7.33
  -2  13   9    3.69    7.53
   2  13  -9   25.08   10.32
  -2  13   8   10.39    7.45
   2  13  -8    4.66    6.37
  -2  13   7   -1.66    5.66
  -2  13   7   -7.49    6.27
   2  13  -7    9.69    7.07
  -2  13   6   10.26    6.65
  -2  13   6   15.04    6.97
   2  13  -6   25.68    9.37
  -2  13   5   19.47    9.06
  -2  13   5   22.21    6.55
   2  13  -5   26.03    8.72
  -2  13   4   18.32    7.65
  -2  13   4   30.80    7.65
   2  13  -4   42.48   10.66
  -2  13   3   -0.09    6.99
  -2  13   3    8.33    5.42
   2  13  -3   10.78    7.86
   2  13  -2   25.19    8.76
  -2  13   2   24.14    9.45
  -2  13   2   10.43    4.98
   2  13  -1   44.99    9.74
  -2  13   1   44.35   10.41
  -2  13   1   49.70    7.89
   2  13   0    7.93    5.97
  -2  13   0   10.79    6.83
   2  13   0   19.95    8.41
  -2  13   0   17.94    5.55
   2  13   1   -0.73    6.37
  -2  13  -1    6.95    7.48
   2  13   1   12.87    7.93
   2  13   2   24.63    7.58
  -2  13  -2   26.49    7.95
   2  13   2   33.65    8.38
   2  13   3    4.33    5.79
  -2  13  -3   -3.02    6.45
   2  13   3    6.46    6.13
   2  13   4   11.15    5.74
  -2  13  -4   -2.05    6.34
   2  13   4    6.95    7.07
   2  13   5   15.54    5.91
  -2  13  -5   14.93    7.01
   2  13   5   31.61   10.14
   2  13   6   39.11    8.60
  -2  13  -6   25.27    9.16
   2  13   6   44.28   11.38
   2  13   7   18.33    5.74
  -2  13  -7   16.62    7.90
   2  13   7   12.63    8.00
  -2  13  -7   13.76    7.68
   2  13   8   28.09    8.28
  -2  13  -8    5.51    7.03
   2  13   8   29.03   10.21
  -2  13  -8   20.33    7.52
  -2  13  -9    5.86    5.62
   2  13   9   27.84   12.07
  -2  13  -9   17.45    7.69
  -2  13 -10   -5.93    7.44
  -2  13 -10    5.40    6.40
   2  13  10   -6.49    7.47
  -2  13 -11    2.25    5.70
  -2  14  11   -1.20    6.89
  -2  14  10    7.61    8.69
   2  14 -10   12.34    8.80
  -2  14   9    9.26    7.64
   2  14  -9   14.02    8.76
  -2  14   8    7.96    6.54
   2  14  -8    4.15    6.32
  -2  14   7   15.08    8.45
  -2  14   7    6.72    5.61
   2  14  -7    1.90    7.06
  -2  14   6    0.20    5.70
   2  14  -6    5.48    6.76
  -2  14   5    1.17    7.38
  -2  14   5    9.06    6.57
   2  14  -5    7.58    7.52
  -2  14   4   44.99   10.81
  -2  14   4   41.71    8.60
   2  14  -4   29.69    9.07
  -2  14   3   -3.18    6.52
  -2  14   3    7.71    6.14
   2  14  -3   11.30    8.08
  -2  14   2   58.36   12.24
  -2  14   2   43.64    7.71
   2  14  -1   14.41    6.86
  -2  14   1   13.49    8.02
  -2  14   1   15.38    4.93
   2  14   0   11.53    6.77
  -2  14   0   14.32    7.74
  -2  14   0   20.85    6.04
   2  14   0   13.28    7.70
   2  14   1    3.33    5.94
  -2  14  -1    8.54    7.88
   2  14   1    0.29    5.50
   2  14   2   18.76    8.21
  -2  14  -2   20.31    8.57
   2  14   2    8.41    7.12
   2  14   3    4.01    5.98
  -2  14  -3    5.23    7.08
   2  14   3   -0.70    6.38
   2  14   4   12.33    6.28
  -2  14  -4    8.90    7.05
   2  14   4   -2.02    6.70
   2  14   5   22.08    7.58
  -2  14  -5    5.44    6.56
   2  14   5   15.43    8.11
   2  14   6   13.72    7.13
  -2  14  -6   21.90    9.70
   2  14   6   13.62    7.42
   2  14   7   27.71    7.10
  -2  14  -7   34.74   10.51
   2  14   7   17.05    9.50
  -2  14  -8    6.64    6.64
   2  14   8    0.07    7.63
  -2  14  -8    4.97    5.80
  -2  14  -9   19.32    8.06
   2  14   9   22.66   10.23
  -2  14  -9    8.49    6.08
  -2  14 -10  -10.55    7.34
   2  14  10   -5.11    8.55
  -2  14 -11    5.52    6.74
  -2  15  10   -4.90    7.12
  -2  15   9   23.06    8.83
   2  15  -9   10.72    8.81
   2  15  -8   24.19   10.50
  -2  15   8   -0.51    7.19
  -2  15   7   17.80    8.90
   2  15  -7   21.04   10.21
  -2  15   6    8.59    6.91
  -2  15   6   -4.66    5.43
   2  15  -6    8.76    8.41
  -2  15   5    9.37    6.57
  -2  15   5   17.40    6.85
   2  15  -5   14.54    8.32
  -2  15   4    4.17    6.48
  -2  15   4    3.53    5.98
   2  15  -4   -1.65    6.39
  -2  15   3   34.84   10.55
  -2  15   3   27.12    7.04
  -2  15   2   49.65   11.54
  -2  15   2   36.46    8.11
  -2  15   1   35.24   11.28
  -2  15   1   21.75    6.18
   2  15   0   11.63    7.70
  -2  15   0   13.68    8.11
   2  15   0   20.09   10.57
   2  15   1   -2.81    5.89
  -2  15  -1   -0.24    7.37
   2  15   1   -1.54    6.31
   2  15   2   24.46    8.25
  -2  15  -2   40.05   10.98
   2  15   2   13.37    8.53
   2  15   3    7.32    6.81
  -2  15  -3    3.96    7.22
   2  15   3    8.62    7.50
   2  15   4   16.91    6.79
  -2  15  -4    8.28    8.19
   2  15   4   19.69    8.73
   2  15   5   16.94    6.86
  -2  15  -5   21.05    8.97
   2  15   5   17.90    6.76
   2  15   6    5.97    5.26
  -2  15  -6    6.19    7.19
   2  15   6    8.23    7.57
  -2  15  -7   17.99    9.28
   2  15   7   24.23    9.80
  -2  15  -8   13.75    8.64
   2  15   8   37.99   11.44
  -2  15  -9   40.14   12.01
  -2  15 -10    8.38    7.35
  -2  16  10    8.60    8.28
  -2  16   9  -20.38    9.52
  -2  16   8    8.15    8.18
   2  16  -7   -1.94    7.86
  -2  16   7   -1.08    6.13
  -2  16   6   15.23    8.47
  -2  16   6   17.91    7.97
   2  16  -6    7.69    8.13
  -2  16   5   14.89    8.70
   2  16  -5   13.58    9.63
  -2  16   5   10.08    6.21
  -2  16   4    0.37    6.85
  -2  16   4    3.65    4.96
  -2  16   3    5.77    7.99
  -2  16   2   20.79    8.98
  -2  16   1   20.96   10.12
  -2  16   0   28.44   10.01
   2  16   1    3.02    5.71
  -2  16  -1    5.35    7.57
   2  16   1    5.02    7.02
   2  16   2   42.48    9.73
  -2  16  -2   59.62   13.30
   2  16   2   69.73   13.22
   2  16   3   -3.37    6.07
  -2  16  -3    5.60    6.71
   2  16   3  -12.73    8.71
   2  16   4   -0.69    4.90
  -2  16  -4   -3.40    6.79
   2  16   4    0.75    7.24
  -2  16  -5   -2.70    6.51
   2  16   5    5.84    7.01
  -2  16  -6   -8.94    7.54
   2  16   6   13.43    8.12
  -2  16  -7    3.59    7.25
   2  16   7    3.09    7.85
  -2  16  -8    9.46    9.43
  -2  16  -9    7.78    8.03
  -2  17   5   14.33    8.97
  -2  17   4   -9.89    8.62
  -2  17   3   10.06    8.10
  -2  17   2    7.60    8.15
  -2  17   1    4.34    7.21
  -2  17   0   16.74    9.08
  -2  17  -1    3.14    8.51
   2  17   1    8.26    8.61
   2  17   2    8.51    7.19
  -2  17  -2    5.07    7.95
   2  17   2    9.76    9.60
   2  17   3   11.74    7.72
  -2  17  -3   16.70    9.08
   2  17   3   22.96    9.50
  -2  17  -4    7.24    9.90
   2  17   4   14.44    9.46
  -2  17  -5   18.54    9.79
   2  17   5    5.12    8.98
   2  17   6    8.09    8.96
   2  18   2   14.34    9.19
   2  18   3    3.17    7.66
   2  18   4   12.45    8.25
  -3 -18   3   18.92    8.77
  -3 -18   2   -3.60    7.15
  -3 -18   1   10.89    7.55
  -3 -18   0   15.22    8.34
  -3 -17   7    0.07    7.35
  -3 -17   6    9.49    8.35
  -3 -17   5   12.11    7.78
  -3 -17   4    7.84    7.78
  -3 -17   4    5.80    7.14
   3 -17  -3   -0.12    7.27
  -3 -17   3    7.71    5.66
   3 -17  -2   10.08    8.53
  -3 -17   2   10.44    8.04
  -3 -17   2   -3.46    6.92
  -3 -17   1   18.34    8.48
   3 -17  -1   -3.75    8.02
   3 -17  -1   10.06    9.27
  -3 -17   0    6.23    5.86
   3 -17   0   -3.69    8.13
   3 -17   0    6.62    8.59
   3 -17   1    7.90    7.90
  -3 -17  -1   -0.12    6.02
   3 -17   2    8.24    7.28
   3 -17   3    6.07    6.76
   3 -17   4  -17.67    9.40
   3 -17   5    7.61    6.79
  -3 -17  -7  -15.65    8.73
  -3 -16   9   25.37   13.04
  -3 -16   8   17.28    9.41
  -3 -16   7    5.33    8.01
  -3 -16   6    3.66    8.17
  -3 -16   6    6.88    7.08
   3 -16  -5   -9.27    9.61
  -3 -16   5    2.31    7.04
  -3 -16   5   13.71    7.75
   3 -16  -4    9.43    8.93
  -3 -16   4    9.06    7.40
  -3 -16   4   -6.21    7.25
   3 -16  -3   -1.82    8.42
  -3 -16   3   -1.26    6.01
  -3 -16   3   -0.40    5.67
   3 -16  -2    4.55    7.41
  -3 -16   2    8.02    6.12
  -3 -16   2    9.31    6.40
  -3 -16   1    1.40    5.61
   3 -16  -1   10.56    8.31
   3 -16  -1   -0.38    7.28
  -3 -16   1   11.51    7.44
  -3 -16   0    5.39    5.48
   3 -16   0    0.20    7.90
   3 -16   0   -1.35    6.79
  -3 -16   0    8.44    6.36
  -3 -16  -1    4.06    6.20
   3 -16   1    6.20    6.51
   3 -16   1    2.30    9.08
  -3 -16  -1   -6.46    6.18
   3 -16   2    6.47    6.53
  -3 -16  -2    2.81    5.49
  -3 -16  -2   15.54    6.88
   3 -16   2   -5.69    8.04
   3 -16   3    5.19    7.90
   3 -16   3    4.07    7.95
  -3 -16  -4    0.39    6.06
   3 -16   4    4.98    7.57
   3 -16   4   -4.13    7.90
  -3 -16  -5    1.62    5.74
  -3 -16  -5    2.10    6.82
   3 -16   5   14.74   10.17
   3 -16   6   20.68    9.93
  -3 -16  -6   15.60    8.24
  -3 -16  -6   10.79    5.94
  -3 -16  -7   21.92    8.99
  -3 -16  -7   16.52    8.18
  -3 -16  -8   33.09   11.81
  -3 -16  -8   20.04   10.46
  -3 -16  -9   -2.33    7.67
  -3 -15  10   -0.09    6.72
  -3 -15   9    5.59    7.09
  -3 -15   9   38.69   12.69
  -3 -15   8    6.64    6.72
  -3 -15   8   27.96   12.09
  -3 -15   7    0.36    6.49
   3 -15  -7   16.36    9.99
  -3 -15   7    4.00    5.60
  -3 -15   7   -3.97    6.91
  -3 -15   6   22.45    9.33
   3 -15  -6   24.77   11.09
  -3 -15   6   24.44    8.65
  -3 -15   6   12.93    7.76
   3 -15  -5   -5.91    7.05
  -3 -15   5   -7.24    9.45
  -3 -15   5    2.08    5.95
   3 -15  -4   18.01    9.51
  -3 -15   4   15.51    7.76
  -3 -15   4    7.29    6.72
   3 -15  -3    2.22    6.75
  -3 -15   3   -0.22    5.58
  -3 -15   3   -0.46    6.53
   3 -15  -2    0.49    6.81
  -3 -15   2    6.50    6.61
  -3 -15   2   -5.81    5.66
  -3 -15   1   28.69    9.06
   3 -15  -1   16.23    8.47
   3 -15  -1   18.25   10.55
  -3 -15   1   31.19    9.11
  -3 -15   0    1.05    4.96
   3 -15   0    6.80    7.10
   3 -15   0   -1.90    6.90
  -3 -15   0   12.37    6.73
  -3 -15  -1   28.95    8.59
   3 -15   1   30.03   10.47
  -3 -15  -1   27.91    7.66
   3 -15   1    7.16    8.22
  -3 -15  -1   18.88    7.35
  -3 -15  -2    7.99    6.87
   3 -15   2    3.77    6.67
  -3 -15  -2    7.28    4.97
  -3 -15  -2   11.71    6.25
   3 -15   2    1.14    6.98
  -3 -15  -2    4.90    5.72
  -3 -15  -3   -3.75    4.68
  -3 -15  -3    4.81    5.61
  -3 -15  -3   -2.87    4.90
   3 -15   3   -2.89    7.82
  -3 -15  -3   -2.32    6.11
   3 -15   3    8.09    8.18
  -3 -15  -4  -10.29    6.46
  -3 -15  -4   -2.30    5.05
  -3 -15  -4   -8.22    5.40
   3 -15   4   -1.85    7.43
  -3 -15  -5   18.10    7.94
  -3 -15  -5   11.01    7.04
   3 -15   5   32.77   12.85
   3 -15   5   13.79    9.96
  -3 -15  -6   -7.38    6.27
  -3 -15  -6   -3.06    5.69
   3 -15   6   13.00   10.10
   3 -15   6   -2.19    7.11
  -3 -15  -7    5.63    6.32
  -3 -15  -7   16.24    9.05
   3 -15   7   20.43   11.34
   3 -15   7   20.65   11.15
   3 -15   8   30.11   13.34
  -3 -15  -8   19.85    9.59
  -3 -15  -8    7.15    6.58
  -3 -15  -9   34.72   10.55
  -3 -15  -9   11.72    8.22
  -3 -14  11    3.40    7.10
  -3 -14  10    5.80    7.39
  -3 -14   9    1.48    6.61
  -3 -14   8   20.54    9.61
   3 -14  -8   17.50    9.66
  -3 -14   8   15.12    8.64
  -3 -14   8   40.12   12.09
  -3 -14   7   26.77    9.54
   3 -14  -7    2.62    7.76
  -3 -14   7   14.55    7.82
  -3 -14   7   18.47    9.33
  -3 -14   6   12.39    7.47
   3 -14  -6    5.08    6.94
  -3 -14   6   11.67    7.16
  -3 -14   6    5.47    6.57
  -3 -14   5   -3.62    7.10
   3 -14  -5   -1.09    6.55
  -3 -14   5   16.54    7.28
  -3 -14   5    9.71    6.76
  -3 -14   4   15.53    8.04
   3 -14  -4   -0.61    7.77
  -3 -14   4    9.76    5.38
  -3 -14   4    4.42    5.56
  -3 -14   3   34.24    9.68
   3 -14  -3   33.15    9.98
  -3 -14   3   31.22    7.06
  -3 -14   3   13.48    6.22
  -3 -14   2   11.17    6.24
   3 -14  -2   21.15    9.23
  -3 -14   2   11.83    4.78
  -3 -14   2   26.80    8.23
  -3 -14   1    2.39    4.20
   3 -14  -1   12.13    7.48
  -3 -14   1   -2.35    6.83
  -3 -14   1    3.63    6.35
  -3 -14   0    8.10    5.42
   3 -14   0   24.20    9.90
  -3 -14   0    7.43    4.07
  -3 -14   0   27.37    7.08
   3 -14   0   16.17    7.23
  -3 -14   0   26.26    7.81
  -3 -14  -1   20.73    7.80
  -3 -14  -1   16.89    5.77
  -3 -14  -1   29.51    6.98
   3 -14   1   37.15   11.42
   3 -14   1   31.99   12.27
  -3 -14  -1    8.49    5.24
  -3 -14  -2   18.43    6.58
   3 -14   2   29.22    9.93
  -3 -14  -2   17.99    5.85
  -3 -14  -2   26.28    7.73
  -3 -14  -2    9.96    5.72
   3 -14   2   25.65   10.16
  -3 -14  -3   15.49    6.64
  -3 -14  -3   17.47    7.23
  -3 -14  -3   25.47    7.35
  -3 -14  -3   22.76    7.16
   3 -14   3   22.24    9.91
  -3 -14  -4    4.56    5.51
   3 -14   4   16.86    9.37
  -3 -14  -4   21.02    7.82
  -3 -14  -4    2.48    5.94
  -3 -14  -4   11.36    5.30
   3 -14   4    6.74    9.01
  -3 -14  -5   14.70    7.28
  -3 -14  -5    6.66    6.09
   3 -14   5   22.65    9.57
  -3 -14  -5    9.89    5.39
   3 -14   5   15.13    8.67
  -3 -14  -6    9.55    6.79
  -3 -14  -6   -0.03    5.96
   3 -14   6   12.41    9.05
   3 -14   6    3.02    8.54
  -3 -14  -7   28.46    8.95
  -3 -14  -7   32.58   10.58
   3 -14   7   27.89   11.79
   3 -14   7   43.62   13.09
  -3 -14  -8   10.58    7.99
  -3 -14  -8   -1.92    6.21
   3 -14   8    8.00    9.09
   3 -14   8  -12.66   12.05
   3 -14   9    8.80   11.53
  -3 -14  -9   19.04    9.15
  -3 -14  -9   12.27    8.63
  -3 -14 -10    2.31    7.65
  -3 -14 -10   -7.21    8.55
   3 -14  11   -1.52    7.51
  -3 -13  11   -4.62    9.11
  -3 -13  10   29.29   12.05
  -3 -13  10   43.30   12.19
   3 -13 -10   21.54   11.86
  -3 -13   9    6.69    9.68
   3 -13  -9   21.71   10.58
  -3 -13   9   10.77    7.20
  -3 -13   8   13.74    8.88
   3 -13  -8   11.66    8.87
  -3 -13   8   18.65    8.26
  -3 -13   7   14.76    8.26
   3 -13  -7   20.48   10.42
  -3 -13   7    5.67    7.18
  -3 -13   7   23.42   10.90
  -3 -13   6   25.03    9.60
   3 -13  -6   20.24    9.08
  -3 -13   6   20.30    7.62
  -3 -13   6   31.87    8.98
  -3 -13   5   22.40    9.06
   3 -13  -5   26.57    9.92
  -3 -13   5   15.65    6.08
  -3 -13   5   24.84    8.12
  -3 -13   4   40.46   10.81
  -3 -13   4   33.96    6.83
  -3 -13   4   27.34    7.57
  -3 -13   4   27.47    7.85
  -3 -13   3   50.30   10.63
   3 -13  -3   87.31   15.06
  -3 -13   3   58.75    8.59
  -3 -13   3   63.60    9.83
  -3 -13   3   32.09    7.49
  -3 -13   2    6.66    5.72
  -3 -13   2    1.85    4.23
   3 -13  -2   17.29    8.61
  -3 -13   2    1.48    3.25
  -3 -13   2   -1.00    4.34
  -3 -13   2    3.10    5.96
  -3 -13   1   29.46    8.00
   3 -13  -1   37.87   10.55
  -3 -13   1   31.86    7.08
  -3 -13   1   30.00    5.33
  -3 -13   1   25.54    5.75
  -3 -13   1   42.59    9.00
  -3 -13   0   13.67    6.78
   3 -13   0    8.76    7.25
  -3 -13   0    8.17    4.12
  -3 -13   0   16.27    5.74
  -3 -13   0   15.38    4.92
   3 -13   0    6.90    6.57
  -3 -13   0   -0.51    4.83
  -3 -13  -1   54.65   10.12
   3 -13   1   63.52   12.05
  -3 -13  -1   76.64   10.45
  -3 -13  -1   57.75    8.66
  -3 -13  -1   60.40    7.67
   3 -13   1   63.73   12.98
  -3 -13  -1   54.28    8.76
  -3 -13  -2  114.06   13.31
  -3 -13  -2  104.96   11.71
  -3 -13  -2   90.25    8.51
  -3 -13  -2  110.16   12.00
   3 -13   2  100.90   15.84
  -3 -13  -3    3.81    5.12
  -3 -13  -3    9.77    6.06
  -3 -13  -3    1.04    4.61
   3 -13   3   -5.24    8.33
  -3 -13  -4    7.23    6.04
  -3 -13  -4   21.53    7.39
   3 -13   4   15.87    8.86
   3 -13   4   11.82    7.65
  -3 -13  -5   15.58    7.19
  -3 -13  -5   23.66    8.29
   3 -13   5   37.28   11.65
   3 -13   5   16.47    8.90
  -3 -13  -6   20.97    8.67
  -3 -13  -6    6.37    7.02
   3 -13   6   19.51    9.66
   3 -13   6   17.38   10.93
  -3 -13  -7   -0.48    6.82
  -3 -13  -7   -5.48    6.49
   3 -13   7    2.59    8.88
   3 -13   7   10.08    8.00
  -3 -13  -8    5.36    8.48
  -3 -13  -8    1.99    5.81
   3 -13   8   15.52   10.39
   3 -13   8   -1.08    8.13
   3 -13   9   15.21   10.66
  -3 -13  -9    8.32    8.12
  -3 -13  -9    6.74    6.58
   3 -13   9    7.36    6.79
   3 -13   9    5.32    8.02
   3 -13  10   20.60   10.41
  -3 -13 -10    5.21    7.74
  -3 -13 -10   15.68    9.23
   3 -13  10    9.00    6.98
   3 -13  10    9.10   10.60
   3 -13  11    8.35    8.04
  -3 -13 -11   13.85    9.16
   3 -13  12    3.81    7.89
  -3 -12  12    5.38    8.45
  -3 -12  11    2.79    6.94
  -3 -12  11   -0.97    7.54
   3 -12 -11   17.52   10.30
  -3 -12  10   14.71    9.50
  -3 -12  10   22.29    9.50
   3 -12 -10   17.74    8.93
  -3 -12   9   31.76   10.75
   3 -12  -9   28.90   10.77
  -3 -12   9   15.94    8.28
  -3 -12   8   11.36    7.92
   3 -12  -8   21.91    9.49
  -3 -12   8   14.54    7.32
  -3 -12   7    2.92    6.10
   3 -12  -7   15.28    9.50
  -3 -12   7    6.65    5.40
  -3 -12   7   12.59    8.14
  -3 -12   6   47.71   11.31
[truncated: 418,870 more chars]
